# Supplementary material for: Caenorhabditis elegans DAF-2 as a Model for Human Insulin Receptoropathies
Source: G3 (Bethesda). 2016 Nov 15;7(1):257–68. doi: 10.1534/g3.116.037184 (PMC5217114; doi:10.1534/g3.116.037184)
Supplement: Supplementary file 3 [file 257FileS1.zip › File S1 Complete sequence alignment.fasta_aln]

>Homo sapiens
MATGGR---RGAA-----------------------------------------------
------------------------------------------------------------
------------------------------------------------------------
------------------------------------------------------------
-----------------------------------------------AAP----------
------------------------------------------------------------
----------------LLVAVAALLLGA-AGHL---------------------------
---------------------------------------------------------YPG
EVCPGMDIRNNLT----------RLH----------------------------ELENCS
VIEGHLQILLMFKTRPED-----F---------------RDLSFPKLIMITDYLLLFRVY
GLESLKDLFPNLTVIRGSRLFFNYALVIFEMVHLKELGLYNLMNITRGSVRIEKNNELCY
LATIDWSRILDSVE-DNYIVLNKDD--NEECG-DICPGTAK----GKTNCPATVIN-G--
--------QFVERCWTHSHCQKVCPTICK-------SHGCTA-EGLCCHSECLGNCSQP-
DDPTKCVACRNFY-L-DGRCVETCPPPYYHF----QDWRCVNFSFCQDLHHKC--KN-SR
RQGCHQYVIHNNKCIPECPSGYTMNS-SNLLCTPCL-GPCPKVCHLLEGEKTIDSVTSAQ
E--LRGCTVINGS----LIINIR--GGNNLAAELEANLGLIEEISGYLKIRRSYALVSLS
FFRKLRLIRGET-LEIGNYSFYALDNQNLRQLWDWSKHNLTI--TQGKLFFHYNPKLCLS
EIHKMEEVSGTKGR-QERNDIALKTNGDQASCENELLKFSYIRTSFDKILLRWE------
-------------PY--WPPDFRDLLGFMLFYKEAPYQN-----------VTEFDGQDAC
GSNSWTVVDIDPPLR--SND--------PKS--QNH-PGWLMRGLKPWTQYAIFVKTLVT
FSDERRTYGAKSDIIYVQTDATNPSVPLDPISVSNSSSQIILKW--KPPSDPNGNITHYL
VFWERQAED-SE---LFELDYCLKGLKLPSRT----------------WS----------
PPFESEDSQKHNQSEY-ED--SAGECCSCPKTDS-------Q-----ILKELEESSFRKT
FEDYLHNVVFVPRK-TSS--G--TGAEDPR------------------------------
--------------------------PS--------------------------------
----------------------RKRR-SLGD--VG-NV----TVAVP-------------
---------------------TVA-------------AFPNT---S--------------
S----TS-------------------------------------VP--TS-PEEHRPF-E
KV---VNKESLVISGLRHFTGYRIELQACNQDTP-----------EERCSVA--AYVSAR
TMPEAKADDIVGPVTHEI---------FENNVVHLMWQEPKEPNGLIVLYEVSYRRY-GD
-----EELHLCVSRK-HFA-LERGCRLRGLSPGNYSVRIRATSLAGNGSWTEPTYFYVTD
---YLDVPSN------I-AK---IIIGPLIF-VFLFS--VVIGSIYL-F-LRKRQ-PD--
---GPLGPLYASSNPEYLSASDVFPCSVYVPDEWEVSRE-KITLLRELGQGSFGMVYEGN
ARDII--KGEAETRVAVKTVN---E-S-ASLRERIEFLNEASVMKGFTCHHVVRLLGVVS
KGQPTLVVMELMAHGDLKSYLRSLRPEAENN------------------PGRPPPTLQEM
IQMAAEIADGMAYLNAKKFVHRDLAARNCMVAHDFTVKIGDFGMTRDIYETDYYRKGGKG
LLPVRWMAPESLKDGVFTTSSDMWSFGVVLWEITSLAEQPYQGLSNEQVLKFV-MDGGYL
DQPDNCPERVTDLMRMCWQFNPNMRPTFLEIVNLLKDD--------LHPSFPEVSFFHSE
ENKAPE-SEELEME-FED-MEN----VPLDRS----------------------------
------------------------------------------------------------
------------------------------------------------------------
------------------------------------------------------------
---SHCQ-RE--------------------------------------------------
------------------------------------------EAGGRDGGSSLG-FKRS-
------------------------------------------------------------
------------------------------------------------------------
------------------------------------------------------------
-------YEEHI--------------PYTHMNG---GK-KN-GRIL--------------
------------------------------------------------------------
---TLPRSNPS--------
>Pan troglodytes
MGTGGR---RGAA-----------------------------------------------
------------------------------------------------------------
------------------------------------------------------------
------------------------------------------------------------
-----------------------------------------------AAP----------
------------------------------------------------------------
----------------LLVAVAALLLGA-AGHL---------------------------
---------------------------------------------------------YPG
EVCPGMDIRNNLT----------RLH----------------------------ELENCS
VIEGHLQILLMFKTRPED-----F---------------RDLSFPKLIMITDYLLLFRVY
GLESLKDLFPNLTVIRGSRLFFNYALVIFEMVHLKELGLYNLMNITRGSVRIEKNNELCY
LATIDWSRILDSVE-DNYIVLNKDD--NEECG-DICPGTAK----GKTNCPATVIN-G--
--------QFVERCWTHSHCQKVCPTICK-------SHGCTA-EGLCCHSECLGNCSQP-
DDPTKCVACRNFY-L-DGRCVETCPPPYYHF----QDWRCVNFSFCQDLHHKC--KN-SR
RQGCHQYVIHNNKCIPECPSGYTMNS-SNLLCTPCL-GPCPKVCHLLEGEKTIDSVTSAQ
E--LRGCTVINGS----LIINIR--GGNNLAAELEANLGLIEEISGYLKIRRSYALVSLS
FFRKLRLIRGET-LEIGNYSFYALDNQNLRQLWDWSKHNLTI--TQGKLFFHYNPKLCLS
EIHKMEEVSGTKGR-QERNDIALKTNGDQASCENELLKFSYIRTSFDKILLRWE------
-------------PY--WPPDFRDLLGFMLFYKEAPYQN-----------VTEFDGQDAC
GSNSWTVVDIDPPLR--SND--------PKS--QNH-PGWLMRGLKPWTQYAIFVKTLVT
FSDERRTYGAKSDIIYVQTDATNPSVPLDPISVSNSSSQIILKW--KPPSDPNGNITHYL
VFWERQAED-SE---LFELDYCLKGLKLPSRT----------------WS----------
PPFESEDSQKHNQSEY-ED--SAGECCSCPKTDS-------Q-----ILKELEESSFRKT
FEDYLHNVVFVPRK-TSS--G--TGAEDPR------------------------------
--------------------------PS--------------------------------
----------------------RKRR-SLGD--VG-NV----TVAVP-------------
---------------------TVA-------------AFPNT---S--------------
S----TS-------------------------------------VP--TS-PEEHRPF-E
KV---VNKESLVISGLRHFTGYRIELQACNQDTP-----------EERCSVA--AYVSAR
TMPEAKADDIVGPVTHEI---------FENNVVHLMWQEPKEPNGLIVLYEVSYRRY-GD
-----EELHLCVSRK-HFA-LERGCRLRGLSPGNYSVRVRATSLAGNGSWTEPTYFYVTD
---YLDVPSN------I-AK---IIIGPLIF-VFLFS--VVIGSIYL-F-LRKRQ-PD--
---GPLGPLYASSNPEYLSASDVFPCSVYVPDEWEVPRE-KITLLRELGQGSFGMVYEGN
ARDII--KGEAETRVAVKTVN---E-S-ASLRERIEFLNEASVMKGFTCHHVVRLLGVVS
KGQPTLVVMELMAHGDLKSYLRSLRPEAENN------------------PGRPPPTLQEM
IQMAAEIADGMAYLNAKKFVHRDLAARNCMVAHDFTVKIGDFGMTRDIYETDYYRKGGKG
LLPVRWMAPESLKDGVFTTSSDMWSFGVVLWEITSLAEQPYQGLSNEQVLKFV-MDGGYL
DQPDNCPERVTDLMRMCWQFNPKMRPTFLEIVNLLKDD--------LHPSFPEVSFFHSE
ENKAPE-SEELEME-FED-MEN----VPLDRS----------------------------
------------------------------------------------------------
------------------------------------------------------------
------------------------------------------------------------
---SHCQ-RE--------------------------------------------------
------------------------------------------EAGGRDGGSSLG-FKRS-
------------------------------------------------------------
------------------------------------------------------------
------------------------------------------------------------
-------YEEHI--------------PYTHMNG---GK-KN-GRIL--------------
------------------------------------------------------------
---TLPRSNPS--------
>Mus musculus
MGFGRG---CETT-----------------------------------------------
------------------------------------------------------------
------------------------------------------------------------
------------------------------------------------------------
-----------------------------------------------AVP----------
------------------------------------------------------------
----------------LLVAVAALLVGT-AGHL---------------------------
---------------------------------------------------------YPG
EVCPGMDIRNNLT----------RLH----------------------------ELENCS
VIEGHLQILLMFKTRPED-----F---------------RDLSFPKLIMITDYLLLFRVY
GLESLKDLFPNLTVIRGSRLFFNYALVIFEMVHLKELGLYNLMNITRGSVRIEKNNELCY
LATIDWSRILDSVE-DNYIVLNKDD--NEECG-DVCPGTAK----GKTNCPATVIN-G--
--------QFVERCWTHSHCQKVCPTICK-------SHGCTA-EGLCCHKECLGNCSEP-
DDPTKCVACRNFY-L-DGQCVETCPPPYYHF----QDWRCVNFSFCQDLHFKC--RN-SR
KPGCHQYVIHNNKCIPECPSGYTMNS-SNLMCTPCL-GPCPKVCQILEGEKTIDSVTSAQ
E--LRGCTVINGS----LIINIR--GGNNLAAELEANLGLIEEISGFLKIRRSYALVSLS
FFRKLHLIRGET-LEIGNYSFYALDNQNLRQLWDWSKHNLTI--TQGKLFFHYNPKLCLS
EIHKMEEVSGTKGR-QERNDIALKTNGDQASCENELLKFSFIRTSFDKILLRWE------
-------------PY--WPPDFRDLLGFMLFYKEAPYQN-----------VTEFDGQDAC
GSNSWTVVDIDPPQR--SND--------PKSQTPSH-PGWLMRGLKPWTQYAIFVKTLVT
FSDERRTYGAKSDIIYVQTDATNPSVPLDPISVSNSSSQIILKW--KPPSDPNGNITHYL
VYWERQAED-SE---LFELDYCLKGLKLPSRT----------------WS----------
PPFESDDSQKHNQSEY-DD--SASECCSCPKTDS-------Q-----ILKELEESSFRKT
FEDYLHNVVFVPRP----------------------------------------------
---------------------------S--------------------------------
----------------------RKRR-SLEE--VG-NV----TATTL-------------
---------------------TLP-------------DFPNV---S--------------
S----TI-------------------------------------VP--TS-QEEHRPF-E
KV---VNKESLVISGLRHFTGYRIELQACNQDSP-----------DERCSVA--AYVSAR
TMPEAKADDIVGPVTHEI---------FENNVVHLMWQEPKEPNGLIVLYEVSYRRY-GD
-----EELHLCVSRK-HFA-LERGCRLRGLSPGNYSVRVRATSLAGNGSWTEPTYFYVTD
---YLDVPSN------I-AK---IIIGPLIF-VFLFS--VVIGSIYL-F-LRKRQ-PD--
---GPMGPLYASSNPEYLSASDVFPSSVYVPDEWEVPRE-KITLLRELGQGSFGMVYEGN
AKDII--KGEAETRVAVKTVN---E-S-ASLRERIEFLNEASVMKGFTCHHVVRLLGVVS
KGQPTLVVMELMAHGDLKSHLRSLRPDAENN------------------PGRPPPTLQEM
IQMTAEIADGMAYLNAKKFVHRDLAARNCMVAHDFTVKIGDFGMTRDIYETDYYRKGGKG
LLPVRWMSPESLKDGVFTASSDMWSFGVVLWEITSLAEQPYQGLSNEQVLKFV-MDGGYL
DPPDNCPERLTDLMRMCWQFNPKMRPTFLEIVNLLKDD--------LHPSFPEVSFFYSE
ENKAPE-SEELEME-FED-MEN----VPLDRS----------------------------
------------------------------------------------------------
------------------------------------------------------------
------------------------------------------------------------
---SHCQ-RE--------------------------------------------------
------------------------------------------EAGGREGGSSLS-IKRT-
------------------------------------------------------------
------------------------------------------------------------
------------------------------------------------------------
-------YDEHI--------------PYTHMNG---GK-KN-GRVL--------------
------------------------------------------------------------
---TLPRSNPS--------
>Rattus norvegicus
MGSGRG---CETT-----------------------------------------------
------------------------------------------------------------
------------------------------------------------------------
------------------------------------------------------------
-----------------------------------------------AVP----------
------------------------------------------------------------
----------------LLMAVA-VAGGT-AGHL---------------------------
---------------------------------------------------------YPG
EVCPGMDIRNNLT----------RLH----------------------------ELENCS
VIEGHLQILLMFKTRPED-----F---------------RDLSFPKLIMITDYLLLFRVY
GLESLKDLFPNLTVIRGSRLFFNYALVIFEMVHLKELGLYNLMNITRGSVRIEKNNELCY
LATIDWSRILDYVE-DNYIVLNKDD--NEECG-DVCPGTAK----GKTNCPATVIN-G--
--------QFVERCWTHSHCQKVCPTICK-------SHGCTA-EGLCCHKECLGNCSEP-
DDPTKCVACRNFY-L-DGQCVETCPPPYYHF----QDWRCVNFSFCQDLHYKC--RN-SR
KPGCHQYVIHNNKCIPECPSGYTMNS-SNLMCTPCL-GPCPKVCQILEGEKTIDSVTSAQ
E--LRGCTVINGS----LIINIR--GGNNLAAELEANLGLIEEISGFLKIRRSYALVSLS
FFRKLHLIRGET-LEIGNYSFYALDNQNLRQLWDWNKHNLTI--TQGKLFFHYNPKLCLS
EIHKMEEVSGTKGR-QERNDIALKTNGDQASCENELLKFSFIRTSFDKILLRWE------
-------------PY--WPPDFRDLLGFMLFYKEAPYQN-----------VTEFDGQDAC
GSNSWTVVDIDPPQR--SND--------PKSQTPSH-PGWLMRGLKPWTQYAIFVKTLVT
FSDERRTYGAKSDIIYVQTDATNPSVPLDPISVSNSSSQIILKW--KPPSDPNGNITHYL
VYWERQAED-SE---LFELDYCLKGLKLPSRT----------------WS----------
PPFESDDSQKHNQSEY-DD--SASECCSCPKTDS-------Q-----ILKELEESSFRKT
FEDYLHNVVFVPRK-TSS--G--NGAEDTR------------------------------
--------------------------PS--------------------------------
----------------------RKRR-SLEE--VG-NV----TATTP-------------
---------------------TLP-------------DFPNI---S--------------
S----TI-------------------------------------AP--TS-HEEHRPF-E
KV---VNKESLVISGLRHFTGYRIELQACNQDSP-----------EERSGVA--AYVSAR
TMPEAKADDIVGPVTHEI---------FENNVVHLMWQEPKEPNGLIVLYEVSYRRY-GD
-----EELHLCVSRK-HFA-LERGCRLRGLSPGNYSVRVRATSLAGNGSWTEPTYFYVTD
---YLDVPSN------I-AK---IIIGPLIF-VFLFS--VVIGSIYL-F-LRKRQ-PD--
---GPMGPLYASSNPEYLSASDVFPSSVYVPDEWEVPRE-KITLLRELGQGSFGMVYEGN
AKDII--KGEVETRVAVKTVN---E-S-ASLRERIEFLNEASVMKGFTCHHVVRLLGVVS
KGQPTLVVMELMAHGDLKSHLRSLRPDAENN------------------PGRPPPTLQEM
IQMTAEIADGMAYLNAKKFVHRDLAARNCMVAHDFTVKIGDFGMTRDIYETDYYRKGGKG
LLPVRWMSPESLKDGVFTASSDMWSFGVVLWEITSLAEQPYQGLSNEQVLKFV-MDGGYL
DPPDNCPERLTDLMRMCWQFNPKMRPTFLEIVNLLKDD--------LHPSFPEVSFFYSE
ENKAPE-SEELEME-FED-MEN----VPLDRS----------------------------
------------------------------------------------------------
------------------------------------------------------------
------------------------------------------------------------
---SHCQ-RE--------------------------------------------------
------------------------------------------EAGCREGGSSLS-IKRT-
------------------------------------------------------------
------------------------------------------------------------
------------------------------------------------------------
-------YDEHI--------------PYTHMNG---GK-KN-GRVL--------------
------------------------------------------------------------
---TLPRSNPS--------
>Xenopus laevis
MGQGVL---R--------------------------------------------------
--------------------G---------------------------------------
------------------------------------------------------------
-----EG---HPNNNPN-------------------------------------------
------------------------------------------------------------
-----------------------------------------------------------S
KVGWKSLVG-IITIF--MLIL---------CDQ---------------------------
---------------------------------------------------------SDG
KICYSMDIRNNIS----------QFS----------------------------MLEDCT
VIEGHLQILLMFTSKPEN-----F---------------RGLRFPKLTTITDYLLLFRVY
GLESLKDLFPNLTVIRGTRLFFNYALVIFEMVHXKEIGLYNLMNITRGSVRIEKNNELCY
LSTIDWSIILDSVE-DNYIELNRDN--KEECG-DVCPGTVK----GKSKCKHTLVN-G--
--------ALVERCWTQDHCQKVCPSDCK-------GSGCLP-DGQCCHPECLGSCRKP-
NDPSECTACRHFQ-N-EGVCVTACPKGSYQF----QGWRCIDFNTCQELNSRC--QN-SR
DNSCPPYVIHKGECMPDCPSGYIANS-TTRTCTPCA-GPCPKVCTIFQNVKTIDSVTSAQ
E--LRGCTVINGS----LIINLR--GGNNIATELEANLGLIEEISGYLKIRRSYALVSLS
FFRKLRLIRGEV-LEAGNYSFYALDNPSLRQLWDWHKHNLTI--IHGKLFFHHNPRLCLS
QIHQMEEVTGTKGR-QDKNDIATKTNGDQASCEDNLLTFNFIKTSHDMVLLRWD------
-------------AY--WPPDYRDLLGFMVHYKEAPFQN-----------VTEFDGQDAC
GSNSWTVVDMDAPER--SAD--------GKT---QS-PGCLLRSLKPWTQYAVFVKTLVS
GSDEGRTYGAKSKIIYIRTNETIPSVPLDPFSVSNSTSQIILKW--KPPSEPNGNVTHYL
VYWQEQPED-SD---LYEVDYCNKGLKLPSRT----------------WT----------
PPTEIDENGNENQTE--HT--SVNKCCPCPKTEF-------Q-----IQKEQDESAFRKT
FENYLHNEVFIPRP----------------------------------------------
---------------------------V--------------------------------
----------------------RKRR-DLFG--VA-NG----TLPDPV------------
---------------------TAP-------------PLFNV---S--------------
S----TR-------------------------------------AP--DE-PE-PKIYSQ
KV---WFKESVLISGLKHFTGYRIEIHACNHELS------------MGCSVA--AYVNAR
TMPEATADKVVGPITYEY---------VEPNIIHLKWQEPKDPNGLIVLYEVHYSRV-GG
I----EEVITCVSQK-QYN-TDKGGKLRVLTPGNYSVKIRATSLAGNGSWTEQAYFQVPD
---HP--HSN------I-VK---IITGPIIA-VFLLL--IV--LVY-CV-VQKKKDAE--
---GPAGPLYTSSNPEYLSAS-----EVYIPDEWEVPRD-KINLLRELGQGSFGMVYEGI
AKDII--KGEPEVRVAVKTVN---E-S-ASLRERIEFLNEASVMKAFNCHHVVRLLGVVS
KGQPTLVIMELMAHGDLKSYLRSLRPDAENN------------------PGRLAPTLKEI
IQMAAEISDGMAYLNAKKFVHRDLAARNCMVADDYAVKIGDFGMTRDIYETDYYRKGGKG
LLPVRWMSPESLKDGVFTAFSDVWSFGVVLWEITSLAEQPYQGLSNEQVLKFV-MDGGSL
DHPENCPPRLHSLMQMCWQYNPKMRPTFLEIIDMLKDD--------LRPSFQDVSFYYSD
ENKPPE-TDDLEID-FEN-MES----TPLDPS----------------------------
------------------------------------------------------------
------------------------------------------------------------
------------------------------------------------------------
---SCSL-RD--------------------------------------------------
------------------------------------------QSS----------RTNI-
------------------------------------------------------------
------------------------------------------------------------
------------------------------------------------------------
-------YEEHI--------------PYTHMNG---GR-KN-GRIL--------------
------------------------------------------------------------
---SLPRSSPS--------
>Xenopus tropicalis
MGQGVL---W--------------------------------------------------
--------------------G---------------------------------------
------------------------------------------------------------
-----EG---HPNNNPK-------------------------------------------
------------------------------------------------------------
-----------------------------------------------------------S
KVGWKSIAG-IFIIF--MLIL---------CDQ---------------------------
---------------------------------------------------------NDG
KICPSMDIRNNIS----------QFS----------------------------MLEDCT
VIEGHLQILLMFTSKPEN-----F---------------RGLRFPKLTMITDYLLLFRVY
GLESLKDLFPNLTVIRGTHLFFNYALVIFEMVHLKEIGLYNLMNITRGSVRIEKNNELCY
LSTIDWSIILDSVE-DNYIELNRDN--KEECG-DVCPGAGK----GKSKCKQIVVN-G--
--------AFIERCWTQDHCQTVCPSECK-------GSGCLP-DGQCCHSECLGSCRKP-
NDPTECTACRHYQ-Y-QGVCISACPEGSYRF----QGWRCIDFNTCQEMHNRC--PN-KE
-NSCPPYVIHKGECMPDCPSGYIANS-TTRTCTPCA-GPCPKVCTIYQSVKTIDSVTSAQ
E--LRGCTVVNGS----LIINIR--GGNNIATELEANLGLIEEISGYLKIRRSYALVSLS
FFRKLRLIRGEV-LEAGNYSFYALDNPSLRQLWDWHKHNLTI--IHGKLFFHHNPRLCLA
EIHQMEEVTGTKGR-QDKNDISTKTNGDQASCEDNLLNFNFIRTSHDMVLLKWD------
-------------PY--WPPDYRDLLGFMVHYKEAPYQN-----------VTEFDGQDAC
GSNSWTVVDMDAPER--SAD--------GKT---LS-PGCLLRNLKPWTQYAVFVKTLVS
GSDEGRTYGAKSKIIYIRTNETIPSVPLDPFSVSNSTSQIILKW--KPPSEPNGNVTHYL
VYWQEQPED-SE---LYELDYCNKGLKLPSRT----------------WT----------
PPSDIEENGNINQT---DQ--PSSKCCPCPKTDF-------Q-----IQKEQDESAFRKT
FENYLHNEVFIPRP----------------------------------------------
---------------------------V--------------------------------
----------------------RKRR-ELFG--VA-NG----TLPDPV------------
---------------------TAP-------------SLFNA---S--------------
S----TR-------------------------------------AP--DE-TE-PKIYSQ
KV---WFKESLMVTGLKHFTGYRIEIHACNHELS------------MGCSVA--AYVSAR
TMPEATADNVVGPITYEY---------IEPNIIHLKWQEPKDPNGLIVLYEVHYSRV-GG
T----EEVISCVSQK-QYS-TDKGAKLRVLTPGNYSVKIRATSLAGNGSWTEPAYFQVPD
---HP--HSS------I-VK---IVTGPVIA-VILLL--FV--LVY-CV-IQKKKDAE--
---GPVGPLYASSNPEYLSAS-----EVYIPDEWEVPRD-KISLLRELGQGSFGMVYEGI
AKDII--KGEPEVRVAVKTVN---E-S-ASLRERIEFLNEASVMKAFSCHHVVRLLGVVS
KGQPTLVIMELMTHGDLKSYLRSLRPDAENN------------------PGRPAPTLKEM
IQMAAEISDGMAYLNAKKFVHRDLAARNCMVAEDYTVKIGDFGMTRDIYETDYYRKGGKG
LLPVRWMSPESLKDGVFTTFSDVWSFGVVLWEITSLAEQPYQGLSNEQVLKFV-MDGGSL
DQPENCPPRLHSLMQMCWQYNPKMRPTFLEIIDMLKDD--------LHLSFQEVSFYYSD
ENKPPE-TDDLEID-FEN-MES----TPLDPS----------------------------
------------------------------------------------------------
------------------------------------------------------------
------------------------------------------------------------
---SCSL-RD--------------------------------------------------
------------------------------------------QSN----------RGNI-
------------------------------------------------------------
------------------------------------------------------------
------------------------------------------------------------
-------YEEHI--------------PYTHMNG---GR-KN-GRIL--------------
------------------------------------------------------------
---SLPRSSPS--------
>Danio rerio
MRLRT-------------------------------------------------------
------------------------------------------------------------
------------------------------------------------------------
------------------------------------------------------------
------------------------------------------------------------
------------------------------------------------------------
-------------LI-VL--VASVY-TVCNCQQ---------------------------
---------------------------------------------------------TNG
EICSSKDIRNNVT----------NLR----------------------------VLENCT
VIEGHLKILLMFTTKPED-----F---------------RGLSYPKLTVVTDYLLLFRVY
GLESLSDLFPNLTVVRGNNLFFNYALVLFEMLQLKEIGLHSLMNITRGAVRVEKNPDLCY
LSTLDWSMILDSVE-DNYIVANKND---RECG-DICPGTVL----GKTTCPLTTIN-G--
--------DFSERCWNQKYCQRMCPSSCK-------HRACTK-DSQCCHDQCLGGCLEP-
HSSNKCVACRNFM-H-NNMCVEKCPHGFYTF----KGWRCVSFSFCQELHNKC--KQ-GK
-GDCHEYVIHNGACIPECPSGYTTVNSTTLNCTPCA-GLCPKVCMG---LKTVDSVTAAQ
A--LRGCTVINGS----LVINIR--GGNNIAAELEANLGQLEEITGYLTVRHSYALVSLS
FLRKLRIIHGET-QEVGNYSFYALDNQNLRQLWDWSKHNLTI--QQGRMFFHHNSKLCMS
EIRRMEEVTGTKNR-QTKNDIVSKTNGDQASCESKVLKFTRISTLSDKIIIKWE------
-------------AF--WPPDFRDLLGFMVLYKEAPYKN-----------VTEFDGQDAC
GSNSWVIADVDPPPR--ATE--------GKE---HE-PGYLIFPLKPWTQYAIMVKTQLS
ASDEHQVHGAKSEIIYVRTNATKPSVPLDPISSSNSSSQIILKW--KPPNDPNGNITHYL
VFCQQQPEA-SE---LYKFDYCQKGMKLPTRA----------------PT----------
Q-VDNEEEQKWNQTEE-QG--PDSRCCACPKTEK-------Q-----LKKEAEETEYRKT
FENYLHNEVFELRP----------------------------------------------
---------------------------S--------------------------------
----------------------RQRR-SLVG--IA-NR----TSSRLF---T--------
---------------------TPS-------------SLPNG---S--------------
A----TR-------------------------------------SP--EE-EAEANKISL
IV---QAKESTVISNLRHFTSYQIEIHACNHGSD-----------PTRCSMA--AYVSAR
TMPEEKADDIVGKITCEV---------F-EYSVHIRWIEPKAPNGMIILYEVHYKRL-GD
T----EELHHCVSRK-NYI-ADGGCKLRVVHPGNYTVRIRATSLAGNGSWTEPTHFYVQD
---LRVDPSN------V-LK---IVIGPVIC-FFLLL--LLCVGFYI---VKKKQ-TE--
---GPTGRLYTSPNPEYFSPD-----EVYEPDEWEVPRE-KITLLRELGQGSFGMVYEGN
GKDIV--KGESQTRVAVKTVN---E-S-ASLRERIEFLNEASVMKAFSCHHVVRLLGVVS
KGQPTLVVMELMTHGDLKSFLRSLRPDSENN------------------PGRPPPTLKEM
IQMAAEIADGMAYLNAKKFVHRDLAARNCMVAEDLTVKIGDFGMTRDIYETDYYRKGGKG
LLPVRWMAPESLKDGVFTAHSDCWSFGVVLWEVSTLAEQPYQGLSNEQVLKFV-MEGGYL
DRPDNCADRLHNLMQMCWHYNPKMRPTFQEIIEMLRED--------LHPSFQEVSFFYSE
ENKPPE-TEEFDMD-LEN-MES----IPLDPS----------------------------
------------------------------------------------------------
------------------------------------------------------------
------------------------------------------------------------
---SYSQ-RE--------------------------------------------------
------------------------------------------CCLDGDEGSSVG-LRGS-
------------------------------------------------------------
------------------------------------------------------------
------------------------------------------------------------
-------YEEHV--------------PYTHMNG---GK-KN-GRIL--------------
------------------------------------------------------------
---SLPRSTPS--------
>Branchiostoma lanceolatum
MRVVDK------M-----------------------------------------------
------------------------------------------------------------
------------------------------------------------------------
------------------------------------------------------------
-----------------------------------------------A-G----------
------------------------------------------------------------
----------------LMWAALTLVIGL--GLLV--------------------------
-----------------------------------------------------P-SNGEE
YICDSMDIRNRVS----------NLR----------------------------QLENCT
VIEGYLQILLIDFAEEQD-----Y---------------SGLAFPNLVEITDYFLLYRVR
GLTNLSELFPNLAVIRGTNLFFNYALVVFEMLDMQKIGLYSLQNITRGSVRIEKNPNLCY
LDTIDWSFIAESGYSNNFIVDNR-E--EEECV-NFCPGRCR----IKHP-----------
--------VLQDLCWAEEHCQKVCPESCL-------G-NCRDGISGCCHENCIGGCDGP-
T-ERDCVACKYFV-H-NGECLIQCPPDTYQY----KDRRCITEEECPNTTN-------SV
------WKLHHRKCIPECPSGYTTDINNPRLCTECE-GQCPKSCKG----GLVDSLAAAQ
R--FRGCTIIEGE----LKISIR--GGDNIIDELEENLGLIEEVGHYVAIVRSYALVTLD
FLRSLKRIRGIQ-K-ENGYAFYVLDNRNLEKLFDWDRTDITI--DEGKLFFHFNPKLCRH
VILTMVDKVGLPEHAITDTDISTLTNGDQAQCSFSRLEIEEINTSKDMIILRWS------
-------------EF--RPPDPRDLLSYTVSYRETEDQG-----------IDEYDGQDAC
GNTEWKEFDVSPT----------------------Q-TAHIITGLKPWTQYALLVKTYTK
-AGAREGSGAKSDIVYARTDADKPTHPQDVVVYSNSSNTLIITW--KPPNRPNGNVTHYI
VKYKRQQEDVAE---MEQREYCKGGLKPHRPT-----------------Q----------
GLEDI-VNNEEEPNNS-TI--GDGTCCECPKSED-------E-----IRIEEEEAAFQQE
FENFLHNNVYHKRE-NET--R--A------------------------------------
---------------------------G--------------------------------
----------------------RRRR-ELPV--TA-RP----FYSNQT------------
---------------------VNV-------------TLPST---N--------------
R----TV-------------------------------------PP--TPTPNPNPQLET
TV---WNEHMVVLTGLRHFSEYIIEVIACNADAA------------VGCSGS--AVELAR
TQADDSADNIPGNITVV---------EIKEDMAKLYWPKPDSPNSMVVHYNIEYKKL-GS
DFNYEQQEPKCVENF-KFL-QSQGYTISNLVAGNYSVRFRATSFAGNGSWSNYVTFYVEE
---EDTSPDPQDPQQQVPVS---LMIGMGVGFSLLLILAVIFGIWY----CTKKRFGD--
-KQMPNGVLYASVNPEYMSSD-----DVYVPDEWEVPRE-KITLIRELGQGSFGMVYEGE
AKDVV--KDEPMVSVAVKTVN---E-S-ASIRERIEFLNEASVMKTFNCHHVVKLMGVVS
KGQPTLVVMELMALGDLKNYLRRHRPEEDVGLSDSPASNEAKNSPFAENDNDLPPTFKDI
IQMAGVIADGMSYLAAKKFVHRDLACRNCMVAQDRTVKIGDFGMTRDIYETDYYRKGGKG
LLPVRWMSPESLKVGVFTSQSDVWSYGVVLWEMATLASQPYQGKSNEEVLKFV-IDGGML
EKPEGCPNKLYDLMKLCWQYRQSMRPTFLEIVEILSPE--------LQAHFNEVSFYHSL
DNHG---RE------------------PL-----------------EMDDVA--------
LDSGADTETE----------------MYPSGSEFSSTPSPPS------------------
------------------------------------------------------------
------------------------------------------------------------
------------------------------------------------------------
------------------------------------------------------------
------------------------------------------------------------
------------------------------------------------------------
------------------------------------------------------------
----------ET--------------PYSHMNG---SHPQN-GSM---------------
--NL--------------------------------------------------------
---RIPKSTLC--------
>Branchiostoma floridae
MRVVDK------M-----------------------------------------------
------------------------------------------------------------
------------------------------------------------------------
------------------------------------------------------------
-----------------------------------------------A-G----------
------------------------------------------------------------
----------------LMWAALTLVIGL--GLLV--------------------------
-----------------------------------------------------P-SNGEE
YICDSMDIRNRVT----------NLR----------------------------QLENCT
VIEGYLQILLIDFAEEQD-----Y---------------RGLSFPNLVEITDYFLLYRVR
GLTNLSELFPNLAVIRGTNLFFNYALVVFEMLDMQKIGLYSLQNITRGSVRIEKNPNLCY
LDTIDWSFIAESGYRNNFIVDNR-D--EEECG--YCPKRCR----NENPV----------
--------VLQDLCWAEEHCQKVCPESCL-------G-NCLDGSSGCCHENCIGGCDGP-
T-ERDCVACKYFV-H-NGECLIQCPPDTYQY----KDRRCITEDECPNTTN-------AV
------WKLHHRKCIPECPSGYTTDVNNPRLCTECE-GQCPKY-----------------
----------------------------NIITELEENLGLIEEVGHYVAIVRSYALVTLD
FLRSLKRIRGIQ-K-ENGYAFYVLDNRNLEKLFEWDRTDLTI--DEGKLFFHFNPKLCRH
VILTMVEKVGLPPDTITDTDISTLTNGDQAQCSFSRLEIEEINTRKDMIILRWS------
-------------EF--TPPDPRDLLSYTVSYRETEEQG-----------IDEYDGQDAC
GNTEWKEFDVSPD----------------------Q-RAHIITGLKPWTQYALLVKTYTK
-AGAREGSGAKSDIVYARTDADKPTHPQDVVVYSNSSNTLIITW--KPPNRPNGNVTHYI
VRYKRQLEEEDS---MEHREYCIGGLKPHRPT-----------------Q----------
GLEDI-VNNEEEPNNG-TI--GDGTCCECPKSED-------E-----IRIEEEEAAFQQE
FENFLHNNVYHKRE-NET--R--A------------------------------------
---------------------------G--------------------------------
----------------------RRRR-ELPV--TA-RP----FYSNQT------------
---------------------VNV-------------TLPST---N--------------
T----TA-------------------------------------PP--TPTPNPNPQLET
TV---WNEHMVVLTGLRHFSEYIIEVIACNADVI-----------NVGCSGS--AVELAR
TQADDSADNIPGNITVDVG-VD---VETKVKMAKLYWPKPYQPNSMVVLYNVEYKKL-GA
DGNYEQPQQKCVESY-KLM-EQQGYTISNLVAGNYSVRVQATSFAGNGSWSNYVTFYVEE
---EDTSPANQDPQQQVPVS---LMIGMGVGFSLLVLLAVVFAFWY----CTKKRFGD--
-KQMPNGVLYASVNPEYMSSA-----DVYVPDEWEVPRE-KITLIRELGQGSFGMVYEGE
AKDLV--KDEPMVSVAVKTVN---E-S-ASIRERIEFLNEASVMKTFNCHHVVKLMGVVS
KGQPTLVVMELMALGDLKNYLRRHRPEEDAGLSDSPASNEAKNSPFAENDNDPPPTFKDI
IQMAGEIADGMSYLAAKKFVHRDLACRNCMVAQDRTVKIGDFGMTRDIYETDYYRKGGKG
LLPVRWMSPESLKDGVFTSQSDVWSYGVVLWEMATLASQPYQGKSNEEVLKFV-IDGGML
EKPEGCPNKLYDLMKLCWQYRQSMRPTFLEIVEILSPE--------LQAHFAEVSFYHSL
DNHG---RE------------------PL-----------------EMDDVA--------
LDSGADTETE----------------MYPSGSEFSSTPSPPS------------------
------------------------------------------------------------
------------------------------------------------------------
------------------------------------------------------------
------------------------------------------------------------
------------------------------------------------------------
------------------------------------------------------------
------------------------------------------------------------
----------ET--------------PYSHMNG---SHPQN-GSM---------------
--NL--------------------------------------------------------
---RIPKSTLC--------
>Drosophila grimshawi
MLPPIT---Q--------------------------------------------------
------------------------------------------------------------
------------------------------------------------------------
------------------------------------------------------------
---EQNQQ-QQQ------------------------QQQQQQ------------------
---------------------------------------QQQQHQ---------------
---GTFQRS----II-DSL-----------ASMSR------QPRSTGG-----KA-----
----------------------------------NARNIGNGSDSNGISTSDVR-LAHKE
IPCKSMDIRNNIS----------ELS----------------------------QLANCT
VIEGFLLITLINDADKL-----------------------NQTYPMLTEVTGYILVYRVY
NLLSLSKIFPNLSVIRGNILFESYALVVYQNRDLTDIGLTKLRAITNGGVRIERNTYLCF
VKTVNWRQIVSKNVTDSDIVLKFNRN-EAEC--ASCLGEMK----GNDMLENSMAD-AG-
--ACREYPDKKRYCWSSVACQTICPKECP-------Y-NCID-DQHCCNESCLGSCNS--
N-LGECTACRNVS-I-DGQCINQCPNGYFLY-----EQRCITAEMCEQIGNKY--ESNKE
Q----QLVHYNGKCTTRCDKGYKKTE---NTCKKCN-GTCELTCKG----NIIESVERAK
E--FHGCTVIDQ---KGLTITVKR-GGTHMMEALKFGLESIHTINTYLKVHLTYGLTSLD
FFKSLRTIRGNK-LIEGRYAFYVLENQDLETIWAEN-QTVSI--TTGSVFFHFNPKLCLE
TIEKLKPMLPGKPDKFNKNEVAEDSNGSKASCNTINLDVKVNATGSMFVALAINS-----
------------SIV--NFDDDRSFIGYQFYHTADPYGN-----------MTR--DYQPC
-SDKWEVTEP---SK--Q-------------------NVTLIQNLSPYTKYAVYVRTMTI
SSE---KRNYQSEIIRFRTMGNKPTKVRNISAISTNSSRILLSW--KRPALMNGKLIKYQ
IRAELIHRD-AE---Q-ERNFCWDPLPNSSID----------------KM----------
-------TFSSPAEKTIKE--MPGPDCKCDAGGRSVY----D-----QQKVEAKLLDDIE
FENSLQNFLFVPKK-RDD--S--TIDGAGS------------------------------
---FA--------------S------PN-AIQ----------------------------
----------------------RRRR-RYIE--ID-ED----EHEMGSVLMRHIRS---S
N--------------------N--NATESQ-IGQP--MPPSV---T---S-NDKTENWLN
M----TDM-------------------------------------D--ET-GSYFTIFSA
EVN--ENTTEFLFTNLRHFSFYSLTVRACREPEI--D------DTQPLCSEA--EPWEKR
TQKLEHVDKAF-NLTGELMDNV----NTTRGNVRLHWEEPLHPNGAIVSYMIFYKRQEQD
A----FEQQRCITVH-DY-HNQSGYIMTNLNEGKYSFRIRAMSLAGEGELTDAVYVTVS-
------PPGIS----TW---I---LIGGFLA-CLVFV--LIIVYIC-CSIARRKG--T--
---PHDLIINTEVNPFYAS-------LQYVPDDWEVPRERVLQL-GSLGQGSFGMVYEGI
LKSQ----NGEDTPCALKTVN---E-N-ATDRERTNFLSEASVMKEFDTYHVVRLLGVCS
RGQPALVIMELMKKGDLKSYLRAHRPDEREG----------------------PPPYSRI
YQMAIEIADGMAYLAAKKFVHRDLAARNCMVAADLTVKIGDFGMTRDIYETDYYRKGTKG
LLPVRWMPPESLRDGVYSSSSDVFSFGVVLWEMATLASQPYQGLSNEQVLRYV-IDGGIM
ERPDNCPELLHKLMHRCWHHRPTARPSFLDIIVYLEHL--------ADPHFKEVAFYYSD
AGVQYREKNRKERNQMDV-FSG----AHLDADVD----GEDATTPLRVGEYQ-GYKSN-E
HNTSMDQPAESPIALVDDKATTHSPFSMHSGYIVSSTPDALSTLPTAG----GSHI-DDA
AYVQPDGNTALTADAERGYELYDPSPNF--------A-ELPH----SDS---------GR
LSGEQHLLLKAKRGAGGGGAIIMP-SMSSSMPDEVIGCGSSSVVGAGGGVGGSGVVSSSL
QPSTASG-TSSNAGSSSRH--------PSLKRVVADTLRNRVGYGL---LNRFNLKRGDS
NE-SHKSNISNAPSSSSN-TNLTSHPSGMAMVTMGPNLGTIESGGSGSAGSYTG-TPRFY
TPT---------------AMTPSAGGNGSTAIISDNPNYKLLDE-SVTSADPVNS-----
------------TWPQQLTTSSLNPNYELMQAPGTETA------------ATPFSMLS-A
NPNYVLMSEPQTGS---EQGPVFTSDNPNYAVMHDRPELQ--HSSSDEY-----DDD-DD
DDDDADEHTEHI--------------KMERMPL---SR-QN-QRTRIKPQQ----QHQPR
SRSVSQTRKVET-----T-----A---PTAAAQ----QAAAAAAASAGNTSNILKENWLR
QA-NTPRPPPPNGFIGREA
>Drosophila virilis
MLMLHC---R--------------------------------------------------
---------------NLF--K---------------------------------------
------------------------------------------------------------
------------------------------------------------------------
--RRRRQQ-IQPQHQ---------------------HQQQQQQ--------Q--------
------------Q----QQLV-RRV-------YPKYSYHQEQHHQ---------------
---WRHQSI-AYTIL-ALLTLHA-------TTTIA-----LHPPPTQYDQQQQHQQ----
--RATLTAKRSFEYS---------L----ASLTGQARNIGGGVNSNSNINRDVR-LARRE
MPCKSMDIRNNIS----------ELS----------------------------QLANCT
IIEGFLLITLINDADKL-----------------------NTTYPLLTEVTGYIIVYRVH
NLISLSQIFPNLSVIRGNILFESYAFIVYQNKDLLDIGLSNLRAITNGGVRIEKNYYLCF
VKTVNWQKIVSKNATESDIVLKFNRN-EAEC--ARCPGETN----GDDTQDSTMTD-ASE
LPVCKVHPDNKRYCWSNRACQTICPKECP-------Y-NCID-ENTCCNDSCLGSCSKP-
V-LGDCVACRNVS-IHGGNCINQCPDGYFLY-----EQRCITAEMCERMGTKY--ESSKE
M----KLVHYNGKCTTRCEKGYSAMN---NTCQKCN-GTCQKLCQG----GIIDSLVRAK
E--FHGCTVIGN---DGLTISIKR-GGPHMVDALVSGLGMVHTINSYLKVHLTYGLTTLD
FFKSLRHIKGDN-LLESRYALYVLENRDLEAIWAEN-QTVSI--SKGSIFFHFNPKLCIE
TIDKLRPMLPGKPEKFNKNEVAEDSNGNKGTCNTILLKVNINKRASTLVVINITT-----
-------------TV--EFDDDRSFIGYQIYHTSDPHGN-----------VTRD-NYQPC
-LDSWIVSEP---SK--E-------------------TSSFIGNLLPYTKYAFYVRTMTI
SSE---KRNYQSDIIRFQTMPTKPTDVRRISARSTDSSKILLSW--KPPLNVNGKLVKYQ
VRAEITRRD-AKL--EHHRNFCRDPLPNSSDD----------------EE----------
-------TFSSPAEKTIME--TPGSDCKCDAGGRNVF----D-----QQDVEQKIFDEIE
FENALQNFLYVSKK-RDK--V--QQLENEV------A--L------SDNS-------IDG
TGSFG--------------S------PN-ALQ----------------------------
----------------------RRRR-RYIE--VD-ED----EQNIGSVLMRQIGP---A
K--------------------L--DDARKFESERP--K-PNG---T---A-DSSMEGWSN
M----TVM-------------------------------------D--ES-KSYYRIFSA
EVD--ANTTEFQFEKLRHFSLYSLSVRACREREG-VN------DTADVCSDA--EPWEKR
TRKLANMDKAF-NLTGELLGNL----NTTRGNVRLRWEEPLDPNGAIVSYIIIYERQERD
A----VEEKRCITVQ-DY-LNQSGYVVTNLNEGKYSFRIRANSLAGEGDLTDFVYVTVP-
------PPGLS----PF---E---WAGYALI-GFMG--IVVCFLIYYKF-FRAKK-GH--
---PRDLVINTEVNPFYAS-------LQYVPDDWEVPRERIIQL-GPLGQGSFGMVYEGI
LKAQN---TGEDIPCAIKTVN---E-N-ATDRERTNFLSEASVMKEFDTYHVVRLLGVCS
CGQPALVVMELMKKGDLKSYLRAHRPDERED----------------------PPPYSRI
FQMAIEIADGMAYLAAKKFVHRDLAARNCMVAEDLTVKIGDFGMTRDIYETDYYRKGTKG
LLPVRWMPPESLRDGVYASSSDVFSYGVVLWEMATLASQPYQGLSNEQVLRYV-IDGGIM
ERPDNCPEVLHKLMHRCWHHRPSARPSFLDIIAYLEGL--------AHPHFKEVAFYYTD
AGVQYREKERKERNQIDA-FAS----AHLDADVD----GEDATTPLRVGEYE-GYKSNME
HNESVEQPAESPIALVDDQATTHSPFSMQSGYIVSSTPDASCTLPTAG----GSHL-EDA
AYVQPDADAPLNQYGERGYELYDPSPNF--------V-ELVP----SNS---------GR
LSGEQHLLPKTKRSGG---ASIMP-NMSSSMPDEVIGGGASAS----GSVVTSGVVSSSL
QPSTASA-ASSNASS-SRN--------PSLKRVVADTLRNRVGYGL---LSRFNLKRGDS
ND-SHKSNISNAASSSSN-SNLTSHPAGMAMVSMGPNLGTIESGGSGSAGSYAG-TPRFY
TPT---------------ATTPSAGGNGSTIIMSDNSNYKLLDE-SGNSADAVNS-----
-----------SWPQNKLTTSSLNPNYELMQAPAAETA------------ATPFSMIS-D
NPNYVLMSEPKTTTGQGQSLPVFTSDNPNYAAMTGPAQVQ--PSSSDQD-------E-ND
DEDDADEHTEHI--------------KMERMPL---SR-QK-QRTRIKPQQQQQQHQQPR
SRSVSQTRKAET-----S-----A---PTSAATAAAAAVAAAAAASAAKTSNILKENWLR
QA-STPKPPPPNGFIGREA
>Drosophila willistoni
MLELPQ---QFEE---------------------------I-------------------
---CAITKTRAFYRLNIW--K---------------------------------------
------------------------------------------------------------
-----TK---QPYNKHN-QQQQQQLV---SNCAT--------------------------
--SQQQQQ-QQRQRH---------------------QQQQHCYQHYNQQQHL--------
------------R----QQLSHHHQ-------HQ----QQQQQHQ--------HR-H-HH
RHNWKSNLA-LMIIM-SLLAMHA-T-----AAIQ------LPPSH------QQLSSSHHQ
YDSNDLGDS--LAIFTSSPRIRRDS----GNASGNSIG-----KSGDSGNTQVR-LSRNE
TMCKSMDIRNYAT----------NFN----------------------------QLTNCT
IIEGFLLITLINDAHLL-----------------------NTTYPLLTEVTEYIIVYRVN
NLLSLSQIFPNLSVIRGNSLFDGYALVVYQNRDLQDIGLSKLRAIANGAVRFEKNLSLCF
LTTVDWSQIISKNS-SEMVSI-ENRN-PTLC--PKCPGEIR----LSDDGANSGSTEADP
-LSCKKHTDGKRYCWGSRSCQSFCPKECP-------D-NCYD-EHTCCNKACLGGCVRDK
NGSLGCISCRYVSIH-NNTCLNECPKDYFLY-----GRRCITAEMCRSIGTKY--ESTKE
L----KLMHFDGQCTTRCPKGFQIEE-TTNTCVPCN-GTCEKRCEG----GQIESGGRAR
E--FYGCTKIGIT--NGLVISIKR-GGPHIMEDLEYGLAKVHTIETYLKVHLTYGLSTLA
FFKSLRQIRGNV-TFEHRYALYVLENNELEEIWAPN-QTVEI--ANGSVFFHFNPKLCMK
TIKTLLPMLPSKPTSFEKTEVAGDSNGNKGSCNTTVLN----------------------
----------------------------------DPYGN-----------ATKN-SYHPC
-DESWTASEP---VK--E-------------------DNLMITDLEPYTQYAYYVKTWTI
SSE---SQNGLSPIQHFTTLPAQPTLVQKIKARANSSSEIEVQW--EPPRSVRGKLKLYL
VKAVLTHRD-AKLESHQQRNYCWDPLPNNNED----------------NI----------
------IVEKAKVTDKQ--P-TDAADCQCNANSGGPS----VGVGGKGANFEQNRREEIE
FENALQNFLYVRRQ-GDQ--N-RTN-PAVAPPP-----------KPKDNS-------IKD
DGLL---------------D------N--AVHK---------------------------
----------------------RRRR-RRELDFDD-DGDDDGDLGMGSVLSRHVRS---T
E--------------------TQDDLRNLYAMDN-----MGATENA---E-KIRPETWLK
E----TRK-------------------------------------S--AD-GTYYEILTQ
QVG--ANQTHFVFTNLRHFSLYTISVVACREEVA-G-------SFKPSCGNA--SPIDKL
TRKLENADLVA-NVTADLE-SA----NATRPGVRLRWLAPLNPNGAIVSYTIGYKLQMPD
Q----QELMKCVTAQ-DYLNLTDGYVVKHLSEGNYSFHVRANSMAGDGIFSELVYVVVP-
------PPPTY----MI-YYI---FVGIGII--MSLS-GILIFVL-----YKKKK-MT--
---PRDLYINTEVNPFYAS-------HQYIPDDWEVARDCILQL-GPLGQGSFGMVYEGI
LKGH----MGVDTPCAIKTVN---E-N-ATDRERVNFLSEASVMKEFDTFHVVHLLGVCS
HGQPALVVMELMKKGDLKSYLRAHRPEERNEEMLA------YLQRIGVTGNASPPTYGRF
YQMAIEIADGMAYLSAKKFVHRDLAARNCMVSDDLTVKIGDFGMTRDIYETDYYRKGTKG
LLPVRWMPPESLRDGVYASSSDVFSFGVVLWEMATLASQPYQGLSNEQVLRYV-IDGGIM
ERPENCPDVLHKLMHRCWHHRPSARPSFLDIIAYLEPH-------SSNAHFKEVSFYHSE
AGLQYREKDRKEKSQMDAAFVA----EPLDQD------HEDATTPLRVGDYQSGYKSNMD
QNASLEQPAESPINIVEEQT-AHSPFSLQSGFVVSSTPDAPTA----G----GISHDDTS
GYVQPDADALASTGADRGYEIYDPSPNF--------A-ELPT----SRSGSTGAGGGDGK
LSGEQHLLPRKSRRT-----P--I-IMSSSMPDDVVSGG-----------------AGSL
QPSTASA-GSSNASSHTGG--------GSRGTSSLKKIMNRSILFN---RPFFNHKRTGS
NA-SHKSNSSITPSTCSN-ANLTPHPIATS------NLGTIESGGSGSAGSYAG-TPRFY
TPA---------------A-TPS---IGGG-GISDNPNYKLLDE-SIISGGTARSWNQNR
GPGTMAAGLSDSEQATMLTISSLNPNYELMQPPSP------------------TPSLR-A
YPNYVQMNEPAP--------VILSSMNPNYEQMQAPH-AH--LSSSDEE-------D-LN
E-NDDD-CHEDI--------------KMERMPL---SR-QK-PRSQYK-SS----SQTPR
SRSVSQNRKKND-----Q-----H---TTPQ------QTASSAMAAAGNVSNILKENWLR
QAASTNRPPPPNGFIGREA
>Drosophila persimilis
------------------------------------------------------------
------------------------------------------------------------
------------------------------------------------------------
------------------------------------------------------------
------------------------------------------------------------
------------------------------------------------------------
-------------------------------MQLQ-----LQPDELYQEQPQEHLQQQRQ
QPQSDISER--IELR-----LRRAS----SSSSGSSSNSG-SNSNSGKPNDQIR-LSHNE
RTCKSMDIRNTAR----------EFS----------------------------QLSNCT
IIEGFLLITLINDADHL-----------------------NESYPQLTEVTEYVLVYRVN
NLVSLSKVFPNLSVIRGNILFDGYALVVYSNRDLQDLGLSKLRAIANGGVRIEKNPSLCF
VHTVNWLHIMAENATKSEVVLQTNRN-EATC--PKCPGEIK----GGDVQEMNGANGGEP
SVSCKEYPDHKRYCWDTKSCQTICPKECR-------N-NCID-EHTCCNKACLGGCIRDN
NGHNDCISCRYLSIH-NTTCVDTCPEGFYRY-----DRRCITAEMCEQIGTKY--ET-KE
M----PLAHYNGQCTTRCPKGYQMEN---STCVKCQ-GQCEKTCEG----ELIDSLVRAR
D--FHGCTKIGPN--NGLTISIKREGRSHIMEALEFGLASVHTIETYLKVHLTYGLTSLR
FFKALREIRGAP-MLENLYALYVLENNDLEEIWAPN-QTVYI--RNGGVFFHFNRKLCVS
TINELRPMMASKPESFNKSEVATDSNGNRGSCGTAKILVTVEGTRPRTAFVKVDPKSVIL
GDPVGSNKTISNTSI--FFKDPRAFIGFQFYHMIDPYGN-----------ATKS-SYQPC
-DDRWTVSDP---IK--V-------------------FGHIFSDLIPYTQYAFYVRTMAI
SSE---STNGQSDVMYFRTMPAQPSMVPAITATSVSSSEIQVNW--NPPRYPYSKLTRYF
VKAELTIRT-AKD--TPQRNYCVDPIAKAVDN----------------EV----------
------IVAPTPAEKSPPDPLTREGDCKCEEGSRKTT----D-----RDQDDRRIHAQME
FENALQNFIYVPSP-KKA--QGKVGAGAGAGAAAGAVVGLLPSALGGGNS-------IDD
GSGP---------------G------N--AI-----------------------------
----------------------RRRR-DIDF--ES-AF----DLLGGSFLSRHVRA---L
K--------------------D--EPLNISTP-----------------T-IVDPEAWVN
E----TRM-------------------------------------S--AS-GDYYEVLGA
QVW--ANTTTFSFKRLRHFTLYTIFVVACREKAG-PN------DKESICSSM--NPIYKL
TNRKDDADMAR-DLTVTRE-NA----NNTQSSVRLRWLPPSDPNGDIVAYELAYRLQKPD
Q----VEEKKCILVA-DFLNLTDGYPL-HLNEGNYSFRVRANSLAGQGIYSDFVYMNVQ-
------PRLSL----EK-Y-F---IWFSGIV-CVLVI--V-CLMVYVRH-LRKKG--R--
---PNDLHMNTDVNPFYAS-------MQYIPDDWEVLRENIIQL-EALGQGSFGMVYQGI
LKSLQ---GGGDTECAIKTVN---E-N-ATDRERTNFLSEASVMKEFDTFHVVRLLGVCS
RGQPALVVMELMKKGDLKSYLRAHRPEERDEAMQA------YLNRIGVTGNVHPPTYARI
YQMAIEIADGMAYLAAKKFVHRDLAARNCMVAEDLTVKIGDFGMTRDVYETDYYRKGTKG
LLPVRWMPPESLRDGVYSSSSDVFSFGVVLWEMATLAAQPYQGLSNEQVLRYV-IDGGIM
ERPENCPDVLHKLMHRCWHHRPSARPSFLDIIAYLEQQ-------CPDSEFKTVSFYHSD
AGLVHREKERKERSQNDA-FAA----VPLDQDQ------EDATTPLRVGDYQ-GYKSNMD
HNSSLDQPAESPIALVDDHA-THSPFSLQSGFIVSSTPDAQSTMPTAG----ASHGDDAA
AYVQPDAEAL---AADRGYEIYDPSPNF--------A-ELPT----SRSGSTGGGGGGGK
LSGEQHLLPRKSRQ------P--V-IMSSSMPDDVIGIGG---------------GGSSL
QPSTASA-ASSNASSHTGTSGGGGGRYPSLKRVVADTLRNRANIFN---RHLFNHKRSGS
NA-SYKSSASNAPSTSSN-SNLTSHPVAMG------NLGTIESGGSGSAGSYTG-TPRFY
TPT---------------A-TPS---GGASTIISDNPNYRQLDE-SITSGGTTRS-----
-PGNSWSQRTDSEQATILTTSSPNPNYEMMHPTTGAGQG------QSTRNSNANAGAN-E
NPNYVLMSEPE----------LVISSNPSYAFMHAPQ-SR--LSSSDDDNDLEEDDDDDD
DEDLDDEHVEHI--------------KMERMPL---SR-PR-QRAV---S----KPQPQR
SRSVSQTRKSPT-----A-----A---ANSGAAAA----AAAAAAAASNVSNLLKENWLR
EGSSSTRPPPPNGFIGREA
>Drosophila pseudoobscura
MKKNCL---ENNALCNNYAITTTNEVLAKTATTKKTTTTTTTENIGAATAT-TLT-LSPP
NKICVLCRQQ--MTEETCGCCLTTAGEAASESAA-A-----------------ESSEESS
SSPASSEFEFKLVKLRFWCE--------DPIYSCACGCRTYCE---HKRKLECIRNNDDD
DDEYDDDYRNNTKNNRRLLQEHFNIY---SNCHN--------ILRTLQSLLLLMQNSAIF
TKRRRRQQ-QQQREQEPQ------------------NQLKQKFVNYTKFLLLLETISA--
ATTTRLS-LSRKKYNKY-NSIHNQQQQQQQLGSKRATSQVQRQHRQRFHHKHQHQHHHHR
RHNHHF---WRP--R-LVWIFATGLLAM---HATTAMQLQLQPDELYQEQPQEHLQQQRQ
QPQSDISER--IELR-----LRRASSSSGISGSGSNSNSG-SISNSGKPNDQIR-LSHNE
RTCKSMDIRNTAR----------EFS----------------------------QLSNCT
IIEGFLLITLINDADHL-----------------------NESYPQLTEVTEYVLVYRVN
NLVSLSKVFPNLSVIRGNILFDGYALVVYSNRDLQDLGLSKLRAIANGGVRIEKNPSLCF
VHTVNWLHIMAENATKSEVVLQTNRN-EATC--PKCPGEIK----GGDVQEMNGANGGEP
SVSCKEYPDHKRYCWDTKSCQTICPKECR-------N-NCID-EHTCCNKACLGGCIRDN
NGHNDCISCRYLSIH-NTTCVDTCPEGFYRY-----DRRCITAEMCEQIGTKY--ET-KE
M----PLAHYNGQCTTRCPKGYQMEN---STCVKCQ-GQCEKTCEG----ELIDSLVRAR
D--FHGCTKIGPN--NGLTISIKREGRSHIMEALEFGLASVHTIETYLKVHLTYGLTSLR
FFKALREIRGAP-MLENLYALYVLENNDLEEIWAPN-QTVYI--RNGGVFFHFNRKLCVS
TINELRPMMASKPESFNKSEVATDSNGNRGSCGTAKILVTVEGTRPRTAFVKVDPKSVIL
GDPVGSNKTISNTSI--FFKDPRAFIGFQFYHMIDPYGN-----------ATKS-SYQPC
-DDRWTVSDP---IK--V-------------------FGHIFSDLIPYTQYAFYVRTMAI
SSE---STNGQSDVMYFRTMPAQPSMVPAITATSVSSSEIQVNW--NPPRYPYSKLTRYF
VKAELTIRT-AKD--TPQRNYCVDPIAKAVDN----------------EV----------
------IVAPTPAEKSPPDPLTREGDCKCEEGSRKTT----D-----RDQDDRRIHAQME
FENALQNFIYVPSP-KKA--QGKVGAGAGAGAAAGAVVGLLPSALGGGNS-------IDD
GSGP---------------G------N--AI-----------------------------
----------------------RRRR-DIDF--ES-AF----DLLGGSFLSRHVRA---L
K--------------------D--EPLNISTP-----------------T-IVDPEAWVN
E----TRM-------------------------------------S--AS-GDYYEVLGA
QVW--ANTTTFSFKRLRHFTLYTIFVVACREKAG-PN------DKESICSSM--NPIYKL
TNRKDDADMAR-DLTVTRE-NA----NNTQSSVRLRWLPPSDPNGDIVAYELAYRLQKPD
Q----VEEKKCILVA-DFLNLTDGYPL-HLNEGNYSFRVRANSLAGQGIYSDFVYMNVQ-
------PRLSL----EK-Y-F---IWFSGIV-CVLVI--V-CLMVYVRH-LRKKG--R--
---PNDLHMNTDVNPFYAS-------MQYIPDDWEVLRENIIQL-DALGQGSFGMVYQGI
LKSLQ---GGGDKECAIKTVN---E-N-ATDRERTNFLSEASVMKEFDTFHVVRLLGVCS
RGQPALVVMELMKKGDLKSYLRAHRPEERDEAMQA------YLNRIGVTGNVHPPTYARI
YQMAIEIADGMAYLAAKKFVHRDLAARNCMVAEDLTVKIGDFGMTRDVYETDYYRKGTKG
LLPVRWMPPESLRDGVYSSSSDVFSFGVVLWEMATLAAQPYQGLSNEQVLRYV-IDGGIM
ERPENCPDVLHKLMHRCWHHRPSARPSFLDIIAYLEQH-------CQDSEFKTVSFYHSD
AGLVHREKERKERSQNDA-FAA----VPLDQDQ------EDATTPLRVGDYQ-GYKSNMD
HNSSLDQPAESPIALVDDHA-THSPFSLQSGFIVSSTPDAQSTMPTAG----ASHGDDAA
AYVQPDAEAL---AADRGYEIYDPSPNF--------A-ELPT----SRSGSTGGGGGGGK
LSGEQHLLPRKSRQ------P--V-IMSSSMPDDVIGIGG---------------GGSSL
QPSTASA-ASSNASSHTGTSGGGGGRYPSLKRVVADTLRNRANIFN---RHLFNHKRSGS
NA-SYKSSASNAPSTSSN-SNLTSHPVAMG------NLGTIESGGSGSAGSYTG-TPRFY
TPT---------------A-TPS---GGASTIISDNPNYRQLDE-SITT-----------
---------------TILTTSSPNPNYEMMHPTTGAGQGQGQGQSQSQRNSNANAGAN-E
NPNYVLMSEPE----------LVISSNPSYAFMHAPQ-SR--LSSSDDDNDLEEDDDDDD
DEDLDDEHVEHI--------------KMERMPL---SR-PR-QRAV---S----KPQPQR
SRSVSQTRKSPT-----A-----A---ANSGAAAA----AAAAAAAASNVSNLLKENWLR
EGSSSTRPPPPNGFIGREA
>Drosophila ananassae
MVMMRF---A--------------------------------------------------
------------------------------------------------------------
------------------------------------------------------------
------------------------------------------------------------
------------------------------------------------------------
------------------------------------------------------------
-------AL-AFICELLLMNVVAAM-----VYEQT-----QRLQH------QQLQL---P
GPPDDLSDR--LEVL---------R----DKIRLERAA-----TAASQPNQPMR-LSRDE
YPCKSMDIRNTAD----------SVN----------------------------YLANCT
KIEGFLLISLIDAPQII-----------------------TGTFPLLTEVTEFIIVYRVW
GLESLAQLFPNLSVIRGNALFDGYSLMVHSNPNLKYVGLTKLRSITNGGVRIEKNANLCY
ANTIDWLHIMADNATAWDVAV-VNGD-LSSC--EACPVKSR----SGG-SDDTG------
-ISCKQYPGKKSYCWNSNSCQTICPERCR-------D-NCID-ENTCCSKSCLAGCVRDS
NGNESCIRCRHVS-V-NNTCVDSCPPNYFRY-----EQRCVTAEMCLKMGTKF--EN-AE
L----PLVPFQGVCSTRCPLGYELKN---KTCVKCI-NSCEKECPA----TLIDSLVRAR
E--FHGCTVINGGKDMPLTISIKREGDSHVMEALEYGFSAVHTIKGSLKVHLTYGLTSLR
FFQSLREITGET-LQDDLFALYVLENNDLEEIWAPN-QTVFI--RNGGVFFHFNRRLCVA
TINTLLPMLASKPPFFNKSDVATDSNGNRGTCGTSPLQARVVRVNAKAASVWVNKDMISE
GE-----KENSTATI--VFKDPRAFIGFQFLHALDPHGN-----------ITKS-SDQPC
-DDTWTVSAP---TK--D-------------------GQYIFDNLRPYTNYAFYVRTMAI
SSE---TTNGQSDIIRFRTDPSQPSQVRNVEAVSNSDTTIDITW--NPPSFPYGEMSHYE
VVIKLINDT-NE---NLTRNYCKDPITKYTDD----------------DP----------
------KPKPALPEKVL--D-TDNGKCDCENKRKTGG----A-----QEYDDRKIHVGIE
FENALQNFVYVRKT-VPSDKKGSNGTAKGSAS-DMAA--L------ESNA-------IG-
-GNV--------------------------------------------------------
----------------------RRKR-EIDL--EL-ESEM--MDIHSSFLLRHVRS---T
R--------------------K--SGLKFFPTDT--------------------KKAHNE
T----SKM-------------------------------------S--AN-KKFYEIFVG
KVP--ANQTFFTFLQLHHFTQYEIYVYACRKEIQ-DK-----NDSEPLCSHA--NEIYWK
TKKKDDADTVT-DLNVELG-NA----NNTRPAVKVFWKPPADPNGQIISYDLEYTLLGE-
G----QEQTKCISAS-DYNNLTEGYEL-KLTEGEYSFRVRANTFAGYGMYTKLAYQKVP-
------SPQSF----VK-H-L---IWILCITVVLVAT-ALVLALRS----LRAKK--R--
---PNELHINTEVNPFYAS-------MQYVPDSWEVSRELILQL-APLGQGSFGMVYEGI
LKSFA---DGVDRECAIKTVN---E-H-ATDRERTNFLSEASVMKEFDTNHVVRLLGVCS
RGQPALVVMELMKKGDLKSYLRAHRPEERDEAMMT------YLQRIGVTGNVQPPTYGRI
YRMAMEIADGMAYLAAKKFVHRDLAARNCMVADDLTVKIGDFGMTRDVYETDYYRKGSKG
LLPVRWMAPESLRDGVYSSASDVFSFGVVLWEMATLAAQPYQGLSNEQVLRFV-IDGGVM
ERPENCPDLLHRLMERCWRHRSSARPSFLDIIGYLEGH-------CPETDFKEVSFYHSP
AGQSHREKEQKERSQMDA-LAT----VPIDQDQQDGDQQEDATTPLRVGDFQ-DFKSNME
HNSSLDQPAESPIAMVNDNS-THSPFSLNSRFISSSTPDGQTVMPTAFHNLPASQGDDAA
PYVLPDADAL---GEERGYEIYDPSPVY--------N-DLPT----SRSGSTGG--GGGK
LSGEQNLLPKKYRQ------P--VVVMSSSVPDDVIG-------------------GSSL
QPSTASA-ASSNASSHTGR-------YPSLKRVVADTFRNKANMFN---RHLFNHKRTGS
NA-SHKSNASNAPSTSSN-SNLTSYPVAMG------NLGTIESGGSGSAGSYTG-TPRFY
TPM---------------A-TPV---G-GGLAISDNPNYKLLDE-SMG------------
-----------SEQATVLTTSSPNPNYEMMHPTEA--------------------MIS-D
NPNYVAMNEPPV-----QMAGVTISHNPNYQPMQAPLHNR--QTSSDEDNEDEDEEE-EE
DDEDEDVHVEHI--------------KMERMPL---SR-PTSQRTN--YS----RTPGSR
SRSSSQTRRSPT-----N---------PNSGSG----------GGGGASANNIRKENWLR
QQ-STARPPPPNGFIGREA
>Drosophila erecta
MLL---------------------------------------------------------
---------------DTC--CCRQAVEAVDIPAS-SEET-------YSSSS---------
-SSCQASSEISAEQLWFLRH--------DDIVLCRRPKFEEVETTGKKRDVKC--SGHQC
SNECNDG---STKNNRQ-QREKFNIF---SNCHN--------ILRTLQSLLLLMFNCGIF
NKRRRRQQ-QQQQQ-------------------QQYHQQQQAHVNYTKFLWLLQTLAA--
A-TTRLS-LSPKNYNQ-QQLQHNQQ-------LPRATPQQKHQQKG-----GQHKCF-HY
KRN------YCYTPW-ISILLCIILANALAIQAVV------VPAH------QEHLL----
--HNDVADG--MDKT---------A----LSVSTTH-----SRWPRSESNQKMR-LSQNV
KPCKSMDIRNMVS----------HFN----------------------------QLENCT
VIEGFLLIDLINDASPL-----------------------NRSFPKLTEVTDYIIIYRVT
GLHSLSKIFPNLSVIRGIKLFDGYALVVYSNFDLMDLGLHKLRSITRGGVRIEKNHKLCY
DRTIDWLEILAENET-QLVVLTENGK-EKECRLSKCPGEIR----IEEGHDSTAIE-GEL
NASCQLH-NNRRLCWNSKLCQTKCPEKCR-------N-NCID-EHTCCSQDCLGGCVIDK
NGNESCISCRNVS-F-NNICMDTCPQGYYQF-----DSRCVTASECVTLTKFE--TN-IV
Y----SGIPYNGQCITHCPTGYQKSE-SKRMCEPCPGGKCDKECFS----GLIDSLERAR
E--FHGCTIITGT--EPLTISIKRESGAHVMDELKYGLAAVHKIQSSLMVHLTYGLKSLK
FFQSLTEISGDPPMDADKYALYVLDNRDLEELWGPN-QTVFI--RKGGVFFHFNPKLCVS
TINQLLPMLASKPKFFEKSDVGADSNGNRGSCGTAVLNVTLQSVGANSAMLNVTTKVE-I
GEPQ----KPSNATI--IFKDPRAFIGFVFYHMIDPYGN-----------STKS-SDDPC
-DDRWKVSSP---EK--S-------------------GILVLSNLIPYTNYSYYVRTMAI
SSE---LTNAESDVKNFRTNPGRPSKVTEVLATAISDSNINVTW--SYLDKPYGVLTRFF
IKAKLINRP-TR---NNNRDYCTEPLVKAMEN----------------DL----------
-------PATTPTKKT-TD--PSAGDCKCVEGSKKTS----S-----QEYDDRKVQAGME
FENALQNFIFVPNI-RKS--K--NGSTDKSDGAEGAA--L------DSNA-------IPS
GGST---------------N------P-----S---------------------------
----------------------RRRR-DLAL--EP-EL----DDVEGSVLLRHVRS---I
T--------------------D--DSDASYEKDD--------------------ENTYKD
E----ELL-------------------------------------S--SN-EQFYEVFAK
ELP--PNQTHFVFEKLRHFTRYAIFVVACREEIP-SEKLRDNTFKKTLCSDY--DTVFQT
TKRKKYADVVM-ELKVDLE-HA----NNTESPVRVRWTPPVDPNGEIVTYEVAYKLQKPD
Q----LEEKKCIPAA-DF-NQTAGYLI-KLNEGVYSFRVRANSIAGYGDFTQEKLIKVE-
------PPPSY----AK-V-F---FWLLGIGLAVLIV-SLFGYVCYL---HKRKV--P--
---SNDLHMNTEVNPFYAS-------MQYIPDDWEVLRENIIQL-SPLGQGSFGMVYEGI
LKSFP--PNGLDRECAIKTVN---E-N-ATDRERTNFLSEASVMKEFDTYHVVRLLGVCS
RGQPALVVMELMKKGDLKSYLRAHRPEERDEAMMT------YLNRIGVTGNVQPPTYGRI
YQMAIEIADGMAYLAAKKFVHRDLAARNCMVADDLTVKIGDFGMTRDIYETDYYRKGTKG
LLPVRWMPPESLRDGVYSSASDVFSFGVVLWEMATLAAQPYQGLSNEQVLRYV-IDGGVM
ERPENCPEFLHKLMQRCWHHRSSARPSFLDIIAYLESQ-------CPNSKFKEVSFYHSE
TGLQHREKERKERNQLDA-FAA----VPLDQDLQDREQQEDATTPLRMGDYQ--------
PNSSLGQPTESPIAMVDDQG-THLPFSLPSGFIASSTPDGQTAMPTAFQNIPATQGDIST
TYVLPDTDAL---DGDRGYEIYDPSPKC--------A-ELPT----SRSGSTGG---GGK
LSGEQHLLPRKGRQ------P--V-IMSSSMPDDVIG-------------------GSSL
QPSTASA-ASSNASSHTGR--------PSLKKTVADTVRNKANFIN---RHLFNHKRTGS
NA-SHKSNASNAPSTSSN-TNLTSHPVAMG------NLGTIESGGSGSAGSYTG-TPRFY
TPT---------------A-TPG---GGSGMAISDNPNYRLLDE-SIA------------
-----------SEQATILTTSSPNPNYEMMHPPGS--------------------LIS-T
NPNYMSMNEAPV-----QMVGVTISHNPNYQPMQAPLNSP--QSSSDEDNEQEEDDE-DE
DDDVDDEHVEHI--------------KMERMPL---SR-PR-QRAL--PS----KTQPPR
SRSVSQTRKSPT-----N---------PNSGVG----------ATGAGNRSNLLKENWLR
PA-STPRPPPPNGFIGREA
>Drosophila yakuba
MLL---------------------------------------------------------
---------------DTC--CCQQAVEAVDISAS-SDET-------YSSSNSSSKSSN--
NSSCQARSEISSKQVWFLSH--------DDIVLCRRPKFEEVETTGKKRDVKC--SGHQC
SNECNDG---STKNNRH-QREKFNIF---SNCHN--------ILRTLQSLLLLMFNCGIF
NKRRRRQH-QHK---------------------QQQQQQQQVHVNYTKFLWLLQTLAA--
A-TTRLS-LSPKNYNH-QQLQHNHQ-------LPRATPQQKQQHI------GEHKSS-YY
KRN------YYYTPW-ISILLCILLANTLAIQAVV------LPGH------TQHLL----
--HNDIADG--VDKN---------A----LALTDTH-----SRWPRSESTQTMR-LSQNV
KPCKSMDIRNMVA----------HFN----------------------------QLENCT
VIEGFLLIDLINDASPL-----------------------NRTFPKLTEVTDYIIIYRVT
GLHSLSKIFPNLSVIRGNKLFDGYALVVYSNFDLMDLGLHKLRSITRGGVRIEKNHKLCY
DRTIDWLEILAENET-QLVVLTENGK-EKECRLSKCPGEIK----IEEGHDSAAIE-GEL
SASCQLH-NNRRLCWNSKLCQTKCPEKCR-------N-NCID-DHTCCSQDCLGGCVIDK
NGNESCISCRNVS-F-NNICMDTCPKGYYQF-----DSRCVTASECTTLTKFE--TN-NV
Y----SGIPYNGQCITHCPTGYQKSE-NKRMCEPCPGGKCDKECSS----GLIDSLERAR
E--FHGCTIITGT--EPLTISIKRESGAHVMDELKYGLAAVHKIQSSLMVHLTYGLKSLK
FFQSLTEISGDPPMDADKYALYVLDNRDLDELWAPN-QTVFI--RKGGVFFHFNPKLCVS
TINQLLPMLASSPKFFEKSDVGADSNGNRGSCGTAVLNVTLQSVGANSAMLNVTTKVE-I
GEPQ----KPSNATI--VFKDPRAFIGFVFYHMIDPYGN-----------STKS-SDDPC
-DDRWKVSSP---DK--S-------------------GIMVFSNLIPYTNYSYYVRTMAI
SSE---LTNAESDVKNFRTNPGRPSKVTEVVATAISDSKINVTW--SYLDKPYGVLTRFF
LKAKLINRP-TR---NNNRDYCTEPLVKAMEN----------------DL----------
-------PATTPTKKT-PD--PSAGDCKCVEGSKKTS----S-----QEYDDRKVQAGME
FENALQNFIFVPNI-RKS--K--NGSTDKSDGAEDAA--L------DSNA-------IPN
GGAT---------------N------T-----S---------------------------
----------------------RQRR-DLAL--EP-EL----DDVEGSVLLRHVRS---I
T--------------------D--DSDAFFEKDD--------------------ENTYKD
E----ELL-------------------------------------S--SN-RQFYEVFAK
ELP--PNQTHFVFEKLRHFTRYAIFVVACREEIP-SEKLRDSTFKKSLCSDY--DTVFQT
TKRKKFADLVM-DLKVDLE-HA----NNTESPVRVRWTPPVDPNGEIVTYEVVYKLLKPD
Q----LEEGKCIPAA-DF-NQTAGYLI-KLNEGPYSFRVRANSIAGYGDFTKVEHIKVE-
------PPPSY----AK-V-F---FWLLGIGLSVLIV-SLFGYVCYL---HKRKV--P--
---SNDLHMNTEVNPFYAS-------MQYIPDDWEVLRENIIQL-SPLGQGSFGMVYEGI
LKSFP--PSGLDRECAIKTVN---E-N-ATDRERTNFLSEASVMKEFDTYHVVRLLGVCS
RGQPALVVMELMKKGDLKSYLRAHRPEERDEAMIT------YLNRIGVTGNVQPPTYGRI
YQMAIEIADGMAYLAAKKFVHRDLAARNCMVADDLTVKIGDFGMTRDIYETDYYRKGTKG
LLPVRWMPPESLRDGVYSSASDVFSFGVVLWEMATLAAQPYQGLSNEQVLRYV-IDGGVM
ERPENCPEFLHKLMQRCWHHRSSARPSFLDIIAYLESQ-------CPNSKFKDVSFYHSE
AGLQHREKERKERNQLDA-FAA----VPLDQDLQDREQQEDATTPLRMGDYQ--------
PNSSLDQPPESPIAMVDDQG-THLPFSLPSGFIASSTPDGQTAMPTAFQNIPATQGDISA
AYVLPDTDAL---DGDRGYEIYDPSPKC--------A-ELPT----SRSGSTGG---GGK
LSGEQHLLPRRGRQ------P--A-IMSSSMPDDVIG-------------------GSSL
QPSTASA-ASSNASSHTGR--------QSLKKTVADTVRNKANFIN---RHLFNHKRTGS
NT-SHKSNASNAPSTSSN-TNLTSHPVAMG------NLGTIESGGSGSAGSYTG-TPRFY
TPT---------------A-TPG---GGSGMAISDNPNYRLLDE-SIA------------
-----------SEQATILTTSSPNPNYEMMRPTGS--------------------LVSLT
YPNYIPRNEAPV-----QMAGVTISHNPNYQPMQAPLNARQSQSSSDEDNEQEEDDE-DE
DDDVDDEHVEHI--------------KMERMPL---SR-PR-QRAL--PS----KTQPPR
SRSVSQTRKSPT-----N---------PNSGVG----------ATGAGNRSNLLKENWLR
PA-STPRPPPPNGFIGREA
>Drosophila melanogaster
MFNMPRGVTKSKSK----------------------RGKIKMENDMAAAATT---TACTL
GHICVLCRQE--MLLDTC--CCRQAVEAVDSPAS-SEEA-------YSSS-------N--
SSSCQASSEISAEEVWFLSH--------DDIVLCRRPKFDEVETTGKKRDVKC--SGHQC
SNECDDG---STKNNRQ-QRENFNIF---SNCHN--------ILRTLQSLLLLMFNCGIF
NKRRRRQH-QQQHHHHY------QHHHQ--QHHQQHHQRQQANVSYTKFLLLLQTLAA--
A-TTRLS-LSPKNYKQQQQLQHNQQ-------LPRATPQQKQQEK------DRHKCF-HY
KHN------YSYSPG-ISLLLFILLANTLAIQAVV------LPAH------QQHLL----
--HNDIADG--LDKT---------A----LSVSGTQ-----SRWTRSESNPTMR-LSQNV
KPCKSMDIRNMVS----------HFN----------------------------QLENCT
VIEGFLLIDLINDASPL-----------------------NRSFPKLTEVTDYIIIYRVT
GLHSLSKIFPNLSVIRGNKLFDGYALVVYSNFDLMDLGLHKLRSITRGGVRIEKNHKLCY
DRTIDWLEILAENET-QLVVLTENGK-EKECRLSKCPGEIR----IEEGHDTTAIE-GEL
NASCQLH-NNRRLCWNSKLCQTKCPEKCR-------N-NCID-EHTCCSQDCLGGCVIDK
NGNESCISCRNVS-F-NNICMDSCPKGYYQF-----DSRCVTANECITLTKFE--TN-SV
Y----SGIPYNGQCITHCPTGYQKSE-NKRMCEPCPGGKCDKECSS----GLIDSLERAR
E--FHGCTIITGT--EPLTISIKRESGAHVMDELKYGLAAVHKIQSSLMVHLTYGLKSLK
FFQSLTEISGDPPMDADKYALYVLDNRDLDELWGPN-QTVFI--RKGGVFFHFNPKLCVS
TINQLLPMLASKPKFFEKSDVGADSNGNRGSCGTAVLNVTLQSVGANSAMLNVTTKVE-I
GEPQ----KPSNATI--VFKDPRAFIGFVFYHMIDPYGN-----------STKS-SDDPC
-DDRWKVSSP---EK--S-------------------GVMVLSNLIPYTNYSYYVRTMAI
SSE---LTNAESDVKNFRTNPGRPSKVTEVVATAISDSKINVTW--SYLDKPYGVLTRYF
IKAKLINRP-TR---NNNRDYCTEPLVKAMEN----------------DL----------
-------PATTPTKKI-SD--PLAGDCKCVEGSKKTS----S-----QEYDDRKVQAGME
FENALQNFIFVPNI-RKS--K--NGSSDKSDGAEGAA--L------DSNA-------IPN
GGAT---------------N------P-----S---------------------------
----------------------RRRR-DVAL--EP-EL----DDVEGSVLLRHVRS---I
T--------------------D--DTDAFFEKDD--------------------ENTYKD
E----EDL-------------------------------------S--SN-KQFYEVFAK
ELP--PNQTHFVFEKLRHFTRYAIFVVACREEIP-SEKLRDTSFKKSLCSDY--DTVFQT
TKRKKFADIVM-DLKVDLE-HA----NNTESPVRVRWTPPVDPNGEIVTYEVAYKLQKPD
Q----VEEKKCIPAA-DF-NQTAGYLI-KLNEGLYSFRVRANSIAGYGDFTEVEHIKVE-
------PPPSY----AK-V-F---FWLLGIGLAFLIV-SLFGYVCYL---HKRKV--P--
---SNDLHMNTEVNPFYAS-------MQYIPDDWEVLRENIIQL-APLGQGSFGMVYEGI
LKSFP--PNGVDRECAIKTVN---E-N-ATDRERTNFLSEASVMKEFDTYHVVRLLGVCS
RGQPALVVMELMKKGDLKSYLRAHRPEERDEAMMT------YLNRIGVTGNVQPPTYGRI
YQMAIEIADGMAYLAAKKFVHRDLAARNCMVADDLTVKIGDFGMTRDIYETDYYRKGTKG
LLPVRWMPPESLRDGVYSSASDVFSFGVVLWEMATLAAQPYQGLSNEQVLRYV-IDGGVM
ERPENCPDFLHKLMQRCWHHRSSARPSFLDIIAYLEPQ-------CPNSQFKEVSFYHSE
AGLQHREKERKERNQLDA-FAA----VPLDQDLQDREQQEDATTPLRMGDYQ--------
QNSSLDQPPESPIAMVDDQG-SHLPFSLPSGFIASSTPDGQTVMATAFQNIPAAQGDISA
TYVVPDADAL---DGDRGYEIYDPSPKC--------A-ELPT----SRSGSTG----GGK
LSGEQHLLPRKGRQ------P--T-IMSSSMPDDVIG-------------------GSSL
QPSTASA-GSSNASSHTGR--------PSLKKTVADSVRNKANFIN---RHLFNHKRTGS
NA-SHKSNASNAPSTSSN-TNLTSHPVAMG------NLGTIESGGSGSAGSYTG-TPRFY
TPS---------------A-TPG---GGSGMAISDNPNYRLLDE-SIA------------
-----------SEQATILTTSSPNPNYEMMHPPTS--------------------LVS-T
NPNYMPMNETPV-----QMAGVTISHNPNYQPMQAPLNARQSQSSSDEDNEQEEDDE-DE
DDDVDDEHVEHI--------------KMERMPL---SR-PR-QRAL--PS----KTQPPR
SRSVSQTRKSPT-----N---------PNSGIG----------ATGAGNRSNLLKENWLR
PA-STPRPPPPNGFIGREA
>Drosophila sechellia
MLL---------------------------------------------------------
---------------DTC--CCRQAVEAVDSPAS-SDEA-------YSSS----------
TSSCQASSEISAETVWFLSH--------DDIVLCRRPKFDEVETTGKKRDVKC--RGHQC
SNECDDG---STKNNRH-QREKFNIF---SNCHN--------ILRTLQSLLLLMFNCGIF
NKRRRRQH-QQQHHHNH------QHHPQ--HHHQQHHQRQQAHVSYTKFLLLLQTLAA--
A-TTRLS-LSPKNYNQ-QQLQHNQQ-------LPRATAQQKQQEK------DRHKCF-HY
KHN------YYYTPG-ISLLLFILLANTLAIQAVV------LPAH------QQHLL----
--HNDIADG--LDKT---------A----LSVSGTQ-----SRWPRSESNPTMR-LSQNV
KPCKSMDIRNMVS----------HFN----------------------------QLENCT
VIEGFLLIDLINDASPL-----------------------NRSFPKLTEVTDYIIIYRVT
GLHSLSKIFPNLSVIRGNKLFDGYALVVYSNFDLMDLGLHKLRSITRGGVRIEKNHKLCY
DRTIDWLEILAENET-QLVVLTENGK-EKECRLSKCPGEIR----IEEGHDSTAIE-GEL
NTSCQLH-NNRRLCWNSKLCQTKCPEKCR-------N-NCID-EHTCCSQDCLGGCVIDK
HGNESCISCRNVS-F-NNICMDSCPKGYFQF-----DSRCVTANECTTLTKFE--TN-SV
Y----SGIPYNGQCITHCPTGYQKSE-NKRMCEPCPGGKCDKECSS----GLIDSLERAR
E--FHGCTIITGT--EPLTISIKRESGAHVMDELKYGLAAVHKIQSSLMVHLTYGLKSLK
FFQSLTEISGDPPMDADKYALYVLDNRDLDELWGPN-QTVFI--RKGGVFFHFNPKLCVS
TINQLLPMLASKPKFFEKSDVGADSNGNRGSCGTAVLNVTLQSVGANSALLNVTTKVE-I
GEPQ----KPSNATI--IFKDPRAFIGFVFYHMIDPYGN-----------STKS-SDDPC
-DDRWKVSSP---EK--S-------------------GVMVLSNLIPYTNYSYYVRTMAI
SSE---LTNAESDVKNFRTNPGRPSKVTEVVATAISDSKINVTW--SYLDKPYGVLTRYF
IKAKLINRP-TR---NNNRDYCTEPLIKAMEN----------------DL----------
-------PATTPTKKI-PD--PLAGDCKCVEGSKKTS----S-----QEYDDRKVQAGME
FENALQNFIFVPNI-RKS--K--NGSSDKSDGAEGAA--L------DSNA-------IPN
GGAS---------------N------P-----S---------------------------
----------------------RRRR-DVAL--EP-EL----DDVEGSVLLRHVRS---I
T--------------------D--DTDAFFEKDD--------------------ENTYKD
E----EDL-------------------------------------S--SN-KQFYEVFAK
ELP--PNQTHFVFEKLRHFTRYAIFVVACREEIP-SEKLRDTSFKKSLCSDY--DTVFQT
TKRKKFADIVM-DLKVDLE-HA----NNTESPVRVRWTPPVDPNGEIVTYEVAYKLKKPD
Q----VEEKKCIPAA-DF-NQTAGYLI-KLNEGLYSFRVRANSIAGYGDFTEVEHIKVE-
------PPPSY----AK-V-F---FWLLGIGLSLLIV-SLFGYVCYL---HKRKV--P--
---SNDLHMNTEVNPFYAS-------MQYIPDDWEVLRENIIQL-APLGQGSFGMVYEGI
LKSFP--PNGLDRECAIKTVN---E-N-ATDRERTNFLSEASVMKEFDTYHVVRLLGVCS
RGQPALVVMELMKKGDLKSYLRAHRPEERDEAMIT------YLNRIGVTGNVQPPTYGRI
YQMAIEIADGMAYLAAKKFVHRDLAARNCMVADDLTVKIGDFGMTRDIYETDYYRKGTKG
LLPVRWMPPESLRDGVYSSASDVFSFGVVLWEMATLAAQPYQGLSNEHVLRYV-IDGGVM
ERPENCPDFLHKLMQRCWHHRSSARPSFLDIIAYLEPQ-------CPSSQFKEVSFYHSE
AGLQHREKERKERNQLDA-FAA----VPLDQDLQEREQQEDATTPLRMGDYQ--------
QNSSLDQPPESPIAMVDDQG-SHLPFSLPSGFIASSTPDGQTLMPTAFHNIPAGQGDISS
AYVVPDTDAL---DGDRGYEIYDPSPKC--------A-ELPT----SRSGSTG----GGK
LSGEQHLLPRKGRQ------P--T-IMSSSMPDDVIG-------------------GSSL
QPSTASA-ASSNGSSHTGR--------PSLKKTVADSVRNKANFIN---RHLFNHKRTGS
NA-SHKSNASNAPSTSSN-TNLTSHPVAMG------NLGTIESGGSGSAGSYTG-TPRFY
TPS---------------A-TPG---GGSGMAISDNPNYRLLDE-SIA------------
-----------SEQATILTTSSPNPNYEMMHPPTS--------------------LVS-T
NPNYMPMNETPV-----QMAGVTISHNPNYQPMQAPLNARQSQSSSDEDNEQDEDDE-DE
DDDVDDEHVEHI--------------KMERMPL---SR-PR-QRAL--PS----KTQPPR
SRSVSQTRKSPT-----N---------PNSGVG----------ATGAGNRSNLLKENWLR
PA-STPRPPPPNGFIGREA
>Drosophila simulans
MFNMPRGVTKSKSK----------------------RGKIKMENDMAAATTTTTTTACTL
GHICVLCRQE--MLLDTC--CCRQAVEAVDSPAS-SDEA-------YSSS----------
TSNCQASSEISAEKVWFLSH--------DDIVLCRRPKFDEVETTGKKRDVKC--RGHQC
SNECDDG---STKNNRH-QREKFNIF---SNCHN--------ILRTLQSLLLLMFNCGIF
NKRRRRQH-QQQQHHHQQQQHHHQHHPQQHQHHQQHHQRQQAHVSYTKFLLLLQTLAA--
A-TTRLS-LSPKNYNQ-QQLQHNQQ-------LPRATPQQKQQEK------DRHKCF-HY
KHN------YYYTPG-ISLLLFILLANTLAIQAVV------LPAH------QQHLL----
--HNDIADG--LDKT---------A----LSVSGTQ-----SRWPRSESNPTMR-LSQNV
KPCKSMDIRNMVS----------HFN----------------------------QLENCT
VIEGFLLIDLINDASPL-----------------------NRSFPKLTEVTDYIIIYRVT
GLHSLSKIFPNLSVIRGNKLFDGYALVVYSNFDLMDLGLHKLRSITRGGVRIEKNHKLCY
DRTIDWLEILAENET-QLVVLTENGK-EKECRLSKCPGEIR----IEEGHDSTAIE-GEL
NASCQLH-NNRRLCWNSKLCQTKCPEKCR-------N-NCID-EHTCCSQDCLGGCVIDK
HGNESCISCRNVS-F-NNICMDSCPKGYFQF-----DSRCVTANECTTLTKFE--TN-SV
Y----SGIPYNGQCITHCPTGYQKSE-NKRMCEPCPGGKCDKECSS----GLIDSLERAR
E--FHGCTIITGT--EPLTISIKRESGAHVMDELKYGLAAVHKIQSSLMVHLTYGLKSLK
FFQSLTEISGDPPMDADKYALYVLDNRDLDELWGPN-QTVFI--RKGGVFFHFNPKLCVS
TINQLLPMLASKPKFFEKSDVGADSNGNRGSCGTAVLNVTLQSVGANSALLNVTTKVE-I
GEPQ----KPSNATI--IFKDPRAFIGFVFYHMIDPYGN-----------STKS-SDDPC
-DDRWKVSSP---EK--S-------------------GVMVLSNLIPYTNYSYYVRTMAI
SSE---LTNAESDVKNFRTNPGRPSKVTEVVATAISDSKINVTW--SYLDKPYGVLTRYF
IKAKLINRP-TR---NNNRDYCTEPLIKAMEN----------------DL----------
-------PATTPTKKI-PD--PLAGDCKCVEGSKKTS----S-----QEYDDRKVQAGME
FENALQNFIFVPNI-RKS--K--NGSSDKSDGAEGAA--L------DSNA-------IPN
GGAS---------------N------P-----S---------------------------
----------------------RRRR-DVAL--EP-EL----DDVEGSVLLRHVRS---I
T--------------------D--DTDAFFEKDD--------------------ENTYKD
E----EDL-------------------------------------S--SN-KQFYEVFAK
ELP--PNQTHFVFEKLRHFTRYAIFVVACREEIP-SEKLRDTSFKKSLCSDY--DTVFQT
TKRKKFADIVM-DLKVDLE-HA----NNTESPVRVRWTPPVDPNGEIVTYEVAYKLQKPD
Q----VEEKKCIPAA-DF-NQTAGYLI-KLNEGLYSFRVRANSIAGYGDFTEVEHIKVE-
------PPPSY----AK-V-F---FWLLGIGLSLLIV-SLFGYVCYL---HKRKV--P--
---SNDLHMNTEVNPFYAS-------MQYIPDDWEVLRENIIQL-APLGQGSFGMVYEGI
LKSFP--PNGLDRECAIKTVN---E-N-ATDRERTNFLSEASVMKEFDTYHVVRLLGVCS
RGQPALVVMELMKKGDLKSYLRAHRPEERDEAMIT------YLNRIGVTGNVQPPTYGRI
YQMAIEIADGMAYLAAKKFVHRDLAARNCMVADDLTVKIGDFGMTRDIYETDYYRKGTKG
LLPVRWMPPESLRDGVYSSASDVFSFGVVLWEMATLAAQPYQGLSNEQVLRYV-IDGGVM
ERPENCPDFLHKLMQRCWHHRSSARPSFLDIIAYLEPQ-------CPNSQFKEVSFYHSE
AGLQHREKERKERNQLDA-FAA----VPLDQDLQEREQQEDATTPLRMGDYQ--------
QNSSLDQPPESPIAMVDDQG-SHLPFSLPSGFIASSTPDGQTLMPTAFHNIPAGQGDISS
AYVVPDTDAL---DGDRGYEIYDPSPKC--------A-ELPT----SRSGSTG----GGK
LSGEQHLLPRKGRQ------P--T-IMSSSMPDDVIG-------------------GSSL
QPSTASA-ASSNGSSHTGR--------PSLKKTVADSVRNKANFIN---RHLFNHKRTGS
NA-SHKSNASNAPSTSSN-TNLTSHPVAMG------NLGTIESGGSGSAGSYTG-TPRFY
TPS---------------A-TPG---GGSGMAISDNPNYRLLDE-SIA------------
-----------SEQATILTTSSPNPNYEMMHPPTS--------------------LVS-T
NPNYMPMNETPV-----QMAGVTISHNPNYQPMQAPLNARQSQSSSDEDNEQDEDDE-DE
DDDVDDEHVEHI--------------KMERMPL---SR-PR-QRAL--PS----KTQPPR
SRSVSQTRKSPT-----N---------PNSGVG----------ATGAGNRSNLLKENWLR
PA-STPRPPPPNGFIGREA
>Brugia malayi
------------------------------------------------------------
------------------------------------------------------------
------------------------------------------------------------
------------------------------------------------------------
------------------------------------------------------------
------------------------------------------------------------
-------------------------------MWSI-------------------------
-------------------------------------------WIFSLL--TVSLSAHDD
VYCRSLDIRNSPNMAFQDKETNEKWS----------------------------TLANCT
VMEGDFSVSMITSSNFTH--------------------ENFPVFKRLRVITGHLLIFQVS
ALRSLKRLFPNLRIIGGQELIMNYALVIYQNTHLVEIGLPKLTTIINGGVRIMDNTQLCY
SRYIDWSQILIGPA-NDILTDQNKGSDSDLCS-DDCVPQ----NE--HRCH---------
------KRDHMLSCWDAETCQLECKYAWNDD--KTVGPGCDD-DGERCHDQCLGGCSAP-
DDPSACHFCKNVV-Y-QGICMDKCPIGLYEIHHIYLVRRCVTIEECRNISAPVTMES-TK
K----RMLIVENMCRVDCPFGQEIDPTTSSGCIKCE-GYCPVKCKG----GTIDSFARIN
DYLFKKCNVIEGY----LEIELRKGLDAAGMEKIGEALGYIEVIEGYLLIDFSISFISLH
MFKRLRLIKGSI-LYRDRYALAIFENANLRQIFDIEKQPLVI--GNGTVLFQNNRMLCYN
RIKALIDHTGLTD--VKENDVSYYSNGDRAVCDETTFEVQTEDVHSFGFMISWV------
-------------AFNTTDMDHRKFLGYQVFYKKVDGPDP---------SLSIDDDRSAC
-SDSWQMHFE--PEK--GNG--------N--EGLNR-GA-GIFAVESNTWYAYYVQTKLI
NHPG--ARNAISKIHFLKTLFSTPDPPKDVVGKSLIMKPDQIVWLGNHQERPNGDITHYI
VKWQVLGDD-PS---TVSGNVCDDKTGAGLRHH-----------KDI-------------
---NDRFT-HAPAQQS--C--SKAGCCDCRLLKQRQQS-KPN-----NIYLEDERANEAD
FENAVQNLVFVQQD-SKR----SMI--EKSQ-----------------------------
-------------------------------------------I----------------
----------------------RRSRRSILK--DYNEP----NEKQYGDE----------
---------------------------RFIFITQ---NE--V---NETTS----------
--------------LYRSELD-----------------------------------IGTH
KIN--VTTRRLSIVGLRHYTQYQIWIHACQNISAPG---------GAYCSQR-PGWMVVR
TAPIASNDLVD-NRTIKVI-NS-TSFKQDPRSRKITWQEPSNPNGIILAYRVTVVAENLA
Q----TPISQCVKAS-NFR-EREGVVFNGLAEGEYLVQVETISMASLSFH-AIKEIAVAH
KLFKIVKPTF----FTT-TVV-SFIAVIV----LLVL-SI-GSLAAY-Y-ISRKI-LG--
EKVREYVRQQISANPEYLSQM-----DVYKPDEWELKRS-AIHLEDEIGRGTFGKVYRGY
GDNCKSYLGVTFGECAIKTVS---E-T-ANSAERLHFLIEASVMKQFNTPFIVKLYGVVS
DGQPVLVVMEMMKKGNLRDYLRSRRPNAEENV-----------------NGLPVPGAIDF
FRWASQVADGMAYLESLKFCHRDLAARNCMVNEFDTVKIGDFGMARDIYYHEYYKPAGKR
LMPVRWMAPESLMDGKFTMKSDVWSYGITLYEMLTLAQQPYLGLANESVFDYIGVKKKIL
TRPTGCPDFWYELMKRCWKYDPRERPTFAQIVGILLRHAEGGILNFPDDEFREMSFVMSN
QMN-TDDY--LDEEL-----------FPIT------------------------------
---------------------------DSS------------------------------
------------------------------------------------------------
-----------------------------------------------------------R
LVRTASA-GHVDQS--------------------------ETSFINRPEKQQLNHSSSSG
NI-RYLSNN-------NE-ANIQPKPICFS------NRRSGIS---SWRRSVGG-S----
-----------------------------D-HL---------------------------
------------------------------------------------------------
-------------------------------------QSG--RRKSETDISLTRFDR-NE
DEF---------------------------------------------------------
------------------------------------------------------------
-------------------
>Caenorhabditis elegans
MTRMNI------------------------------------------------------
-----------------V--RCRRRHKILENL---EEEN-------LGPSC-----SS--
TTSTTAATEALG------------------------------------------------
------T---TTEDMRL-KQQRSSSR---ATEHDIVDGNHHDD--------------EHI
TMRRLRL--VKNSRT---------------------RRRTTPDSSMDC-----YEENP--
P-SQKTS-IN-------------------------------------------------Y
SWI---SKKSSMTSL-MLLLLFAF------VQP---------------------------
-----------------------------------------------------C-ASIVE
KRCGPIDIRNRPW----------DIKPQWSKLGDPNEKDLA-----------GQRMVNCT
VVEGSLTISFVLKHKTKAQEEMHRSL---QP---RYSQDEFITFPHLREITGTLLVFETE
GLVDLRKIFPNLRVIGGRSLIQHYALIIYRNPDL-EIGLDKLSVIRNGGVRIIDNRKLCY
TKTIDWKHLITSSI-NDVVVDNAAEYAVTETG-LMCPRGACEEDKGESKCHYLEEK-N--
---QEQGVERVQSCWSNTTCQKSCAYDRLLP-TKEIGPGCDA-NGDRCHDQCVGGCERV-
NDATACHACKNVY-H-KGKCIEKCDAHLYLL----LQRRCVTREQCLQLNPVL--SN-KT
V----PIKATAGLCSDKCPDGYQINPDDHRECRKCV-GKCEIVCEI---NHVIDTFPKAQ
A--IRLCNIIDGN----LTIEIRGKQDSGMASELKDIFANIHTITGYLLVRQSSPFISLN
MFRNLRRIEAKS-LFRNLYAITVFENPNLKKLFDS-TTDLTL--DRGTVSIANNKMLCFK
YIKQLMSKLNIPL---DPIDQSEGTNGEKAICEDMAINVSITAVNADSVFFSWP------
-------------SFNITDIDQRKFLGYELFFKEVPRIDE---------NMTIEEDRSAC
-VDSWQSVFKQYYET--SNG--------EPTPDIFM-DIGPRERIRPNTLYAYYVATQMV
LHAG--AKNGVSKIGFVRTSYYTPDPPTLALA-QVDSDAIHITW--EAPLQPNGDLTHYT
IMWRENEVS-PY---EEAEKFCTDASTPANRQHTK--DP---KETIVADKPVDIPSSRTV
APTLLTMMGHEDQQKT-CA--ATPGCCSCSAIEESSEQ-NKK-----KRPDPMSAIESSA
FENKLLDEVLMPRD-T--------------------------------------------
-------------------------------------------M----------------
----------------------RVRR-SIED--AN-RV----SEELEKAEN-LGKAP--K
TL------------G------GKK---PLIHISK---KKPSS---SSTTS-TPAPTIA--
SMYALTRKPTTVPGTRIRLYEIYEP----------------------------LPGSWAI
NVSALALDNSYVIRNLKHYTLYAISLSACQNMTV-P---------GASCSISHRAGALKR
TKHITDIDKVL-NETIEWR-FM----N-NSQQVNVTWDPPTEVNGGIFGYVVKLKSKVDG
S----IVMTRCVGAKRGYSTRNQGVLFQNLADGRYFVSVTATSVHGAGPEAESSDP----
--IVVMTPGF----FTV-EIILGMILGMLLV-FLILM-SIAGCIIYY-Y-IQVRY-G---
-KKVKALSDFMQLNPEYCV-D-----NKYNADDWELRQD-DVVLGQQCGEGSFGKVYLGT
GNNVVSLMGDRFGPCAIKINV---D-D-PASTENLNYLMEANIMKNFKTNFIVKLYGVIS
TVQPAMVVMEMMDLGNLRDYLRSKREDEVFNETDC--------------NFFDIIPRDKF
HEWAAQICDGMAYLESLKFCHRDLAARNCMINRDETVKIGDFGMARDLFYHDYYKPSGKR
MMPVRWMSPESLKDGKFDSKSDVWSFGVVLYEMVTLGAQPYIGLSNDEVLNYIGMARKVI
KKPECCENYWYKVMKMCWRYSPRDRPTFLQLVHLLAAE--------ASPEFRDLSFVLTD
NQMILDDSEALDLDDIDD-TDMNDQVVEVAPD----------------------------
--------------------------------VENV------------------------
-------------------EVQSDSERRNTDSIPL--KQFKTIPPI-N---------AT-
-----------------------------------------------------------T
SHSTISI-DET-------P--------M-K-----AKQREGSLDEE---YALMNHSGGPS
DA-EVRTYAG-------D-GDYVERDVREN------DVPTRRNTG-ASTSSYTGGGPYCL
TNRGGSNERGAGFGEAVRL-TDG---VGSGH-LNDD-DYVEKEISSMD------------
-----------TRRSTGASSSSY----GVPQ----------------------TNWSG--
------------------NRGATYYTSKAQQAATA-AAAAA--AALQQQQ----------
-------------N-GGRGDRLTQLPGTGHLQSTRGGQ-DG-DYIE---------TE-PK
NY---RNNGSPSRNG----------NSRDIFNG----------RSAFGENEHLIEDNEHH
PLV----------------
>Caenorhabditis brenneri
MTNNV-------------------------------------------------------
-----------------I--RSRQRHKMVEEETTEESEE-------YPPS----------
TSYCQQDPPNPPEH--------------------QQPTEDQSETTPRTLRIMS--DNRHD
DLVVDD----SNTSMRH-RRRCFVN----------------------------------F
RRTRRRKP-VDD----------------------------------------ASTTAR--
T-TTTLG--STLNFN---------------------------------------------
-----------RSML-ILLVLCAIF------KP---------------------------
-----------------------------------------------------T-ISEAE
LRCGPVDIRNKPW----------NFRQQWSRLGDPNAVNFM-----------NKSVVDCT
VVEGSFSISFIYQPQN-------HSA----P---RIRADQFPRFPKLKEITGTLLVFETN
ALKNLRDVFPNLRVIGGQTLIQHFSVIIYRNVDLEILGLDKLTVIRNGGVRIQDNKKLCH
PKTIDWKGMIQGPI-NDVMVDDAAAMSVSETG-KLCPIGCDDNDKDFTKCRYLN------
-----EGNNRIQSCWNDTTCDLKCDHEFVEGKAGPSGPGCDP-FGNRCHEQCLGGCDKA-
NDAGACSACQHFH-Y-NGKCVEECAKHLYVL----MDRRCVSKEECLSYNPHH--KN-VK
V----PIKATAGLCSDRCPNGYEIDKTNPHACKKCD-GKCVITCTI---DHVIDSFPKAL
A--LKRCNIIEGN---FLSIEMRGKQDSGMAAQLKDVFGNIQVITGYLRIQRSTPFLSFA
MFKSLKRIEARS-LYNNKYAVVIVENQNLRRLFES-YTKFTI--GRGTVFIHNNRMLCFI
HVENLMKDLGIFEK-HTVDDQSPESNGDKAICQDMVIEVNVTETFATTIFFEWP------
-------------GFNTTNMDHRKFLGYELYYKEVPAIDP---------NMSIDDDRSAC
-VDTWSSIFIEHRER--DDM--------AIAERITA-KLDAANRIRPNTLYAYYVATQMV
HHAG--ARNGISKIGFAKTKFSVPDAPVFVNI-ISGKESISVSW--DPPHITNGEIGFYH
VTWRAVEAS-TD---EMVKGCCLNDRERNTDD--------KSYQNKYD---MKLAVKEDA
VSSFVSKI-KGEEQPT-CS--AIENCCECSAVPAAAPA-GKA-----GPPDHATTVEQAN
FENTVMDTVLVQRC-DIE--KDPMGCTMGSRPPEQEI--I------HEEEE--DEDSTPS
GPREE--EAFRRHKRSILMDDVHGLRATSRRQYDQFTALLIDTL----------------
----------------------RSRR-SIEN--AN-RV----SKELEREEAKERKQQ--K
KA------------P------PR----KLVYKDKK--TTPTT---TT-TT-TTTTTTT--
--T----VPTTTT-TRVLKYDLLPPLVNENSEIFRKMNTIYDISSPNDTH-RDSSPLFGI
NVT---DGNSYTITGLKHYTLYGISIAACQVRLNTS---------EYYCSPTHKAGVTKL
TLPIYEMDRID-NNTIRVS-PG----N-NSRQLLVKWDPPQYPNGGIRGYMIQLDG-INH
K----DEKVRCKGASSGWSPAVNGVTIDGLTHGFYKIKIKTISLSGIGPEAEAILD----
-DARIIEPSW----VTV-PM----IIGFLSI-VLFIA-TAIGVGTYY-W-VQIHY-G---
-KKVKALADFMHLNPEYCV-D-----NEYTPDDWELDPA-SVTMMDQIGEGSFGKVYIGM
GKNCQSLYGCTFGPCAIKINV---SDAENAAENQMNYLMEATIMKNFKTNFIVKLYGVIS
TFNPAWVVMEMMEKGNLRDYLRAKREDEIFNEMDC--------------NFFDVIPREKF
TNWAAMICDGMAYLESLKFCHRDLAARNCMIDANEVVKIGDFGMARDLFYHDYYKPSGKR
MMPVRWMSPESLKDGKFDSKSDVWSFGVVLYEMVTLGAQPYIGLSNDEVLNYIGMSRKII
RKPECCSDYWYKIMKMCWRYSSRDRPTFLQLVHLLSAE--------ASPEFKEMSFVLTE
NQMAMEDSEPLDLDQIDI-WEE-----PEPEK----------------------------
--------------------------------TQAQTPEGGA--P---------------
-----KGDESDG-AANGDYEIQDPSARRNTDSIPM--KQFKTTM--------------P-
-----------------------------------------------------------T
SPSTLSV-DSG------------------------AKKQQKNPDDE---YQLMTHSRGPS
DN-EVRHYGT-----DHD-GDYVERDVH-N------DVPTRRNTG-ASTSSYTG-GPYCL
SNRGGSNER-AGFGEGLRL-TDN---IGSGH-LHDDNDYVEKDLSSMD------------
-----------TRRSTGASTASY----GVPQ---V------------------TNWSG--
------------------TRGATYYANKQQQAAQAAAAAAAALAASQQQQH---------
-----------ALL-NGRGDRLTQLPGTGNLPAP-RGR-DE-DYIE---------TM-PR
SNGGGRNQGSPSRNGNTG-------PNRGSFNG----------RSAFGENERLIE-DIEH
PLS----------------
>Caenorhabditis briggsae
MVRSRR---RHKT---------------------------ILK-----------------
---------------DSG--ATTSSSDSDDVEDS-LLPSTSSSHLEESSR-------R--
NSTITSSNDVDIIQYRYYSHVINNEDNVDDVSEFR-------------------------
----------------------------------------------------------IH
KMRRRRDS-S-S-----------------------HRTRRRTMISTSSE--CSTSSSA--
P-TTSLSSLCRR------------------------------------------------
---------TASIIF-LLLSLCAI------FQP---------------------------
-----------------------------------------------------C-SSIRE
IRCPPIDIRNKPW----------GIKTRPSLIGDKDQINYFYDRSNNASWPPVNHMINCT
VIEGSLSLSFIYGGGHSNDP---REM----K---NLEQSDYPIFPNLREVTGTFLVFETK
GLVDLGKMFPQLRVIGGQTLVQHFALIIYRNHQLEAINLPKLSVVRNGGIRVQDNKYCCH
VTSIDWKSLIQSPI-NDVVVDDAAEWSVTETG-KVCPKTCDTEPNYKDRCREYMT-----
-----PEGKQVQSCWSDTACRRKCPYERFDN--GTMGPGCSP-EGERCHEQCLGGCDAP-
NDDTQCSACRHLH-Y-NGKCVAKCPKNMYVL----MGRRCVTKAECLALNPKQ--KN-IF
Q----HIKATDGLCSDKCPEGWEINKKDIRFCKKCD-GPCEITCTI---DHKIDTFPKAL
A--LRRCNIIKGN----LTIEIRGKQESGMAAELKEVFANIHTITEYLHIMRSPPLLSLA
MFKRLKLIRGDT-LFLNKFAISVVENDNMRSLFED-NREIVFGNKNATVQFHNNRMLCFE
LITDLTKMLGINK--THDDDQSPNSNGDKAICATSLITVKLGAVSDDSIHFSWA------
-------------QLDLTDSDFRKFLGYELFYKYQKAVFLLSGSGQNRSKMTIDDDRSAC
-VDSWSSVFIQHYED--G------------KKVIEA-TLLAKDRIRPNTLYAYYVATQMV
RHPG--ARNGISKIGFVRTKYAVPDPPMVRVD-AVSQNSIKLVW--DPPHHSNGDITFYT
ISWRELDID-VH---AEAMRFCNEEGTMVATRY----------EDDT----SDKPDKEVS
---ISMYS-PFTSNDT-CS--ASAGCCACSALASSDDR--SL-----TTPDPDKR-----
-----ANI----------------------------------------------------
------------------------------------------------------------
----------------------REKR-SIQN--AK-EQ----DEMLARKEKKFFKKSPET
SGQTDTPNEKDQDIGKETTDEEIK---RLLAGDKQ-EQNEND---SSTN-----------
S-T---VAPEAKP-TVA-V-------------------------MD--EI-LYPANVNTI
NVTAKATGNQWLLGNLKHYTIYAITIQACQNTSN-F---------PHYCSVPHKAATKKR
TLAKPDIDKVD-QSTIMTI-QD----KQEPNKVHITWNHPDETNGGVLGYMVTVKN---S
-----MEIPVCVPNTKGFDPTTHGTVFRDLSEGSYEIGIVTYSAASNGERVKRQAMYE--
----VSMPSF----WLW-WR---LLLVGLFI-FCLIA--AIAGVVYY-N-VRYKF-G---
-KRVKKLADFMHMNPEYCV-D-----NKYTIDDWELEKE-SVTLGEVIGQGTFGKVYLAQ
GKKCVSIRGDAFGPCAVKINT---EEA-AESLENMNYLMEANVMKNFKTTFIVKLFGVVS
SVHPAWVVMEFMELGNLRDYLRAKREEEVFDENNC--------------NFYNIVPREKI
CEWAAQICDGMAYLESLKFCHRDLAARNCMIDKTELVKIGDFGMARDLFYHDYYKPSGKR
MMPVRWMSPESLKDGKFDSKSDIWSFGVVLYELITLGAQPYIGLSNDEVLNYIGMARKVI
KKPDCCSEYWYKIMKMCWRYAPRDRPTFLQLVHLLSAE--------ASEEFKTLSFVFTE
NQMAMEDTEPLDLDEIYN-YNP-----PE-------------------------------
--------------------------------ELDP------AAM---------------
-----DAQVM---EE------ERKGGRRMTDSIPM--KEFKSDGLRKNGGGTG----GG-
-----------------------------------------------------------S
SHSTISM-GST--MI---P--------M-K-----PKRRQGSLDEE---YTLMNHSRGPS
DT-EIRTYTG------DE-GDYVERDVA-A------DVPTRRNTG-ASNCSYTG-GPYCL
TNRGGSNER-AGFGEGLRL-TDG---VGSGGHLHEDSYYSDNQLNSMD------------
-----------TRRSTGASTASY----GAPP---Q------------------TKWSG--
-----------S-----QTKGATYFEKQKQMQAA--AEAAAK-KA---------------
-------------KLSGVGDHPVVIPTGF-------NG-DP-DYTE---------TE-PP
L-----SKGSPSKNGNTGYHHHGHHGPPHRGNG----------RTAFGETERLIEEHP--
-------------------
>Caenorhabditis remanei
MLNIPN---LSEN---------------------------TI------------------
--------------------------PKISIGDV-SNVV---------------------
----------------------TVTDNDISSTTAT-------------------------
----------------------------------------------------------TT
KMRRRRIT-P----------------------------------ESEVT--SSTSSLPPV
P-SFNFPQLS-T------------------------------------------------
---------STTRFL-LLLVLCAI------FQP---------------------------
-----------------------------------------------------C-LSIPE
LRCGPIDIRNKPW----------SFRTMWSHVGDPHAVNYYINKSNHETWPPKNVQINCT
VVEGSFAISFVYDTQAQH-----KKG---SPDEKTLEMTDYPRFPHLREITGSLLVFETT
ALTDLGYIFPNLRVIGGQALIQHYALIIYRNADLDAINLPKLSVIRNGGVRIQDNKLCCH
VKSIDWKSMVMTSI-NDVVVDDAAESSVTETG-KLCPKGPCEDDPDETMCRYVDN-----
-----AKGSRIQSCWSNTTCHKVCQWDRLDN--QEMGPGCDP-DGNRCHDQCLGGCDRP-
NDPTACSACRFLH-Y-KGKCVEKCEPHLYVL----MNRRCVTKKQCLELNPVH--QN-KT
V----PIKATEGLCSDKCPDGWEVNPDNASACRRCN-GACEIKCPL---DHKIDTFPKAL
A--ISRCNIIVGD----LTIEMRGKQESGMAAELKKVFTNIHTITGHLKVVRSPPFLSLA
MFRNLRVIEGRN-LFLGKYAIAVVENPNLRKLFDD-RANFTI--GNGTIQVHNNRMLCYS
IVRNLVRRLGVDL---NEDDQSADSNGDKAICDDARIEVRIAAISSDSIVFEWD------
-------------KFNTSDIDHRKFLGYELYYKEVPKVDY---------TMSIDEDRSAC
-VDSWSSVFKQHYEK--DYE--------IPGENVTV-HLGSAQKIRPNTVYAYYVATQMV
HHPG--AKNGLSKIGFVTTKFSQPEPPTLMVT-KVETDSILLTW--DPPRNPNGVLTHYT
ISWRELDIK-VH---ELASIFCKKDAFEKSLQLAR--DS-ASTEADEK--TYK-PKDYSL
APTLTSLI--PSTEET--C--QAAGCCTCSAETAD------V-----KPIDADATVETSS
FENELMDTIITPRC-DIE--KDPMGCVMQSRAPEHEN--M------SDDDE--D-EGNPD
GDEDSEGQQLRMKRNAEAFE------------------------RQRRQLYL-----DGN
HAIRETSRRQYEQFTALIISEIRSRR-SIRT--IE-EM----DKQLEQNEKNRVSTS--T
VK------------P------SKK---PLIYVDT---KKPKG---TT-TT-TPTPSVT--
--P----SPTHDL-KPV-IHDELVW----------------------------VSGKFSI
NVTAKESGNMFLLKNLKHFTTYGITISACQDATL-N---------DNNCSPPHKAGTKKR
TKPILNIDKVD-NSTIRVE-TQ----SDVKKNVNVTWDEPTETNGGIIGYQVIMNS-TTG
S----TPMTMCAGAIPGYSPSVHGVQFIGLNDGRYEVYIIATSPYRQGDTVVWSGP----
--LIIESPGW----FE-------LWMIGLIF-VVLAA---IAAVAAA-I-SRKYY-KARV
SKRVKAMSNFMHLNPEYTV-D-----NTYTADYWELKPE-SVTIGSQCGEGSFGKVFLGT
GDNVTTVMGDIFGPCAIKINN---D-N-LESGDNLNYLMEANVMKNFKTPFIVKLYGVIS
SKVPAMVVMEVMELGNLRDYLRSKRQDDVFNEMDC--------------NFYDVVPREKF
CEWAAQICDGMAYLESLKFCHRDLAARNCMINADETVKIGDFGMARDLFYHDYYKPSGKR
MMPVRWMSPESLKDGKFDSKSDIWSFGVVLYEMVTLGAQPYIGLSNDEVLNYIGMARKVI
KQPECCSDYWYKIMRMCWRFAPRDRPTFLQLVHLLSAE--------ASAEFKEVSFVFTE
NQMAMEDSEPLDIDEIYN-YEP----EPDPDD----------------------------
--------------------------------IEAM----DH--L---------------
-----DSE-------------AENGERRHTDSIPM--KEFRSDHLNSS---------GM-
-----------------------------------------------------------N
SRSTISV-GSG--GPHTGR--------L-R-----KKSRQRSLDEE---YALMNHSRGPS
DT-EVRHYGN-------DDGDYVERDVP-Q------DVPTRRNTG-ASTASYAG-GPYLA
N-RGGSNER-AGFGEGVRL-TDA---LGSGH-LHDDNDYIEKEISSMD------------
-----------TRRSTGASTASY----GAPHPNTQ------------------TNWSG--
------------------SRGATYYANKAQQQQQAAAAAAAAAAAAKQRTH---------
-----------VHLNEGRGDRLTQLPGTGHLQ---NKD-EG-DYIV---------TE-PR
NT---KNDGSPSKNGNTS-------SNRASSNG----------RSLFGEKERLIE-DTEH
PLG----------------
>Caenorhabditis tropicalis
MIPKGT---S--N---------------------------A-------------------
---NSEDDTAATMTMNMV--RSRQRH----------------------------------
---------------------------------------------------KC--QD-YC
TTTEDDG---EAEAEEN-QEEEELFLQPSTSCP---------------------------
-----HPQPQPTLPA---------------------RPKDPEDVAETPRRIMKRTATG--
D-VVDATM-MPRR----RQFGRTRR-------RSD----STDDP--------------PS
RSSLDFLPSFSSTFL-YLVLLFA-I-----LQP---------------------------
-----------------------------------------------------V-ASITE
LRCGPVDIRNKPW----------HFRQQWSRLGDPNAVNFY-----------NKSVVDCT
VVEGSFTISFVYDYND-------KSL----P---PLKSTDYPVFPHLREITGTLLVFETT
ALKNLNDVFPNLRVIGGQSLIQHYALIIYRNMDLHTIGLEKLSVVRNGGIRIQDNKYLCH
AKSIEWKNMIMSPI-NDVVVDNAADLAVAETG-IICTKAPCEQDKDYKKCRYLES-----
-----AGHQRIQSCWSNSTCHKVCNHEMQNG---YMGPGCDP-KGNRCHEQCIGGCDRP-
DDNTACSACRHVH-H-RGRCIEKCDEGLYLL----MDRRCVTYDECLSLNPVH--AN-KT
V----PIKATAGICSDRCPLNYEIDPHDKHKCRKCD-GKCIITCQL---NHIIDSFPKAL
A--IKRCNIIEGN----LKIEMRGKQESGMAAELKEVFANIHTITGYLSIQRSPPFLTLS
MFRSLKRIEARE-LYNDKYALVVVENQNLRKLFED-NINFTI--GNGTTQFHNNRMLCFS
HVMTLMKRLNITV---NEFSQSPSSNGDKAICEDTRIYVNVTMVSADQIGFEWT------
-------------PFDTTDMDHRKFLGYELYWKEVDAIDP---------KMSIDDDRSAC
-VDSWSSVFLQHIER--DDM--------QMVAKVET-VLTGTNRIRPYTIYAFYVATQMV
HHAG--AKNGISKIGFVTTKFSVPEPPTLTTA-KADTESITIAW--EPPHQPHGQITHYL
ISWRELNTH-VE---HAAQLFCSTGSFSDTSKNTN--EPPDAYDPNYD--DWALPS----
-ESSATVS-KSKAKGT-CS--AFANCCECSATSGAALLTGST-----TEMSLIEKEEKDD
FENEVMDVAIMPSE-A--------------------------------------------
-------------------------------------------I----------------
----------------------RARR-SIKN--TN-RN----NEMLEKEEKEEAKKR---
---------------------------KIIQVKKTTTPKPTT---PGTTP-GTTP-----
--AGP--STTTEFISDMQQYAVFGGRIPEGRWQFGVPTII-----S--KE-G-EEIRWGV
NVTAKETGNYYQIRFLKHFTLYGLSVSACQNVSH-A---------ENYCSHDYKAGAKKR
TLPLENLDRVD-NRTIKAA-PG----N-TTGAVVITWQDIQDSNGGIRGYEVRMIN-TET
R----LTTTKCLGATSKWNASVHGAYFNGLPGGDYIVQIVTTSMKGAGPEVNALEH----
--VSVFVPGF----FTV-QR---VAFILVLI-MFILG--CVAVAVY-YY-VQVHY-G---
-KKVKALADFMHLNPEYCV-D-----NKYLADDWELDPS-LVTLGDQVGEGSFGKVFLGY
GKDILSLYGCRFGPCAIKINQMEGPQP-ANNENALNYLMEANIMKNFKAHFIVKLYGVIS
SCDPAWVVMEVMELGNLRDYLRSKREDEVFNEMEC--------------NFYDIVPREKF
QEWAAQVADGMAYLESLKFCHRDLAARNVMINNQEICKIGDFGMARDLFYHDYYKPSGKR
MMPVRWMSPESLKDGKFDSKSDIWSFGVVLYEMVTLGAQPYIGLSNDEVLNYIGMARKVI
KKPECCSEYWYKIMKMCWRYSPRDRPTFLQLVHLLSAE--------ASPEFKEKSFVLTE
NQMAMEDTEPLDLEEIDI-WGD----DPEAI-----------------------------
--------------------------------AASTLPDMQKTPP---------------
-----PP-------TG--EDQEDPKMRRNTDSIPM--KEFKIA-----------------
-----------------------------------------------------------A
SPSTLSV-DVT-------------------------TVRQRSVDDE---YALMNHSRGPS
DT-EVRNYGG-------D-GDYVERDVQ-N------DVPTRRNTG-ASNSSYTG-GPYCL
ANRGGSNER-AGFGEGLRL-TEG---IGSGHHLHEDGDYVEKDL-SMD------------
-----------TRRSTGASTTSYGMGMGMQTQ--P------------------TNWSG--
------------------SRGATYYANKAQQEKAAAAAAAAA-AAAAHQQ----------
-----------ALI-NGRGDKLTQLP----------------------------------
------------------------------------------------------------
--G----------------
>Caenorhabditis sp5
MYVCDF---SLDK-----------------------------------------------
-----MTKSH--LANFTI--KCNQPIERRISN---YDDD-------Y-------------
------------------------------------------------------------
-----------TQNPE-------------------------DV--------------EII
GMRRRRII-IENGRS---------------------RPREMISEDVTSSDSLPSTSSP--
P-TFHSS-TSK------------------------------------------------S
PYS--PSRRSERVLL-AVLTLCAI------FQP---------------------------
-----------------------------------------------------T-TAFTE
VRCGPIDIRNKPW----------SFRAKYSTLGDSTQHDSFYNLSTFPTYPPSRYSVPCT
VIEGSLSISFIYSILSADK----IQSGRRDPEDKELVLTDYPMFPNLREITGTLLIFETN
GLTDLGYVFPNLRVIGGQKLVQHFSLIIYRNNDLLKINMPKLSVIRHGGVRVQDNRKCCH
TQSIGWKNMIQSTV-NDVIVDRAADYAVTETG-IVCQKGPCEDDPTGNKCNYLHL-----
-----PGDTKIQSCWSNTTCQKACAYNRLEN--GTFGPGCAP-NGAICHEQCIGGCDKP-
NSDQDCSACRNVY-H-NGKCIEKCPEHLYLL----MNRRCVTKEECLSLNPKQ--KL-RP
V----WIKATAGICSDVCPSGWELNPADPSVCSKCD-GTCEKKCPV---MYKIDTFGRAQ
S--LEHCNIIEGN----LTIEIRGKTDSGMAAKLKTFFADIHTITGYLTVLRSPPLLSLG
MFKKLKMVRGDS-LYMNQFAISVIDNQNLRQLFEE-NTQVRI--GNPA--------GTIQ
E-----------V---EKPDPKMSIDDDRSACV---------------------------
------------------------------------------------------------
--DSWNSVFVQHMEPQMDYSTIGHNVTQQPKERIRQIINAANNRIRPNTVYAYYVATQMV
HHPG--AKNGMSKIGFVKTGFTLPEPPVLTVT-GVETDSITITW--EPPRRANGDITHYT
IAWRELDVD-VH---AEALKLCDKQGSGIATNYQSSIDE-SLNKPDETLKTSENPAANG-
-SSLKDFL-TKQGNDT-CS--ALKGCCVCATTDLPPT----T-----VAPNEDTINEQTN
FENGLLDAIITNIRCDYE--KDPIGCAMRAHTRDAHI--I------YADDESTKEDVNEG
GEKDSE--------------DVRIKRNTEAME------------RRRRQILMGDEESGGT
HAIRGADRRQYEQFTALIIDSARRRR-SIQE--AE-EK----NKEMGKPEKSRIQ-----
-------------------------------VTK---GPPRT---TVAGSTVATPTLE--
TTQ----EDDKKKKKEI-LLDEIYF----------------------------AGGRFEI
NVTAKEAENMFTLRNLTHFTKYAITVSACQNMSV-E---------NAGCSWAHKAATEKR
TLHRNDIDRID-PNTIKVE-PISVDDDEEFGNLRVTWDEAKETNGGVLGYLVAMSM-P-G
A----TGNTVCVGNVKGFSTRTEGAVFKKLSEGLWSVQVETISAYSRAPPVVWSGA----
--YEVTTPSF----WLW-WR---LAGAALTI-FLSII--IIAGIVFY-N-VKYKF-G---
-KRVKKLADFMHLNPEYCV-D-----EKYTADDWELADK-DVSMGAIIGEGTFGKVHLGM
GNNLTSVRGDKFGPCAIKVNS---GND-ANSPENMNYLMEANVMKNFKANFVVKLYGVIS
SCTPAKVVMEYMELGNLRDYLRSKRQDEVFDENNC--------------NFYDVVPRAKL
CEWAAQVCDGMAYLESLKFCHRDLAARNCMIDKNELVKIGDFGMARDLFYHDYYKPSGKR
MMPVRWMSPESLKDGKFDSKSDVWAFGVVLYEIVSLGAQPYIGLSNDEVLNYIGMARKVI
KQPDCCSDYWYKIMKMCWRYSPRDRPTFLQLVHLLSAE--------ASEEFKTLSFVFTE
NQMAMEDADPLDLEDIFA-YHP-----PVDEE----------------------------
--------------------------------NMDP------AAM---------------
-----DLIV------------AAEEGRRNTDSMMKAAREFSSDQI-------K----EG-
-----------------------------------------------------------N
SHSTVSSVGST--VK---P--------G-K-----KGPRQRSLDDE---YTMMNHNRAPS
DPAEHRPYTG------DQ-GDYVERDVA-A------DVPTRRNTG-NSNCSYTG-G--FL
TSRGGSNERNAGFGEGLRL-TDG---IGSGHHLHDDDYG-DGLLSSMD------------
-----------TRRSTGASTASY----GVPH---Q------------------TNWSG--
-----------S-----QTKGATYFENKKAAAAK--AAQAEA-LAARQKA----------
-----------QLLAEGRGDRLV-------------------------------------
--------------------------QLPGLVN----------GSA--------------
-------------------
