# Supplementary material for: Caenorhabditis elegans DAF-2 as a Model for Human Insulin Receptoropathies
Source: G3 (Bethesda). 2016 Nov 15;7(1):257–68. doi: 10.1534/g3.116.037184 (PMC5217114; doi:10.1534/g3.116.037184)
Supplement: Supplementary file 13 [file 257FileS6.zip › File S6_kinase_alignment.fasta_aln]

>ABL
ITMKHKLGGGQYGEVYEGVWKK-------------------YSLTVAVKTLKEDT-M---
E---VEEFLKEAAVMKEI-KHPNLVQLLGVCTR---------------------------
---------------E--P-----P-FYIITEFMTYGNLLDYLRECNRQ-----------
------------------------------------------------------------
------------------------------------------------------------
---------------------EVNAVVLLYMATQISSAMEYLEKKNFIHRDLAARNCLVG
-----ENHLVKVADFGLSRLMT--GD---T-YTA--HAGAKFPIKWTAPESLAY------
-NKFSIKSDVWAFGVLLWEIATYG-MSPY---------------PGID-LSQVYELL--E
KD-------YRMERPEG---CPEKVYE-LMRACWQWNPSDRPSFAEIHQA---F------
---------------------------------------------------
>ACK
LRLLEKLGDGSFGVVRRGEWDAP----------------SGKTVSVAVKCLKPDV-L-SQ
PE-AMDDFIREVNAMHSL-DHRNLIRLYGVVL----------------------------
----------------T-P-----P-MKMVTELAPLGSLLDRLRKHQG----H-------
------------------------------------------------------------
------------------------------------------------------------
----------------------FLLGTLSRYAVQVAEGMGYLESKRFIHRDLAARNLLLA
-----TRDLVKIGDFGLMRALP--QND--DHYVM--QEHRKVPFAWCAPESLKT------
-RTFSHASDTWMFGVTLWEMFTYG-QEPW---------------IGLN-GSQILHKID-K
EG-------ERLPRPED---CPQDIYN-VMVQCWAHKPEDRPTFVALRDF---L------
---------------------------------------------------
>ALK
ITLIRGLGHGAFGEVYEGQVSGM-P-----------N--DPSPLQVAVKTLPEVC-S---
EQ-DELDFLMEALIISKF-NHQNIVRCIGVSLQ---------------------------
---------------S--L-----P-RFILLELMAGGDLKSFLRETRPRPSQ--------
------------------------------------------------------------
------------------------------------------------------------
-------------------PSSLAMLDLLHVARDIACGCQYLEENHFIHRDIAARNCLLT
CPG--PGRVAKIGDFGMARDIY--RA---SYYRK--GGCAMLPVKWMPPEAFME------
-GIFTSKTDTWSFGVLLWEIFSLG-YMPY---------------PSKS-NQEVLEFV--T
SG-------GRMDPPKN---CPGPVYR-IMTQCWQHQPEDRPNFAIILER---IEY----
---------------------------------------------------
>ARG
ITMKHKLGGGQYGEVYVGVWKK-------------------YSLTVAVKTLKEDT-M---
E---VEEFLKEAAVMKEI-KHPNLVQLLGVCTL---------------------------
---------------E--P-----P-FYIVTEYMPYGNLLDYLRECNRE-----------
------------------------------------------------------------
------------------------------------------------------------
---------------------EVTAVVLLYMATQISSAMEYLEKKNFIHRDLAARNCLVG
-----ENHVVKVADFGLSRLMT--GD---T-YTA--HAGAKFPIKWTAPESLAY------
-NTFSIKSDVWAFGVLLWEIATYG-MSPY---------------PGID-LSQVYDLL--E
KG-------YRMEQPEG---CPPKVYE-LMRACWKWSPADRPSFAETHQA---F------
---------------------------------------------------
>AXL
VALGKTLGEGEFGAVMEGQLNQ-----------------DDSILKVAVKTMKIAICT---
RS-ELEDFLSEAVCMKEF-DHPNVMRLIGVCFQ---------------------------
---------------G--SERESFPAPVVILPFMKHGDLHSFLLYSRLGD----------
------------------------------------------------------------
------------------------------------------------------------
------------------QPVYLPTQMLVKFMADIASGMEYLSTKRFIHRDLAARNCMLN
-----ENMSVCVADFGLSKKIY--NG---DYYRQ--GRIAKMPVKWIAIESLAD------
-RVYTSKSDVWSFGVTMWEIATRG-QTPY---------------PGVE-NSEIYDYL--R
QG-------NRLKQPAD---CLDGLYA-LMSRCWELNPQDRPSFTELREDLE--------
---------------------------------------------------
>BLK
LRLVRKLGSGQFGEVWMGYYKN--------------------NMKVAIKTLKEGT-M---
S---PEAFLGEANVMKAL-QHERLVRLYAVVTK---------------------------
------------------E-----P-IYIVTEYMARGCLLDFLKTDEGS-----------
------------------------------------------------------------
------------------------------------------------------------
---------------------RLSLPRLIDMSAQIAEGMAYIERMNSIHRDLRAANILVS
-----EALCCKIADFGLARIID---S---E-YTA--QEGAKFPIKWTAPEAYHF------
-GVFTIKADVWSFGVLLMEVVTYG-RVPY---------------PGMS-NPEVIRNL--E
RG-------YRMPRPDT---CPPELYRGVIAECWRSRPEERPTFEFLQSV---L------
--------------------------------------------------E
>BRK
FTLCRKLGSGYFGEVFEGLWK--------------------DRVQVAIKVISRDN-L---
-L-HQQMLQSEIQAMKKL-RHKHILALYAVVSV---------------------------
---------------G--D-----P-VYIITELMAKGSLLELLRDSDEK-----------
------------------------------------------------------------
------------------------------------------------------------
---------------------VLPVSELLDIAWQVAEGMCYLESQNYIHRDLAARNILVG
-----ENTLCKVGDFGLARLIK---ED---VYLS---HDHNIPYKWTAPEALSR------
-GHYSTKSDVWSFGILLHEMFSRG-QVPY---------------PGMS-NHEAFLRV--D
AG-------YRMPCPLE---CPPSVHK-LMLTCWCRDPEQRPCFKALRERLSSF------
---------------------------------------------------
>BTK
LTFLKELGTGQFGVVKYGKWRG--------------------QYDVAIKMIKEGS-M---
S---EDEFIEEAKVMMNL-SHEKLVQLYGVCTK---------------------------
---------------Q--R-----P-IFIITEYMANGCLLNYLREMRH------------
------------------------------------------------------------
------------------------------------------------------------
---------------------RFQTQQLLEMCKDVCEAMEYLESKQFLHRDLAARNCLVN
-----DQGVVKVSDFGLSRYVL--DD---E-YTS--SVGSKFPVRWSPPEVLMY------
-SKFSSKSDIWAFGVLMWEIYSLG-KMPY---------------ERFT-NSETAEHI--A
QG-------LRLYRPHL---ASEKVYT-IMYSCWHEKADERPTFKILLSN---ILD----
---------------------------------------------------
>FMS
LQFGKTLGAGAFGKVVEATAFGL-G-----------K--EDAVLKVAVKMLKSTA-H---
AD-EKEALMSELKIMSHLGQHENIVNLLGACTH---------------------------
---------------G--G-----P-VLVITEYCCYGDLLNFLRRKAEAMLGPSL--SPG
Q------DPE--G-GVD-YKN------------IHLEKKYVRR-----DSGFS--SQ---
-----GVDTYVEMR-----------------------------PVS--------------
--TSSNDSFSEQDL-DKEDGRPLELRDLLHFSSQVAQGMAFLASKNCIHRDVAARNVLLT
-----NGHVAKIGDFGLARDIM--NDS---NYIV--KGNARLPVKWMAPESIFD------
-CVYTVQSDVWSYGILLWEIFSLG-LNPY---------------PGILVNSKFYKLV--K
DG-------YQMAQPAF---APKNIYS-IMQACWALEPTHRPTFQQICSF---L------
---------------------------------------------------
>CSK
LKLLQTIGKGEFGDVMLGDYR---------------------GNKVAVKCIKNDA-T---
A----QAFLAEASVMTQL-RHSNLVQLLGVIVE---------------------------
---------------EK-G-----G-LYIVTEYMAKGSLVDYLRSRGR------------
------------------------------------------------------------
------------------------------------------------------------
--------------------SVLGGDCLLKFSLDVCEAMEYLEGNNFVHRDLAARNVLVS
-----EDNVAKVSDFGLTKEAS----------ST--QDTGKLPVKWTAPEALRE------
-KKFSTKSDVWSFGILLWEIYSFG-RVPY---------------PRIP-LKDVVPRV--E
KG-------YKMDAPDG---CPPAVYE-VMKNCWHLDAAMRPSFLQLREQ---L------
---------------------------------------------------
>EGFR
FKKIKVLGSGAFGTVYKGLWIPE-------------G--EKVKIPVAIKELREAT-S---
PK-ANKEILDEAYVMASV-DNPHVCRLLGICLT---------------------------
---------------S--------T-VQLITQLMPFGCLLDYVREHK-------------
------------------------------------------------------------
------------------------------------------------------------
--------------------DNIGSQYLLNWCVQIAKGMNYLEDRRLVHRDLAARNVLVK
-----TPQHVKITDFGLAKLLG--AE---EKEYH--AEGGKVPIKWMALESILH------
-RIYTHQSDVWSYGVTVWELMTFG-SKPY---------------DGIP-ASEISSIL--E
KG-------ERLPQPPI---CTIDVYM-IMVKCWMIDADSRPKFRELIIEFS--------
---------------------------------------------------
>EphA1
LMVDTVIGEGEFGEVYRGTLRLP----------------SQDCKTVAIKTLKDTS-P---
GG-QWWNFLREATIMGQF-SHPHILHLEGVVTK---------------------------
---------------R--K-----P-IMIITEFMENAALDAFLREREDQ-----------
------------------------------------------------------------
------------------------------------------------------------
----------------------LVPGQLVAMLQGIASGMNYLSNHNYVHRDLAARNILVN
-----QNLCCKVSDFGLTRLLD--DF--DGTYE---TQGGKIPIRWTAPEAIAH------
-RIFTTASDVWSFGIVMWEVLSFG-DKPY---------------GEMS-NQEVMKSI--E
DG-------YRLPPPVD---CPAPLYE-LMKNCWAYDRARRPHFQKLQAHLE-Q------
--------------------------------------------L------
>EphA2
VTRQKVIGAGEFGEVYKGMLKTS-------------S--GKKEVPVAIKTLKAGY-T---
EK-QRVDFLGEAGIMGQF-SHHNIIRLEGVISK---------------------------
---------------Y--K-----P-MMIITEYMENGALDKFLREKDGE-----------
------------------------------------------------------------
------------------------------------------------------------
----------------------FSVLQLVGMLRGIAAGMKYLANMNYVHRDLAARNILVN
-----SNLVCKVSDFGLSRVLE--DDP-EATYT---TSGGKIPIRWTAPEAISY------
-RKFTSASDVWSFGIVMWEVMTYG-ERPY---------------WELS-NHEVMKAI--N
DG-------FRLPTPMD---CPSAIYQ-LMMQCWQQERARRPKFADIVS-----------
--------------------------------------------I------
>EphA3
ISIDKVVGAGEFGEVCSGRLKLP----------------SKKEISVAIKTLKVGY-T---
EK-QRRDFLGEASIMGQF-DHPNIIRLEGVVTK---------------------------
---------------S--K-----P-VMIVTEYMENGSLDSFLRKHDAQ-----------
------------------------------------------------------------
------------------------------------------------------------
----------------------FTVIQLVGMLRGIASGMKYLSDMGYVHRDLAARNILIN
-----SNLVCKVSDFGLSRVLE--DDP-EAAYT---TRGGKIPIRWTSPEAIAY------
-RKFTSASDVWSYGIVLWEVMSYG-ERPY---------------WEMS-NQDVIKAV--D
EG-------YRLPPPMD---CPAALYQ-LMLDCWQKDRNNRPKFEQIVS-----------
--------------------------------------------I------
>EphA4
IKIEKVIGVGEFGEVCSGRLKVP----------------GKREICVAIKTLKAGY-T---
DK-QRRDFLSEASIMGQF-DHPNIIHLEGVVTK---------------------------
---------------C--K-----P-VMIITEYMENGSLDAFLRKNDGR-----------
------------------------------------------------------------
------------------------------------------------------------
----------------------FTVIQLVGMLRGIGSGMKYLSDMSYVHRDLAARNILVN
-----SNLVCKVSDFGMSRVLE--DDP-EAAYT---TRGGKIPIRWTAPEAIAY------
-RKFTSASDVWSYGIVMWEVMSYG-ERPY---------------WDMS-NQDVIKAI--E
EG-------YRLPPPMD---CPIALHQ-LMLDCWQKERSDRPKFGQIVN-----------
--------------------------------------------M------
>EphA5
ITIERVIGAGEFGEVCSGRLKLP----------------GKRELPVAIKTLKVGY-T---
EK-QRRDFLGEASIMGQF-DHPNIIHLEGVVTK---------------------------
---------------S--K-----P-VMIVTEYMENGSLDTFLKKNDGQ-----------
------------------------------------------------------------
------------------------------------------------------------
----------------------FTVIQLVGMLRGISAGMKYLSDMGYVHRDLAARNILIN
-----SNLVCKVSDFGLSRVLE--DDP-EAAYT---TRGGKIPIRWTAPEAIAF------
-RKFTSASDVWSYGIVMWEVVSYG-ERPY---------------WEMT-NQDVIKAV--E
EG-------YRLPSPMD---CPAALYQ-LMLDCWQKERNSRPKFDEIVN-----------
--------------------------------------------M------
>EphA8
IHIEKIIGSGDSGEVCYGRLRVP----------------GQRDVPVAIKALKAGY-T---
ER-QRRDFLSEASIMGQF-DHPNIIRLEGVVTR---------------------------
---------------G--R-----L-AMIVTEYMENGSLDTFLRTHDGQ-----------
------------------------------------------------------------
------------------------------------------------------------
----------------------FTIMQLVGMLRGVGAGMRYLSDLGYVHRDLAARNVLVD
-----SNLVCKVSDFGLSRVLE--DDP-DAAYT---TTGGKIPIRWTAPEAIAF------
-RTFSSASDVWSFGVVMWEVLAYG-ERPY---------------WNMT-NRDVISSV--E
EG-------YRLPAPMG---CPHALHQ-LMLDCWHKDRAQRPRFSQIVSV----------
--------------------------------------------L------
>EphB1
VKIEEVIGAGEFGEVYKGRLKLP----------------GKREIYVAIKTLKAGY-S---
EK-QRRDFLSEASIMGQF-DHPNIIRLEGVVTK---------------------------
---------------S--R-----P-VMIITEFMENGALDSFLRQNDGQ-----------
------------------------------------------------------------
------------------------------------------------------------
----------------------FTVIQLVGMLRGIAAGMKYLAEMNYVHRDLAARNILVN
-----SNLVCKVSDFGLSRYLQ--DDTSDPTYTS--SLGGKIPVRWTAPEAIAY------
-RKFTSASDVWSYGIVMWEVMSFG-ERPY---------------WDMS-NQDVINAI--E
QD-------YRLPPPMD---CPAALHQ-LMLDCWQKDRNSRPRFAEIVNT----------
--------------------------------------------L------
>EphB2
VKIEQVIGAGEFGEVCSGHLKLP----------------GKREIFVAIKTLKSGY-T---
EK-QRRDFLSEASIMGQF-DHPNVIHLEGVVTK---------------------------
---------------S--T-----P-VMIITEFMENGSLDSFLRQNDGQ-----------
------------------------------------------------------------
------------------------------------------------------------
----------------------FTVIQLVGMLRGIAAGMKYLADMNYVHRDLAARNILVN
-----SNLVCKVSDFGLSRFLE--DDTSDPTYTS--ALGGKIPIRWTAPEAIQY------
-RKFTSASDVWSYGIVMWEVMSYG-ERPY---------------WDMT-NQDVINAI--E
QD-------YRLPPPMD---CPSALHQ-LMLDCWQKDRNHRPKFGQIVNT----------
--------------------------------------------L------
>EphB3
VKIEEVIGAGEFGEVCRGRLKQP----------------GRREVFVAIKTLKVGY-T---
ER-QRRDFLSEASIMGQF-DHPNIIRLEGVVTK---------------------------
---------------S--R-----P-VMILTEFMENCALDSFLRLNDGQ-----------
------------------------------------------------------------
------------------------------------------------------------
----------------------FTVIQLVGMLRGIAAGMKYLSEMNYVHRDLAARNILVN
-----SNLVCKVSDFGLSRFLE--DDPSDPTYTS--SLGGKIPIRWTAPEAIAY------
-RKFTSASDVWSYGIVMWEVMSYG-ERPY---------------WDMS-NQDVINAV--E
QD-------YRLPPPMD---CPTALHQ-LMLDCWVRDRNLRPKFSQIVNT----------
--------------------------------------------L------
>EphB4
VKIEEVIGAGEFGEVCRGRLKAP----------------GKKESCVAIKTLKGGY-T---
ER-QRREFLSEASIMGQF-EHPNIIRLEGVVTN---------------------------
---------------S--M-----P-VMILTEFMENGALDSFLRLNDGQ-----------
------------------------------------------------------------
------------------------------------------------------------
----------------------FTVIQLVGMLRGIASGMRYLAEMSYVHRDLAARNILVN
-----SNLVCKVSDFGLSRFLE--ENSSDPTYTS--SLGGKIPIRWTAPEAIAF------
-RKFTSASDAWSYGIVMWEVMSFG-ERPY---------------WDMS-NQDVINAI--E
QD-------YRLPPPPD---CPTSLHQ-LMLDCWQKDRNARPRFPQVVSALD-K--M---
----------------IRNPASLK---IVARENGGASH----PLL------
>EphB6
IKIEEVIGTGSFGEVRQGRLQPR----------------GRREQTVAIQALWAGG-A---
ES-LQMTFLGRAAVLGQF-QHPNILRLEGVVTK---------------------------
---------------S--R-----P-LMVLTEFMELGPLDSFLRQREGQ-----------
------------------------------------------------------------
------------------------------------------------------------
----------------------FSSLQLVAMQRGVAAAMQYLSSFAFVHRSLSAHSVLVN
-----SHLVCKVARLGHSP------------------QGPSCLLRWAAPEVIAH------
-GKHTTSSDVWSFGILMWEVMSYG-ERPY---------------WDMS-EQEVLNAI--E
QE-------FRLPPPPG---CPPGLHL-LMLDTWQKDRARRPHFDQLVAAF---------
---------------------------------------------------
>FAK
IELGRCIGEGQFGDVHQGIYMSP----------------ENPALAVAIKTCKNCT-S---
DS-VREKFLQEALTMRQF-DHPHIVKLIGVITE---------------------------
------------------N-----P-VWIIMELCTLGELRSFLQVRKY------------
------------------------------------------------------------
------------------------------------------------------------
---------------------SLDLASLILYAYQLSTALAYLESKRFVHRDIAARNVLVS
-----SNDCVKLGDFGLSRYME--DS---T-YYK--ASKGKLPIKWMAPESINF------
-RRFTSASDVWMFGVCMWEILMHG-VKPF---------------QGVK-NNDVIGRI--E
NG-------ERLPMPPN---CPPTLYS-LMTKCWAYDPSRRPRFTELKAQ---L------
---------------------------------------------------
>FER
VILGELLGKGNFGEVYKGTLK--------------------DKTSVAVKTCKEDL-P---
QE-LKIKFLQEAKILKQY-DHPNIVKLIGVCTQ---------------------------
---------------R--Q-----P-VYIIMELVSGGDFLTFLRRKKD------------
------------------------------------------------------------
------------------------------------------------------------
---------------------ELKLKQLVKFSLDAAAGMLYLESKNCIHRDLAARNCLVG
-----ENNVLKISDFGMSRQED--GG---V-YS--SSGLKQIPIKWTAPEALNY------
-GRYSSESDVWSFGILLWETFSLG-VCPY---------------PGMT-NQQAREQV--E
RG-------YRMSAPQH---CPEDISK-IMMKCWDYKPENRPKFSELQKE---LTI----
---------------------------------------------------
>FES
LVLGEQIGRGNFGEVFSGRLRA-------------------DNTLVAVKSCRETL-P---
PD-LKAKFLQEARILKQY-SHPNIVRLIGVCTQ---------------------------
---------------K--Q-----P-IYIVMELVQGGDFLTFLRTEGA------------
------------------------------------------------------------
------------------------------------------------------------
---------------------RLRVKTLLQMVGDAAAGMEYLESKCCIHRDLAARNCLVT
-----EKNVLKISDFGMSREEA--DG---V-YAA-SGGSRQVPVKWTAPEALNY------
-GRYSSESDVWSFGILLWETFSLG-ASPY---------------PNLS-NQQTREFV--E
KG-------GRLPCPEL---CPDAVFR-LMEQCWAYEPGQRPSFSTIYQE---LQS----
---------------------------------------------------
>FGFR1
LVLGKPLGEGCFGQVVLAEAIGL-D-----------KDKPNRVTKVAVKMLKSDA-T---
EK-DLSDLISEMEMMKMIGKHKNIINLLGACTQ---------------------------
---------------D--G-----P-LYVIVEYASKGNLREYLQARRPPGLEYCY-----
------------------------------------------------------------
------------------------------------------------------------
------------N-PSHNPEEQLSSKDLVSCAYQVARGMEYLASKKCIHRDLAARNVLVT
-----EDNVMKIADFGLARDIH--HID---YYKK--TTNGRLPVKWMAPEALFD------
-RIYTHQSDVWSFGVLLWEIFTLG-GSPY---------------PGVP-VEELFKLL--K
EG-------HRMDKPSN---CTNELYM-MMRDCWHAVPSQRPTFKQLVED---L------
---------------------------------------------------
>FGFR2
LTLGKPLGEGCFGQVVMAEAVGI-D-----------KDKPKEAVTVAVKMLKDDA-T---
EK-DLSDLVSEMEMMKMIGKHKNIINLLGACTQ---------------------------
---------------D--G-----P-LYVIVEYASKGNLREYLRARRPPGMEYSY-----
------------------------------------------------------------
------------------------------------------------------------
------------D-INRVPEEQMTFKDLVSCTYQLARGMEYLASQKCIHRDLAARNVLVT
-----ENNVMKIADFGLARDIN--NID---YYKK--TTNGRLPVKWMAPEALFD------
-RVYTHQSDVWSFGVLMWEIFTLG-GSPY---------------PGIP-VEELFKLL--K
EG-------HRMDKPAN---CTNELYM-MMRDCWHAVPSQRPTFKQLVED---L------
---------------------------------------------------
>FGFR3
LTLGKPLGEGCFGQVVMAEAIGI-D-----------KDRAAKPVTVAVKMLKDDA-T---
DK-DLSDLVSEMEMMKMIGKHKNIINLLGACTQ---------------------------
---------------G--G-----P-LYVLVEYAAKGNLREFLRARRPPGLDYSF-----
------------------------------------------------------------
------------------------------------------------------------
------------D-TCKPPEEQLTFKDLVSCAYQVARGMEYLASQKCIHRDLAARNVLVT
-----EDNVMKIADFGLARDVH--NLD---YYKK--TTNGRLPVKWMAPEALFD------
-RVYTHQSDVWSFGVLLWEIFTLG-GSPY---------------PGIP-VEELFKLL--K
EG-------HRMDKPAN---CTHDLYM-IMRECWHAAPSQRPTFKQLVED---L------
---------------------------------------------------
>FGFR4
LVLGKPLGEGCFGQVVRAEAFGM-D-----------PARPDQASTVAVKMLKDNA-S---
DK-DLADLVSEMEVMKLIGRHKNIINLLGVCTQ---------------------------
---------------E--G-----P-LYVIVECAAKGNLREFLRARRPPGPDLSP-----
------------------------------------------------------------
------------------------------------------------------------
------------D-GPRSSEGPLSFPVLVSCAYQVARGMQYLESRKCIHRDLAARNVLVT
-----EDNVMKIADFGLARGVH--HID---YYKK--TSNGRLPVKWMAPEALFD------
-RVYTHQSDVWSFGILLWEIFTLG-GSPY---------------PGIP-VEELFSLL--R
EG-------HRMDRPPH---CPPELYG-LMRECWHAAPSQRPTFKQLVEA---L------
---------------------------------------------------
>FGR
ITLERRLGTGCFGDVWLGTWNG--------------------STKVAVKTLKPGT-M---
S---PKAFLEEAQVMKLL-RHDKLVQLYAVVSE---------------------------
------------------E-----P-IYIVTEFMCHGSLLDFLKNPEGQ-----------
------------------------------------------------------------
------------------------------------------------------------
---------------------DLRLPQLVDMAAQVAEGMAYMERMNYIHRDLRAANILVG
-----ERLACKIADFGLARLIK--DD---E-YNP--CQGSKFPIKWTAPEAALF------
-GRFTIKSDVWSFGILLTELITKG-RIPY---------------PGMN-KREVLEQV--E
QG-------YHMPCPPG---CPASLYE-AMEQTWRLDPEERPTFEYLQSF----------
--------------------------------------------------L
>FLT3
LEFGKVLGSGAFGKVMNATAYGI-S-----------K--TGVSIQVAVKMLKEKA-D---
SS-EREALMSELKMMTQLGSHENIVNLLGACTL---------------------------
---------------S--G-----P-IYLIFEYCCYGDLLNYLRSKREKFHRTWT-----
E------IFK--EHNFSFY-PTFQSHPNSSMPGSREVQIHPDS-----DQISGLHGN---
-----S-----------------------------------------------------F
HSEDEIEYENQKRLEEEEDLNVLTFEDLLCFAYQVAKGMEFLEFKSCVHRDLAARNVLVT
-----HGKVVKICDFGLARDIM--SDS---NYVV--RGNARLPVKWMAPESLFE------
-GIYTIKSDVWSYGILLWEIFSLG-VNPY---------------PGIPVDANFYKLI--Q
NG-------FKMDQPFY---ATEEIYI-IMQSCWAFDSRKRPSFPNLTSF---L------
---------------------------------------------------
>FLT1
LKLGKSLGRGAFGKVVQASAFGI-K-----------K--SPTCRTVAVKMLKEGA-T---
AS-EYKALMTELKILTHIGHHLNVVNLLGACTKQ--------------------------
---------------G--G-----P-LMVIVEYCKYGNLSNYLKSKRDLFFLNKD-----
A--ALHMEPK-KE-K-M-EP------------G-LEQGKKPRL-----DSVTS--SESFA
SSGFQEDKS-----------------------LSDVEE----------EE----------
------------D-SDGFYKEPITMEDLISYSFQVARGMEFLSSRKCIHRDLAARNILLS
-----ENNVVKICDFGLARDIY--KNP---DYVR--KGDTRLPLKWMAPESIFD------
-KIYSTKSDVWSYGVLLWEIFSLG-GSPY---------------PGVQMDEDFCSRL--R
EG-------MRMRAPEY---STPEIYQ-IMLDCWHRDPKERPRFAELVEK---L------
---------------------------------------------------
>FLT4
LHLGRVLGYGAFGKVVEASAFGI-H-----------K--GSSCDTVAVKMLKEGA-T---
AS-EHRALMSELKILIHIGNHLNVVNLLGACTKP--------------------------
---------------Q--G-----P-LMVIVEFCKYGNLSNFLRAKRDAFSPCAE-----
K------SPEQRG-R-F--R------------AMVELARLDRRRPGSSDRVLF--AR---
-FSK-TEGG-----------------------ARRASP----------DQ----------
------------E-AEDLWLSPLTMEDLVCYSFQVARGMEFLASRKCIHRDLAARNILLS
-----ESDVVKICDFGLARDIY--KDP---DYVR--KGSARLPLKWMAPESIFD------
-KVYTTQSDVWSFGVLLWEIFSLG-ASPY---------------PGVQINEEFCQRL--R
DG-------TRMRAPEL---ATPAIRR-IMLNCWSGDPKARPAFSELVEI---L------
---------------------------------------------------
>FYN
LQLIKRLGNGQFGEVWMGTWNG--------------------NTKVAIKTLKPGT-M---
S---PESFLEEAQIMKKL-KHDKLVQLYAVVSE---------------------------
------------------E-----P-IYIVTEYMNKGSLLDFLKDGEGR-----------
------------------------------------------------------------
------------------------------------------------------------
---------------------ALKLPNLVDMAAQVAAGMAYIERMNYIHRDLRSANILVG
-----NGLICKIADFGLARLIE--DN---E-YTA--RQGAKFPIKWTAPEAALY------
-GRFTIKSDVWSFGILLTELVTKG-RVPY---------------PGMN-NREVLEQV--E
RG-------YRMPCPQD---CPISLHE-LMIHCWKKDPEERPTFEYLQSF----------
--------------------------------------------------L
>HCK
LKLEKKLGAGQFGEVWMATYNK--------------------HTKVAVKTMKPGS-M---
S---VEAFLAEANVMKTL-QHDKLVKLHAVVTK---------------------------
------------------E-----P-IYIITEFMAKGSLLDFLKSDEGS-----------
------------------------------------------------------------
------------------------------------------------------------
---------------------KQPLPKLIDFSAQIAEGMAFIEQRNYIHRDLRAANILVS
-----ASLVCKIADFGLARVIE--DN---E-YTA--REGAKFPIKWTAPEAINF------
-GSFTIKSDVWSFGILLMEIVTYG-RIPY---------------PGMS-NPEVIRAL--E
RG-------YRMPRPEN---CPEELYN-IMMRCWKNRPEERPTFEYIQSV---L------
--------------------------------------------------D
>HER2/ErbB2
LRKVKVLGSGAFGTVYKGIWIPD-------------G--ENVKIPVAIKVLRENT-S---
PK-ANKEILDEAYVMAGV-GSPYVSRLLGICLT---------------------------
---------------S--------T-VQLVTQLMPYGCLLDHVRENR-------------
------------------------------------------------------------
------------------------------------------------------------
--------------------GRLGSQDLLNWCMQIAKGMSYLEDVRLVHRDLAARNVLVK
-----SPNHVKITDFGLARLLD--ID---ETEYH--ADGGKVPIKWMALESILR------
-RRFTHQSDVWSYGVTVWELMTFG-AKPY---------------DGIP-AREIPDLL--E
KG-------ERLPQPPI---CTIDVYM-IMVKCWMIDSECRPRFRELVSEFS--------
---------------------------------------------------
>HER3/ErbB3
LRKLKVLGSGVFGTVHKGVWIPE-------------G--ESIKIPVCIKVIEDKS-G---
RQ-SFQAVTDHMLAIGSL-DHAHIVRLLGLCPG---------------------------
---------------S--------S-LQLVTQYLPLGSLLDHVRQHR-------------
------------------------------------------------------------
------------------------------------------------------------
--------------------GALGPQLLLNWGVQIAKGMYYLEEHGMVHRNLAARNVLLK
-----SPSQVQVADFGVADLLP--PD---DKQLL--YSEAKTPIKWMALESIHF------
-GKYTHQSDVWSYGVTVWELMTFG-AEPY---------------AGLR-LAEVPDLL--E
KG-------ERLAQPQI---CTIDVYM-VMVKCWMIDENIRPTFKELANE-F--------
---------------------------------------------------
>HER4/ErbB4
LKRVKVLGSGAFGTVYKGIWVPE-------------G--ETVKIPVAIKILNETT-G---
PK-ANVEFMDEALIMASM-DHPHLVRLLGVCLS---------------------------
---------------P--------T-IQLVTQLMPHGCLLEYVHEHK-------------
------------------------------------------------------------
------------------------------------------------------------
--------------------DNIGSQLLLNWCVQIAKGMMYLEERRLVHRDLAARNVLVK
-----SPNHVKITDFGLARLLE--GD---EKEYN--ADGGKMPIKWMALECIHY------
-RKFTHQSDVWSYGVTIWELMTFG-GKPY---------------DGIP-TREIPDLL--E
KG-------ERLPQPPI---CTIDVYM-VMVKCWMIDADSRPKFKELAAEFS--------
---------------------------------------------------
>IGF1R
ITMSRELGQGSFGMVYEGVAKGV-V-----------K--DEPETRVAIKTVNEAA-S---
MR-ERIEFLNEASVMKEF-NCHHVVRLLGVVSQ---------------------------
---------------G--Q-----P-TLVIMELMTRGDLKSYLRSLRPEMENN-------
------------------------------------------------------------
------------------------------------------------------------
-----------------PVLAPPSLSKMIQMAGEIADGMAYLNANKFVHRDLAARNCMVA
-----EDFTVKIGDFGMTRDIY--ET---DYYRK--GGKGLLPVRWMSPESLKD------
-GVFTTYSDVWSFGVVLWEIATLA-EQPY---------------QGLS-NEQVLRFV--M
EG-------GLLDKPDN---CPDMLFE-LMRMCWQYNPKMRPSFLEIISS---IKE----
---------------------------------------------------
>INSR
ITLLRELGQGSFGMVYEGNARDI-I-----------K--GEAETRVAVKTVNESA-S---
LR-ERIEFLNEASVMKGF-TCHHVVRLLGVVSK---------------------------
---------------G--Q-----P-TLVVMELMAHGDLKSYLRSLRPEAENN-------
------------------------------------------------------------
------------------------------------------------------------
-----------------PGRPPPTLQEMIQMAAEIADGMAYLNAKKFVHRDLAARNCMVA
-----HDFTVKIGDFGMTRDIY--ET---DYYRK--GGKGLLPVRWMAPESLKD------
-GVFTTSSDMWSFGVVLWEITSLA-EQPY---------------QGLS-NEQVLKFV--M
DG-------GYLDQPDN---CPERVTD-LMRMCWQFNPNMRPTFLEIVNL-----L----
---------------------------------------------------
>IRR
ISIIRELGQGSFGMVYEGLARGL-E-----------A--GEESTPVALKTVNELA-S---
PR-ECIEFLKEASVMKAF-KCHHVVRLLGVVSQ---------------------------
---------------G--Q-----P-TLVIMELMTRGDLKSHLRSLRPEAENN-------
------------------------------------------------------------
------------------------------------------------------------
-----------------PGLPQPALGEMIQMAGEIADGMAYLAANKFVHRDLAARNCMVS
-----QDFTVKIGDFGMTRDVY--ET---DYYRK--GGKGLLPVRWMAPESLKD------
-GIFTTHSDVWSFGVVLWEIVTLA-EQPY---------------QGLS-NEQVLKFV--M
DG-------GVLEELEG---CPLQLQE-LMSRCWQPNPRLRPSFTHILDS---IQE----
---------------------------------------------------
>ITK
LTFVQEIGSGQFGLVHLGYWLN--------------------KDKVAIKTIREGA-M---
S---EEDFIEEAEVMMKL-SHPKLVQLYGVCLE---------------------------
---------------Q--A-----P-ICLVFEFMEHGCLSDYLRTQRG------------
------------------------------------------------------------
------------------------------------------------------------
---------------------LFAAETLLGMCLDVCEGMAYLEEACVIHRDLAARNCLVG
-----ENQVIKVSDFGMTRFVL--DD---Q-YTS--STGTKFPVKWASPEVFSF------
-SRYSSKSDVWSFGVLMWEVFSEG-KIPY---------------ENRS-NSEVVEDI--S
TG-------FRLYKPRL---ASTHVYQ-IMNHCWKERPEDRPAFSRLLRQ---L------
---------------------------------------------------
>JAK1
LKRIRDLGEGHFGKVELCRYDP--------------E--DNTGEQVAVKSLKPES-G---
GN-HIADLKKEIEILRNL-YHENIVKYKGICTE---------------------------
---------------DGGN-----G-IKLIMEFLPSGSLKEYLPKNKN------------
------------------------------------------------------------
------------------------------------------------------------
---------------------KINLKQQLKYAVQICKGMDYLGSRQYVHRDLAARNVLVE
-----SEHQVKIGDFGLTKAIE--TDK--EYYTV--KDDRDSPVFWYAPECLMQ------
-SKFYIASDVWSFGVTLHELLTYC-DSDSSPMALFLK-MIGPTHGQMT-VTRLVNTL--K
EG-------KRLPCPPN---CPDEVYQ-LMRKCWEFQPSNRTSFQNLIEGFEAL------
---------------------------------------------------
>JAK2
LKFLQQLGKGNFGSVEMCRYDPL-------------Q--DNTGEVVAVKKLQHST-----
EE-HLRDFEREIEILKSL-QHDNIVKYKGVCYS---------------------------
---------------AGRR-----N-LKLIMEYLPYGSLRDYLQKHKE------------
------------------------------------------------------------
------------------------------------------------------------
---------------------RIDHIKLLQYTSQICKGMEYLGTKRYIHRDLATRNILVE
-----NENRVKIGDFGLTKVLP--QDK--EYYKV--KEPGESPIFWYAPESLTE------
-SKFSVASDVWSFGVVLYELFTYI-EKSKSPPAEFMRMIGNDKQGQMI-VFHLIELL--K
NN-------GRLPRPDG---CPDEIYM-IMTECWNNNVNQRPSFRDLALRVDQ-------
---------------------------------------------I-----
>JAK3
LKYISQLGKGNFGSVELCRYDPL-------------A--HNTGALVAVKQLQHSG-----
PD-QQRDFQREIQILKAL-HSDFIVKYRGVSYG---------------------------
---------------PGRP-----E-LRLVMEYLPSGCLRDFLQRHRA------------
------------------------------------------------------------
------------------------------------------------------------
---------------------RLDASRLLLYSSQICKGMEYLGSRRCVHRDLAARNILVE
-----SEAHVKIADFGLAKLLP--LDK--DYYVV--REPGQSPIFWYAPESLSD------
-NIFSRQSDVWSFGVVLYELFTYC-DKSCSPSAEFLRMMGCE-RDVPA-LCRLLELL--E
EG-------QRLPAPPA---CPAEVHE-LMKLCWAPSPQDRPSFSALGPQLDMLWS----
------------------GSRGCETHAFTAHPE------GKHHSLS-----
>KIT
LSFGKTLGAGAFGKVVEATAYGL-I-----------K--SDAAMTVAVKMLKPSA-H---
LT-EREALMSELKVLSYLGNHMNIVNLLGACTI---------------------------
---------------G--G-----P-TLVITEYCCYGDLLNFLRRKRDSFICSKQ-----
E------DHA--E-AAL-YKN------------LLHSKESSC-------------SD---
-----STNEYMDMK-----------------------------PGVSYVVPTKADKRRSV
RIGSYIERDVTPAI-MEDDELALDLEDLLSFSYQVAKGMAFLASKNCIHRDLAARNILLT
-----HGRITKICDFGLARDIK--NDS---NYVV--KGNARLPVKWMAPESIFN------
-CVYTFESDVWSYGIFLWELFSLG-SSPY---------------PGMPVDSKFYKMI--K
EG-------FRMLSPEH---APAEMYD-IMKTCWDADPLKRPTFKQIVQL---I------
---------------------------------------------------
>LCK
LKLVERLGAGQFGEVWMGYYNG--------------------HTKVAVKSLKQGS-M---
S---PDAFLAEANLMKQL-QHQRLVRLYAVVTQ---------------------------
------------------E-----P-IYIITEYMENGSLVDFLKTPSGI-----------
------------------------------------------------------------
------------------------------------------------------------
---------------------KLTINKLLDMAAQIAEGMAFIEERNYIHRDLRAANILVS
-----DTLSCKIADFGLARLIE--DN---E-YTA--REGAKFPIKWTAPEAINY------
-GTFTIKSDVWSFGILLTEIVTHG-RIPY---------------PGMT-NPEVIQNL--E
RG-------YRMVRPDN---CPEELYQ-LMRLCWKERPEDRPTFDYLRSV---L------
--------------------------------------------------E
>LTK
VTLLRALGHGAFGEVYEGLVIGL-P-----------G--DSSPLQVAIKTLPELC-S---
PQ-DELDFLMEALIISKF-RHQNIVRCVGLSLR---------------------------
---------------A--T-----P-RLILLELMSGGDMKSFLRHSRPHLGQ--------
------------------------------------------------------------
------------------------------------------------------------
-------------------PSPLVMRDLLQLAQDIAQGCHYLEENHFIHRDIAARNCLLS
CAG--PSRVAKIGDFGMARDIY--RA---SYYRR--GDRALLPVKWMPPEAFLE------
-GIFTSKTDSWSFGVLLWEIFSLG-YMPY---------------PGRT-NQEVLDFV--V
GG-------GRMDPPRG---CPGPVYR-IMTQCWQHEPELRPSFASILER---LQY----
---------------------------------------------------
>LYN
IKLVKRLGAGQFGEVWMGYYNN--------------------STKVAVKTLKPGT-M---
S---VQAFLEEANLMKTL-QHDKLVRLYAVVTR---------------------------
---------------E--E-----P-IYIITEYMAKGSLLDFLKSDEGG-----------
------------------------------------------------------------
------------------------------------------------------------
---------------------KVLLPKLIDFSAQIAEGMAYIERKNYIHRDLRAANVLVS
-----ESLMCKIADFGLARVIE--DN---E-YTA--REGAKFPIKWTAPEAINF------
-GCFTIKSDVWSFGILLYEIVTYG-KIPY---------------PGRT-NADVMTAL--S
QG-------YRMPRVEN---CPDELYD-IMKMCWKEKAEERPTFDYLQSV---L------
--------------------------------------------------D
>MER
LILGKILGEGEFGSVMEGNLKQE----------------DGTSLKVAVKTMKLDNSS---
HR-EIEEFLSEAACMKDF-SHPNVIRLLGVCIE---------------------------
---------------M--SSQ-GIPKPMVILPFMKYGDLHTYLLYSRLET----------
------------------------------------------------------------
------------------------------------------------------------
------------------GPKHIPLQTLLKFMVDIALGMEYLSNRNFLHRDLAARNCMLR
-----DDMTVCVADFGLSKKIY--SG---DYYRQ--GRIAKMPVKWIAIESLAD------
-RVYTSKSDVWAFGVTMWEIRTRG-MTPY---------------PGVQ-NHEMYDYL--L
HG-------HRLKQPED---CLDELYE-IMYSCWRTDPLDRPTFSVLR---L--------
---------------------------------------------------
>MET
VHFNEVIGRGHFGCVYHGTLLD--------------N--DGKKIHCAVKSLNRIT-D---
IG-EVSQFLTEGIIMKDF-SHPNVLSLLGICLR---------------------------
---------------SE-G-----S-PLVVLPYMKHGDLRNFIRNETH------------
------------------------------------------------------------
------------------------------------------------------------
---------------------NPTVKDLIGFGLQVAKAMKYLASKKFVHRDLAARNCMLD
-----EKFTVKVADFGLARDMY--DKE---YYSVHNKTGAKLPVKWMALESLQT------
-QKFTTKSDVWSFGVVLWELMTRG-APPY---------------PDVN-TFDITVYL--L
QG-------RRLLQPEY---CPDPLYE-VMLKCWHPKAEMRPSFSELVSRIS-A------
---------------------------------------------------
>MUSK
IEYVRDIGEGAFGRVFQARAPGL-L-----------P--YEPFTMVAVKMLKEEA-S---
AD-MQADFQREAALMAEF-DNPNIVKLLGVCAV---------------------------
---------------G--K-----P-MCLLFEYMAYGDLNEFLRSMSPHTVCSLS--H--
------------------------------------------------------------
---------------------------------SD-------------------------
-------LSMRAQ-VSSPGPPPLSCAEQLCIARQVAAGMAYLSERKFVHRDLATRNCLVG
-----ENMVVKIADFGLSRNIY--SA---DYYKA--NENDAIPIRWMPPESIFY------
-NRYTTESDVWAYGVVLWEIFSYG-LQPY---------------YGMA-HEEVIYYV--R
DG-------NILSCPEN---CPVELYN-LMRLCWSKLPADRPSFTSIHR-----------
--------------------------------------------------I
>PDGFRa
LVLGRVLGSGAFGKVVEGTAYGL-S-----------R--SQPVMKVAVKMLKPTA-R---
SS-EKQALMSELKIMTHLGPHLNIVNLLGACTK---------------------------
---------------S--G-----P-IYIITEYCFYGDLVNYLHKNRDSFLSHHP--E--
-------KPK--K-ELD-IFG------------LNPADESTRS-----YVILS--FE---
-----NNGDYMDMKQADTTQYVPMLERKEVSKYSDIQRSLYDRPASY-------------
KKKSMLDSEVKNLL-SDDNSEGLTLLDLLSFTYQVARGMEFLASKNCVHRDLAARNVLLA
-----QGKIVKICDFGLARDIM--HDS---NYVS--KGSTFLPVKWMAPESIFD------
-NLYTTLSDVWSYGILLWEIFSLG-GTPY---------------PGMMVDSTFYNKI--K
SG-------YRMAKPDH---ATSEVYE-IMVKCWNSEPEKRPSFYHLSEI---V------
---------------------------------------------------
>PDGFRb
LVLGRTLGSGAFGQVVEATAHGL-S-----------H--SQATMKVAVKMLKSTA-R---
SS-EKQALMSELKIMSHLGPHLNVVNLLGACTK---------------------------
---------------G--G-----P-IYIITEYCRYGDLVDYLHRNKHTFLQHHS--DKR
R------PPS--A-EL--YSN------------ALPVGLPLPS-----HVSLT--GE---
-----SDGGYMDMSKDESVDYVPMLDMKGDVKYADIESSNYMAPYDN-------------
YVPSAPERTCR-AT-LINESPVLSYMDLVGFSYQVANGMEFLASKNCVHRDLAARNVLIC
-----EGKLVKICDFGLARDIM--RDS---NYIS--KGSTFLPLKWMAPESIFN------
-SLYTTLSDVWSFGILLWEIFTLG-GTPY---------------PELPMNEQFYNAI--K
RG-------YRMAQPAH---ASDEIYE-IMQKCWEEKFEIRPPFSQLVLL---L------
---------------------------------------------------
>RET
LVLGKTLGEGEFGKVVKATAFHL-K-----------G--RAGYTTVAVKMLKENA-S---
PS-ELRDLLSEFNVLKQV-NHPHVIKLYGACSQ---------------------------
---------------D--G-----P-LLLIVEYAKYGSLRGFLRESRKVGPGYLG--SG-
--------------------------------G---------------------------
------------------------------------------------------------
-------SRNSSS-LDHPDERALTMGDLISFAWQISQGMQYLAEMKLVHRDLAARNILVA
-----EGRKMKISDFGLSRDVY--EED---SYVK--RSQGRIPVKWMAIESLFD------
-HIYTTQSDVWSFGVLLWEIVTLG-GNPY---------------PGIP-PERLFNLL--K
TG-------HRMERPDN---CSEEMYR-LMLQCWKQEPDKRPVFADISKDLE-K------
---------------------------------------------------
>RON
THSDRVIGKGHFGVVYHGEYID--------------Q--AQNRIQCAIKSLSRIT-E---
MQ-QVEAFLREGLLMRGL-NHPNVLALIGIMLP---------------------------
---------------PE-G-----L-PHVLLPYMCHGDLLQFIRSPQR------------
------------------------------------------------------------
------------------------------------------------------------
---------------------NPTVKDLISFGLQVARGMEYLAEQKFVHRDLAARNCMLD
-----ESFTVKVADFGLARDIL--DRE---YYSVQQHRHARLPVKWMALESLQT------
-YRFTTKSDVWSFGVLLWELLTRG-APPY---------------RHID-PFDLTHFL--A
QG-------RRLPQPEY---CPDSLYQ-VMQQCWEADPAVRPTF----------------
---------------------------------------------------
>ROR1
VRFMEELGECAFGKIYKGHLYLP-G--------------MDHAQLVAIKTLKDYN-N---
PQ-QWMEFQQEASLMAEL-HHPNIVCLLGAVTQ---------------------------
---------------E--Q-----P-VCMLFEYINQGDLHEFLIMRSPHSDVGCS-SD--
------------------------------------------------------------
------------------------------------------------------------
--------------EDGTVKSSLDHGDFLHIAIQIAAGMEYLSSHFFVHKDLAARNILIG
-----EQLHVKISDLGLSREIY--SA---DYYRV--QSKSLLPIRWMPPEAIMY------
-GKFSSDSDIWSFGVVLWEIFSFG-LQPY---------------YGFS-NQEVIEMV--R
KR-------QLLPCSED---CPPRMYS-LMTECWNEIPSRRPRFKDIHVR---LRSW---
----------------E-GLSSHT---SSTTPSGG-NATTQTTSLSASPVS
>ROR2
VRFMEELGEDRFGKVYKGHLFGP-A-----------P--GEQTQAVAIKTLKDKA-E---
GP-LREEFRHEAMLRARL-QHPNVVCLLGVVTK---------------------------
---------------D--Q-----P-LSMIFSYCSHGDLHEFLVMRSPHSDVGST--D--
------------------------------------------------------------
------------------------------------------------------------
--------------DDRTVKSALEPPDFVHLVAQIAAGMEYLSSHHVVHKDLATRNVLVY
-----DKLNVKISDLGLFREVY--AA---DYYKL--LGNSLLPIRWMAPEAIMY------
-GKFSIDSDIWSYGVVLWEVFSYG-LQPY---------------CGYS-NQDVVEMI--R
NR-------QVLPCPDD---CPAWVYA-LMIECWNEFPSRRPRFKDIHSR---LRAW---
----------------G-NLSNYN---SSAQTSGA-SNTTQTSSLSTSPVS
>ROS
LTLRLLLGSGAFGEVYEGTAVDILG-----------V--GSGEIKVAVKTLKKGS-T---
DQ-EKIEFLKEAHLMSKF-NHPNILKQLGVCLL---------------------------
---------------N--E-----P-QYIILELMEGGDLLTYLRKARMATFY--------
------------------------------------------------------------
------------------------------------------------------------
-------------------GPLLTLVDLVDLCVDISKGCVYLERMHFIHRDLAARNCLVS
VKDYTSPRIVKIGDFGLARDIY--KN---DYYRK--RGEGLLPVRWMAPESLMD------
-GIFTTQSDVWSFGILIWEILTLG-HQPY---------------PAHS-NLDVLNYV--Q
TG-------GRLEPPRN---CPDDLWN-LMTQCWAQEPDQRPTFHRIQNQ-----L----
---------------------------------------------------
>RYK
ITLKDVLQEGTFGRIFHGILIDE-K-----------D--PNKEKQAFVKTVKDQA-S---
EI-QVTMMLTESCKLRGL-HHRNLLPITHVCIE---------------------------
---------------E--G-----EKPMVILPYMNWGNLKLFLRQCKLVEA---------
------------------------------------------------------------
------------------------------------------------------------
-----------------NNPQAISQQDLVHMAIQIACGMSYLARREVIHKDLAARNCVID
-----DTLQVKITDNALSRDLF--PM---DYHCL--GDNENRPVRWMALESLVN------
-NEFSSASDVWAFGVTLWELMTLG-QTPY---------------VDID-PFEMAAYL--K
DG-------YRIAQPIN---CPDELFA-VMACCWALDPEERPKFQQLVQC-L--------
---------------------------------------------------
>SRC
LRLEVKLGQGCFGEVWMGTWNG--------------------TTRVAIKTLKPGT-M---
S---PEAFLQEAQVMKKL-RHEKLVQLYAVVSE---------------------------
------------------E-----P-IYIVTEYMSKGSLLDFLKGETGK-----------
------------------------------------------------------------
------------------------------------------------------------
---------------------YLRLPQLVDMAAQIASGMAYVERMNYVHRDLRAANILVG
-----ENLVCKVADFGLARLIE--DN---E-YTA--RQGAKFPIKWTAPEAALY------
-GRFTIKSDVWSFGILLTELTTKG-RVPY---------------PGMV-NREVLDQV--E
RG-------YRMPCPPE---CPESLHD-LMCQCWRKEPEERPTFEYLQA-----------
--------------------------------------------------F
>SYK
TLEDKELGSGNFGTVKKGYYQM-----------------KKVVKTVAVKILKNEA-N---
DPALKDELLAEANVMQQL-DNPYIVRMIGICEA---------------------------
------------------E-----S-WMLVMEMAELGPLNKYLQQNR-------------
------------------------------------------------------------
------------------------------------------------------------
---------------------HVKDKNIIELVHQVSMGMKYLEESNFVHRDLAARNVLLV
-----TQHYAKISDFGLSKALR--ADE--NYYKA--QTHGKWPVKWYAPECINY------
-YKFSSKSDVWSFGVLMWEAFSYG-QKPY---------------RGMK-GSEVTAML--E
KG-------ERMGCPAG---CPREMYD-LMNLCWTYDVENRPGF----------------
---------------------------------------------------
>TEC
LTFMRELGSGLFGVVRLGKWRA--------------------QYKVAIKAIREGA-M---
C---EEDFIEEAKVMMKL-THPKLVQLYGVCTQ---------------------------
---------------Q--K-----P-IYIVTEFMERGCLLNFLRQRQG------------
------------------------------------------------------------
------------------------------------------------------------
---------------------HFSRDVLLSMCQDVCEGMEYLERNSFIHRDLAARNCLVS
-----EAGVVKVSDFGMARYFL--DD---Q-YTS--SSGAKFPVKWCPPEVFNY------
-SRFSSKSDVWSFGVLMWEVFTEG-RMPF---------------EKYT-NYEVVTMV--T
RG-------HRLYQPKL---ASNYVYE-VMLRCWQEKPEGRPSFEDLLRT-----I----
---------------------------------------------------
>TIE2
IKFQDVIGEGNFGQVLKARIKK-----------------DGLRMDAAIKRMKEYA-S---
KD-DHRDFAGELEVLCKLGHHPNIINLLGACEH---------------------------
---------------R--G-----Y-LYLAIEYAPHGNLLDFLRKSRVLETDPAF-----
------------------------------------------------------------
------------------------------------------------------------
------------A-IANSTASTLSSQQLLHFAADVARGMDYLSQKQFIHRDLAARNILVG
-----ENYVAKIADFGLSRGQE--------VYVK--KTMGRLPVRWMAIESLNY------
-SVYTTNSDVWSYGVLLWEIVSLG-GTPY---------------CGMT-CAELYEKL--P
QG-------YRLEKPLN---CDDEVYD-LMRQCWREKPYERPSFAQILVS---L------
---------------------------------------------------
>TIE1
ITFEDLIGEGNFGQVIRAMIKK-----------------DGLKMNAAIKMLKEYA-S---
EN-DHRDFAGELEVLCKLGHHPNIINLLGACKN---------------------------
---------------R--G-----Y-LYIAIEYAPYGNLLDFLRKSRVLETDPAF-----
------------------------------------------------------------
------------------------------------------------------------
------------A-REHGTASTLSSRQLLRFASDAANGMQYLSEKQFIHRDLAARNVLVG
-----ENLASKIADFGLSRGEE--------VYVK--KTMGRLPVRWMAIESLNY------
-SVYTTKSDVWSFGVLLWEIVSLG-GTPY---------------CGMT-CAELYEKL--P
QG-------YRMEQPRN---CDDEVYE-LMRQCWRDRPYERPPFAQIALQ---L------
---------------------------------------------------
>TNK1
VCRGELLGSGCFGVVHRGLWTLP----------------SGKSVPVAVKSLRVGP-EGPM
GT-ELGDFLREVSVMMNL-EHPHVLRLHGLVL----------------------------
----------------G-Q-----P-LQMVMELAPLGSLHARLTAPAPTP--P-------
------------------------------------------------------------
------------------------------------------------------------
----------------------LLVALLCLFLRQLAGAMAYLGARGLVHRDLATRNLQLA
-----SPRTIKVADFGLVRPLG--GAR--GRYVM--GGPRPIPYTWCAPESLRH------
-GAFSSASDVWMFGVTLWEMFSGG-EEPW---------------PGVP-PYLILQRL--E
DR-------ARLPRPPP---SSRALYS-LALRCWAPHPADRPSFSHLEGL---L------
---------------------------------------------------
>TRKA
IVLKWELGEGAFGKVFLAECHNL-L-----------P--EQDKMLVAVKALKEAS-----
ES-ARQDFQREAELLTML-QHQHIVRFFGVCTE---------------------------
---------------G--R-----P-LLMVFEYMRHGDLNRFLRSHGPDAKLLAG--G--
------------------------------------------------------------
------------------------------------------------------------
---------------EDVAPGPLGLGQLLAVASQVAAGMVYLAGLHFVHRDLATRNCLVG
-----QGLVVKIGDFGMSRDIY--ST---DYYRV--GGRTMLPIRWMPPESILY------
-RKFTTESDVWSFGVVLWEIFTYG-KQPW---------------YQLS-NTEAIDCI--T
QG-------RELERPRA---CPPEVYA-IMRGCWQREPQQRHSIKDVHAR---LQA----
--------------------------------------------------L
>TRKB
IVLKRELGEGAFGKVFLAECYNL-C-----------P--EQDKILVAVKTLKDAS-----
DN-ARKDFHREAELLTNL-QHEHIVKFYGVCVE---------------------------
---------------G--D-----P-LIMVFEYMKHGDLNKFLRAHGPDAVLMAE--G--
------------------------------------------------------------
------------------------------------------------------------
-----------------NPPTELTQSQMLHIAQQIAAGMVYLASQHFVHRDLATRNCLVG
-----ENLLVKIGDFGMSRDVY--ST---DYYRV--GGHTMLPIRWMPPESIMY------
-RKFTTESDVWSLGVVLWEIFTYG-KQPW---------------YQLS-NNEVIECI--T
QG-------RVLQRPRT---CPQEVYE-LMLGCWQREPHMRKNIKGIHTL----------
--------------------------------------------------L
>TRKC
IVLKRELGEGAFGKVFLAECYNL-S-----------P--TKDKMLVAVKALKDPT-----
LA-ARKDFQREAELLTNL-QHEHIVKFYGVCGD---------------------------
---------------G--D-----P-LIMVFEYMKHGDLNKFLRAHGPNAMILVD--G--
------------------------------------------------------------
------------------------------------------------------------
--------------QPRQAKGELGLSQMLHIASQIASGMVYLASQHFVHRDLATRNCLVG
-----ANLLVKIGDFGMSRDVY--ST---DYYRV--GGHTMLPIRWMPPESIMY------
-RKFTTESDVWSFGVILWEIFTYG-KQPW---------------FQLS-NTEVIECI--T
QG-------RVLERPRV---CPKEVYD-VMLGCWQREPQQRLNIKEIYK-----------
--------------------------------------------------I
>TXK
LAFIKEIGSGQFGVVHLGEWRS--------------------HIQVAIKAINEGS-M---
S---EEDFIEEAKVMMKL-SHSKLVQLYGVCIQ---------------------------
---------------R--K-----P-LYIVTEFMENGCLLNYLRENKG------------
------------------------------------------------------------
------------------------------------------------------------
---------------------KLRKEMLLSVCQDICEGMEYLERNGYIHRDLAARNCLVS
-----STCIVKISDFGMTRYVL--DD---E-YVS--SFGAKFPIKWSPPEVFLF------
-NKYSSKSDVWSFGVLMWEVFTEG-KMPF---------------ENKS-NLQVVEAI--S
EG-------FRLYRPHL---APMSIYE-VMYSCWHEKPEGRPTFAELLRA---VTE----
---------------------------------------------------
>TYK2
LKKIRDLGEGHFGKVSLYCYDPT-------------N--DGTGEMVAVKALKADC-G---
PQ-HRSGWKQEIDILRTL-YHEHIIKYKGCCED---------------------------
---------------QGEK-----S-LQLVMEYVPLGSLRDYLPRH--------------
------------------------------------------------------------
------------------------------------------------------------
---------------------SIGLAQLLLFAQQICEGMAYLHAHDYIHRDLAARNVLLD
-----NDRLVKIGDFGLAKAVP--EGH--EYYRV--REDGDSPVFWYAPECLKE------
-YKFYYASDVWSFGVTLYELLTHC-DSSQSPPTKFLE-LIGIAQGQMT-VLRLTELL--E
RG-------ERLPRPDK---CPCEVYH-LMKNCWETEASFRPTF----------------
---------------------------------------------------
>TYRO3
FTLGRMLGKGEFGSVREAQLKQE----------------DGSFVKVAVKMLKADIIA---
SS-DIEEFLREAACMKEF-DHPHVAKLVGVSLR---------------------------
---------------S--RAKGRLPIPMVILPFMKHGDLHAFLLASRIGE----------
------------------------------------------------------------
------------------------------------------------------------
------------------NPFNLPLQTLIRFMVDIACGMEYLSSRNFIHRDLAARNCMLA
-----EDMTVCVADFGLSRKIY--SG---DYYRQ--GCASKLPVKWLALESLAD------
-NLYTVQSDVWAFGVTMWEIMTRG-QTPY---------------AGIE-NAEIYNYL--I
GG-------NRLKQPPE---CMEDVYD-LMYQCWSADPKQRPSF----------------
---------------------------------------------------
>YES
LRLEVKLGQGCFGEVWMGTWNG--------------------TTKVAIKTLKPGT-M---
M---PEAFLQEAQIMKKL-RHDKLVPLYAVVSE---------------------------
------------------E-----P-IYIVTEFMSKGSLLDFLKEGDGK-----------
------------------------------------------------------------
------------------------------------------------------------
---------------------YLKLPQLVDMAAQIADGMAYIERMNYIHRDLRAANILVG
-----ENLVCKIADFGLARLIE--DN---E-YTA--RQGAKFPIKWTAPEAALY------
-GRFTIKSDVWSFGILQTELVTKG-RVPY---------------PGMV-NREVLEQV--E
RG-------YRMPCPQG---CPESLHE-LMNLCWKKDPDERPTFEYIQSF----------
--------------------------------------------------L
>ZAP70
LIADIELGCGNFGSVRQGVYRM-----------------RKKQIDVAIKVLKQGT-E---
KA-DTEEMMREAQIMHQL-DNPYIVRLIGVCQA---------------------------
------------------E-----A-LMLVMEMAGGGPLHKFLVGKRE------------
------------------------------------------------------------
------------------------------------------------------------
---------------------EIPVSNVAELLHQVSMGMKYLEEKNFVHRDLAARNVLLV
-----NRHYAKISDFGLSKALG--ADD--SYYTA--RSAGKWPLKWYAPECINF------
-RKFSSRSDVWSYGVTMWEALSYG-QKPY---------------KKMK-GPEVMAFI--E
QG-------KRMECPPE---CPPELYA-LMSDCWIYKWEDRPDFL---------------
---------------------------------------------------
>DDR1
LRFKEKLGEGQFGEVHLCEVDSP-QDLVSLDFPLNVR--KGHPLLVAVKILRPDA-T---
KN-ARNDFLKEVKIMSRL-KDPNIIRLLGVCVQ---------------------------
---------------D--D-----P-LCMITDYMENGDLNQFLSAHQLEDKAAEGAPG--
------------------------------------------------------------
------------------------------------------------------------
-------------DGQAAQGPTISYPMLLHVAAQIASGMRYLATLNFVHRDLATRNCLVG
-----ENFTIKIADFGMSRNLY--AG---DYYRV--QGRAVLPIRWMAWECILM------
-GKFTTASDVWAFGVTLWEVLMLCRAQPF---------------GQLT-DEQVIENA--G
EFFRDQGRQVYLSRPPA---CPQGLYE-LMLRCWSRESEQRPPFSQLHRF-L--------
---------------------------------------------------
>KDR
LKLGKPLGRGAFGQVIEADAFGI-D-----------K--TATCRTVAVKMLKEGA-T---
HS-EHRALMSELKILIHIGHHLNVVNLLGACTKP--------------------------
---------------G--G-----P-LMVIVEFCKFGNLSTYLRSKRNEFVPYKT-----
KGAR----FR-QG-K-D-YV------------GAIPVDLKRRL-----DSITS--SQSSA
SSGFVEEKS-----------------------LSDVEE----------EE----------
------------A-PEDLYKDFLTLEHLICYSFQVAKGMEFLASRKCIHRDLAARNILLS
-----EKNVVKICDFGLARDIY--KDP---DYVR--KGDARLPLKWMAPETIFD------
-RVYTIQSDVWSFGVLLWEIFSLG-ASPY---------------PGVKIDEEFCRRL--K
EG-------TRMRAPDY---TTPEMYQ-TMLDCWHGEPSQRPTFSELVEH---L------
---------------------------------------------------
>DDR2
LTFKEKLGEGQFGEVHLCEVEGM-EKFKDKDFALDVS--ANQPVLVAVKMLRADA-N---
KN-ARNDFLKEIKIMSRL-KDPNIIHLLSVCIT---------------------------
---------------D--D-----P-LCMITEYMENGDLNQFLSRHEPPNSS--------
------------------------------------------------------------
------------------------------------------------------------
----------------SSDVRTVSYTNLKFMATQIASGMKYLSSLNFVHRDLATRNCLVG
-----KNYTIKIADFGMSRNLY--SG---DYYRI--QGRAVLPIRWMSWESILL------
-GKFTTASDVWAFGVTLWETFTFCQEQPY---------------SQLS-DEQVIENT--G
EFFRDQGRQTYLPQPAI---CPDSVYK-LMLSCWRRDTKNRPSFQEIHLL-L--------
---------------------------------------------------
>CCK4
LQPITTLGKSEFGEVFLAKAQGL-E-----------E--GVAETLVLVKSLQSKD-----
EQ-QQLDFRRELEMFGKL-NHANVVRLLGLCRE---------------------------
---------------A--E-----P-HYMVLEYVDLGDLKQFLRISKSKDEK--------
------------------------------------------------------------
------------------------------------------------------------
-----------------LKSQPLSTKQKVALCTQVALGMEHLSNNRFVHKDLAARNCLVS
-----AQRQVKVSALGLSKDVY--NS---EYYHF---RQAWVPLRWMSPEAILE------
-GDFSTKSDVWAFGVLMWEVFTHG-EMPH---------------GGQA-DDEVLADL--Q
AG------KARLPQPEG---CPSKLYR-LMQRCWALSPKDRPSFSEIASA---L------
---------------------------------------------------
>LMR1
LLYLKEIGRGWFGKVFLGEVNS-----------------GISSAQVVVKELQASA-S---
VQ-EQMQFLEEVQPYRAL-KHSNLLQCLAQCAE---------------------------
----------------V-T-----P-YLLVMEFCPLGDLKGYLRSCRVAESMA-------
------------------------------------------------------------
------------------------------------------------------------
----------------------PDPRTLQRMACEVACGVLHLHRNNFVHSDLALRNCLLT
-----ADLTVKIGDYGLAHCKY--RE---DYFVT--ADQLWVPLRWIAPELVDEVHSNLL
VVDQTKSGNVWSLGVTIWELFELG-TQPY---------------PQHS-DQQVLAYTVRE
QQ-------LKLPKPQLQLTLSDRWYE-VMQFCWL-QPEQRPTAEEVHLL---LSY----
---------------------------------------------L-----
>LMR2
LNYIQEIGNGWFGKVLLGEIYT-----------------GTSVARVIVKELKASA-N---
PK-EQDTFLKNGEPYYIL-QHPNILQCVGQCVE---------------------------
----------------A-I-----P-YLLVFEFCDLGDLKAYLRSEQEHMRGD-------
------------------------------------------------------------
------------------------------------------------------------
----------------------SQTMLLQRMACEVAAGLAAMHKLHFLHSDLALRNCFLT
-----SDLNVKVGDYGIGFSRY--KE---DYIET--DDKKVFPLRWTAPELVTSFQDRLL
TADQTKYSNIWSLGVTLWELFDNA-AQPY---------------SNLS-NLDVLNQVIRE
RD-------TKLPKPQLEQPYSDRWYE-VLQFCWL-SPEKRPAAEDVHRL---LTYL---
---------------------------------------------------
>LMR3
LSYLQEIGSGWFGKVILGEIFS-----------------DYTPAQVVVKELRASA-G---
PL-EQRKFISEAQPYRSL-QHPNVLQCLGLCVE---------------------------
----------------T-L-----P-FLLIMEFCQLGDLKRYLRAQRPPEGLSP------
------------------------------------------------------------
------------------------------------------------------------
------------------ELPPRDLRTLQRMGLEIARGLAHLHSHNYVHSDLALRNCLLT
-----SDLTVRIGDYGLAHSNY--KE---DYYLT--PERLWIPLRWAAPELLGELHGTFM
VMDQSRESNIWSLGVTLWELFEFG-AQPY---------------RHLS-DEEVLAFVVRQ
QH-------VKLARPKLKLPYADYWYD-ILQSCWR-PPAQRPSASDLQLQ---LTYLLSE
RPPRPPPPPPPPRDGPFPWPWPPA---H-----SAPRPGTLSSPFP-----
>EphA7
IKIERVIGAGEFGEVCSGRLKLP----------------GKRDVAVAIKTLKVGY-T---
EK-QRRDFLCEASIMGQF-DHPNVVHLEGVVTR---------------------------
---------------G--K-----P-VMIVIEFMENGALDAFLRKHDGQ-----------
------------------------------------------------------------
------------------------------------------------------------
----------------------FTVIQLVGMLRGIAAGMRYLADMGYVHRDLAARNILVN
-----SNLVCKVSDFGLSRVIE--DDP-EAVYT---TTGGKIPVRWTAPEAIQY------
-RKFTSASDVWSYGIVMWEVMSYG-ERPY---------------WDMS-NQDVIKAI--E
EG-------YRLPAPMD---CPAGLHQ-LMLDCWQKERAERPKFEQIVG-----------
--------------------------------------------I------
>BMX
ITLLKELGSGQFGVVQLGKWKG--------------------QYDVAVKMIKEGS-M---
S---EDEFFQEAQTMMKL-SHPKLVKFYGVCSK---------------------------
---------------E--Y-----P-IYIVTEYISNGCLLNYLRSHGK------------
------------------------------------------------------------
------------------------------------------------------------
---------------------GLEPSQLLEMCYDVCEGMAFLESHQFIHRDLAARNCLVD
-----RDLCVKVSDFGMTRYVL--DD---Q-YVS--SVGTKFPVKWSAPEVFHY------
-FKYSSKSDVWAFGILMWEVFSLG-KQPY---------------DLYD-NSQVVLKV--S
QG-------HRLYRPHL---ASDTIYQ-IMYSCWHELPEKRPTFQQLLSS---IEP----
---------------------------------------------------
>CTK
LTLGAQIGEGEFGAVLQGEYL---------------------GQKVAVKNIKCDV-T---
A----QAFLDETAVMTKM-QHENLVRLLGVILH---------------------------
----------------Q-------G-LYIVMEHVSKGNLVNFLRTRGR------------
------------------------------------------------------------
------------------------------------------------------------
--------------------ALVNTAQLLQFSLHVAEGMEYLESKKLVHRDLAARNILVS
-----EDLVAKVSDFGLAKAER----------KG--LDSSRLPVKWTAPEALKH------
-GKFTSKSDVWSFGVLLWEVFSYG-RAPY---------------PKMS-LKEVSEAV--E
KG-------YRMEPPEG---CPGPVHV-LMSSCWEAEPARRPPFRKLAEK---L------
---------------------------------------------------
>FRK
IQLLKRLGSGQFGEVWEGLWNN--------------------TTPVAVKTLKPGS-M---
D---PNDFLREAQIMKNL-RHPKLIQLYAVCTL---------------------------
---------------E--D-----P-IYIITELMRHGSLQEYLQNDTGS-----------
------------------------------------------------------------
------------------------------------------------------------
---------------------KIHLTQQVDMAAQVASGMAYLESRNYIHRDLAARNVLVG
-----EHNIYKVADFGLARVFKVDNED--I-YES--RHEIKLPVKWTAPEAIRS------
-NKFSIKSDVWSFGILLYEIITYG-KMPY---------------SGMT-GAQVIQML--A
QN-------YRLPQPSN---CPQQFYN-IMLECWNAEPKERPTFETLRWK---LEDY---
--------------------------------------------------F
>PYK2
VVLNRILGEGLFGEVYEGVYTNH----------------KGEKINVAVKTCKKDC-T---
LD-NKEKFMSEAVIMKNL-DHPHIVKLIGIIEE---------------------------
------------------E-----P-TWIIMELYPYGELGHYLERNKN------------
------------------------------------------------------------
------------------------------------------------------------
---------------------SLKVLTLVLYSLQICKAMAYLESINCVHRDIAVRNILVA
-----SPECVKLGDFGLSRYIE--DE---D-YYK--ASVTRLPIKWMSPESINF------
-RRFTTASDVWMFAVCMWEILSFG-KQPF---------------FWLE-NKDVIGVL--E
KG-------DRLPKPDL---CPPVLYT-LMTRCWDYDPSDRPRFTELVCS---LSDV---
--------------------------------------------YQ-----
>SRM
FALGRKLGEGYFGEVWEGLWL--------------------GSLPVAIKVIKSAN-----
-M-KLTDLAKEIQTLKGL-RHERLIRLHAVCSG---------------------------
---------------G--E-----P-VYIVTELMRKGNLQAFLGTPEGR-----------
------------------------------------------------------------
------------------------------------------------------------
---------------------ALRLPPLLGFACQVAEGMSYLEEQRVVHRDLAARNVLVD
-----DGLACKVADFGLARLLK---DD---IYSP--SSSSKIPVKWTAPEAANY------
-RVFSQKSDVWSFGVLLHEVFTYG-QCPY---------------EGMT-NHETLQQI--M
RG-------YRLPRPAA---CPAEVYV-LMLECWRSSPEERPSFATLREK---L------
---------------------------------------------------
>SuRTK106
SEVLEQICSGSCGPIFRANMNTG-------------D--PSKPKSVILKALKEPA-G---
LH-EVQDFLGRIQFHQYLGKHKNLVQLEGCCTE---------------------------
---------------K--L-----P-LYMVLEDVAQGDLLGFLWTCRRDVMTM-------
------------------------------------------------------------
------------------------------------------------------------
----------------DGLLYDLTEKQVYHIGKQVLLALEFLQEKHLFHGDVAARNILMQ
-----SDLTAKLCGLGLAYEVY--TR---G-AI---SSTQTIPLKWLAPERLLL------
-RPASIRADVWSFGILLYEMVTLG-APPY---------------PEVP-PTSILEHL--Q
RR-------KIMKRPSS---CTHTMYS-IMKSCWRWREADRPSPRELRLRL---------
---------------------------------------------------
>EphA10
VTLERSLGGGRFGELCCGCLQLP----------------GRQELLVAVHMLRDSA-S---
DS-QRLGFLAEALTLGQF-DHSHIVRLEGVVTR---------------------------
---------------G--S-----T-LMIVTEYMSHGALDGFLRRHEGQ-----------
------------------------------------------------------------
------------------------------------------------------------
----------------------LVAGQLMGLLPGLASAMKYLSEMGYVHRGLAARHVLVS
-----SDLVCKISGFGRGPRDR--SE---AVYT---TMSGRSPALWAAPETLQF------
-GHFSSASDVWSFGIIMWEVMAFG-ERPY---------------WDMS-GQDVIKAV--E
DG-------FRLPPPRN---CPNLLHR-LMLDCWQKDPGERPRFSQIHS-I---------
---------------------------------------------------
>EphA6
IRIERVIGAGEFGEVCSGRLKTP----------------GKREIPVAIKTLKGGH-M---
DR-QRRDFLREASIMGQF-DHPNIIRLEGVVTKRSFPAIGVEAFCPSFLRAGFLNSIQAP
HPVPGGGSLPPRIPAG--R-----P-VMIVVEYMENGSLDSFLRKHDGH-----------
------------------------------------------------------------
------------------------------------------------------------
----------------------FTVIQLVGMLRGIASGMKYLSDMGYVHRDLAARNILVN
-----SNLVCKVSDFGLSRVLE--DDP-EAAYT---TTGGKIPIRWTAPEAIAY------
-RKFSSASDAWSYGIVMWEVMSYG-ERPY---------------WEMS-NQDVILSI--E
EG-------YRLPAPMG---CPASLHQ-LMLHCWQKERNHRPKFTDIVSF----------
--------------------------------------------L------
