# Supplementary material for: Caenorhabditis elegans DAF-2 as a Model for Human Insulin Receptoropathies
Source: G3 (Bethesda). 2016 Nov 15;7(1):257–68. doi: 10.1534/g3.116.037184 (PMC5217114; doi:10.1534/g3.116.037184)
Supplement: Supplementary file 15 [file 257FileS7.zip › File_S7_DAF-2_Ecto.pdb]

ATOM      1  N   ILE     1      42.189 113.298  18.750
ATOM      2  CA  ILE     1      43.629 113.078  18.858
ATOM      3  C   ILE     1      44.049 111.829  18.090
ATOM      4  O   ILE     1      43.208 111.159  17.495
ATOM      5  CB  ILE     1      44.055 112.961  20.338
ATOM      6  CG1 ILE     1      43.666 114.228  21.108
ATOM      7  CG2 ILE     1      45.570 112.774  20.442
ATOM      8  CD1 ILE     1      43.863 114.055  22.610
ATOM      9 1H   ILE     1      41.682 112.499  19.183   
ATOM     10 2H   ILE     1      41.934 114.178  19.243   
ATOM     11 3H   ILE     1      41.924 113.374  17.747   
ATOM     12  HA  ILE     1      44.054 113.899  18.425   
ATOM     13  HB  ILE     1      43.569 112.131  20.758   
ATOM     14 1HG1 ILE     1      42.679 114.471  20.909   
ATOM     15 2HG1 ILE     1      44.227 115.031  20.770   
ATOM     16 1HG2 ILE     1      45.856 111.911  19.944   
ATOM     17 2HG2 ILE     1      46.057 113.585  20.018   
ATOM     18 3HG2 ILE     1      45.850 112.696  21.437   
ATOM     19 1HD1 ILE     1      43.276 113.274  22.957   
ATOM     20 2HD1 ILE     1      44.857 113.846  22.815   
ATOM     21 3HD1 ILE     1      43.593 114.925  23.105   
ATOM     22  N   VAL     2      45.369 111.420  18.048
ATOM     23  CA  VAL     2      45.668 110.202  17.272
ATOM     24  C   VAL     2      46.464 109.124  18.047
ATOM     25  O   VAL     2      47.163 108.317  17.438
ATOM     26  CB  VAL     2      46.430 110.604  15.989
ATOM     27  CG1 VAL     2      45.552 111.479  15.097
ATOM     28  CG2 VAL     2      47.693 111.387  16.344
ATOM     29  H   VAL     2      46.104 111.892  18.507
ATOM     30  HA  VAL     2      44.748 109.806  17.076   
ATOM     31  HB  VAL     2      46.692 109.730  15.470   
ATOM     32 1HG1 VAL     2      44.695 110.962  14.826   
ATOM     33 2HG1 VAL     2      45.279 112.341  15.604   
ATOM     34 3HG1 VAL     2      46.071 111.744  14.239   
ATOM     35 1HG2 VAL     2      47.442 112.247  16.866   
ATOM     36 2HG2 VAL     2      48.317 110.806  16.934   
ATOM     37 3HG2 VAL     2      48.199 111.654  15.480   
ATOM     38  N   GLU     3      46.350 109.108  19.386
ATOM     39  CA  GLU     3      47.138 108.069  20.043
ATOM     40  C   GLU     3      46.283 107.126  20.808
ATOM     41  O   GLU     3      45.066 107.123  20.640
ATOM     42  CB  GLU     3      48.176 108.708  20.969
ATOM     43  CG  GLU     3      49.199 109.528  20.183
ATOM     44  CD  GLU     3      49.693 110.716  21.001
ATOM     45  OE1 GLU     3      49.986 110.525  22.185
ATOM     46  OE2 GLU     3      49.776 111.812  20.436
ATOM     47  H   GLU     3      45.798 109.715  19.936
ATOM     48  HA  GLU     3      47.577 107.535  19.292   
ATOM     49 1HB  GLU     3      48.660 107.972  21.515   
ATOM     50 2HB  GLU     3      47.702 109.311  21.665   
ATOM     51 1HG  GLU     3      48.777 109.862  19.298   
ATOM     52 2HG  GLU     3      50.000 108.928  19.915   
ATOM     53  N   LYS     4      46.832 106.313  21.656
ATOM     54  CA  LYS     4      46.096 105.299  22.407
ATOM     55  C   LYS     4      44.881 105.707  23.225
ATOM     56  O   LYS     4      44.878 106.775  23.834
ATOM     57  CB  LYS     4      47.134 104.618  23.306
ATOM     58  CG  LYS     4      46.525 103.451  24.083
ATOM     59  CD  LYS     4      47.594 102.732  24.906
ATOM     60  CE  LYS     4      46.983 101.573  25.692
ATOM     61  NZ  LYS     4      46.532 100.508  24.757
ATOM     62  H   LYS     4      47.805 106.402  21.792
ATOM     63  HA  LYS     4      45.670 104.734  21.671   
ATOM     64 1HB  LYS     4      47.534 105.309  23.966   
ATOM     65 2HB  LYS     4      47.929 104.282  22.733   
ATOM     66 1HG  LYS     4      46.080 102.785  23.426   
ATOM     67 2HG  LYS     4      45.774 103.798  24.707   
ATOM     68 1HD  LYS     4      48.045 103.400  25.557   
ATOM     69 2HD  LYS     4      48.341 102.378  24.281   
ATOM     70 1HE  LYS     4      46.180 101.912  26.253   
ATOM     71 2HE  LYS     4      47.682 101.188  26.353   
ATOM     72 1HZ  LYS     4      45.818 100.896  24.108   
ATOM     73 2HZ  LYS     4      47.345 100.160  24.210   
ATOM     74 3HZ  LYS     4      46.118  99.723  25.299   
ATOM     75  N   ARG     5      43.897 104.911  23.256
ATOM     76  CA  ARG     5      42.696 105.221  24.014
ATOM     77  C   ARG     5      42.472 104.134  25.099
ATOM     78  O   ARG     5      43.097 103.077  25.051
ATOM     79  CB  ARG     5      41.473 105.306  23.097
ATOM     80  CG  ARG     5      41.760 106.145  21.851
ATOM     81  CD  ARG     5      42.222 107.548  22.239
ATOM     82  NE  ARG     5      42.416 108.365  21.022
ATOM     83  CZ  ARG     5      41.405 108.906  20.367
ATOM     84  NH1 ARG     5      41.621 109.628  19.285
ATOM     85  NH2 ARG     5      40.174 108.723  20.796
ATOM     86  H   ARG     5      43.947 104.062  22.756
ATOM     87  HA  ARG     5      42.868 106.138  24.427   
ATOM     88 1HB  ARG     5      40.672 105.710  23.616   
ATOM     89 2HB  ARG     5      41.176 104.354  22.818   
ATOM     90 1HG  ARG     5      40.909 106.205  21.263   
ATOM     91 2HG  ARG     5      42.486 105.682  21.275   
ATOM     92 1HD  ARG     5      43.110 107.492  22.771   
ATOM     93 2HD  ARG     5      41.517 107.994  22.854   
ATOM     94  HE  ARG     5      43.259 108.558  20.629   
ATOM     95 1HH1 ARG     5      42.555 109.769  18.956   
ATOM     96 2HH1 ARG     5      40.851 110.035  18.794   
ATOM     97 1HH2 ARG     5      40.006 108.176  21.616   
ATOM     98 2HH2 ARG     5      39.406 109.131  20.302   
ATOM     99  N   CYS     6      41.624 104.439  25.978
ATOM    100  CA  CYS     6      41.281 103.499  27.041
ATOM    101  C   CYS     6      39.897 103.738  27.404
ATOM    102  O   CYS     6      39.300 104.712  26.951
ATOM    103  CB  CYS     6      42.178 103.666  28.269
ATOM    104  SG  CYS     6      41.958 105.283  29.053
ATOM    105  H   CYS     6      41.180 105.320  25.951
ATOM    106  HA  CYS     6      41.382 102.554  26.670   
ATOM    107 1HB  CYS     6      43.170 103.539  27.999   
ATOM    108 2HB  CYS     6      41.980 102.914  28.953   
ATOM    109  HG  CYS     6      40.715 105.212  29.100   
ATOM    110  N   GLY     7      39.394 102.843  28.230
ATOM    111  CA  GLY     7      37.970 102.862  28.552
ATOM    112  C   GLY     7      37.883 103.709  29.807
ATOM    113  O   GLY     7      38.891 104.254  30.254
ATOM    114  H   GLY     7      39.972 102.157  28.640
ATOM    115 1HA  GLY     7      37.678 101.928  28.774   
ATOM    116 2HA  GLY     7      37.480 103.331  27.813   
ATOM    117  N   PRO     8      36.684 103.813  30.378
ATOM    118  CA  PRO     8      36.579 104.435  31.694
ATOM    119  C   PRO     8      37.212 103.635  32.760
ATOM    120  O   PRO     8      37.362 102.423  32.615
ATOM    121  CB  PRO     8      35.069 104.547  31.909
ATOM    122  CG  PRO     8      34.451 103.540  30.964
ATOM    123  CD  PRO     8      35.346 103.499  29.737
ATOM    124  HA  PRO     8      37.097 105.314  31.717   
ATOM    125 1HB  PRO     8      34.751 105.498  31.663   
ATOM    126 2HB  PRO     8      34.836 104.300  32.884   
ATOM    127 1HG  PRO     8      33.501 103.848  30.695   
ATOM    128 2HG  PRO     8      34.427 102.608  31.412   
ATOM    129 1HD  PRO     8      35.090 104.259  29.112   
ATOM    130 2HD  PRO     8      35.366 102.550  29.371   
ATOM    131  N   ILE     9      37.588 104.296  33.851
ATOM    132  CA  ILE     9      38.281 103.660  34.995
ATOM    133  C   ILE     9      37.880 104.121  36.332
ATOM    134  O   ILE     9      37.385 105.236  36.477
ATOM    135  CB  ILE     9      39.801 103.857  34.798
ATOM    136  CG1 ILE     9      40.285 103.083  33.567
ATOM    137  CG2 ILE     9      40.565 103.352  36.023
ATOM    138  CD1 ILE     9      40.021 101.587  33.704
ATOM    139  H   ILE     9      37.385 105.261  33.886
ATOM    140  HA  ILE     9      37.962 102.691  34.998   
ATOM    141  HB  ILE     9      39.990 104.881  34.665   
ATOM    142 1HG1 ILE     9      41.297 103.249  33.423   
ATOM    143 2HG1 ILE     9      39.817 103.446  32.717   
ATOM    144 1HG2 ILE     9      40.267 103.875  36.867   
ATOM    145 2HG2 ILE     9      40.375 102.343  36.168   
ATOM    146 3HG2 ILE     9      41.584 103.486  35.886   
ATOM    147 1HD1 ILE     9      40.517 101.214  34.534   
ATOM    148 2HD1 ILE     9      39.005 101.415  33.814   
ATOM    149 3HD1 ILE     9      40.357 101.089  32.860   
ATOM    150  N   ASP    10      38.136 103.192  37.270
ATOM    151  CA  ASP    10      37.879 103.428  38.725
ATOM    152  C   ASP    10      39.138 103.048  39.652
ATOM    153  O   ASP    10      39.503 101.878  39.746
ATOM    154  CB  ASP    10      36.646 102.630  39.159
ATOM    155  CG  ASP    10      36.282 102.917  40.613
ATOM    156  OD1 ASP    10      36.351 104.084  41.010
ATOM    157  OD2 ASP    10      35.901 101.582  41.230
ATOM    158  H   ASP    10      38.511 102.326  36.981
ATOM    159  HA  ASP    10      37.679 104.427  38.791   
ATOM    160 1HB  ASP    10      36.821 101.617  39.034   
ATOM    161 2HB  ASP    10      35.844 102.860  38.544   
ATOM    162  N   ILE    11      39.812 104.080  40.364
ATOM    163  CA  ILE    11      40.784 103.711  41.340
ATOM    164  C   ILE    11      39.992 103.131  42.507
ATOM    165  O   ILE    11      38.795 103.384  42.627
ATOM    166  CB  ILE    11      41.654 104.893  41.823
ATOM    167  CG1 ILE    11      42.812 104.385  42.689
ATOM    168  CG2 ILE    11      40.816 105.866  42.653
ATOM    169  CD1 ILE    11      43.766 105.512  43.070
ATOM    170  H   ILE    11      39.627 105.036  40.205
ATOM    171  HA  ILE    11      41.400 103.042  40.876   
ATOM    172  HB  ILE    11      42.036 105.391  40.981   
ATOM    173 1HG1 ILE    11      43.329 103.643  42.184   
ATOM    174 2HG1 ILE    11      42.440 103.936  43.545   
ATOM    175 1HG2 ILE    11      40.035 106.238  42.081   
ATOM    176 2HG2 ILE    11      40.425 105.380  43.481   
ATOM    177 3HG2 ILE    11      41.405 106.656  42.974   
ATOM    178 1HD1 ILE    11      44.167 105.941  42.216   
ATOM    179 2HD1 ILE    11      43.259 106.240  43.606   
ATOM    180 3HD1 ILE    11      44.538 105.141  43.654   
ATOM    181  N   ARG    12      40.730 102.351  43.350
ATOM    182  CA  ARG    12      40.665 102.254  44.715
ATOM    183  C   ARG    12      41.954 102.467  45.526
ATOM    184  O   ARG    12      42.999 102.769  44.955
ATOM    185  CB  ARG    12      40.077 100.873  45.018
ATOM    186  CG  ARG    12      38.615 100.776  44.581
ATOM    187  CD  ARG    12      38.063  99.376  44.849
ATOM    188  NE  ARG    12      36.631  99.325  44.486
ATOM    189  CZ  ARG    12      35.816  98.400  44.959
ATOM    190  NH1 ARG    12      34.545  98.390  44.610
ATOM    191  NH2 ARG    12      36.275  97.483  45.783
ATOM    192  H   ARG    12      41.387 101.804  42.858
ATOM    193  HA  ARG    12      40.082 103.069  44.906   
ATOM    194 1HB  ARG    12      40.155 100.673  46.031   
ATOM    195 2HB  ARG    12      40.635 100.141  44.542   
ATOM    196 1HG  ARG    12      38.534 100.999  43.572   
ATOM    197 2HG  ARG    12      38.049 101.481  45.088   
ATOM    198 1HD  ARG    12      38.181  99.136  45.850   
ATOM    199 2HD  ARG    12      38.592  98.677  44.296   
ATOM    200  HE  ARG    12      36.199  99.937  43.901   
ATOM    201 1HH1 ARG    12      34.193  99.086  43.984   
ATOM    202 2HH1 ARG    12      33.933  97.687  44.972   
ATOM    203 1HH2 ARG    12      37.239  97.488  46.050   
ATOM    204 2HH2 ARG    12      35.660  96.781  46.143   
ATOM    205  N   ASN    13      41.884 102.304  46.856
ATOM    206  CA  ASN    13      42.879 102.739  47.725
ATOM    207  C   ASN    13      44.040 101.705  47.699
ATOM    208  O   ASN    13      44.579 101.358  48.748
ATOM    209  CB  ASN    13      42.356 102.910  49.154
ATOM    210  CG  ASN    13      43.421 103.513  50.063
ATOM    211  OD1 ASN    13      43.232 104.578  50.635
ATOM    212  ND2 ASN    13      44.549 102.849  50.210
ATOM    213  H   ASN    13      41.087 101.852  47.222
ATOM    214  HA  ASN    13      43.131 103.654  47.349   
ATOM    215 1HB  ASN    13      42.052 101.993  49.529   
ATOM    216 2HB  ASN    13      41.514 103.514  49.150   
ATOM    217 1HD2 ASN    13      45.271 103.214  50.798   
ATOM    218 2HD2 ASN    13      44.683 101.980  49.734   
ATOM    219  N   ARG    14      44.405 101.239  46.483
ATOM    220  CA  ARG    14      45.708 100.764  46.080
ATOM    221  C   ARG    14      46.087 101.236  44.683
ATOM    222  O   ARG    14      45.262 101.192  43.773
ATOM    223  CB  ARG    14      45.740  99.235  46.143
ATOM    224  CG  ARG    14      45.522  98.725  47.568
ATOM    225  CD  ARG    14      45.814  97.228  47.658
ATOM    226  NE  ARG    14      45.523  96.742  49.023
ATOM    227  CZ  ARG    14      46.423  96.771  49.989
ATOM    228  NH1 ARG    14      46.123  96.329  51.194
ATOM    229  NH2 ARG    14      47.627  97.245  49.748
ATOM    230  H   ARG    14      43.669 101.244  45.826
ATOM    231  HA  ARG    14      46.352 101.184  46.752   
ATOM    232 1HB  ARG    14      46.646  98.887  45.780   
ATOM    233 2HB  ARG    14      45.016  98.842  45.515   
ATOM    234 1HG  ARG    14      44.546  98.912  47.863   
ATOM    235 2HG  ARG    14      46.134  99.243  48.225   
ATOM    236 1HD  ARG    14      46.808  97.048  47.424   
ATOM    237 2HD  ARG    14      45.234  96.714  46.970   
ATOM    238  HE  ARG    14      44.690  96.382  49.302   
ATOM    239 1HH1 ARG    14      45.209  95.969  51.381   
ATOM    240 2HH1 ARG    14      46.809  96.354  51.921   
ATOM    241 1HH2 ARG    14      47.858  97.582  48.835   
ATOM    242 2HH2 ARG    14      48.310  97.268  50.478   
ATOM    243  N   PRO    15      47.371 101.697  44.488
ATOM    244  CA  PRO    15      47.899 102.109  43.195
ATOM    245  C   PRO    15      47.763 101.154  41.990
ATOM    246  O   PRO    15      47.300 101.564  40.928
ATOM    247  CB  PRO    15      49.367 102.331  43.563
ATOM    248  CG  PRO    15      49.362 102.718  45.025
ATOM    249  CD  PRO    15      48.379 101.785  45.712
ATOM    250  HA  PRO    15      47.341 102.903  42.879   
ATOM    251 1HB  PRO    15      49.756 103.103  42.999   
ATOM    252 2HB  PRO    15      49.896 101.453  43.436   
ATOM    253 1HG  PRO    15      49.046 103.697  45.127   
ATOM    254 2HG  PRO    15      50.307 102.589  45.425   
ATOM    255 1HD  PRO    15      47.932 102.292  46.445   
ATOM    256 2HD  PRO    15      48.818 100.896  45.816   
ATOM    257  N   TRP    16      48.117  99.882  42.031
ATOM    258  CA  TRP    16      48.975  99.385  40.867
ATOM    259  C   TRP    16      48.130  99.292  39.529
ATOM    260  O   TRP    16      48.443  98.485  38.657
ATOM    261  CB  TRP    16      49.583  98.018  41.198
ATOM    262  CG  TRP    16      50.646  98.118  42.255
ATOM    263  CD1 TRP    16      51.982  98.204  42.036
ATOM    264  CD2 TRP    16      50.467  98.141  43.681
ATOM    265  NE1 TRP    16      52.639  98.279  43.242
ATOM    266  CE2 TRP    16      51.736  98.243  44.281
ATOM    267  CE3 TRP    16      49.335  98.083  44.502
ATOM    268  CZ2 TRP    16      51.894  98.288  45.664
ATOM    269  CZ3 TRP    16      49.492  98.128  45.887
ATOM    270  CH2 TRP    16      50.762  98.230  46.464
ATOM    271  H   TRP    16      47.865  99.252  42.748
ATOM    272  HA  TRP    16      49.737 100.055  40.758   
ATOM    273 1HB  TRP    16      49.979  97.593  40.341   
ATOM    274 2HB  TRP    16      48.839  97.369  41.509   
ATOM    275  HD1 TRP    16      52.423  98.211  41.110   
ATOM    276  HE1 TRP    16      53.559  98.344  43.340   
ATOM    277  HE3 TRP    16      48.398  98.008  44.092   
ATOM    278  HZ2 TRP    16      52.826  98.362  46.085   
ATOM    279  HZ3 TRP    16      48.662  98.086  46.489   
ATOM    280  HH2 TRP    16      50.864  98.263  47.484   
ATOM    281  N   ASP    17      47.180 100.086  39.468
ATOM    282  CA  ASP    17      46.807 100.982  38.423
ATOM    283  C   ASP    17      45.288 101.087  38.523
ATOM    284  O   ASP    17      44.774 102.017  39.141
ATOM    285  CB  ASP    17      47.210 100.498  37.027
ATOM    286  CG  ASP    17      48.724 100.539  36.840
ATOM    287  OD1 ASP    17      49.210  99.907  35.897
ATOM    288  OD2 ASP    17      49.269 101.416  37.953
ATOM    289  H   ASP    17      46.637 100.052  40.291
ATOM    290  HA  ASP    17      47.314 101.851  38.594   
ATOM    291 1HB  ASP    17      46.751 101.083  36.306   
ATOM    292 2HB  ASP    17      46.863  99.534  36.876   
ATOM    293  N   ILE    18      44.636 100.142  37.928
ATOM    294  CA  ILE    18      43.236 100.180  37.617
ATOM    295  C   ILE    18      43.104 101.236  36.523
ATOM    296  O   ILE    18      42.531 100.965  35.470
ATOM    297  CB  ILE    18      42.337 100.545  38.819
ATOM    298  CG1 ILE    18      42.396  99.443  39.884
ATOM    299  CG2 ILE    18      40.884 100.708  38.367
ATOM    300  CD1 ILE    18      41.699  99.869  41.172
ATOM    301  H   ILE    18      45.164  99.345  37.681
ATOM    302  HA  ILE    18      42.983  99.234  37.330   
ATOM    303  HB  ILE    18      42.680 101.449  39.227   
ATOM    304 1HG1 ILE    18      43.383  99.199  40.083   
ATOM    305 2HG1 ILE    18      41.960  98.577  39.518   
ATOM    306 1HG2 ILE    18      40.816 101.462  37.659   
ATOM    307 2HG2 ILE    18      40.541  99.823  37.951   
ATOM    308 3HG2 ILE    18      40.286 100.953  39.177   
ATOM    309 1HD1 ILE    18      42.155 100.716  41.559   
ATOM    310 2HD1 ILE    18      40.702 100.081  40.982   
ATOM    311 3HD1 ILE    18      41.754  99.108  41.873   
ATOM    312  N   LYS    19      43.595 102.505  36.617
ATOM    313  CA  LYS    19      44.512 103.230  35.698
ATOM    314  C   LYS    19      44.260 104.730  35.531
ATOM    315  O   LYS    19      45.029 105.544  36.037
ATOM    316  CB  LYS    19      44.446 102.529  34.338
ATOM    317  CG  LYS    19      43.058 102.654  33.707
ATOM    318  CD  LYS    19      43.044 102.046  32.305
ATOM    319  CE  LYS    19      43.217 100.529  32.373
ATOM    320  NZ  LYS    19      42.997  99.933  31.029
ATOM    321  H   LYS    19      43.266 102.960  37.428
ATOM    322  HA  LYS    19      45.426 103.175  36.148   
ATOM    323 1HB  LYS    19      44.694 101.529  34.446   
ATOM    324 2HB  LYS    19      45.159 102.929  33.702   
ATOM    325 1HG  LYS    19      42.781 103.652  33.661   
ATOM    326 2HG  LYS    19      42.356 102.179  34.304   
ATOM    327 1HD  LYS    19      43.802 102.462  31.734   
ATOM    328 2HD  LYS    19      42.153 102.278  31.830   
ATOM    329 1HE  LYS    19      42.543 100.128  33.051   
ATOM    330 2HE  LYS    19      44.170 100.298  32.709   
ATOM    331 1HZ  LYS    19      42.034 100.154  30.705   
ATOM    332 2HZ  LYS    19      43.687 100.327  30.358   
ATOM    333 3HZ  LYS    19      43.116  98.901  31.083   
ATOM    334  N   PRO    20      43.204 105.179  34.844
ATOM    335  CA  PRO    20      42.997 106.491  34.237
ATOM    336  C   PRO    20      42.812 107.719  35.059
ATOM    337  O   PRO    20      41.997 108.573  34.717
ATOM    338  CB  PRO    20      41.739 106.173  33.427
ATOM    339  CG  PRO    20      41.024 105.090  34.203
ATOM    340  CD  PRO    20      41.209 105.423  35.673
ATOM    341  HA  PRO    20      43.873 106.776  33.798   
ATOM    342 1HB  PRO    20      42.004 105.817  32.495   
ATOM    343 2HB  PRO    20      41.141 107.012  33.367   
ATOM    344 1HG  PRO    20      41.450 104.171  33.995   
ATOM    345 2HG  PRO    20      40.017 105.095  33.966   
ATOM    346 1HD  PRO    20      41.151 104.608  35.925   
ATOM    347 2HD  PRO    20      41.195 106.269  35.544   
ATOM    348  N   GLN    21      43.575 107.862  36.183
ATOM    349  CA  GLN    21      43.060 108.970  36.985
ATOM    350  C   GLN    21      41.898 109.818  36.397
ATOM    351  O   GLN    21      40.784 109.320  36.255
ATOM    352  CB  GLN    21      44.257 109.869  37.305
ATOM    353  CG  GLN    21      44.852 110.485  36.039
ATOM    354  CD  GLN    21      45.344 109.404  35.083
ATOM    355  OE1 GLN    21      45.098 109.462  33.887
ATOM    356  NE2 GLN    21      46.042 108.409  35.587
ATOM    357  H   GLN    21      44.364 107.362  36.502
ATOM    358  HA  GLN    21      42.648 108.491  37.787   
ATOM    359 1HB  GLN    21      44.982 109.324  37.805   
ATOM    360 2HB  GLN    21      43.968 110.619  37.958   
ATOM    361 1HG  GLN    21      45.635 111.116  36.289   
ATOM    362 2HG  GLN    21      44.142 111.075  35.568   
ATOM    363 1HE2 GLN    21      46.381 107.683  34.989   
ATOM    364 2HE2 GLN    21      46.233 108.379  36.568   
ATOM    365  N   TRP    22      42.072 111.092  36.028
ATOM    366  CA  TRP    22      41.656 111.747  34.791
ATOM    367  C   TRP    22      42.790 112.510  34.150
ATOM    368  O   TRP    22      42.759 113.738  34.105
ATOM    369  CB  TRP    22      40.480 112.689  35.066
ATOM    370  CG  TRP    22      39.764 113.078  33.804
ATOM    371  CD1 TRP    22      40.031 114.167  33.040
ATOM    372  CD2 TRP    22      38.676 112.391  33.164
ATOM    373  NE1 TRP    22      39.171 114.193  31.966
ATOM    374  CE2 TRP    22      38.320 113.112  32.009
ATOM    375  CE3 TRP    22      37.971 111.222  33.474
ATOM    376  CZ2 TRP    22      37.290 112.694  31.170
ATOM    377  CZ3 TRP    22      36.940 110.803  32.635
ATOM    378  CH2 TRP    22      36.601 111.533  31.492
ATOM    379  H   TRP    22      42.550 111.616  36.714
ATOM    380  HA  TRP    22      41.386 110.989  34.163   
ATOM    381 1HB  TRP    22      40.817 113.538  35.554   
ATOM    382 2HB  TRP    22      39.816 112.240  35.722   
ATOM    383  HD1 TRP    22      40.763 114.857  33.241   
ATOM    384  HE1 TRP    22      39.166 114.846  31.307   
ATOM    385  HE3 TRP    22      38.208 110.676  34.310   
ATOM    386  HZ2 TRP    22      37.044 113.231  30.331   
ATOM    387  HZ3 TRP    22      36.424 109.946  32.862   
ATOM    388  HH2 TRP    22      35.839 111.214  30.884   
ATOM    389  N   SER    23      43.809 111.810  33.637
ATOM    390  CA  SER    23      44.917 112.580  32.952
ATOM    391  C   SER    23      44.284 113.561  32.095
ATOM    392  O   SER    23      44.950 114.469  31.602
ATOM    393  CB  SER    23      45.830 111.676  32.121
ATOM    394  OG  SER    23      46.601 110.845  32.976
ATOM    395  H   SER    23      43.864 110.826  33.685
ATOM    396  HA  SER    23      45.490 113.060  33.647   
ATOM    397 1HB  SER    23      46.457 112.254  31.532   
ATOM    398 2HB  SER    23      45.260 111.092  31.482   
ATOM    399  HG  SER    23      46.057 110.619  33.660   
ATOM    400  N   LYS    24      42.992 113.376  31.928
ATOM    401  CA  LYS    24      42.358 114.438  31.129
ATOM    402  C   LYS    24      41.100 114.604  31.933
ATOM    403  O   LYS    24      40.296 113.678  32.018
ATOM    404  CB  LYS    24      42.014 114.091  29.677
ATOM    405  CG  LYS    24      40.948 112.998  29.598
ATOM    406  CD  LYS    24      41.477 111.683  30.170
ATOM    407  CE  LYS    24      42.626 111.147  29.317
ATOM    408  NZ  LYS    24      43.128 109.869  29.887
ATOM    409  H   LYS    24      42.438 112.634  32.270
ATOM    410  HA  LYS    24      42.982 115.240  31.032   
ATOM    411 1HB  LYS    24      42.868 113.785  29.177   
ATOM    412 2HB  LYS    24      41.685 114.939  29.182   
ATOM    413 1HG  LYS    24      40.656 112.861  28.613   
ATOM    414 2HG  LYS    24      40.102 113.293  30.119   
ATOM    415 1HD  LYS    24      40.713 110.984  30.210   
ATOM    416 2HD  LYS    24      41.800 111.827  31.144   
ATOM    417 1HE  LYS    24      43.393 111.843  29.282   
ATOM    418 2HE  LYS    24      42.302 110.996  28.344   
ATOM    419 1HZ  LYS    24      43.468 110.031  30.856   
ATOM    420 2HZ  LYS    24      42.358 109.170  29.903   
ATOM    421 3HZ  LYS    24      43.909 109.511  29.301   
ATOM    422  N   LEU    25      40.869 115.844  32.575
ATOM    423  CA  LEU    25      39.779 116.105  33.500
ATOM    424  C   LEU    25      39.739 117.609  33.752
ATOM    425  O   LEU    25      40.482 118.359  33.123
ATOM    426  CB  LEU    25      39.957 115.356  34.824
ATOM    427  CG  LEU    25      41.182 115.829  35.614
ATOM    428  CD1 LEU    25      41.246 115.116  36.963
ATOM    429  CD2 LEU    25      42.462 115.526  34.837
ATOM    430  H   LEU    25      41.505 116.568  32.362
ATOM    431  HA  LEU    25      38.929 115.763  33.050   
ATOM    432 1HB  LEU    25      40.028 114.340  34.644   
ATOM    433 2HB  LEU    25      39.106 115.461  35.403   
ATOM    434  HG  LEU    25      41.099 116.865  35.766   
ATOM    435 1HD1 LEU    25      40.392 115.322  37.514   
ATOM    436 2HD1 LEU    25      41.315 114.092  36.820   
ATOM    437 3HD1 LEU    25      42.075 115.438  37.495   
ATOM    438 1HD2 LEU    25      42.544 114.506  34.673   
ATOM    439 2HD2 LEU    25      42.445 116.014  33.923   
ATOM    440 3HD2 LEU    25      43.288 115.848  35.375   
ATOM    441  N   GLY    26      38.850 118.029  34.701
ATOM    442  CA  GLY    26      38.448 119.422  34.871
ATOM    443  C   GLY    26      38.537 119.804  36.375
ATOM    444  O   GLY    26      37.828 120.700  36.826
ATOM    445  H   GLY    26      38.469 117.341  35.297
ATOM    446 1HA  GLY    26      37.495 119.528  34.562   
ATOM    447 2HA  GLY    26      39.075 120.010  34.346   
ATOM    448  N   ASP    27      39.477 119.022  37.024
ATOM    449  CA  ASP    27      40.151 119.215  38.290
ATOM    450  C   ASP    27      40.198 117.811  39.107
ATOM    451  O   ASP    27      40.514 117.799  40.294
ATOM    452  CB  ASP    27      39.451 120.288  39.129
ATOM    453  CG  ASP    27      40.237 120.602  40.398
ATOM    454  OD1 ASP    27      39.963 121.638  41.011
ATOM    455  OD2 ASP    27      41.226 119.463  40.583
ATOM    456  H   ASP    27      39.681 118.219  36.487
ATOM    457  HA  ASP    27      41.067 119.577  38.021   
ATOM    458 1HB  ASP    27      38.495 119.973  39.376   
ATOM    459 2HB  ASP    27      39.331 121.150  38.567   
ATOM    460  N   PRO    28      39.881 116.645  38.431
ATOM    461  CA  PRO    28      39.839 115.331  39.069
ATOM    462  C   PRO    28      41.135 114.750  39.654
ATOM    463  O   PRO    28      41.085 113.839  40.478
ATOM    464  CB  PRO    28      39.327 114.480  37.906
ATOM    465  CG  PRO    28      38.507 115.421  37.050
ATOM    466  CD  PRO    28      39.248 116.747  37.040
ATOM    467  HA  PRO    28      39.267 115.413  39.911   
ATOM    468 1HB  PRO    28      38.726 113.722  38.266   
ATOM    469 2HB  PRO    28      40.125 114.118  37.361   
ATOM    470 1HG  PRO    28      37.569 115.547  37.467   
ATOM    471 2HG  PRO    28      38.439 115.050  36.087   
ATOM    472 1HD  PRO    28      38.572 117.495  37.046   
ATOM    473 2HD  PRO    28      39.980 116.703  36.348   
ATOM    474  N   ASN    29      42.374 115.270  39.248
ATOM    475  CA  ASN    29      43.669 114.806  39.698
ATOM    476  C   ASN    29      44.139 113.657  38.856
ATOM    477  O   ASN    29      43.487 113.305  37.876
ATOM    478  CB  ASN    29      43.618 114.393  41.172
ATOM    479  CG  ASN    29      43.981 115.559  42.085
ATOM    480  OD1 ASN    29      45.114 116.019  42.101
ATOM    481  ND2 ASN    29      43.032 116.052  42.855
ATOM    482  H   ASN    29      42.326 116.014  38.602
ATOM    483  HA  ASN    29      44.300 115.597  39.567   
ATOM    484 1HB  ASN    29      44.266 113.602  41.338   
ATOM    485 2HB  ASN    29      42.671 114.044  41.407   
ATOM    486 1HD2 ASN    29      43.232 116.817  43.468   
ATOM    487 2HD2 ASN    29      42.112 115.661  42.827   
ATOM    488  N   GLU    30      45.266 113.017  39.184
ATOM    489  CA  GLU    30      45.457 111.504  38.998
ATOM    490  C   GLU    30      46.265 111.157  40.154
ATOM    491  O   GLU    30      45.929 110.226  40.884
ATOM    492  CB  GLU    30      46.179 111.096  37.711
ATOM    493  CG  GLU    30      47.609 111.635  37.676
ATOM    494  CD  GLU    30      48.317 111.223  36.389
ATOM    495  OE1 GLU    30      48.779 112.112  35.670
ATOM    496  OE2 GLU    30      48.392 110.015  36.133
ATOM    497  H   GLU    30      46.003 113.553  39.565
ATOM    498  HA  GLU    30      44.569 111.002  38.962   
ATOM    499 1HB  GLU    30      45.653 111.442  36.888   
ATOM    500 2HB  GLU    30      46.190 110.064  37.627   
ATOM    501 1HG  GLU    30      48.137 111.285  38.496   
ATOM    502 2HG  GLU    30      47.598 112.668  37.756   
ATOM    503  N   LYS    31      47.257 111.780  40.402
ATOM    504  CA  LYS    31      48.252 111.057  41.265
ATOM    505  C   LYS    31      47.314 110.585  42.378
ATOM    506  O   LYS    31      47.677 109.707  43.158
ATOM    507  CB  LYS    31      49.384 111.906  41.852
ATOM    508  CG  LYS    31      50.509 111.034  42.411
ATOM    509  CD  LYS    31      50.173 109.551  42.253
ATOM    510  CE  LYS    31      50.957 108.710  43.260
ATOM    511  NZ  LYS    31      50.432 108.941  44.632
ATOM    512  H   LYS    31      47.459 112.697  40.097
ATOM    513  HA  LYS    31      48.764 110.354  40.730   
ATOM    514 1HB  LYS    31      49.012 112.520  42.598   
ATOM    515 2HB  LYS    31      49.760 112.541  41.125   
ATOM    516 1HG  LYS    31      50.662 111.256  43.412   
ATOM    517 2HG  LYS    31      51.397 111.248  41.921   
ATOM    518 1HD  LYS    31      50.393 109.241  41.289   
ATOM    519 2HD  LYS    31      49.156 109.404  42.388   
ATOM    520 1HE  LYS    31      51.962 108.960  43.221   
ATOM    521 2HE  LYS    31      50.878 107.705  43.017   
ATOM    522 1HZ  LYS    31      50.530 109.947  44.876   
ATOM    523 2HZ  LYS    31      49.428 108.672  44.669   
ATOM    524 3HZ  LYS    31      50.970 108.366  45.311   
ATOM    525  N   ASP    32      46.105 111.152  42.458
ATOM    526  CA  ASP    32      44.926 110.608  43.050
ATOM    527  C   ASP    32      44.852 109.101  42.963
ATOM    528  O   ASP    32      44.642 108.435  43.974
ATOM    529  CB  ASP    32      43.696 111.234  42.387
ATOM    530  CG  ASP    32      43.203 112.450  43.165
ATOM    531  OD1 ASP    32      43.942 112.924  44.034
ATOM    532  OD2 ASP    32      41.824 112.778  42.618
ATOM    533  H   ASP    32      46.068 112.048  42.046
ATOM    534  HA  ASP    32      45.018 110.856  44.036   
ATOM    535 1HB  ASP    32      42.938 110.531  42.317   
ATOM    536 2HB  ASP    32      43.922 111.508  41.414   
ATOM    537  N   LEU    33      45.054 108.613  41.641
ATOM    538  CA  LEU    33      45.784 107.394  41.217
ATOM    539  C   LEU    33      47.099 107.571  40.489
ATOM    540  O   LEU    33      47.180 108.354  39.544
ATOM    541  CB  LEU    33      44.812 106.585  40.355
ATOM    542  CG  LEU    33      45.434 105.295  39.808
ATOM    543  CD1 LEU    33      45.736 104.329  40.951
ATOM    544  CD2 LEU    33      44.473 104.616  38.833
ATOM    545  H   LEU    33      44.641 109.191  40.955
ATOM    546  HA  LEU    33      46.074 106.954  42.091   
ATOM    547 1HB  LEU    33      44.471 107.168  39.572   
ATOM    548 2HB  LEU    33      43.963 106.359  40.902   
ATOM    549  HG  LEU    33      46.325 105.542  39.311   
ATOM    550 1HD1 LEU    33      46.400 104.764  41.617   
ATOM    551 2HD1 LEU    33      44.862 104.091  41.455   
ATOM    552 3HD1 LEU    33      46.156 103.458  40.577   
ATOM    553 1HD2 LEU    33      43.586 104.381  39.315   
ATOM    554 2HD2 LEU    33      44.267 105.250  38.039   
ATOM    555 3HD2 LEU    33      44.898 103.745  38.466   
ATOM    556  N   ALA    34      48.010 106.824  40.988
ATOM    557  CA  ALA    34      49.260 106.898  40.285
ATOM    558  C   ALA    34      48.726 106.781  38.875
ATOM    559  O   ALA    34      49.061 107.597  38.019
ATOM    560  CB  ALA    34      50.264 105.787  40.564
ATOM    561  H   ALA    34      47.933 106.229  41.772
ATOM    562  HA  ALA    34      49.765 107.741  40.562   
ATOM    563 1HB  ALA    34      50.512 105.778  41.570   
ATOM    564 2HB  ALA    34      49.856 104.869  40.309   
ATOM    565 3HB  ALA    34      51.125 105.939  40.007   
ATOM    566  N   GLY    35      47.889 105.759  38.653
ATOM    567  CA  GLY    35      47.273 105.523  37.378
ATOM    568  C   GLY    35      48.281 105.206  36.295
ATOM    569  O   GLY    35      48.238 105.801  35.220
ATOM    570  H   GLY    35      47.692 105.150  39.404
ATOM    571 1HA  GLY    35      46.753 106.341  37.111   
ATOM    572 2HA  GLY    35      46.633 104.753  37.463   
ATOM    573  N   GLN    36      49.236 104.239  36.537
ATOM    574  CA  GLN    36      50.262 103.798  35.595
ATOM    575  C   GLN    36      49.653 103.324  34.216
ATOM    576  O   GLN    36      50.336 103.362  33.195
ATOM    577  CB  GLN    36      51.084 102.670  36.222
ATOM    578  CG  GLN    36      51.884 103.162  37.429
ATOM    579  CD  GLN    36      52.803 104.317  37.043
ATOM    580  OE1 GLN    36      53.555 104.229  36.083
ATOM    581  NE2 GLN    36      52.759 105.409  37.777
ATOM    582  H   GLN    36      49.194 103.826  37.432
ATOM    583  HA  GLN    36      50.842 104.627  35.459   
ATOM    584 1HB  GLN    36      51.726 102.268  35.515   
ATOM    585 2HB  GLN    36      50.458 101.896  36.508   
ATOM    586 1HG  GLN    36      52.444 102.383  37.821   
ATOM    587 2HG  GLN    36      51.237 103.463  38.181   
ATOM    588 1HE2 GLN    36      53.347 106.186  37.553   
ATOM    589 2HE2 GLN    36      52.137 105.462  38.558   
ATOM    590  N   ARG    37      48.386 102.914  34.318
ATOM    591  CA  ARG    37      47.697 102.119  33.254
ATOM    592  C   ARG    37      47.071 103.035  32.289
ATOM    593  O   ARG    37      46.538 102.591  31.275
ATOM    594  CB  ARG    37      46.641 101.188  33.855
ATOM    595  CG  ARG    37      45.976 100.324  32.783
ATOM    596  CD  ARG    37      47.001  99.413  32.108
ATOM    597  NE  ARG    37      46.358  98.667  31.007
ATOM    598  CZ  ARG    37      46.115  99.215  29.830
ATOM    599  NH1 ARG    37      45.539  98.514  28.874
ATOM    600  NH2 ARG    37      46.448 100.469  29.611
ATOM    601  H   ARG    37      47.891 103.156  35.136
ATOM    602  HA  ARG    37      48.399 101.568  32.759   
ATOM    603 1HB  ARG    37      45.923 101.745  34.352   
ATOM    604 2HB  ARG    37      47.075 100.583  34.575   
ATOM    605 1HG  ARG    37      45.523 100.929  32.074   
ATOM    606 2HG  ARG    37      45.223  99.752  33.208   
ATOM    607 1HD  ARG    37      47.393  98.750  32.801   
ATOM    608 2HD  ARG    37      47.786  99.979  31.738   
ATOM    609  HE  ARG    37      46.078  97.761  31.060   
ATOM    610 1HH1 ARG    37      45.283  97.561  29.038   
ATOM    611 2HH1 ARG    37      45.358  98.935  27.985   
ATOM    612 1HH2 ARG    37      46.884 101.004  30.335   
ATOM    613 2HH2 ARG    37      46.265 100.887  28.721   
ATOM    614  N   MET    38      47.069 104.406  32.489
ATOM    615  CA  MET    38      46.985 105.521  31.500
ATOM    616  C   MET    38      48.234 106.222  30.989
ATOM    617  O   MET    38      48.150 107.339  30.482
ATOM    618  CB  MET    38      46.042 106.539  32.146
ATOM    619  CG  MET    38      45.794 107.734  31.226
ATOM    620  SD  MET    38      47.336 108.571  30.797
ATOM    621  CE  MET    38      47.709 109.305  32.400
ATOM    622  H   MET    38      47.139 104.618  33.451
ATOM    623  HA  MET    38      46.687 105.059  30.640   
ATOM    624 1HB  MET    38      46.439 106.865  33.046   
ATOM    625 2HB  MET    38      45.142 106.084  32.381   
ATOM    626 1HG  MET    38      45.147 108.402  31.684   
ATOM    627 2HG  MET    38      45.313 107.420  30.364   
ATOM    628 1HE  MET    38      46.954 109.947  32.705   
ATOM    629 2HE  MET    38      47.816 108.578  33.131   
ATOM    630 3HE  MET    38      48.590 109.850  32.369   
ATOM    631  N   VAL    39      49.350 105.509  31.147
ATOM    632  CA  VAL    39      50.643 106.161  30.700
ATOM    633  C   VAL    39      51.006 106.305  29.318
ATOM    634  O   VAL    39      51.515 107.350  28.920
ATOM    635  CB  VAL    39      51.740 105.381  31.459
ATOM    636  CG1 VAL    39      53.127 105.797  30.972
ATOM    637  CG2 VAL    39      51.649 105.659  32.959
ATOM    638  H   VAL    39      49.375 104.599  31.529
ATOM    639  HA  VAL    39      50.513 107.164  30.837   
ATOM    640  HB  VAL    39      51.602 104.355  31.282   
ATOM    641 1HG1 VAL    39      53.221 105.600  29.959   
ATOM    642 2HG1 VAL    39      53.270 106.811  31.132   
ATOM    643 3HG1 VAL    39      53.856 105.269  31.486   
ATOM    644 1HG2 VAL    39      51.775 106.672  33.140   
ATOM    645 2HG2 VAL    39      50.722 105.365  33.318   
ATOM    646 3HG2 VAL    39      52.387 105.133  33.462   
ATOM    647  N   ASN    40      50.752 105.275  28.552
ATOM    648  CA  ASN    40      50.813 105.224  27.103
ATOM    649  C   ASN    40      49.557 105.852  26.510
ATOM    650  O   ASN    40      49.571 106.296  25.364
ATOM    651  CB  ASN    40      50.969 103.785  26.604
ATOM    652  CG  ASN    40      52.345 103.226  26.950
ATOM    653  OD1 ASN    40      53.344 103.929  26.889
ATOM    654  ND2 ASN    40      52.418 101.963  27.317
ATOM    655  H   ASN    40      50.492 104.465  29.053
ATOM    656  HA  ASN    40      51.640 105.765  26.849   
ATOM    657 1HB  ASN    40      50.823 103.751  25.579   
ATOM    658 2HB  ASN    40      50.232 103.187  27.019   
ATOM    659 1HD2 ASN    40      53.303 101.561  27.553   
ATOM    660 2HD2 ASN    40      51.589 101.406  27.360   
ATOM    661  N   CYS    41      48.481 105.833  27.444
ATOM    662  CA  CYS    41      47.214 106.435  27.094
ATOM    663  C   CYS    41      47.175 107.860  26.827
ATOM    664  O   CYS    41      47.915 108.623  27.443
ATOM    665  CB  CYS    41      46.250 106.091  28.232
ATOM    666  SG  CYS    41      44.540 106.523  27.824
ATOM    667  H   CYS    41      48.589 105.417  28.332
ATOM    668  HA  CYS    41      47.013 106.070  26.163   
ATOM    669 1HB  CYS    41      46.539 106.581  29.097   
ATOM    670 2HB  CYS    41      46.314 105.081  28.453   
ATOM    671  HG  CYS    41      44.527 105.904  26.743   
ATOM    672  N   THR    42      46.280 108.163  25.893
ATOM    673  CA  THR    42      46.102 109.492  25.504
ATOM    674  C   THR    42      44.621 110.095  25.672
ATOM    675  O   THR    42      44.466 111.258  26.038
ATOM    676  CB  THR    42      46.550 109.619  24.035
ATOM    677  OG1 THR    42      47.865 109.095  23.902
ATOM    678  CG2 THR    42      46.556 111.077  23.580
ATOM    679  H   THR    42      45.732 107.460  25.470
ATOM    680  HA  THR    42      46.732 109.933  26.175   
ATOM    681  HB  THR    42      45.931 109.046  23.410   
ATOM    682  HG1 THR    42      47.835 108.259  24.239   
ATOM    683 1HG2 THR    42      45.604 111.479  23.665   
ATOM    684 2HG2 THR    42      47.208 111.629  24.167   
ATOM    685 3HG2 THR    42      46.860 111.138  22.591   
ATOM    686  N   VAL    43      43.618 109.275  25.403
ATOM    687  CA  VAL    43      42.236 109.733  25.512
ATOM    688  C   VAL    43      41.385 108.645  26.240
ATOM    689  O   VAL    43      41.621 107.453  26.055
ATOM    690  CB  VAL    43      41.628 110.044  24.127
ATOM    691  CG1 VAL    43      40.145 110.389  24.258
ATOM    692  CG2 VAL    43      42.346 111.230  23.484
ATOM    693  H   VAL    43      43.797 108.344  25.128
ATOM    694  HA  VAL    43      42.290 110.599  26.049   
ATOM    695  HB  VAL    43      41.737 109.195  23.519   
ATOM    696 1HG1 VAL    43      39.631 109.591  24.674   
ATOM    697 2HG1 VAL    43      40.027 111.220  24.866   
ATOM    698 3HG1 VAL    43      39.745 110.596  23.324   
ATOM    699 1HG2 VAL    43      42.252 112.069  24.085   
ATOM    700 2HG2 VAL    43      43.352 111.013  23.365   
ATOM    701 3HG2 VAL    43      41.933 111.433  22.555   
ATOM    702  N   VAL    44      40.402 109.187  27.049
ATOM    703  CA  VAL    44      39.568 108.310  27.823
ATOM    704  C   VAL    44      38.234 108.253  27.091
ATOM    705  O   VAL    44      37.647 109.292  26.798
ATOM    706  CB  VAL    44      39.356 108.787  29.277
ATOM    707  CG1 VAL    44      38.422 107.834  30.022
ATOM    708  CG2 VAL    44      40.690 108.838  30.021
ATOM    709  H   VAL    44      40.260 110.162  27.105
ATOM    710  HA  VAL    44      40.059 107.416  27.859   
ATOM    711  HB  VAL    44      38.930 109.746  29.253   
ATOM    712 1HG1 VAL    44      37.501 107.797  29.547   
ATOM    713 2HG1 VAL    44      38.830 106.881  30.041   
ATOM    714 3HG1 VAL    44      38.285 108.161  30.996   
ATOM    715 1HG2 VAL    44      41.122 107.896  30.039   
ATOM    716 2HG2 VAL    44      41.336 109.495  29.546   
ATOM    717 3HG2 VAL    44      40.540 109.159  30.995   
ATOM    718  N   GLU    45      37.780 107.040  26.818
ATOM    719  CA  GLU    45      36.516 106.857  26.109
ATOM    720  C   GLU    45      35.319 106.970  26.918
ATOM    721  O   GLU    45      34.216 106.758  26.419
ATOM    722  CB  GLU    45      36.558 105.490  25.420
ATOM    723  CG  GLU    45      37.650 105.435  24.351
ATOM    724  CD  GLU    45      37.421 106.497  23.280
ATOM    725  OE1 GLU    45      38.340 107.283  23.034
ATOM    726  OE2 GLU    45      36.323 106.514  22.711
ATOM    727  H   GLU    45      38.296 106.246  27.096
ATOM    728  HA  GLU    45      36.434 107.661  25.486   
ATOM    729 1HB  GLU    45      35.637 105.283  24.993   
ATOM    730 2HB  GLU    45      36.717 104.747  26.124   
ATOM    731 1HG  GLU    45      37.669 104.495  23.916   
ATOM    732 2HG  GLU    45      38.579 105.572  24.790   
ATOM    733  N   GLY    46      35.438 107.300  28.153
ATOM    734  CA  GLY    46      34.348 107.221  29.186
ATOM    735  C   GLY    46      34.535 108.118  30.443
ATOM    736  O   GLY    46      34.925 109.277  30.321
ATOM    737  H   GLY    46      36.329 107.631  28.416
ATOM    738 1HA  GLY    46      34.254 106.273  29.481   
ATOM    739 2HA  GLY    46      33.480 107.453  28.753   
ATOM    740  N   SER    47      34.253 107.560  31.686
ATOM    741  CA  SER    47      34.373 107.985  33.058
ATOM    742  C   SER    47      35.657 107.840  33.731
ATOM    743  O   SER    47      36.123 106.721  33.936
ATOM    744  CB  SER    47      33.292 107.227  33.831
ATOM    745  OG  SER    47      33.388 107.522  35.217
ATOM    746  H   SER    47      33.892 106.663  31.488
ATOM    747  HA  SER    47      34.309 109.002  33.001   
ATOM    748 1HB  SER    47      33.400 106.207  33.680   
ATOM    749 2HB  SER    47      32.354 107.493  33.478   
ATOM    750  HG  SER    47      33.233 108.408  35.294   
ATOM    751  N   LEU    48      36.133 108.930  34.030
ATOM    752  CA  LEU    48      37.290 108.861  34.927
ATOM    753  C   LEU    48      36.861 109.142  36.360
ATOM    754  O   LEU    48      36.375 110.231  36.656
ATOM    755  CB  LEU    48      38.368 109.860  34.497
ATOM    756  CG  LEU    48      38.915 109.576  33.094
ATOM    757  CD1 LEU    48      39.937 110.641  32.702
ATOM    758  CD2 LEU    48      39.594 108.208  33.057
ATOM    759  H   LEU    48      35.808 109.812  33.728
ATOM    760  HA  LEU    48      37.649 107.908  34.852   
ATOM    761 1HB  LEU    48      39.143 109.855  35.182   
ATOM    762 2HB  LEU    48      37.989 110.822  34.537   
ATOM    763  HG  LEU    48      38.113 109.589  32.417   
ATOM    764 1HD1 LEU    48      39.492 111.577  32.705   
ATOM    765 2HD1 LEU    48      40.725 110.641  33.375   
ATOM    766 3HD1 LEU    48      40.305 110.447  31.753   
ATOM    767 1HD2 LEU    48      40.380 108.184  33.733   
ATOM    768 2HD2 LEU    48      38.913 107.467  33.306   
ATOM    769 3HD2 LEU    48      39.962 108.021  32.106   
ATOM    770  N   THR    49      37.075 108.169  37.112
ATOM    771  CA  THR    49      36.695 108.265  38.516
ATOM    772  C   THR    49      37.979 108.013  39.353
ATOM    773  O   THR    49      38.673 107.022  39.135
ATOM    774  CB  THR    49      35.609 107.248  38.914
ATOM    775  OG1 THR    49      34.446 107.479  38.131
ATOM    776  CG2 THR    49      35.239 107.379  40.390
ATOM    777  H   THR    49      37.496 107.339  36.781
ATOM    778  HA  THR    49      36.300 109.199  38.632   
ATOM    779  HB  THR    49      35.926 106.269  38.705   
ATOM    780  HG1 THR    49      34.733 107.568  37.280   
ATOM    781 1HG2 THR    49      36.074 107.211  40.981   
ATOM    782 2HG2 THR    49      34.878 108.331  40.582   
ATOM    783 3HG2 THR    49      34.508 106.686  40.635   
ATOM    784  N   ILE    50      38.216 108.905  40.255
ATOM    785  CA  ILE    50      39.356 108.792  41.149
ATOM    786  C   ILE    50      38.774 109.217  42.519
ATOM    787  O   ILE    50      38.395 110.373  42.695
ATOM    788  CB  ILE    50      40.559 109.689  40.781
ATOM    789  CG1 ILE    50      40.155 111.167  40.819
ATOM    790  CG2 ILE    50      41.060 109.357  39.374
ATOM    791  CD1 ILE    50      39.739 111.600  42.221
ATOM    792  H   ILE    50      37.610 109.678  40.343
ATOM    793  HA  ILE    50      39.702 107.835  41.077   
ATOM    794  HB  ILE    50      41.327 109.516  41.476   
ATOM    795 1HG1 ILE    50      39.379 111.336  40.154   
ATOM    796 2HG1 ILE    50      40.941 111.755  40.489   
ATOM    797 1HG2 ILE    50      41.358 108.365  39.329   
ATOM    798 2HG2 ILE    50      40.304 109.513  38.682   
ATOM    799 3HG2 ILE    50      41.867 109.962  39.133   
ATOM    800 1HD1 ILE    50      38.930 111.037  42.541   
ATOM    801 2HD1 ILE    50      40.526 111.464  42.882   
ATOM    802 3HD1 ILE    50      39.471 112.601  42.218   
ATOM    803  N   SER    51      38.737 108.240  43.441
ATOM    804  CA  SER    51      38.097 108.427  44.694
ATOM    805  C   SER    51      38.371 107.443  45.813
ATOM    806  O   SER    51      38.882 106.354  45.564
ATOM    807  CB  SER    51      36.596 108.473  44.399
ATOM    808  OG  SER    51      36.153 107.209  43.929
ATOM    809  H   SER    51      39.166 107.374  43.243
ATOM    810  HA  SER    51      38.544 109.284  45.021   
ATOM    811 1HB  SER    51      36.399 109.202  43.689   
ATOM    812 2HB  SER    51      36.076 108.732  45.258   
ATOM    813  HG  SER    51      36.573 106.593  44.438   
ATOM    814  N   PHE    52      38.003 107.886  47.006
ATOM    815  CA  PHE    52      38.144 107.116  48.248
ATOM    816  C   PHE    52      39.541 106.851  48.828
ATOM    817  O   PHE    52      39.674 106.117  49.805
ATOM    818  CB  PHE    52      37.425 105.788  47.989
ATOM    819  CG  PHE    52      35.940 105.978  47.774
ATOM    820  CD1 PHE    52      35.377 105.760  46.519
ATOM    821  CD2 PHE    52      35.124 106.373  48.832
ATOM    822  CE1 PHE    52      34.008 105.935  46.323
ATOM    823  CE2 PHE    52      33.755 106.549  48.636
ATOM    824  CZ  PHE    52      33.199 106.330  47.382
ATOM    825  H   PHE    52      37.610 108.790  47.042
ATOM    826  HA  PHE    52      37.737 107.740  48.946   
ATOM    827 1HB  PHE    52      37.585 105.142  48.782   
ATOM    828 2HB  PHE    52      37.841 105.318  47.165   
ATOM    829  HD1 PHE    52      35.973 105.469  45.736   
ATOM    830  HD2 PHE    52      35.533 106.535  49.759   
ATOM    831  HE1 PHE    52      33.595 105.773  45.398   
ATOM    832  HE2 PHE    52      33.156 106.840  49.416   
ATOM    833  HZ  PHE    52      32.191 106.460  47.238   
ATOM    834  N   VAL    53      40.661 107.389  48.330
ATOM    835  CA  VAL    53      41.972 107.064  48.752
ATOM    836  C   VAL    53      42.480 107.939  49.892
ATOM    837  O   VAL    53      42.863 109.084  49.666
ATOM    838  CB  VAL    53      42.934 107.151  47.546
ATOM    839  CG1 VAL    53      44.331 106.674  47.941
ATOM    840  CG2 VAL    53      42.430 106.277  46.398
ATOM    841  H   VAL    53      40.536 108.061  47.619
ATOM    842  HA  VAL    53      41.855 106.116  49.111   
ATOM    843  HB  VAL    53      42.982 108.151  47.231   
ATOM    844 1HG1 VAL    53      44.704 107.265  48.707   
ATOM    845 2HG1 VAL    53      44.291 105.690  48.264   
ATOM    846 3HG1 VAL    53      44.970 106.735  47.127   
ATOM    847 1HG2 VAL    53      42.370 105.289  46.705   
ATOM    848 2HG2 VAL    53      41.490 106.594  46.097   
ATOM    849 3HG2 VAL    53      43.080 106.340  45.593   
ATOM    850  N   LEU    54      42.503 107.412  51.166
ATOM    851  CA  LEU    54      42.931 108.074  52.395
ATOM    852  C   LEU    54      44.465 107.814  52.693
ATOM    853  O   LEU    54      45.207 108.754  52.966
ATOM    854  CB  LEU    54      42.079 107.591  53.572
ATOM    855  CG  LEU    54      40.592 107.929  53.407
ATOM    856  CD1 LEU    54      39.789 107.351  54.571
ATOM    857  CD2 LEU    54      40.394 109.443  53.378
ATOM    858  H   LEU    54      42.188 106.477  51.206
ATOM    859  HA  LEU    54      42.752 109.064  52.222   
ATOM    860 1HB  LEU    54      42.435 108.000  54.453   
ATOM    861 2HB  LEU    54      42.194 106.570  53.692   
ATOM    862  HG  LEU    54      40.254 107.514  52.504   
ATOM    863 1HD1 LEU    54      39.897 106.321  54.599   
ATOM    864 2HD1 LEU    54      40.126 107.750  55.467   
ATOM    865 3HD1 LEU    54      38.785 107.581  54.457   
ATOM    866 1HD2 LEU    54      40.736 109.862  54.262   
ATOM    867 2HD2 LEU    54      40.920 109.854  52.585   
ATOM    868 3HD2 LEU    54      39.388 109.667  53.266   
ATOM    869  N   LYS    55      44.855 106.574  52.620
ATOM    870  CA  LYS    55      46.253 106.229  52.869
ATOM    871  C   LYS    55      47.091 107.193  51.946
ATOM    872  O   LYS    55      48.229 107.523  52.272
ATOM    873  CB  LYS    55      46.584 104.769  52.547
ATOM    874  CG  LYS    55      45.828 103.806  53.462
ATOM    875  CD  LYS    55      46.161 102.355  53.114
ATOM    876  CE  LYS    55      45.434 101.394  54.054
ATOM    877  NZ  LYS    55      45.720  99.988  53.663
ATOM    878  H   LYS    55      44.215 105.857  52.393
ATOM    879  HA  LYS    55      46.407 106.330  53.873   
ATOM    880 1HB  LYS    55      47.604 104.612  52.637   
ATOM    881 2HB  LYS    55      46.354 104.567  51.557   
ATOM    882 1HG  LYS    55      44.808 103.964  53.373   
ATOM    883 2HG  LYS    55      46.072 103.996  54.451   
ATOM    884 1HD  LYS    55      47.184 102.204  53.178   
ATOM    885 2HD  LYS    55      45.893 102.158  52.133   
ATOM    886 1HE  LYS    55      44.413 101.569  54.017   
ATOM    887 2HE  LYS    55      45.740 101.557  55.031   
ATOM    888 1HZ  LYS    55      45.394  99.826  52.689   
ATOM    889 2HZ  LYS    55      46.744  99.813  53.720   
ATOM    890 3HZ  LYS    55      45.222  99.341  54.307   
ATOM    891  N   HIS    56      46.608 107.699  50.777
ATOM    892  CA  HIS    56      47.364 108.572  49.881
ATOM    893  C   HIS    56      47.741 109.914  50.498
ATOM    894  O   HIS    56      46.900 110.572  51.106
ATOM    895  CB  HIS    56      46.550 108.792  48.602
ATOM    896  CG  HIS    56      47.349 109.406  47.489
ATOM    897  ND1 HIS    56      47.680 110.743  47.447
ATOM    898  CD2 HIS    56      47.882 108.848  46.371
ATOM    899  CE1 HIS    56      48.384 110.977  46.347
ATOM    900  NE2 HIS    56      48.521 109.841  45.675
ATOM    901  H   HIS    56      45.683 107.448  50.540
ATOM    902  HA  HIS    56      48.235 108.069  49.710   
ATOM    903 1HB  HIS    56      45.728 109.384  48.809   
ATOM    904 2HB  HIS    56      46.145 107.894  48.287   
ATOM    905  HD1 HIS    56      47.455 111.409  48.086   
ATOM    906  HD2 HIS    56      47.814 107.857  46.101   
ATOM    907  HE1 HIS    56      48.764 111.896  46.060   
ATOM    908  N   LYS    57      48.992 110.296  50.325
ATOM    909  CA  LYS    57      49.497 111.608  50.911
ATOM    910  C   LYS    57      50.095 112.459  49.803
ATOM    911  O   LYS    57      50.357 111.957  48.712
ATOM    912  CB  LYS    57      50.537 111.360  52.007
ATOM    913  CG  LYS    57      49.963 110.519  53.148
ATOM    914  CD  LYS    57      48.926 111.317  53.939
ATOM    915  CE  LYS    57      48.308 110.457  55.040
ATOM    916  NZ  LYS    57      47.283 111.240  55.780
ATOM    917  H   LYS    57      49.613 109.728  49.808
ATOM    918  HA  LYS    57      48.707 112.102  51.328   
ATOM    919 1HB  LYS    57      50.881 112.265  52.376   
ATOM    920 2HB  LYS    57      51.366 110.887  51.604   
ATOM    921 1HG  LYS    57      50.727 110.212  53.778   
ATOM    922 2HG  LYS    57      49.529 109.658  52.767   
ATOM    923 1HD  LYS    57      48.184 111.659  53.301   
ATOM    924 2HD  LYS    57      49.370 112.156  54.355   
ATOM    925 1HE  LYS    57      49.046 110.137  55.693   
ATOM    926 2HE  LYS    57      47.874 109.612  54.625   
ATOM    927 1HZ  LYS    57      47.728 112.077  56.208   
ATOM    928 2HZ  LYS    57      46.536 111.543  55.123   
ATOM    929 3HZ  LYS    57      46.867 110.648  56.527   
ATOM    930  N   THR    58      50.356 113.833  50.038
ATOM    931  CA  THR    58      50.957 114.715  49.043
ATOM    932  C   THR    58      52.361 114.301  48.612
ATOM    933  O   THR    58      52.762 114.568  47.481
ATOM    934  CB  THR    58      50.986 116.154  49.594
ATOM    935  OG1 THR    58      49.660 116.562  49.901
ATOM    936  CG2 THR    58      51.575 117.127  48.574
ATOM    937  H   THR    58      50.117 114.198  50.924
ATOM    938  HA  THR    58      50.350 114.611  48.229   
ATOM    939  HB  THR    58      51.530 116.195  50.491   
ATOM    940  HG1 THR    58      49.362 115.986  50.528   
ATOM    941 1HG2 THR    58      52.546 116.849  48.339   
ATOM    942 2HG2 THR    58      51.004 117.122  47.709   
ATOM    943 3HG2 THR    58      51.585 118.087  48.965   
ATOM    944  N   LYS    59      53.134 113.632  49.512
ATOM    945  CA  LYS    59      54.457 113.111  49.173
ATOM    946  C   LYS    59      54.319 112.092  48.075
ATOM    947  O   LYS    59      55.257 111.878  47.311
ATOM    948  CB  LYS    59      55.138 112.484  50.393
ATOM    949  CG  LYS    59      55.524 113.542  51.428
ATOM    950  CD  LYS    59      56.190 112.894  52.642
ATOM    951  CE  LYS    59      56.610 113.956  53.657
ATOM    952  NZ  LYS    59      57.197 113.305  54.859
ATOM    953  H   LYS    59      52.780 113.494  50.423
ATOM    954  HA  LYS    59      55.008 113.906  48.847   
ATOM    955 1HB  LYS    59      55.981 111.961  50.095   
ATOM    956 2HB  LYS    59      54.509 111.783  50.825   
ATOM    957 1HG  LYS    59      54.681 114.066  51.727   
ATOM    958 2HG  LYS    59      56.167 114.234  51.001   
ATOM    959 1HD  LYS    59      57.018 112.349  52.340   
ATOM    960 2HD  LYS    59      55.537 112.222  53.085   
ATOM    961 1HE  LYS    59      55.789 114.526  53.931   
ATOM    962 2HE  LYS    59      57.303 114.597  53.230   
ATOM    963 1HZ  LYS    59      56.491 112.677  55.293   
ATOM    964 2HZ  LYS    59      58.031 112.749  54.580   
ATOM    965 3HZ  LYS    59      57.480 114.034  55.545   
ATOM    966  N   ALA    60      53.211 111.515  48.014
ATOM    967  CA  ALA    60      52.929 110.509  46.994
ATOM    968  C   ALA    60      52.533 111.048  45.631
ATOM    969  O   ALA    60      52.395 110.280  44.681
ATOM    970  CB  ALA    60      51.836 109.596  47.538
ATOM    971  H   ALA    60      52.511 111.748  48.669
ATOM    972  HA  ALA    60      53.823 110.041  46.845   
ATOM    973 1HB  ALA    60      52.158 109.139  48.411   
ATOM    974 2HB  ALA    60      50.982 110.147  47.742   
ATOM    975 3HB  ALA    60      51.606 108.864  46.841   
ATOM    976  N   GLN    61      52.353 112.426  45.538
ATOM    977  CA  GLN    61      51.975 113.034  44.275
ATOM    978  C   GLN    61      53.133 113.704  43.572
ATOM    979  O   GLN    61      52.922 114.555  42.711
ATOM    980  CB  GLN    61      50.850 114.044  44.515
ATOM    981  CG  GLN    61      51.338 115.245  45.327
ATOM    982  CD  GLN    61      50.163 116.051  45.873
ATOM    983  OE1 GLN    61      49.297 115.519  46.552
ATOM    984  NE2 GLN    61      50.114 117.334  45.588
ATOM    985  H   GLN    61      52.484 113.001  46.329
ATOM    986  HA  GLN    61      51.675 112.252  43.692   
ATOM    987 1HB  GLN    61      50.063 113.583  45.007   
ATOM    988 2HB  GLN    61      50.467 114.365  43.608   
ATOM    989 1HG  GLN    61      51.935 115.851  44.735   
ATOM    990 2HG  GLN    61      51.936 114.921  46.109   
ATOM    991 1HE2 GLN    61      49.358 117.893  45.928   
ATOM    992 2HE2 GLN    61      50.833 117.750  45.031   
ATOM    993  N   GLU    62      54.335 113.409  43.840
ATOM    994  CA  GLU    62      55.496 113.990  43.144
ATOM    995  C   GLU    62      55.556 113.754  41.693
ATOM    996  O   GLU    62      55.715 114.697  40.921
ATOM    997  CB  GLU    62      56.762 113.453  43.818
ATOM    998  CG  GLU    62      56.931 114.021  45.227
ATOM    999  CD  GLU    62      58.118 113.379  45.937
ATOM   1000  OE1 GLU    62      58.777 112.536  45.322
ATOM   1001  OE2 GLU    62      58.359 113.736  47.096
ATOM   1002  H   GLU    62      54.483 112.748  44.558
ATOM   1003  HA  GLU    62      55.373 115.001  43.204   
ATOM   1004 1HB  GLU    62      57.592 113.686  43.243   
ATOM   1005 2HB  GLU    62      56.727 112.418  43.858   
ATOM   1006 1HG  GLU    62      56.066 113.864  45.776   
ATOM   1007 2HG  GLU    62      57.063 115.048  45.179   
ATOM   1008  N   GLU    63      55.430 112.508  41.238
ATOM   1009  CA  GLU    63      55.944 112.199  39.909
ATOM   1010  C   GLU    63      54.730 112.478  39.022
ATOM   1011  O   GLU    63      54.882 112.970  37.906
ATOM   1012  CB  GLU    63      56.414 110.754  39.718
ATOM   1013  CG  GLU    63      57.581 110.417  40.647
ATOM   1014  CD  GLU    63      58.031 108.973  40.457
ATOM   1015  OE1 GLU    63      57.469 108.298  39.590
ATOM   1016  OE2 GLU    63      58.939 108.551  41.184
ATOM   1017  H   GLU    63      54.999 111.794  41.767
ATOM   1018  HA  GLU    63      56.776 112.766  39.743   
ATOM   1019 1HB  GLU    63      56.695 110.603  38.732   
ATOM   1020 2HB  GLU    63      55.627 110.103  39.892   
ATOM   1021 1HG  GLU    63      57.302 110.572  41.633   
ATOM   1022 2HG  GLU    63      58.373 111.059  40.464   
ATOM   1023  N   MET    64      53.466 112.173  39.499
ATOM   1024  CA  MET    64      52.253 112.335  38.701
ATOM   1025  C   MET    64      51.511 113.570  38.987
ATOM   1026  O   MET    64      50.463 113.811  38.391
ATOM   1027  CB  MET    64      51.351 111.119  38.925
ATOM   1028  CG  MET    64      51.881 109.887  38.192
ATOM   1029  SD  MET    64      51.888 110.133  36.402
ATOM   1030  CE  MET    64      53.607 110.635  36.198
ATOM   1031  H   MET    64      53.393 111.835  40.424
ATOM   1032  HA  MET    64      52.571 112.440  37.737   
ATOM   1033 1HB  MET    64      50.389 111.331  38.605   
ATOM   1034 2HB  MET    64      51.276 110.919  39.939   
ATOM   1035 1HG  MET    64      51.304 109.061  38.431   
ATOM   1036 2HG  MET    64      52.839 109.668  38.520   
ATOM   1037 1HE  MET    64      53.815 111.494  36.740   
ATOM   1038 2HE  MET    64      54.256 109.895  36.522   
ATOM   1039 3HE  MET    64      53.827 110.831  35.204   
ATOM   1040  N   HIS    65      51.979 114.430  39.888
ATOM   1041  CA  HIS    65      51.174 115.703  40.138
ATOM   1042  C   HIS    65      51.205 116.360  41.461
ATOM   1043  O   HIS    65      50.478 115.958  42.367
ATOM   1044  CB  HIS    65      49.733 115.348  39.761
ATOM   1045  CG  HIS    65      48.785 116.505  39.884
ATOM   1046  ND1 HIS    65      48.027 116.742  41.010
ATOM   1047  CD2 HIS    65      48.478 117.495  39.006
ATOM   1048  CE1 HIS    65      47.294 117.831  40.814
ATOM   1049  NE2 HIS    65      47.551 118.308  39.603
ATOM   1050  H   HIS    65      52.815 114.281  40.391
ATOM   1051  HA  HIS    65      51.635 116.443  39.608   
ATOM   1052 1HB  HIS    65      49.403 114.562  40.346   
ATOM   1053 2HB  HIS    65      49.706 114.976  38.797   
ATOM   1054  HD1 HIS    65      48.012 116.227  41.808   
ATOM   1055  HD2 HIS    65      48.874 117.608  38.063   
ATOM   1056  HE1 HIS    65      46.630 118.241  41.495   
ATOM   1057  N   ARG    66      51.991 117.408  41.766
ATOM   1058  CA  ARG    66      51.668 118.818  41.955
ATOM   1059  C   ARG    66      52.969 119.545  41.631
ATOM   1060  O   ARG    66      54.014 119.216  42.188
ATOM   1061  CB  ARG    66      51.212 119.165  43.375
ATOM   1062  CG  ARG    66      52.325 118.929  44.397
ATOM   1063  CD  ARG    66      51.849 119.281  45.806
ATOM   1064  NE  ARG    66      51.576 120.731  45.893
ATOM   1065  CZ  ARG    66      51.224 121.315  47.025
ATOM   1066  NH1 ARG    66      50.990 122.612  47.060
ATOM   1067  NH2 ARG    66      51.107 120.599  48.122
ATOM   1068  H   ARG    66      52.927 117.111  41.862
ATOM   1069  HA  ARG    66      50.882 119.044  41.345   
ATOM   1070 1HB  ARG    66      50.380 118.600  43.625   
ATOM   1071 2HB  ARG    66      50.904 120.153  43.413   
ATOM   1072 1HG  ARG    66      53.154 119.501  44.153   
ATOM   1073 2HG  ARG    66      52.628 117.938  44.365   
ATOM   1074 1HD  ARG    66      52.573 119.017  46.499   
ATOM   1075 2HD  ARG    66      50.990 118.747  46.032   
ATOM   1076  HE  ARG    66      51.631 121.336  45.163   
ATOM   1077 1HH1 ARG    66      51.079 123.159  46.227   
ATOM   1078 2HH1 ARG    66      50.724 123.049  47.919   
ATOM   1079 1HH2 ARG    66      51.284 119.615  48.098   
ATOM   1080 2HH2 ARG    66      50.841 121.039  48.980   
ATOM   1081  N   SER    67      52.848 120.567  40.698
ATOM   1082  CA  SER    67      54.035 121.417  40.223
ATOM   1083  C   SER    67      53.864 122.803  40.836
ATOM   1084  O   SER    67      54.024 123.807  40.145
ATOM   1085  CB  SER    67      54.104 121.528  38.698
ATOM   1086  OG  SER    67      54.186 120.234  38.119
ATOM   1087  H   SER    67      51.949 120.746  40.331
ATOM   1088  HA  SER    67      54.908 120.979  40.519   
ATOM   1089 1HB  SER    67      54.930 122.090  38.423   
ATOM   1090 2HB  SER    67      53.264 122.021  38.342   
ATOM   1091  HG  SER    67      53.481 120.167  37.560   
ATOM   1092  N   LEU    68      53.546 122.864  42.131
ATOM   1093  CA  LEU    68      53.701 124.141  42.763
ATOM   1094  C   LEU    68      54.978 124.308  43.590
ATOM   1095  O   LEU    68      55.798 123.394  43.649
ATOM   1096  CB  LEU    68      52.471 124.385  43.641
ATOM   1097  CG  LEU    68      51.161 124.379  42.845
ATOM   1098  CD1 LEU    68      49.969 124.502  43.791
ATOM   1099  CD2 LEU    68      51.133 125.552  41.866
ATOM   1100  H   LEU    68      53.222 122.099  42.663
ATOM   1101  HA  LEU    68      53.781 124.780  41.971   
ATOM   1102 1HB  LEU    68      52.572 125.285  44.142   
ATOM   1103 2HB  LEU    68      52.429 123.672  44.390   
ATOM   1104  HG  LEU    68      51.098 123.475  42.315   
ATOM   1105 1HD1 LEU    68      49.960 123.707  44.456   
ATOM   1106 2HD1 LEU    68      50.031 125.387  44.326   
ATOM   1107 3HD1 LEU    68      49.085 124.498  43.250   
ATOM   1108 1HD2 LEU    68      51.206 126.447  42.383   
ATOM   1109 2HD2 LEU    68      51.927 125.480  41.204   
ATOM   1110 3HD2 LEU    68      50.246 125.545  41.330   
ATOM   1111  N   GLN    69      55.260 125.419  44.279
ATOM   1112  CA  GLN    69      56.558 125.677  44.758
ATOM   1113  C   GLN    69      56.933 125.302  46.188
ATOM   1114  O   GLN    69      57.911 125.818  46.724
ATOM   1115  CB  GLN    69      56.786 127.173  44.530
ATOM   1116  CG  GLN    69      56.560 127.559  43.068
ATOM   1117  CD  GLN    69      57.428 126.718  42.138
ATOM   1118  OE1 GLN    69      58.635 126.628  42.315
ATOM   1119  NE2 GLN    69      56.837 126.094  41.142
ATOM   1120  H   GLN    69      54.542 126.072  44.458
ATOM   1121  HA  GLN    69      57.094 125.011  44.200   
ATOM   1122 1HB  GLN    69      57.748 127.429  44.816   
ATOM   1123 2HB  GLN    69      56.154 127.722  45.140   
ATOM   1124 1HG  GLN    69      56.771 128.564  42.933   
ATOM   1125 2HG  GLN    69      55.561 127.437  42.822   
ATOM   1126 1HE2 GLN    69      57.376 125.534  40.513   
ATOM   1127 2HE2 GLN    69      55.849 126.180  41.014   
ATOM   1128  N   PRO    70      56.161 124.442  46.712
ATOM   1129  CA  PRO    70      56.381 124.009  48.084
ATOM   1130  C   PRO    70      57.622 123.286  48.613
ATOM   1131  O   PRO    70      58.614 123.929  48.948
ATOM   1132  CB  PRO    70      55.138 123.123  48.185
ATOM   1133  CG  PRO    70      54.868 122.646  46.774
ATOM   1134  CD  PRO    70      55.196 123.813  45.858
ATOM   1135  HA  PRO    70      56.542 124.861  48.622   
ATOM   1136 1HB  PRO    70      54.338 123.681  48.524   
ATOM   1137 2HB  PRO    70      55.334 122.314  48.796   
ATOM   1138 1HG  PRO    70      53.871 122.392  46.675   
ATOM   1139 2HG  PRO    70      55.481 121.843  46.552   
ATOM   1140 1HD  PRO    70      54.388 124.408  45.797   
ATOM   1141 2HD  PRO    70      55.671 123.458  45.047   
ATOM   1142  N   ARG    71      57.464 121.938  48.643
ATOM   1143  CA  ARG    71      58.702 121.180  48.521
ATOM   1144  C   ARG    71      58.499 120.260  47.378
ATOM   1145  O   ARG    71      58.807 119.074  47.479
ATOM   1146  CB  ARG    71      59.042 120.382  49.782
ATOM   1147  CG  ARG    71      59.266 121.298  50.986
ATOM   1148  CD  ARG    71      59.446 120.479  52.263
ATOM   1149  NE  ARG    71      58.179 119.798  52.602
ATOM   1150  CZ  ARG    71      57.837 118.637  52.072
ATOM   1151  NH1 ARG    71      56.698 118.063  52.402
ATOM   1152  NH2 ARG    71      58.639 118.052  51.208
ATOM   1153  H   ARG    71      56.609 121.454  48.735
ATOM   1154  HA  ARG    71      59.461 121.842  48.356   
ATOM   1155 1HB  ARG    71      59.887 119.807  49.616   
ATOM   1156 2HB  ARG    71      58.281 119.710  49.988   
ATOM   1157 1HG  ARG    71      58.462 121.943  51.092   
ATOM   1158 2HG  ARG    71      60.101 121.890  50.827   
ATOM   1159 1HD  ARG    71      59.732 121.100  53.042   
ATOM   1160 2HD  ARG    71      60.198 119.778  52.129   
ATOM   1161  HE  ARG    71      57.531 120.134  53.210   
ATOM   1162 1HH1 ARG    71      56.086 118.506  53.057   
ATOM   1163 2HH1 ARG    71      56.445 117.184  51.997   
ATOM   1164 1HH2 ARG    71      59.504 118.486  50.955   
ATOM   1165 2HH2 ARG    71      58.384 117.173  50.805   
ATOM   1166  N   TYR    72      57.982 120.805  46.271
ATOM   1167  CA  TYR    72      58.321 120.402  44.910
ATOM   1168  C   TYR    72      59.652 121.073  44.485
ATOM   1169  O   TYR    72      60.348 120.562  43.610
ATOM   1170  CB  TYR    72      57.207 120.784  43.929
ATOM   1171  CG  TYR    72      57.538 120.388  42.505
ATOM   1172  CD1 TYR    72      57.161 119.137  42.012
ATOM   1173  CD2 TYR    72      58.223 121.270  41.669
ATOM   1174  CE1 TYR    72      57.466 118.773  40.700
ATOM   1175  CE2 TYR    72      58.530 120.909  40.356
ATOM   1176  CZ  TYR    72      58.149 119.661  39.876
ATOM   1177  OH  TYR    72      58.450 119.303  38.584
ATOM   1178  H   TYR    72      57.329 121.532  46.411
ATOM   1179  HA  TYR    72      58.406 119.385  44.941   
ATOM   1180 1HB  TYR    72      57.031 121.803  43.978   
ATOM   1181 2HB  TYR    72      56.317 120.340  44.219   
ATOM   1182  HD1 TYR    72      56.656 118.481  42.618   
ATOM   1183  HD2 TYR    72      58.503 122.191  42.023   
ATOM   1184  HE1 TYR    72      57.188 117.853  40.341   
ATOM   1185  HE2 TYR    72      59.035 121.560  39.745   
ATOM   1186  HH  TYR    72      58.116 119.936  38.034   
ATOM   1187  N   SER    73      59.931 122.200  45.153
ATOM   1188  CA  SER    73      61.191 122.565  45.889
ATOM   1189  C   SER    73      61.910 123.622  45.122
ATOM   1190  O   SER    73      61.348 124.683  44.858
ATOM   1191  CB  SER    73      62.101 121.350  46.079
ATOM   1192  OG  SER    73      63.290 121.733  46.755
ATOM   1193  H   SER    73      59.181 122.842  45.133
ATOM   1194  HA  SER    73      60.933 122.930  46.806   
ATOM   1195 1HB  SER    73      62.337 120.939  45.157   
ATOM   1196 2HB  SER    73      61.605 120.620  46.624   
ATOM   1197  HG  SER    73      63.028 122.049  47.559   
ATOM   1198  N   GLN    74      63.125 123.319  44.773
ATOM   1199  CA  GLN    74      63.773 124.243  43.733
ATOM   1200  C   GLN    74      63.730 124.176  42.212
ATOM   1201  O   GLN    74      64.158 125.113  41.541
ATOM   1202  CB  GLN    74      65.223 124.208  44.221
ATOM   1203  CG  GLN    74      65.361 124.815  45.617
ATOM   1204  CD  GLN    74      64.929 126.278  45.624
ATOM   1205  OE1 GLN    74      65.352 127.063  44.788
ATOM   1206  NE2 GLN    74      64.086 126.665  46.558
ATOM   1207  H   GLN    74      63.639 122.553  45.124
ATOM   1208  HA  GLN    74      63.166 125.063  43.727   
ATOM   1209 1HB  GLN    74      65.830 124.718  43.555   
ATOM   1210 2HB  GLN    74      65.568 123.231  44.227   
ATOM   1211 1HG  GLN    74      66.343 124.737  45.939   
ATOM   1212 2HG  GLN    74      64.789 124.276  46.293   
ATOM   1213 1HE2 GLN    74      63.780 127.616  46.592   
ATOM   1214 2HE2 GLN    74      63.751 126.007  47.233   
ATOM   1215  N   ASP    75      63.186 123.022  41.608
ATOM   1216  CA  ASP    75      63.203 122.872  40.149
ATOM   1217  C   ASP    75      62.035 123.371  39.291
ATOM   1218  O   ASP    75      62.233 123.747  38.138
ATOM   1219  CB  ASP    75      63.431 121.377  39.910
ATOM   1220  CG  ASP    75      64.816 120.943  40.380
ATOM   1221  OD1 ASP    75      64.924 119.848  40.941
ATOM   1222  OD2 ASP    75      65.768 122.065  40.002
ATOM   1223  H   ASP    75      62.787 122.308  42.161
ATOM   1224  HA  ASP    75      63.939 123.522  39.871   
ATOM   1225 1HB  ASP    75      63.318 121.161  38.903   
ATOM   1226 2HB  ASP    75      62.704 120.827  40.403   
ATOM   1227  N   GLU    76      60.715 123.433  39.752
ATOM   1228  CA  GLU    76      59.860 124.503  39.466
ATOM   1229  C   GLU    76      58.578 124.036  38.766
ATOM   1230  O   GLU    76      57.480 124.375  39.201
ATOM   1231  CB  GLU    76      60.586 125.536  38.601
ATOM   1232  CG  GLU    76      59.711 126.762  38.339
ATOM   1233  CD  GLU    76      60.444 127.783  37.476
ATOM   1234  OE1 GLU    76      59.919 128.132  36.416
ATOM   1235  OE2 GLU    76      61.530 128.210  37.885
ATOM   1236  H   GLU    76      60.383 122.685  40.304
ATOM   1237  HA  GLU    76      59.643 124.869  40.394   
ATOM   1238 1HB  GLU    76      60.867 125.106  37.701   
ATOM   1239 2HB  GLU    76      61.467 125.825  39.064   
ATOM   1240 1HG  GLU    76      59.435 127.196  39.239   
ATOM   1241 2HG  GLU    76      58.832 126.474  37.872   
ATOM   1242  N   PHE    77      58.700 123.199  37.608
ATOM   1243  CA  PHE    77      57.610 122.927  36.689
ATOM   1244  C   PHE    77      58.142 121.650  35.914
ATOM   1245  O   PHE    77      59.324 121.577  35.584
ATOM   1246  CB  PHE    77      57.307 124.054  35.696
ATOM   1247  CG  PHE    77      56.147 123.714  34.787
ATOM   1248  CD1 PHE    77      54.915 123.348  35.325
ATOM   1249  CD2 PHE    77      56.302 123.765  33.404
ATOM   1250  CE1 PHE    77      53.847 123.035  34.486
ATOM   1251  CE2 PHE    77      55.234 123.453  32.565
ATOM   1252  CZ  PHE    77      54.008 123.088  33.107
ATOM   1253  H   PHE    77      59.583 122.790  37.443
ATOM   1254  HA  PHE    77      56.754 122.848  37.240   
ATOM   1255 1HB  PHE    77      58.149 124.258  35.129   
ATOM   1256 2HB  PHE    77      57.105 124.930  36.210   
ATOM   1257  HD1 PHE    77      54.794 123.309  36.343   
ATOM   1258  HD2 PHE    77      57.207 124.034  33.002   
ATOM   1259  HE1 PHE    77      52.941 122.765  34.884   
ATOM   1260  HE2 PHE    77      55.351 123.492  31.546   
ATOM   1261  HZ  PHE    77      53.222 122.858  32.489   
ATOM   1262  N   ILE    78      57.346 120.666  35.608
ATOM   1263  CA  ILE    78      57.093 120.095  34.209
ATOM   1264  C   ILE    78      55.950 119.035  34.164
ATOM   1265  O   ILE    78      55.078 119.032  35.030
ATOM   1266  CB  ILE    78      58.404 119.489  33.660
ATOM   1267  CG1 ILE    78      58.234 119.089  32.190
ATOM   1268  CG2 ILE    78      58.790 118.244  34.461
ATOM   1269  CD1 ILE    78      59.517 118.497  31.616
ATOM   1270  H   ILE    78      56.873 120.276  36.381
ATOM   1271  HA  ILE    78      56.791 120.880  33.632   
ATOM   1272  HB  ILE    78      59.163 120.209  33.743   
ATOM   1273 1HG1 ILE    78      57.948 119.914  31.632   
ATOM   1274 2HG1 ILE    78      57.461 118.406  32.099   
ATOM   1275 1HG2 ILE    78      58.929 118.493  35.458   
ATOM   1276 2HG2 ILE    78      58.039 117.532  34.393   
ATOM   1277 3HG2 ILE    78      59.670 117.842  34.089   
ATOM   1278 1HD1 ILE    78      60.285 119.191  31.674   
ATOM   1279 2HD1 ILE    78      59.787 117.651  32.151   
ATOM   1280 3HD1 ILE    78      59.374 118.236  30.623   
ATOM   1281  N   THR    79      56.073 118.207  33.131
ATOM   1282  CA  THR    79      54.797 117.394  32.891
ATOM   1283  C   THR    79      54.941 116.291  31.769
ATOM   1284  O   THR    79      56.053 115.983  31.346
ATOM   1285  CB  THR    79      53.645 118.351  32.532
ATOM   1286  OG1 THR    79      52.431 117.616  32.469
ATOM   1287  CG2 THR    79      53.881 119.023  31.181
ATOM   1288  H   THR    79      56.852 118.068  32.540
ATOM   1289  HA  THR    79      54.606 116.919  33.774   
ATOM   1290  HB  THR    79      53.521 119.076  33.282   
ATOM   1291  HG1 THR    79      52.325 117.241  33.283   
ATOM   1292 1HG2 THR    79      54.761 119.570  31.206   
ATOM   1293 2HG2 THR    79      53.951 118.306  30.436   
ATOM   1294 3HG2 THR    79      53.095 119.661  30.960   
ATOM   1295  N   PHE    80      53.721 115.746  31.338
ATOM   1296  CA  PHE    80      53.427 114.453  30.731
ATOM   1297  C   PHE    80      51.946 114.241  30.136
ATOM   1298  O   PHE    80      51.418 113.131  30.178
ATOM   1299  CB  PHE    80      53.725 113.384  31.787
ATOM   1300  CG  PHE    80      52.855 113.540  33.014
ATOM   1301  CD1 PHE    80      51.624 112.893  33.091
ATOM   1302  CD2 PHE    80      53.280 114.333  34.078
ATOM   1303  CE1 PHE    80      50.823 113.038  34.223
ATOM   1304  CE2 PHE    80      52.479 114.479  35.210
ATOM   1305  CZ  PHE    80      51.252 113.831  35.281
ATOM   1306  H   PHE    80      52.985 116.385  31.493
ATOM   1307  HA  PHE    80      54.080 114.444  29.947   
ATOM   1308 1HB  PHE    80      54.724 113.427  32.057   
ATOM   1309 2HB  PHE    80      53.591 112.441  31.380   
ATOM   1310  HD1 PHE    80      51.306 112.307  32.311   
ATOM   1311  HD2 PHE    80      54.186 114.811  34.028   
ATOM   1312  HE1 PHE    80      49.917 112.560  34.278   
ATOM   1313  HE2 PHE    80      52.793 115.064  35.992   
ATOM   1314  HZ  PHE    80      50.663 113.938  36.114   
ATOM   1315  N   PRO    81      51.388 115.378  29.606
ATOM   1316  CA  PRO    81      49.941 115.723  29.602
ATOM   1317  C   PRO    81      49.544 115.449  28.154
ATOM   1318  O   PRO    81      48.926 116.297  27.513
ATOM   1319  CB  PRO    81      49.797 117.207  29.944
ATOM   1320  CG  PRO    81      50.936 117.897  29.225
ATOM   1321  CD  PRO    81      52.110 116.934  29.260
ATOM   1322  HA  PRO    81      49.387 115.194  30.276   
ATOM   1323 1HB  PRO    81      49.895 117.342  30.963   
ATOM   1324 2HB  PRO    81      48.895 117.561  29.589   
ATOM   1325 1HG  PRO    81      51.184 118.771  29.719   
ATOM   1326 2HG  PRO    81      50.668 118.087  28.245   
ATOM   1327 1HD  PRO    81      52.752 117.196  30.022   
ATOM   1328 2HD  PRO    81      52.565 116.908  28.336   
ATOM   1329  N   HIS    82      49.838 114.344  27.589
ATOM   1330  CA  HIS    82      49.688 113.951  26.164
ATOM   1331  C   HIS    82      48.180 113.833  26.023
ATOM   1332  O   HIS    82      47.670 113.749  24.908
ATOM   1333  CB  HIS    82      50.357 112.626  25.785
ATOM   1334  CG  HIS    82      51.853 112.663  25.899
ATOM   1335  ND1 HIS    82      52.666 113.262  24.962
ATOM   1336  CD2 HIS    82      52.680 112.165  26.855
ATOM   1337  CE1 HIS    82      53.931 113.129  25.341
ATOM   1338  NE2 HIS    82      53.966 112.466  26.489
ATOM   1339  H   HIS    82      50.212 113.695  28.231
ATOM   1340  HA  HIS    82      50.142 114.643  25.567   
ATOM   1341 1HB  HIS    82      50.087 112.361  24.823   
ATOM   1342 2HB  HIS    82      49.981 111.864  26.374   
ATOM   1343  HD1 HIS    82      52.393 113.704  24.167   
ATOM   1344  HD2 HIS    82      52.387 111.655  27.699   
ATOM   1345  HE1 HIS    82      54.756 113.484  24.825   
ATOM   1346  N   LEU    83      47.495 113.837  27.178
ATOM   1347  CA  LEU    83      46.099 113.630  27.435
ATOM   1348  C   LEU    83      45.412 114.891  27.185
ATOM   1349  O   LEU    83      45.577 115.844  27.944
ATOM   1350  CB  LEU    83      45.843 113.169  28.873
ATOM   1351  CG  LEU    83      46.054 111.663  29.060
ATOM   1352  CD1 LEU    83      47.494 111.285  28.720
ATOM   1353  CD2 LEU    83      45.772 111.266  30.509
ATOM   1354  H   LEU    83      48.103 114.018  27.934
ATOM   1355  HA  LEU    83      45.779 112.918  26.777   
ATOM   1356 1HB  LEU    83      44.882 113.425  29.157   
ATOM   1357 2HB  LEU    83      46.456 113.691  29.522   
ATOM   1358  HG  LEU    83      45.396 111.155  28.419   
ATOM   1359 1HD1 LEU    83      47.702 111.532  27.735   
ATOM   1360 2HD1 LEU    83      48.150 111.794  29.340   
ATOM   1361 3HD1 LEU    83      47.633 110.266  28.848   
ATOM   1362 1HD2 LEU    83      46.411 111.775  31.147   
ATOM   1363 2HD2 LEU    83      44.793 111.500  30.757   
ATOM   1364 3HD2 LEU    83      45.916 110.247  30.632   
ATOM   1365  N   ARG    84      44.644 114.941  26.164
ATOM   1366  CA  ARG    84      43.944 116.187  25.865
ATOM   1367  C   ARG    84      42.433 116.051  25.624
ATOM   1368  O   ARG    84      41.739 117.055  25.478
ATOM   1369  CB  ARG    84      44.615 116.825  24.646
ATOM   1370  CG  ARG    84      46.077 117.175  24.926
ATOM   1371  CD  ARG    84      46.619 118.125  23.859
ATOM   1372  NE  ARG    84      46.838 117.388  22.597
ATOM   1373  CZ  ARG    84      46.080 117.572  21.531
ATOM   1374  NH1 ARG    84      46.309 116.894  20.425
ATOM   1375  NH2 ARG    84      45.090 118.438  21.575
ATOM   1376  H   ARG    84      44.511 114.160  25.575
ATOM   1377  HA  ARG    84      44.047 116.735  26.720   
ATOM   1378 1HB  ARG    84      44.097 117.677  24.366   
ATOM   1379 2HB  ARG    84      44.557 116.182  23.836   
ATOM   1380 1HG  ARG    84      46.648 116.310  24.950   
ATOM   1381 2HG  ARG    84      46.161 117.612  25.862   
ATOM   1382 1HD  ARG    84      47.510 118.545  24.181   
ATOM   1383 2HD  ARG    84      45.948 118.899  23.703   
ATOM   1384  HE  ARG    84      47.522 116.743  22.460   
ATOM   1385 1HH1 ARG    84      47.060 116.235  20.389   
ATOM   1386 2HH1 ARG    84      45.731 117.038  19.622   
ATOM   1387 1HH2 ARG    84      44.914 118.954  22.413   
ATOM   1388 2HH2 ARG    84      44.514 118.580  20.770   
ATOM   1389  N   GLU    85      42.002 114.793  25.601
ATOM   1390  CA  GLU    85      40.553 114.529  25.365
ATOM   1391  C   GLU    85      39.937 113.481  26.273
ATOM   1392  O   GLU    85      40.606 112.522  26.649
ATOM   1393  CB  GLU    85      40.371 114.128  23.899
ATOM   1394  CG  GLU    85      40.745 115.271  22.955
ATOM   1395  CD  GLU    85      40.546 114.864  21.499
ATOM   1396  OE1 GLU    85      40.750 115.712  20.625
ATOM   1397  OE2 GLU    85      40.189 113.703  21.267
ATOM   1398  H   GLU    85      42.615 114.032  25.739
ATOM   1399  HA  GLU    85      40.075 115.399  25.601   
ATOM   1400 1HB  GLU    85      39.389 113.841  23.732   
ATOM   1401 2HB  GLU    85      40.949 113.295  23.688   
ATOM   1402 1HG  GLU    85      41.731 115.548  23.111   
ATOM   1403 2HG  GLU    85      40.170 116.106  23.169   
ATOM   1404  N   ILE    86      38.609 113.712  26.604
ATOM   1405  CA  ILE    86      37.761 112.651  27.127
ATOM   1406  C   ILE    86      36.437 112.717  26.460
ATOM   1407  O   ILE    86      35.960 113.804  26.144
ATOM   1408  CB  ILE    86      37.592 112.755  28.659
ATOM   1409  CG1 ILE    86      37.203 114.183  29.058
ATOM   1410  CG2 ILE    86      38.900 112.391  29.364
ATOM   1411  CD1 ILE    86      36.792 114.265  30.524
ATOM   1412  H   ILE    86      38.230 114.615  26.479
ATOM   1413  HA  ILE    86      38.221 111.773  26.883   
ATOM   1414  HB  ILE    86      36.837 112.089  28.956   
ATOM   1415 1HG1 ILE    86      36.428 114.517  28.457   
ATOM   1416 2HG1 ILE    86      37.995 114.826  28.879   
ATOM   1417 1HG2 ILE    86      39.174 111.421  29.124   
ATOM   1418 2HG2 ILE    86      39.654 113.037  29.067   
ATOM   1419 3HG2 ILE    86      38.781 112.462  30.391   
ATOM   1420 1HD1 ILE    86      35.977 113.649  30.699   
ATOM   1421 2HD1 ILE    86      37.577 113.964  31.130   
ATOM   1422 3HD1 ILE    86      36.535 115.240  30.766   
ATOM   1423  N   THR    87      35.815 111.508  26.244
ATOM   1424  CA  THR    87      34.579 111.427  25.558
ATOM   1425  C   THR    87      33.346 111.542  26.433
ATOM   1426  O   THR    87      32.299 111.987  25.967
ATOM   1427  CB  THR    87      34.539 110.099  24.777
ATOM   1428  OG1 THR    87      35.625 110.064  23.862
ATOM   1429  CG2 THR    87      33.235 109.954  23.995
ATOM   1430  H   THR    87      36.238 110.681  26.577
ATOM   1431  HA  THR    87      34.606 112.267  24.979   
ATOM   1432  HB  THR    87      34.665 109.284  25.427   
ATOM   1433  HG1 THR    87      36.195 109.438  24.176   
ATOM   1434 1HG2 THR    87      32.428 109.973  24.645   
ATOM   1435 2HG2 THR    87      33.140 110.733  23.317   
ATOM   1436 3HG2 THR    87      33.230 109.055  23.478   
ATOM   1437  N   GLY    88      33.481 111.138  27.723
ATOM   1438  CA  GLY    88      32.266 111.127  28.688
ATOM   1439  C   GLY    88      32.246 112.252  29.730
ATOM   1440  O   GLY    88      31.572 113.261  29.535
ATOM   1441  H   GLY    88      34.365 110.850  28.056
ATOM   1442 1HA  GLY    88      32.240 110.248  29.163   
ATOM   1443 2HA  GLY    88      31.426 111.173  28.148   
ATOM   1444  N   THR    89      32.975 112.070  30.791
ATOM   1445  CA  THR    89      32.938 112.983  31.948
ATOM   1446  C   THR    89      34.093 112.690  32.905
ATOM   1447  O   THR    89      34.570 111.559  32.968
ATOM   1448  CB  THR    89      31.599 112.866  32.701
ATOM   1449  OG1 THR    89      31.516 113.903  33.669
ATOM   1450  CG2 THR    89      31.477 111.521  33.413
ATOM   1451  H   THR    89      33.575 111.287  30.814
ATOM   1452  HA  THR    89      33.042 113.920  31.556   
ATOM   1453  HB  THR    89      30.793 113.002  32.042   
ATOM   1454  HG1 THR    89      31.978 114.599  33.328   
ATOM   1455 1HG2 THR    89      31.530 110.749  32.724   
ATOM   1456 2HG2 THR    89      32.246 111.412  34.100   
ATOM   1457 3HG2 THR    89      30.570 111.465  33.912   
ATOM   1458  N   LEU    90      34.565 113.733  33.686
ATOM   1459  CA  LEU    90      35.598 113.587  34.697
ATOM   1460  C   LEU    90      34.844 113.864  36.105
ATOM   1461  O   LEU    90      34.135 114.858  36.238
ATOM   1462  CB  LEU    90      36.762 114.566  34.523
ATOM   1463  CG  LEU    90      36.343 116.028  34.715
ATOM   1464  CD1 LEU    90      35.453 116.477  33.558
ATOM   1465  CD2 LEU    90      35.567 116.188  36.022
ATOM   1466  H   LEU    90      34.161 114.621  33.534
ATOM   1467  HA  LEU    90      36.008 112.664  34.550   
ATOM   1468 1HB  LEU    90      37.185 114.443  33.587   
ATOM   1469 2HB  LEU    90      37.520 114.329  35.186   
ATOM   1470  HG  LEU    90      37.209 116.621  34.744   
ATOM   1471 1HD1 LEU    90      35.966 116.391  32.662   
ATOM   1472 2HD1 LEU    90      34.602 115.887  33.516   
ATOM   1473 3HD1 LEU    90      35.171 117.466  33.690   
ATOM   1474 1HD2 LEU    90      34.716 115.596  36.004   
ATOM   1475 2HD2 LEU    90      36.159 115.902  36.823   
ATOM   1476 3HD2 LEU    90      35.285 117.178  36.148   
ATOM   1477  N   LEU    91      35.092 112.911  37.066
ATOM   1478  CA  LEU    91      34.563 112.955  38.473
ATOM   1479  C   LEU    91      35.620 112.577  39.588
ATOM   1480  O   LEU    91      35.989 111.412  39.717
ATOM   1481  CB  LEU    91      33.353 112.021  38.559
ATOM   1482  CG  LEU    91      32.664 112.066  39.928
ATOM   1483  CD1 LEU    91      31.539 111.035  39.986
ATOM   1484  CD2 LEU    91      33.669 111.757  41.037
ATOM   1485  H   LEU    91      35.663 112.155  36.788
ATOM   1486  HA  LEU    91      34.293 113.928  38.621   
ATOM   1487 1HB  LEU    91      33.644 111.051  38.345   
ATOM   1488 2HB  LEU    91      32.673 112.260  37.817   
ATOM   1489  HG  LEU    91      32.269 113.028  40.068   
ATOM   1490 1HD1 LEU    91      30.836 111.235  39.251   
ATOM   1491 2HD1 LEU    91      31.922 110.084  39.835   
ATOM   1492 3HD1 LEU    91      31.075 111.068  40.913   
ATOM   1493 1HD2 LEU    91      34.072 110.812  40.897   
ATOM   1494 2HD2 LEU    91      34.435 112.455  41.026   
ATOM   1495 3HD2 LEU    91      33.199 111.789  41.960   
ATOM   1496  N   VAL    92      36.024 113.565  40.309
ATOM   1497  CA  VAL    92      36.867 113.458  41.457
ATOM   1498  C   VAL    92      36.343 113.705  42.805
ATOM   1499  O   VAL    92      35.812 114.781  43.073
ATOM   1500  CB  VAL    92      38.060 114.397  41.171
ATOM   1501  CG1 VAL    92      37.568 115.750  40.661
ATOM   1502  CG2 VAL    92      38.873 114.626  42.445
ATOM   1503  H   VAL    92      35.709 114.456  40.023
ATOM   1504  HA  VAL    92      37.003 112.449  41.524   
ATOM   1505  HB  VAL    92      38.667 113.950  40.440   
ATOM   1506 1HG1 VAL    92      37.028 115.624  39.785   
ATOM   1507 2HG1 VAL    92      36.958 116.196  41.371   
ATOM   1508 3HG1 VAL    92      38.375 116.372  40.472   
ATOM   1509 1HG2 VAL    92      38.276 115.058  43.174   
ATOM   1510 2HG2 VAL    92      39.237 113.723  42.800   
ATOM   1511 3HG2 VAL    92      39.672 115.256  42.247   
ATOM   1512  N   PHE    93      36.498 112.700  43.674
ATOM   1513  CA  PHE    93      35.655 112.347  44.751
ATOM   1514  C   PHE    93      36.336 111.813  46.006
ATOM   1515  O   PHE    93      36.587 110.614  46.108
ATOM   1516  CB  PHE    93      34.649 111.319  44.223
ATOM   1517  CG  PHE    93      33.577 111.000  45.239
ATOM   1518  CD1 PHE    93      32.531 111.892  45.464
ATOM   1519  CD2 PHE    93      33.627 109.808  45.960
ATOM   1520  CE1 PHE    93      31.543 111.596  46.401
ATOM   1521  CE2 PHE    93      32.639 109.512  46.898
ATOM   1522  CZ  PHE    93      31.598 110.406  47.117
ATOM   1523  H   PHE    93      37.313 112.169  43.505
ATOM   1524  HA  PHE    93      35.267 113.254  45.013   
ATOM   1525 1HB  PHE    93      35.144 110.451  43.951   
ATOM   1526 2HB  PHE    93      34.213 111.670  43.352   
ATOM   1527  HD1 PHE    93      32.488 112.771  44.937   
ATOM   1528  HD2 PHE    93      34.394 109.146  45.800   
ATOM   1529  HE1 PHE    93      30.774 112.255  46.564   
ATOM   1530  HE2 PHE    93      32.678 108.634  47.428   
ATOM   1531  HZ  PHE    93      30.871 110.188  47.807   
ATOM   1532  N   GLU    94      36.677 112.657  47.049
ATOM   1533  CA  GLU    94      37.660 112.422  48.060
ATOM   1534  C   GLU    94      38.915 111.885  47.623
ATOM   1535  O   GLU    94      39.110 110.672  47.652
ATOM   1536  CB  GLU    94      37.027 111.497  49.104
ATOM   1537  CG  GLU    94      37.973 111.251  50.280
ATOM   1538  CD  GLU    94      38.253 112.545  51.037
ATOM   1539  OE1 GLU    94      37.994 112.580  52.243
ATOM   1540  OE2 GLU    94      38.725 113.495  50.402
ATOM   1541  H   GLU    94      36.162 113.499  47.064
ATOM   1542  HA  GLU    94      37.935 113.356  48.367   
ATOM   1543 1HB  GLU    94      36.771 110.595  48.665   
ATOM   1544 2HB  GLU    94      36.140 111.909  49.447   
ATOM   1545 1HG  GLU    94      38.862 110.845  49.937   
ATOM   1546 2HG  GLU    94      37.561 110.550  50.922   
ATOM   1547  N   THR    95      39.971 112.700  47.155
ATOM   1548  CA  THR    95      41.374 112.332  46.806
ATOM   1549  C   THR    95      42.126 113.157  47.773
ATOM   1550  O   THR    95      42.043 114.382  47.734
ATOM   1551  CB  THR    95      41.823 112.675  45.373
ATOM   1552  OG1 THR    95      41.619 114.062  45.139
ATOM   1553  CG2 THR    95      41.029 111.882  44.337
ATOM   1554  H   THR    95      39.683 113.639  47.067
ATOM   1555  HA  THR    95      41.507 111.323  46.883   
ATOM   1556  HB  THR    95      42.851 112.497  45.257   
ATOM   1557  HG1 THR    95      42.322 114.337  44.645   
ATOM   1558 1HG2 THR    95      41.168 110.866  44.486   
ATOM   1559 2HG2 THR    95      40.019 112.100  44.422   
ATOM   1560 3HG2 THR    95      41.347 112.128  43.382   
ATOM   1561  N   GLU    96      42.888 112.525  48.666
ATOM   1562  CA  GLU    96      43.776 113.288  49.576
ATOM   1563  C   GLU    96      45.051 113.699  48.890
ATOM   1564  O   GLU    96      45.466 113.060  47.927
ATOM   1565  CB  GLU    96      44.093 112.456  50.821
ATOM   1566  CG  GLU    96      42.824 112.111  51.602
ATOM   1567  CD  GLU    96      42.230 113.354  52.256
ATOM   1568  OE1 GLU    96      41.095 113.273  52.734
ATOM   1569  OE2 GLU    96      42.918 114.381  52.275
ATOM   1570  H   GLU    96      42.868 111.540  48.725
ATOM   1571  HA  GLU    96      43.271 114.138  49.828   
ATOM   1572 1HB  GLU    96      44.751 112.973  51.431   
ATOM   1573 2HB  GLU    96      44.584 111.586  50.547   
ATOM   1574 1HG  GLU    96      43.038 111.401  52.326   
ATOM   1575 2HG  GLU    96      42.127 111.680  50.968   
ATOM   1576  N   GLY    97      45.597 114.748  49.443
ATOM   1577  CA  GLY    97      46.979 115.191  49.284
ATOM   1578  C   GLY    97      47.117 115.908  47.902
ATOM   1579  O   GLY    97      48.154 116.503  47.617
ATOM   1580  H   GLY    97      44.988 115.267  50.021
ATOM   1581 1HA  GLY    97      47.585 114.386  49.297   
ATOM   1582 2HA  GLY    97      47.199 115.847  50.017   
ATOM   1583  N   LEU    98      46.010 115.787  47.144
ATOM   1584  CA  LEU    98      45.916 116.526  45.889
ATOM   1585  C   LEU    98      45.422 118.029  46.026
ATOM   1586  O   LEU    98      44.411 118.289  46.674
ATOM   1587  CB  LEU    98      44.984 115.751  44.953
ATOM   1588  CG  LEU    98      45.664 114.540  44.305
ATOM   1589  CD1 LEU    98      46.848 114.993  43.454
ATOM   1590  CD2 LEU    98      46.172 113.581  45.381
ATOM   1591  H   LEU    98      45.259 115.210  47.422
ATOM   1592  HA  LEU    98      46.882 116.534  45.558   
ATOM   1593 1HB  LEU    98      44.621 116.383  44.219   
ATOM   1594 2HB  LEU    98      44.143 115.444  45.472   
ATOM   1595  HG  LEU    98      44.961 114.050  43.698   
ATOM   1596 1HD1 LEU    98      46.523 115.634  42.707   
ATOM   1597 2HD1 LEU    98      47.540 115.489  44.045   
ATOM   1598 3HD1 LEU    98      47.305 114.172  43.017   
ATOM   1599 1HD2 LEU    98      46.858 114.063  45.991   
ATOM   1600 2HD2 LEU    98      45.381 113.249  45.962   
ATOM   1601 3HD2 LEU    98      46.631 112.763  44.939   
ATOM   1602  N   VAL    99      46.112 119.035  45.422
ATOM   1603  CA  VAL    99      45.788 120.441  45.644
ATOM   1604  C   VAL    99      45.244 121.067  44.357
ATOM   1605  O   VAL    99      44.309 121.864  44.407
ATOM   1606  CB  VAL    99      47.023 121.229  46.136
ATOM   1607  CG1 VAL    99      47.548 120.639  47.444
ATOM   1608  CG2 VAL    99      48.140 121.171  45.096
ATOM   1609  H   VAL    99      46.853 118.801  44.812
ATOM   1610  HA  VAL    99      45.067 120.435  46.366   
ATOM   1611  HB  VAL    99      46.740 122.228  46.292   
ATOM   1612 1HG1 VAL    99      46.813 120.684  48.174   
ATOM   1613 2HG1 VAL    99      47.821 119.649  47.302   
ATOM   1614 3HG1 VAL    99      48.376 121.173  47.767   
ATOM   1615 1HG2 VAL    99      48.418 120.186  44.929   
ATOM   1616 2HG2 VAL    99      47.815 121.585  44.203   
ATOM   1617 3HG2 VAL    99      48.965 121.701  45.432   
ATOM   1618  N   ASP   100      45.848 120.671  43.280
ATOM   1619  CA  ASP   100      45.440 121.237  42.005
ATOM   1620  C   ASP   100      45.501 120.215  40.870
ATOM   1621  O   ASP   100      46.439 119.424  40.803
ATOM   1622  CB  ASP   100      46.319 122.446  41.672
ATOM   1623  CG  ASP   100      45.610 123.403  40.717
ATOM   1624  OD1 ASP   100      46.111 124.517  40.532
ATOM   1625  OD2 ASP   100      44.381 122.669  40.211
ATOM   1626  H   ASP   100      46.570 119.998  43.300
ATOM   1627  HA  ASP   100      44.467 121.511  42.144   
ATOM   1628 1HB  ASP   100      47.211 122.127  41.252   
ATOM   1629 2HB  ASP   100      46.576 122.945  42.543   
ATOM   1630  N   LEU   101      44.474 120.248  39.960
ATOM   1631  CA  LEU   101      44.438 119.431  38.756
ATOM   1632  C   LEU   101      45.381 119.934  37.671
ATOM   1633  O   LEU   101      45.669 119.210  36.720
ATOM   1634  CB  LEU   101      43.003 119.382  38.222
ATOM   1635  CG  LEU   101      42.875 118.559  36.935
ATOM   1636  CD1 LEU   101      43.558 119.283  35.777
ATOM   1637  CD2 LEU   101      43.533 117.192  37.115
ATOM   1638  H   LEU   101      43.728 120.867  40.146
ATOM   1639  HA  LEU   101      44.767 118.513  39.056   
ATOM   1640 1HB  LEU   101      42.658 120.343  38.058   
ATOM   1641 2HB  LEU   101      42.373 118.998  38.947   
ATOM   1642  HG  LEU   101      41.855 118.434  36.720   
ATOM   1643 1HD1 LEU   101      43.116 120.209  35.628   
ATOM   1644 2HD1 LEU   101      44.563 119.420  35.988   
ATOM   1645 3HD1 LEU   101      43.470 118.724  34.908   
ATOM   1646 1HD2 LEU   101      44.538 117.309  37.339   
ATOM   1647 2HD2 LEU   101      43.074 116.677  37.889   
ATOM   1648 3HD2 LEU   101      43.445 116.638  36.243   
ATOM   1649  N   ARG   102      45.868 121.228  37.858
ATOM   1650  CA  ARG   102      46.709 122.088  36.938
ATOM   1651  C   ARG   102      47.895 121.261  36.443
ATOM   1652  O   ARG   102      48.112 121.155  35.238
ATOM   1653  CB  ARG   102      47.210 123.349  37.648
ATOM   1654  CG  ARG   102      48.136 124.171  36.752
ATOM   1655  CD  ARG   102      47.351 124.821  35.614
ATOM   1656  NE  ARG   102      48.286 125.451  34.658
ATOM   1657  CZ  ARG   102      48.834 124.780  33.661
ATOM   1658  NH1 ARG   102      49.663 125.379  32.830
ATOM   1659  NH2 ARG   102      48.551 123.505  33.496
ATOM   1660  H   ARG   102      45.595 121.585  38.736
ATOM   1661  HA  ARG   102      46.125 122.382  36.154   
ATOM   1662 1HB  ARG   102      47.705 123.088  38.520   
ATOM   1663 2HB  ARG   102      46.404 123.928  37.946   
ATOM   1664 1HG  ARG   102      48.881 123.564  36.364   
ATOM   1665 2HG  ARG   102      48.612 124.901  37.313   
ATOM   1666 1HD  ARG   102      46.703 125.535  35.995   
ATOM   1667 2HD  ARG   102      46.778 124.107  35.128   
ATOM   1668  HE  ARG   102      48.557 126.361  34.687   
ATOM   1669 1HH1 ARG   102      49.881 126.347  32.952   
ATOM   1670 2HH1 ARG   102      50.074 124.865  32.077   
ATOM   1671 1HH2 ARG   102      47.923 123.047  34.125   
ATOM   1672 2HH2 ARG   102      48.964 122.995  32.742   
ATOM   1673  N   LYS   103      48.567 120.735  37.370
ATOM   1674  CA  LYS   103      49.773 119.909  36.988
ATOM   1675  C   LYS   103      49.461 118.490  36.499
ATOM   1676  O   LYS   103      50.353 117.794  36.020
ATOM   1677  CB  LYS   103      50.714 119.856  38.196
ATOM   1678  CG  LYS   103      50.963 121.248  38.776
ATOM   1679  CD  LYS   103      50.079 121.491  39.999
ATOM   1680  CE  LYS   103      49.693 122.966  40.102
ATOM   1681  NZ  LYS   103      50.614 123.790  39.275
ATOM   1682  H   LYS   103      48.337 120.840  38.324
ATOM   1683  HA  LYS   103      50.193 120.380  36.186   
ATOM   1684 1HB  LYS   103      51.614 119.424  37.921   
ATOM   1685 2HB  LYS   103      50.315 119.238  38.925   
ATOM   1686 1HG  LYS   103      50.773 121.969  38.056   
ATOM   1687 2HG  LYS   103      51.961 121.347  39.038   
ATOM   1688 1HD  LYS   103      50.578 121.197  40.858   
ATOM   1689 2HD  LYS   103      49.225 120.907  39.938   
ATOM   1690 1HE  LYS   103      49.737 123.274  41.091   
ATOM   1691 2HE  LYS   103      48.717 123.098  39.780   
ATOM   1692 1HZ  LYS   103      51.589 123.667  39.614   
ATOM   1693 2HZ  LYS   103      50.552 123.488  38.282   
ATOM   1694 3HZ  LYS   103      50.345 124.792  39.350   
ATOM   1695  N   ILE   104      48.249 118.081  36.607
ATOM   1696  CA  ILE   104      47.854 116.734  36.183
ATOM   1697  C   ILE   104      47.377 116.696  34.734
ATOM   1698  O   ILE   104      47.865 115.891  33.945
ATOM   1699  CB  ILE   104      46.754 116.188  37.120
ATOM   1700  CG1 ILE   104      46.474 114.713  36.812
ATOM   1701  CG2 ILE   104      45.458 116.979  36.936
ATOM   1702  CD1 ILE   104      46.003 114.518  35.375
ATOM   1703  H   ILE   104      47.567 118.688  36.982
ATOM   1704  HA  ILE   104      48.710 116.182  36.247   
ATOM   1705  HB  ILE   104      47.084 116.284  38.112   
ATOM   1706 1HG1 ILE   104      45.761 114.346  37.468   
ATOM   1707 2HG1 ILE   104      47.327 114.151  36.981   
ATOM   1708 1HG2 ILE   104      45.618 117.979  37.157   
ATOM   1709 2HG2 ILE   104      45.130 116.900  35.956   
ATOM   1710 3HG2 ILE   104      44.724 116.608  37.567   
ATOM   1711 1HD1 ILE   104      45.130 115.052  35.213   
ATOM   1712 2HD1 ILE   104      46.729 114.852  34.715   
ATOM   1713 3HD1 ILE   104      45.821 113.514  35.195   
ATOM   1714  N   PHE   105      46.436 117.566  34.395
ATOM   1715  CA  PHE   105      45.870 117.576  33.050
ATOM   1716  C   PHE   105      46.119 118.953  32.541
ATOM   1717  O   PHE   105      45.174 119.683  32.250
ATOM   1718  CB  PHE   105      44.369 117.270  33.016
ATOM   1719  CG  PHE   105      43.539 118.446  33.478
ATOM   1720  CD1 PHE   105      43.365 119.553  32.650
ATOM   1721  CD2 PHE   105      42.941 118.430  34.736
ATOM   1722  CE1 PHE   105      42.599 120.636  33.078
ATOM   1723  CE2 PHE   105      42.174 119.513  35.163
ATOM   1724  CZ  PHE   105      42.004 120.615  34.334
ATOM   1725  H   PHE   105      46.113 118.221  35.060
ATOM   1726  HA  PHE   105      46.338 116.852  32.503   
ATOM   1727 1HB  PHE   105      44.166 116.444  33.606   
ATOM   1728 2HB  PHE   105      44.088 116.997  32.057   
ATOM   1729  HD1 PHE   105      43.802 119.571  31.722   
ATOM   1730  HD2 PHE   105      43.066 117.618  35.350   
ATOM   1731  HE1 PHE   105      42.473 121.451  32.467   
ATOM   1732  HE2 PHE   105      41.734 119.499  36.090   
ATOM   1733  HZ  PHE   105      41.440 121.412  34.649   
ATOM   1734  N   PRO   106      47.320 119.352  32.409
ATOM   1735  CA  PRO   106      47.495 120.796  31.904
ATOM   1736  C   PRO   106      46.996 120.997  30.483
ATOM   1737  O   PRO   106      46.628 122.109  30.110
ATOM   1738  CB  PRO   106      49.007 121.016  31.995
ATOM   1739  CG  PRO   106      49.615 119.631  31.997
ATOM   1740  CD  PRO   106      48.637 118.734  32.736
ATOM   1741  HA  PRO   106      46.946 121.466  32.444   
ATOM   1742 1HB  PRO   106      49.237 121.500  32.878   
ATOM   1743 2HB  PRO   106      49.334 121.540  31.168   
ATOM   1744 1HG  PRO   106      50.521 119.647  32.495   
ATOM   1745 2HG  PRO   106      49.731 119.298  31.025   
ATOM   1746 1HD  PRO   106      48.806 118.802  33.745   
ATOM   1747 2HD  PRO   106      48.678 117.787  32.344   
ATOM   1748  N   ASN   107      46.987 119.914  29.723
ATOM   1749  CA  ASN   107      46.526 119.991  28.353
ATOM   1750  C   ASN   107      45.169 119.399  27.927
ATOM   1751  O   ASN   107      44.971 119.095  26.753
ATOM   1752  CB  ASN   107      47.655 119.369  27.526
ATOM   1753  CG  ASN   107      48.912 120.231  27.572
ATOM   1754  OD1 ASN   107      50.019 119.740  27.402
ATOM   1755  ND2 ASN   107      48.763 121.519  27.802
ATOM   1756  H   ASN   107      47.291 119.046  30.081
ATOM   1757  HA  ASN   107      46.345 120.991  28.262   
ATOM   1758 1HB  ASN   107      47.347 119.249  26.544   
ATOM   1759 2HB  ASN   107      47.867 118.418  27.880   
ATOM   1760 1HD2 ASN   107      49.564 122.116  27.840   
ATOM   1761 2HD2 ASN   107      47.849 121.900  27.938   
ATOM   1762  N   LEU   108      44.320 119.270  28.849
ATOM   1763  CA  LEU   108      42.997 118.693  28.572
ATOM   1764  C   LEU   108      42.137 119.851  28.093
ATOM   1765  O   LEU   108      41.571 120.577  28.907
ATOM   1766  CB  LEU   108      42.360 118.039  29.801
ATOM   1767  CG  LEU   108      40.970 117.460  29.512
ATOM   1768  CD1 LEU   108      39.969 118.587  29.272
ATOM   1769  CD2 LEU   108      41.016 116.571  28.271
ATOM   1770  H   LEU   108      44.538 119.560  29.767
ATOM   1771  HA  LEU   108      43.115 117.958  27.874   
ATOM   1772 1HB  LEU   108      42.299 118.727  30.571   
ATOM   1773 2HB  LEU   108      42.981 117.294  30.162   
ATOM   1774  HG  LEU   108      40.667 116.892  30.341   
ATOM   1775 1HD1 LEU   108      39.911 119.194  30.110   
ATOM   1776 2HD1 LEU   108      40.268 119.160  28.462   
ATOM   1777 3HD1 LEU   108      39.031 118.192  29.077   
ATOM   1778 1HD2 LEU   108      41.325 117.124  27.450   
ATOM   1779 2HD2 LEU   108      41.680 115.789  28.420   
ATOM   1780 3HD2 LEU   108      40.075 116.182  28.079   
ATOM   1781  N   ARG   109      42.047 119.998  26.845
ATOM   1782  CA  ARG   109      41.221 121.135  26.196
ATOM   1783  C   ARG   109      39.724 120.965  25.942
ATOM   1784  O   ARG   109      39.004 121.953  25.818
ATOM   1785  CB  ARG   109      41.944 121.449  24.884
ATOM   1786  CG  ARG   109      41.731 122.902  24.457
ATOM   1787  CD  ARG   109      42.432 123.183  23.129
ATOM   1788  NE  ARG   109      42.295 124.614  22.784
ATOM   1789  CZ  ARG   109      43.197 125.514  23.133
ATOM   1790  NH1 ARG   109      43.036 126.780  22.806
ATOM   1791  NH2 ARG   109      44.261 125.143  23.812
ATOM   1792  H   ARG   109      42.523 119.357  26.265
ATOM   1793  HA  ARG   109      41.182 121.884  26.888   
ATOM   1794 1HB  ARG   109      41.611 120.811  24.138   
ATOM   1795 2HB  ARG   109      42.957 121.258  24.987   
ATOM   1796 1HG  ARG   109      42.093 123.541  25.188   
ATOM   1797 2HG  ARG   109      40.717 123.098  24.368   
ATOM   1798 1HD  ARG   109      42.016 122.599  22.381   
ATOM   1799 2HD  ARG   109      43.435 122.932  23.200   
ATOM   1800  HE  ARG   109      41.568 124.986  22.298   
ATOM   1801 1HH1 ARG   109      42.228 127.064  22.291   
ATOM   1802 2HH1 ARG   109      43.722 127.457  23.073   
ATOM   1803 1HH2 ARG   109      44.385 124.183  24.062   
ATOM   1804 2HH2 ARG   109      44.946 125.821  24.078   
ATOM   1805  N   VAL   110      39.195 119.680  25.860
ATOM   1806  CA  VAL   110      37.826 119.397  25.565
ATOM   1807  C   VAL   110      37.263 118.254  26.394
ATOM   1808  O   VAL   110      37.945 117.255  26.611
ATOM   1809  CB  VAL   110      37.672 119.085  24.059
ATOM   1810  CG1 VAL   110      36.218 118.755  23.726
ATOM   1811  CG2 VAL   110      38.100 120.289  23.221
ATOM   1812  H   VAL   110      39.818 118.932  26.022
ATOM   1813  HA  VAL   110      37.349 120.255  25.845   
ATOM   1814  HB  VAL   110      38.278 118.260  23.826   
ATOM   1815 1HG1 VAL   110      35.909 117.928  24.269   
ATOM   1816 2HG1 VAL   110      35.609 119.560  23.962   
ATOM   1817 3HG1 VAL   110      36.124 118.547  22.715   
ATOM   1818 1HG2 VAL   110      37.511 121.110  23.453   
ATOM   1819 2HG2 VAL   110      39.092 120.521  23.414   
ATOM   1820 3HG2 VAL   110      37.995 120.074  22.212   
ATOM   1821  N   ILE   111      36.163 118.406  26.784
ATOM   1822  CA  ILE   111      35.424 117.332  27.468
ATOM   1823  C   ILE   111      34.216 117.416  26.551
ATOM   1824  O   ILE   111      33.303 118.198  26.805
ATOM   1825  CB  ILE   111      34.993 117.542  28.936
ATOM   1826  CG1 ILE   111      36.222 117.612  29.849
ATOM   1827  CG2 ILE   111      34.106 116.385  29.401
ATOM   1828  CD1 ILE   111      35.837 117.947  31.286
ATOM   1829  H   ILE   111      35.725 119.280  26.645
ATOM   1830  HA  ILE   111      35.983 116.482  27.551   
ATOM   1831  HB  ILE   111      34.456 118.442  28.998   
ATOM   1832 1HG1 ILE   111      36.887 118.320  29.489   
ATOM   1833 2HG1 ILE   111      36.731 116.710  29.823   
ATOM   1834 1HG2 ILE   111      33.257 116.329  28.809   
ATOM   1835 2HG2 ILE   111      34.625 115.490  29.331   
ATOM   1836 3HG2 ILE   111      33.820 116.531  30.387   
ATOM   1837 1HD1 ILE   111      35.358 118.866  31.320   
ATOM   1838 2HD1 ILE   111      35.199 117.221  31.660   
ATOM   1839 3HD1 ILE   111      36.686 117.988  31.880   
ATOM   1840  N   GLY   112      34.270 116.620  25.562
ATOM   1841  CA  GLY   112      33.177 116.621  24.590
ATOM   1842  C   GLY   112      31.792 116.320  25.211
ATOM   1843  O   GLY   112      30.883 117.141  25.117
ATOM   1844  H   GLY   112      35.027 116.000  25.435
ATOM   1845 1HA  GLY   112      33.371 115.937  23.883   
ATOM   1846 2HA  GLY   112      33.143 117.517  24.140   
ATOM   1847  N   GLY   113      31.780 115.076  25.836
ATOM   1848  CA  GLY   113      31.058 114.823  27.020
ATOM   1849  C   GLY   113      29.971 113.861  26.547
ATOM   1850  O   GLY   113      28.809 114.015  26.917
ATOM   1851  H   GLY   113      32.306 114.348  25.427
ATOM   1852 1HA  GLY   113      30.623 115.674  27.314   
ATOM   1853 2HA  GLY   113      31.655 114.337  27.658   
ATOM   1854  N   ARG   114      30.269 112.775  25.686
ATOM   1855  CA  ARG   114      29.233 111.892  25.147
ATOM   1856  C   ARG   114      28.452 111.139  26.222
ATOM   1857  O   ARG   114      27.315 110.735  25.989
ATOM   1858  CB  ARG   114      29.881 110.900  24.178
ATOM   1859  CG  ARG   114      28.847 109.960  23.558
ATOM   1860  CD  ARG   114      27.852 110.741  22.700
ATOM   1861  NE  ARG   114      27.055 111.645  23.556
ATOM   1862  CZ  ARG   114      25.990 111.232  24.218
ATOM   1863  NH1 ARG   114      25.307 112.071  24.972
ATOM   1864  NH2 ARG   114      25.608 109.976  24.126
ATOM   1865  H   ARG   114      31.213 112.613  25.447
ATOM   1866  HA  ARG   114      28.577 112.518  24.679   
ATOM   1867 1HB  ARG   114      30.605 110.349  24.672   
ATOM   1868 2HB  ARG   114      30.381 111.415  23.431   
ATOM   1869 1HG  ARG   114      28.342 109.450  24.306   
ATOM   1870 2HG  ARG   114      29.324 109.244  22.980   
ATOM   1871 1HD  ARG   114      27.225 110.084  22.202   
ATOM   1872 2HD  ARG   114      28.360 111.291  21.984   
ATOM   1873  HE  ARG   114      27.242 112.566  23.692   
ATOM   1874 1HH1 ARG   114      25.595 113.026  25.045   
ATOM   1875 2HH1 ARG   114      24.501 111.752  25.471   
ATOM   1876 1HH2 ARG   114      26.124 109.337  23.556   
ATOM   1877 2HH2 ARG   114      24.802 109.661  24.626   
ATOM   1878  N   SER   115      29.101 110.987  27.368
ATOM   1879  CA  SER   115      28.497 110.270  28.408
ATOM   1880  C   SER   115      28.621 111.077  29.732
ATOM   1881  O   SER   115      29.663 111.037  30.383
ATOM   1882  CB  SER   115      29.140 108.892  28.577
ATOM   1883  OG  SER   115      28.427 108.138  29.547
ATOM   1884  H   SER   115      30.000 111.370  27.505
ATOM   1885  HA  SER   115      27.533 110.167  28.089   
ATOM   1886 1HB  SER   115      30.129 108.998  28.870   
ATOM   1887 2HB  SER   115      29.140 108.390  27.670   
ATOM   1888  HG  SER   115      27.554 108.321  29.411   
ATOM   1889  N   LEU   116      27.477 111.814  30.096
ATOM   1890  CA  LEU   116      27.491 112.645  31.379
ATOM   1891  C   LEU   116      27.425 111.671  32.669
ATOM   1892  O   LEU   116      26.887 110.569  32.583
ATOM   1893  CB  LEU   116      26.317 113.627  31.403
ATOM   1894  CG  LEU   116      26.489 114.783  30.411
ATOM   1895  CD1 LEU   116      25.225 115.640  30.376
ATOM   1896  CD2 LEU   116      27.667 115.663  30.824
ATOM   1897  H   LEU   116      26.664 111.803  29.538
ATOM   1898  HA  LEU   116      28.344 113.205  31.358   
ATOM   1899 1HB  LEU   116      26.194 114.002  32.359   
ATOM   1900 2HB  LEU   116      25.435 113.123  31.204   
ATOM   1901  HG  LEU   116      26.668 114.379  29.459   
ATOM   1902 1HD1 LEU   116      24.415 115.064  30.082   
ATOM   1903 2HD1 LEU   116      25.036 116.032  31.317   
ATOM   1904 3HD1 LEU   116      25.344 116.421  29.705   
ATOM   1905 1HD2 LEU   116      27.502 116.055  31.769   
ATOM   1906 2HD2 LEU   116      28.539 115.103  30.840   
ATOM   1907 3HD2 LEU   116      27.780 116.443  30.151   
ATOM   1908  N   ILE   117      27.983 112.170  33.785
ATOM   1909  CA  ILE   117      27.923 111.409  35.083
ATOM   1910  C   ILE   117      26.751 111.868  35.945
ATOM   1911  O   ILE   117      26.803 112.947  36.532
ATOM   1912  CB  ILE   117      29.249 111.563  35.861
ATOM   1913  CG1 ILE   117      29.268 110.625  37.073
ATOM   1914  CG2 ILE   117      29.411 113.002  36.356
ATOM   1915  CD1 ILE   117      29.202 109.161  36.652
ATOM   1916  H   ILE   117      28.438 113.046  33.760
ATOM   1917  HA  ILE   117      27.770 110.430  34.839   
ATOM   1918  HB  ILE   117      30.043 111.322  35.217   
ATOM   1919 1HG1 ILE   117      28.474 110.846  37.701   
ATOM   1920 2HG1 ILE   117      30.124 110.791  37.633   
ATOM   1921 1HG2 ILE   117      29.419 113.655  35.551   
ATOM   1922 2HG2 ILE   117      28.625 113.251  36.984   
ATOM   1923 3HG2 ILE   117      30.302 113.100  36.877   
ATOM   1924 1HD1 ILE   117      28.329 108.984  36.121   
ATOM   1925 2HD1 ILE   117      30.014 108.928  36.052   
ATOM   1926 3HD1 ILE   117      29.216 108.550  37.489   
ATOM   1927  N   GLN   118      25.800 110.994  35.944
ATOM   1928  CA  GLN   118      24.364 111.255  36.102
ATOM   1929  C   GLN   118      23.987 112.327  35.110
ATOM   1930  O   GLN   118      23.429 112.025  34.057
ATOM   1931  CB  GLN   118      24.009 111.704  37.522
ATOM   1932  CG  GLN   118      24.200 110.574  38.533
ATOM   1933  CD  GLN   118      23.856 111.037  39.945
ATOM   1934  OE1 GLN   118      24.326 112.069  40.400
ATOM   1935  NE2 GLN   118      23.037 110.290  40.654
ATOM   1936  H   GLN   118      26.110 110.064  35.825
ATOM   1937  HA  GLN   118      23.875 110.379  35.914   
ATOM   1938 1HB  GLN   118      23.029 112.039  37.550   
ATOM   1939 2HB  GLN   118      24.592 112.517  37.790   
ATOM   1940 1HG  GLN   118      25.179 110.236  38.502   
ATOM   1941 2HG  GLN   118      23.606 109.766  38.273   
ATOM   1942 1HE2 GLN   118      22.789 110.564  41.583   
ATOM   1943 2HE2 GLN   118      22.663 109.449  40.264   
ATOM   1944  N   HIS   119      24.311 113.561  35.476
ATOM   1945  CA  HIS   119      23.891 114.754  34.686
ATOM   1946  C   HIS   119      24.963 115.840  34.646
ATOM   1947  O   HIS   119      24.749 116.896  34.054
ATOM   1948  CB  HIS   119      22.590 115.319  35.263
ATOM   1949  CG  HIS   119      21.379 114.509  34.902
ATOM   1950  ND1 HIS   119      21.028 113.346  35.551
ATOM   1951  CD2 HIS   119      20.435 114.708  33.945
ATOM   1952  CE1 HIS   119      19.917 112.866  35.006
ATOM   1953  NE2 HIS   119      19.536 113.676  34.027
ATOM   1954  H   HIS   119      24.849 113.690  36.294
ATOM   1955  HA  HIS   119      23.753 114.424  33.730   
ATOM   1956 1HB  HIS   119      22.463 116.296  34.948   
ATOM   1957 2HB  HIS   119      22.667 115.392  36.291   
ATOM   1958  HD1 HIS   119      21.487 112.933  36.273   
ATOM   1959  HD2 HIS   119      20.406 115.494  33.282   
ATOM   1960  HE1 HIS   119      19.428 112.001  35.297   
ATOM   1961  N   TYR   120      26.059 115.551  35.257
ATOM   1962  CA  TYR   120      27.149 116.518  35.219
ATOM   1963  C   TYR   120      28.371 116.068  34.316
ATOM   1964  O   TYR   120      28.756 114.901  34.337
ATOM   1965  CB  TYR   120      27.628 116.781  36.651
ATOM   1966  CG  TYR   120      26.568 117.461  37.494
ATOM   1967  CD1 TYR   120      25.675 116.704  38.255
ATOM   1968  CD2 TYR   120      26.474 118.853  37.518
ATOM   1969  CE1 TYR   120      24.699 117.332  39.030
ATOM   1970  CE2 TYR   120      25.499 119.483  38.293
ATOM   1971  CZ  TYR   120      24.614 118.721  39.047
ATOM   1972  OH  TYR   120      23.654 119.340  39.810
ATOM   1973  H   TYR   120      26.184 114.701  35.743
ATOM   1974  HA  TYR   120      26.711 117.345  34.812   
ATOM   1975 1HB  TYR   120      28.486 117.360  36.633   
ATOM   1976 2HB  TYR   120      27.911 115.890  37.095   
ATOM   1977  HD1 TYR   120      25.736 115.680  38.245   
ATOM   1978  HD2 TYR   120      27.126 119.417  36.962   
ATOM   1979  HE1 TYR   120      24.044 116.773  39.587   
ATOM   1980  HE2 TYR   120      25.433 120.507  38.308   
ATOM   1981  HH  TYR   120      24.045 120.026  40.247   
ATOM   1982  N   ALA   121      28.937 116.958  33.579
ATOM   1983  CA  ALA   121      30.055 116.783  32.761
ATOM   1984  C   ALA   121      31.364 116.852  33.536
ATOM   1985  O   ALA   121      32.340 116.208  33.157
ATOM   1986  CB  ALA   121      30.040 117.832  31.656
ATOM   1987  H   ALA   121      28.508 117.846  33.625
ATOM   1988  HA  ALA   121      29.926 115.836  32.404   
ATOM   1989 1HB  ALA   121      29.180 117.734  31.086   
ATOM   1990 2HB  ALA   121      30.063 118.782  32.069   
ATOM   1991 3HB  ALA   121      30.866 117.712  31.042   
ATOM   1992  N   LEU   122      31.413 117.616  34.622
ATOM   1993  CA  LEU   122      32.579 117.671  35.495
ATOM   1994  C   LEU   122      32.037 117.682  36.913
ATOM   1995  O   LEU   122      31.057 118.367  37.194
ATOM   1996  CB  LEU   122      33.444 118.912  35.255
ATOM   1997  CG  LEU   122      34.681 118.958  36.159
ATOM   1998  CD1 LEU   122      35.799 119.748  35.482
ATOM   1999  CD2 LEU   122      34.340 119.630  37.488
ATOM   2000  H   LEU   122      30.620 118.163  34.840
ATOM   2001  HA  LEU   122      33.154 116.854  35.287   
ATOM   2002 1HB  LEU   122      32.877 119.766  35.394   
ATOM   2003 2HB  LEU   122      33.734 118.949  34.263   
ATOM   2004  HG  LEU   122      35.001 117.973  36.334   
ATOM   2005 1HD1 LEU   122      36.057 119.299  34.584   
ATOM   2006 2HD1 LEU   122      35.485 120.718  35.295   
ATOM   2007 3HD1 LEU   122      36.634 119.777  36.096   
ATOM   2008 1HD2 LEU   122      34.012 120.599  37.321   
ATOM   2009 2HD2 LEU   122      33.592 119.100  37.972   
ATOM   2010 3HD2 LEU   122      35.179 119.659  38.096   
ATOM   2011  N   ILE   123      32.682 116.903  37.888
ATOM   2012  CA  ILE   123      32.280 116.837  39.288
ATOM   2013  C   ILE   123      33.486 117.053  40.195
ATOM   2014  O   ILE   123      34.558 116.510  39.936
ATOM   2015  CB  ILE   123      31.608 115.483  39.611
ATOM   2016  CG1 ILE   123      30.348 115.296  38.759
ATOM   2017  CG2 ILE   123      31.211 115.425  41.087
ATOM   2018  CD1 ILE   123      29.798 113.878  38.874
ATOM   2019  H   ILE   123      33.458 116.374  37.584
ATOM   2020  HA  ILE   123      31.613 117.600  39.409   
ATOM   2021  HB  ILE   123      32.291 114.714  39.402   
ATOM   2022 1HG1 ILE   123      30.559 115.512  37.768   
ATOM   2023 2HG1 ILE   123      29.624 115.978  39.048   
ATOM   2024 1HG2 ILE   123      32.051 115.531  41.685   
ATOM   2025 2HG2 ILE   123      30.545 116.188  41.305   
ATOM   2026 3HG2 ILE   123      30.761 114.515  41.298   
ATOM   2027 1HD1 ILE   123      30.509 113.195  38.553   
ATOM   2028 2HD1 ILE   123      29.554 113.671  39.860   
ATOM   2029 3HD1 ILE   123      28.948 113.779  38.289   
ATOM   2030  N   ILE   124      33.404 117.787  41.228
ATOM   2031  CA  ILE   124      34.412 118.100  42.252
ATOM   2032  C   ILE   124      33.689 117.799  43.622
ATOM   2033  O   ILE   124      32.935 118.633  44.118
ATOM   2034  CB  ILE   124      34.909 119.563  42.223
ATOM   2035  CG1 ILE   124      35.834 119.790  41.022
ATOM   2036  CG2 ILE   124      35.683 119.887  43.502
ATOM   2037  CD1 ILE   124      36.250 121.252  40.901
ATOM   2038  H   ILE   124      32.501 118.178  41.304
ATOM   2039  HA  ILE   124      35.235 117.534  42.041   
ATOM   2040  HB  ILE   124      34.075 120.196  42.149   
ATOM   2041 1HG1 ILE   124      35.361 119.486  40.152   
ATOM   2042 2HG1 ILE   124      36.675 119.191  41.108   
ATOM   2043 1HG2 ILE   124      35.071 119.759  44.329   
ATOM   2044 2HG2 ILE   124      36.502 119.258  43.589   
ATOM   2045 3HG2 ILE   124      36.014 120.869  43.477   
ATOM   2046 1HD1 ILE   124      35.412 121.850  40.780   
ATOM   2047 2HD1 ILE   124      36.754 121.549  41.757   
ATOM   2048 3HD1 ILE   124      36.874 121.377  40.082   
ATOM   2049  N   TYR   125      33.851 116.660  44.306
ATOM   2050  CA  TYR   125      32.991 116.394  45.375
ATOM   2051  C   TYR   125      34.048 115.994  46.396
ATOM   2052  O   TYR   125      34.720 114.980  46.222
ATOM   2053  CB  TYR   125      31.987 115.251  45.189
ATOM   2054  CG  TYR   125      30.950 115.214  46.292
ATOM   2055  CD1 TYR   125      29.765 115.944  46.175
ATOM   2056  CD2 TYR   125      31.168 114.449  47.438
ATOM   2057  CE1 TYR   125      28.810 115.909  47.192
ATOM   2058  CE2 TYR   125      30.215 114.413  48.457
ATOM   2059  CZ  TYR   125      29.038 115.143  48.331
ATOM   2060  OH  TYR   125      28.099 115.108  49.333
ATOM   2061  H   TYR   125      34.558 116.008  44.081
ATOM   2062  HA  TYR   125      32.404 117.215  45.525   
ATOM   2063 1HB  TYR   125      32.489 114.346  45.149   
ATOM   2064 2HB  TYR   125      31.518 115.342  44.270   
ATOM   2065  HD1 TYR   125      29.595 116.510  45.336   
ATOM   2066  HD2 TYR   125      32.035 113.909  47.532   
ATOM   2067  HE1 TYR   125      27.941 116.446  47.102   
ATOM   2068  HE2 TYR   125      30.380 113.850  49.299   
ATOM   2069  HH  TYR   125      27.936 114.243  49.532   
ATOM   2070  N   ARG   126      34.268 116.807  47.591
ATOM   2071  CA  ARG   126      35.221 116.567  48.681
ATOM   2072  C   ARG   126      36.637 116.065  48.271
ATOM   2073  O   ARG   126      37.156 115.126  48.871
ATOM   2074  CB  ARG   126      34.570 115.571  49.644
ATOM   2075  CG  ARG   126      33.297 116.142  50.270
ATOM   2076  CD  ARG   126      32.925 115.372  51.537
ATOM   2077  NE  ARG   126      31.625 115.853  52.050
ATOM   2078  CZ  ARG   126      30.956 115.210  52.990
ATOM   2079  NH1 ARG   126      29.799 115.672  53.420
ATOM   2080  NH2 ARG   126      31.447 114.100  53.499
ATOM   2081  H   ARG   126      33.682 117.600  47.628
ATOM   2082  HA  ARG   126      35.360 117.497  49.078   
ATOM   2083 1HB  ARG   126      35.242 115.312  50.389   
ATOM   2084 2HB  ARG   126      34.351 114.691  49.144   
ATOM   2085 1HG  ARG   126      32.518 116.095  49.588   
ATOM   2086 2HG  ARG   126      33.434 117.144  50.495   
ATOM   2087 1HD  ARG   126      33.659 115.503  52.257   
ATOM   2088 2HD  ARG   126      32.869 114.358  51.329   
ATOM   2089  HE  ARG   126      31.184 116.639  51.751   
ATOM   2090 1HH1 ARG   126      29.422 116.514  53.034   
ATOM   2091 2HH1 ARG   126      29.298 115.180  54.132   
ATOM   2092 1HH2 ARG   126      32.324 113.746  53.174   
ATOM   2093 2HH2 ARG   126      30.943 113.611  54.211   
ATOM   2094  N   ASN   127      36.981 116.998  47.132
ATOM   2095  CA  ASN   127      38.402 117.258  46.982
ATOM   2096  C   ASN   127      38.791 118.311  48.077
ATOM   2097  O   ASN   127      39.219 119.415  47.746
ATOM   2098  CB  ASN   127      38.766 117.784  45.591
ATOM   2099  CG  ASN   127      38.532 116.724  44.520
ATOM   2100  OD1 ASN   127      38.647 115.534  44.777
ATOM   2101  ND2 ASN   127      38.203 117.135  43.313
ATOM   2102  H   ASN   127      36.344 117.428  46.513
ATOM   2103  HA  ASN   127      38.861 116.352  47.082   
ATOM   2104 1HB  ASN   127      39.757 118.085  45.577   
ATOM   2105 2HB  ASN   127      38.206 118.629  45.377   
ATOM   2106 1HD2 ASN   127      38.042 116.469  42.585   
ATOM   2107 2HD2 ASN   127      38.114 118.113  43.125   
ATOM   2108  N   PRO   128      38.637 117.937  49.303
ATOM   2109  CA  PRO   128      38.377 118.973  50.230
ATOM   2110  C   PRO   128      39.678 119.789  50.469
ATOM   2111  O   PRO   128      39.634 120.851  51.085
ATOM   2112  CB  PRO   128      37.929 118.259  51.507
ATOM   2113  CG  PRO   128      38.654 116.931  51.500
ATOM   2114  CD  PRO   128      38.731 116.492  50.048
ATOM   2115  HA  PRO   128      37.652 119.581  49.847   
ATOM   2116 1HB  PRO   128      36.909 118.100  51.479   
ATOM   2117 2HB  PRO   128      38.215 118.809  52.333   
ATOM   2118 1HG  PRO   128      38.119 116.237  52.048   
ATOM   2119 2HG  PRO   128      39.608 117.050  51.881   
ATOM   2120 1HD  PRO   128      37.904 115.944  49.820   
ATOM   2121 2HD  PRO   128      39.646 116.083  49.870   
ATOM   2122  N   ASP   129      40.805 119.148  49.896
ATOM   2123  CA  ASP   129      42.043 119.750  49.562
ATOM   2124  C   ASP   129      42.308 120.064  48.101
ATOM   2125  O   ASP   129      43.040 119.334  47.437
ATOM   2126  CB  ASP   129      43.139 118.830  50.109
ATOM   2127  CG  ASP   129      44.519 119.466  49.969
ATOM   2128  OD1 ASP   129      44.590 120.604  49.493
ATOM   2129  OD2 ASP   129      45.515 118.447  50.494
ATOM   2130  H   ASP   129      40.675 118.185  49.724
ATOM   2131  HA  ASP   129      41.950 120.666  50.002   
ATOM   2132 1HB  ASP   129      43.118 117.922  49.610   
ATOM   2133 2HB  ASP   129      42.951 118.613  51.105   
ATOM   2134  N   LEU   130      41.712 121.112  47.708
ATOM   2135  CA  LEU   130      41.882 121.482  46.322
ATOM   2136  C   LEU   130      41.679 123.041  46.004
ATOM   2137  O   LEU   130      41.150 123.776  46.835
ATOM   2138  CB  LEU   130      40.911 120.645  45.486
ATOM   2139  CG  LEU   130      39.462 121.132  45.592
ATOM   2140  CD1 LEU   130      39.339 122.545  45.026
ATOM   2141  CD2 LEU   130      38.534 120.207  44.807
ATOM   2142  H   LEU   130      41.151 121.676  48.292
ATOM   2143  HA  LEU   130      42.856 121.227  46.154   
ATOM   2144 1HB  LEU   130      40.968 119.653  45.773   
ATOM   2145 2HB  LEU   130      41.210 120.648  44.495   
ATOM   2146  HG  LEU   130      39.185 121.131  46.605   
ATOM   2147 1HD1 LEU   130      39.950 123.193  45.556   
ATOM   2148 2HD1 LEU   130      39.623 122.554  44.029   
ATOM   2149 3HD1 LEU   130      38.358 122.872  45.099   
ATOM   2150 1HD2 LEU   130      38.810 120.193  43.808   
ATOM   2151 2HD2 LEU   130      38.591 119.244  45.185   
ATOM   2152 3HD2 LEU   130      37.555 120.540  44.882   
ATOM   2153  N   GLU   131      42.089 123.545  44.805
ATOM   2154  CA  GLU   131      41.684 124.771  44.208
ATOM   2155  C   GLU   131      41.609 124.646  42.614
ATOM   2156  O   GLU   131      42.278 123.796  42.030
ATOM   2157  CB  GLU   131      42.646 125.895  44.603
ATOM   2158  CG  GLU   131      44.035 125.680  44.003
ATOM   2159  CD  GLU   131      45.000 126.771  44.454
ATOM   2160  OE1 GLU   131      44.591 127.613  45.258
ATOM   2161  OE2 GLU   131      46.146 126.756  43.991
ATOM   2162  H   GLU   131      42.734 122.968  44.331
ATOM   2163  HA  GLU   131      40.770 124.932  44.634   
ATOM   2164 1HB  GLU   131      42.714 125.953  45.635   
ATOM   2165 2HB  GLU   131      42.267 126.808  44.293   
ATOM   2166 1HG  GLU   131      43.974 125.670  42.969   
ATOM   2167 2HG  GLU   131      44.399 124.751  44.282   
ATOM   2168  N   ILE   132      40.802 125.482  41.812
ATOM   2169  CA  ILE   132      40.716 125.063  40.467
ATOM   2170  C   ILE   132      42.065 125.444  39.463
ATOM   2171  O   ILE   132      42.374 126.617  39.264
ATOM   2172  CB  ILE   132      39.422 125.659  39.869
ATOM   2173  CG1 ILE   132      38.195 125.150  40.634
ATOM   2174  CG2 ILE   132      39.281 125.255  38.400
ATOM   2175  CD1 ILE   132      36.930 125.899  40.230
ATOM   2176  H   ILE   132      40.320 126.294  42.096
ATOM   2177  HA  ILE   132      40.615 124.064  40.651   
ATOM   2178  HB  ILE   132      39.473 126.705  39.942   
ATOM   2179 1HG1 ILE   132      38.351 125.248  41.653   
ATOM   2180 2HG1 ILE   132      38.072 124.135  40.465   
ATOM   2181 1HG2 ILE   132      40.092 125.605  37.857   
ATOM   2182 2HG2 ILE   132      39.242 124.222  38.319   
ATOM   2183 3HG2 ILE   132      38.412 125.657  38.004   
ATOM   2184 1HD1 ILE   132      37.038 126.910  40.430   
ATOM   2185 2HD1 ILE   132      36.752 125.774  39.216   
ATOM   2186 3HD1 ILE   132      36.118 125.535  40.761   
ATOM   2187  N   GLY   133      42.765 124.414  38.897
ATOM   2188  CA  GLY   133      43.949 124.679  38.018
ATOM   2189  C   GLY   133      43.733 124.273  36.624
ATOM   2190  O   GLY   133      44.682 124.216  35.845
ATOM   2191  H   GLY   133      42.488 123.481  39.064
ATOM   2192 1HA  GLY   133      44.742 124.183  38.382   
ATOM   2193 2HA  GLY   133      44.159 125.661  38.042   
ATOM   2194  N   LEU   134      42.589 123.975  36.163
ATOM   2195  CA  LEU   134      42.375 123.636  34.762
ATOM   2196  C   LEU   134      42.224 124.764  33.745
ATOM   2197  O   LEU   134      41.169 124.902  33.129
ATOM   2198  CB  LEU   134      41.138 122.735  34.733
ATOM   2199  CG  LEU   134      39.864 123.459  35.180
ATOM   2200  CD1 LEU   134      38.655 122.538  35.034
ATOM   2201  CD2 LEU   134      39.983 123.883  36.643
ATOM   2202  H   LEU   134      41.819 123.978  36.781
ATOM   2203  HA  LEU   134      43.262 123.208  34.494   
ATOM   2204 1HB  LEU   134      41.296 121.905  35.330   
ATOM   2205 2HB  LEU   134      41.007 122.352  33.781   
ATOM   2206  HG  LEU   134      39.736 124.308  34.575   
ATOM   2207 1HD1 LEU   134      38.546 122.250  34.044   
ATOM   2208 2HD1 LEU   134      38.781 121.692  35.619   
ATOM   2209 3HD1 LEU   134      37.795 123.031  35.337   
ATOM   2210 1HD2 LEU   134      40.122 123.050  37.243   
ATOM   2211 2HD2 LEU   134      40.790 124.522  36.762   
ATOM   2212 3HD2 LEU   134      39.119 124.372  36.942   
ATOM   2213  N   ASP   135      43.322 125.550  33.597
ATOM   2214  CA  ASP   135      43.304 126.704  32.596
ATOM   2215  C   ASP   135      42.995 126.323  31.200
ATOM   2216  O   ASP   135      42.264 127.035  30.514
ATOM   2217  CB  ASP   135      44.660 127.411  32.661
ATOM   2218  CG  ASP   135      44.680 128.657  31.779
ATOM   2219  OD1 ASP   135      43.902 129.576  32.053
ATOM   2220  OD2 ASP   135      45.738 128.412  30.716
ATOM   2221  H   ASP   135      44.138 125.385  34.128
ATOM   2222  HA  ASP   135      42.521 127.313  32.839   
ATOM   2223 1HB  ASP   135      45.410 126.760  32.367   
ATOM   2224 2HB  ASP   135      44.875 127.670  33.641   
ATOM   2225  N   LYS   136      43.540 125.151  30.689
ATOM   2226  CA  LYS   136      43.294 124.749  29.307
ATOM   2227  C   LYS   136      41.973 124.015  29.292
ATOM   2228  O   LYS   136      41.895 122.897  28.788
ATOM   2229  CB  LYS   136      44.404 123.850  28.753
ATOM   2230  CG  LYS   136      45.718 124.614  28.589
ATOM   2231  CD  LYS   136      46.251 125.070  29.948
ATOM   2232  CE  LYS   136      47.564 125.834  29.784
ATOM   2233  NZ  LYS   136      48.068 126.269  31.113
ATOM   2234  H   LYS   136      44.100 124.578  31.266
ATOM   2235  HA  LYS   136      43.270 125.600  28.745   
ATOM   2236 1HB  LYS   136      44.112 123.453  27.842   
ATOM   2237 2HB  LYS   136      44.545 123.039  29.381   
ATOM   2238 1HG  LYS   136      45.573 125.436  27.974   
ATOM   2239 2HG  LYS   136      46.419 124.012  28.120   
ATOM   2240 1HD  LYS   136      46.396 124.248  30.563   
ATOM   2241 2HD  LYS   136      45.550 125.672  30.417   
ATOM   2242 1HE  LYS   136      47.417 126.660  29.175   
ATOM   2243 2HE  LYS   136      48.268 125.230  29.321   
ATOM   2244 1HZ  LYS   136      47.366 126.889  31.565   
ATOM   2245 2HZ  LYS   136      48.230 125.435  31.713   
ATOM   2246 3HZ  LYS   136      48.961 126.788  30.993   
ATOM   2247  N   LEU   137      40.973 124.583  29.797
ATOM   2248  CA  LEU   137      39.691 124.013  29.744
ATOM   2249  C   LEU   137      38.779 124.763  28.825
ATOM   2250  O   LEU   137      37.948 125.543  29.285
ATOM   2251  CB  LEU   137      39.092 123.962  31.152
ATOM   2252  CG  LEU   137      38.216 122.725  31.380
ATOM   2253  CD1 LEU   137      39.018 121.453  31.112
ATOM   2254  CD2 LEU   137      37.714 122.692  32.823
ATOM   2255  H   LEU   137      41.095 125.456  30.242
ATOM   2256  HA  LEU   137      39.858 123.087  29.349   
ATOM   2257 1HB  LEU   137      38.540 124.819  31.329   
ATOM   2258 2HB  LEU   137      39.850 123.989  31.856   
ATOM   2259  HG  LEU   137      37.399 122.772  30.722   
ATOM   2260 1HD1 LEU   137      39.356 121.447  30.132   
ATOM   2261 2HD1 LEU   137      39.834 121.407  31.750   
ATOM   2262 3HD1 LEU   137      38.422 120.619  31.267   
ATOM   2263 1HD2 LEU   137      38.517 122.658  33.477   
ATOM   2264 2HD2 LEU   137      37.153 123.541  33.023   
ATOM   2265 3HD2 LEU   137      37.122 121.854  32.973   
ATOM   2266  N   SER   138      38.908 124.547  27.595
ATOM   2267  CA  SER   138      38.056 125.238  26.631
ATOM   2268  C   SER   138      36.629 124.772  26.356
ATOM   2269  O   SER   138      35.682 125.528  26.563
ATOM   2270  CB  SER   138      38.863 125.239  25.331
ATOM   2271  OG  SER   138      38.099 125.822  24.285
ATOM   2272  H   SER   138      39.584 123.906  27.269
ATOM   2273  HA  SER   138      37.878 126.126  27.101   
ATOM   2274 1HB  SER   138      39.124 124.268  25.078   
ATOM   2275 2HB  SER   138      39.743 125.771  25.463   
ATOM   2276  HG  SER   138      38.527 126.583  24.059   
ATOM   2277  N   VAL   139      36.428 123.532  25.894
ATOM   2278  CA  VAL   139      35.004 123.059  25.822
ATOM   2279  C   VAL   139      34.486 121.881  26.746
ATOM   2280  O   VAL   139      34.651 120.712  26.405
ATOM   2281  CB  VAL   139      34.770 122.708  24.335
ATOM   2282  CG1 VAL   139      33.350 122.185  24.125
ATOM   2283  CG2 VAL   139      34.965 123.946  23.460
ATOM   2284  H   VAL   139      37.153 122.926  25.608
ATOM   2285  HA  VAL   139      34.494 123.861  26.195   
ATOM   2286  HB  VAL   139      35.459 121.967  24.055   
ATOM   2287 1HG1 VAL   139      33.198 121.333  24.695   
ATOM   2288 2HG1 VAL   139      32.661 122.906  24.408   
ATOM   2289 3HG1 VAL   139      33.202 121.952  23.126   
ATOM   2290 1HG2 VAL   139      34.294 124.686  23.738   
ATOM   2291 2HG2 VAL   139      35.930 124.309  23.569   
ATOM   2292 3HG2 VAL   139      34.807 123.705  22.464   
ATOM   2293  N   ILE   140      33.873 122.345  27.880
ATOM   2294  CA  ILE   140      33.312 121.330  28.749
ATOM   2295  C   ILE   140      31.823 121.107  28.418
ATOM   2296  O   ILE   140      30.961 121.360  29.257
ATOM   2297  CB  ILE   140      33.474 121.719  30.235
ATOM   2298  CG1 ILE   140      32.737 123.030  30.529
ATOM   2299  CG2 ILE   140      34.953 121.905  30.578
ATOM   2300  CD1 ILE   140      32.722 123.346  32.021
ATOM   2301  H   ILE   140      33.790 123.296  28.132
ATOM   2302  HA  ILE   140      33.856 120.491  28.546   
ATOM   2303  HB  ILE   140      33.071 120.949  30.825   
ATOM   2304 1HG1 ILE   140      31.766 122.975  30.172   
ATOM   2305 2HG1 ILE   140      33.183 123.808  30.010   
ATOM   2306 1HG2 ILE   140      35.470 121.023  30.406   
ATOM   2307 2HG2 ILE   140      35.362 122.655  29.991   
ATOM   2308 3HG2 ILE   140      35.055 122.166  31.576   
ATOM   2309 1HD1 ILE   140      32.245 122.586  32.540   
ATOM   2310 2HD1 ILE   140      33.692 123.437  32.374   
ATOM   2311 3HD1 ILE   140      32.218 124.236  32.190   
ATOM   2312  N   ARG   141      31.532 120.611  27.155
ATOM   2313  CA  ARG   141      30.546 120.790  26.152
ATOM   2314  C   ARG   141      29.205 120.184  26.460
ATOM   2315  O   ARG   141      28.179 120.838  26.289
ATOM   2316  CB  ARG   141      31.092 120.217  24.841
ATOM   2317  CG  ARG   141      30.304 120.724  23.633
ATOM   2318  CD  ARG   141      31.039 120.398  22.333
ATOM   2319  NE  ARG   141      30.162 120.685  21.178
ATOM   2320  CZ  ARG   141      30.511 120.393  19.938
ATOM   2321  NH1 ARG   141      29.699 120.666  18.936
ATOM   2322  NH2 ARG   141      31.675 119.826  19.702
ATOM   2323  H   ARG   141      32.263 119.965  27.003
ATOM   2324  HA  ARG   141      30.404 121.801  26.152   
ATOM   2325 1HB  ARG   141      31.062 119.182  24.871   
ATOM   2326 2HB  ARG   141      32.092 120.467  24.738   
ATOM   2327 1HG  ARG   141      30.162 121.748  23.710   
ATOM   2328 2HG  ARG   141      29.361 120.294  23.622   
ATOM   2329 1HD  ARG   141      31.316 119.399  22.326   
ATOM   2330 2HD  ARG   141      31.905 120.963  22.267   
ATOM   2331  HE  ARG   141      29.305 121.090  21.237   
ATOM   2332 1HH1 ARG   141      28.814 121.096  19.113   
ATOM   2333 2HH1 ARG   141      29.968 120.443  17.999   
ATOM   2334 1HH2 ARG   141      32.292 119.617  20.460   
ATOM   2335 2HH2 ARG   141      31.942 119.604  18.764   
ATOM   2336  N   ASN   142      29.205 118.945  26.917
ATOM   2337  CA  ASN   142      27.940 118.275  27.228
ATOM   2338  C   ASN   142      27.905 118.282  28.755
ATOM   2339  O   ASN   142      28.935 118.085  29.396
ATOM   2340  CB  ASN   142      27.833 116.840  26.705
ATOM   2341  CG  ASN   142      27.941 116.797  25.184
ATOM   2342  OD1 ASN   142      27.307 117.575  24.485
ATOM   2343  ND2 ASN   142      28.738 115.894  24.653
ATOM   2344  H   ASN   142      30.054 118.462  27.055
ATOM   2345  HA  ASN   142      27.187 118.783  26.763   
ATOM   2346 1HB  ASN   142      26.934 116.422  27.006   
ATOM   2347 2HB  ASN   142      28.577 116.256  27.127   
ATOM   2348 1HD2 ASN   142      28.834 115.834  23.659   
ATOM   2349 2HD2 ASN   142      29.247 115.268  25.243   
ATOM   2350  N   GLY   143      26.654 118.515  29.252
ATOM   2351  CA  GLY   143      26.496 118.515  30.742
ATOM   2352  C   GLY   143      27.270 119.511  31.592
ATOM   2353  O   GLY   143      28.365 119.924  31.216
ATOM   2354  H   GLY   143      25.864 118.678  28.683
ATOM   2355 1HA  GLY   143      26.692 117.612  31.072   
ATOM   2356 2HA  GLY   143      25.542 118.610  30.950   
ATOM   2357  N   GLY   144      26.688 119.882  32.741
ATOM   2358  CA  GLY   144      27.247 120.916  33.597
ATOM   2359  C   GLY   144      28.332 120.653  34.654
ATOM   2360  O   GLY   144      28.827 119.534  34.764
ATOM   2361  H   GLY   144      25.853 119.431  33.012
ATOM   2362 1HA  GLY   144      26.515 121.362  34.033   
ATOM   2363 2HA  GLY   144      27.557 121.629  33.031   
ATOM   2364  N   VAL   145      28.746 121.569  35.446
ATOM   2365  CA  VAL   145      29.708 121.241  36.479
ATOM   2366  C   VAL   145      29.147 121.234  37.891
ATOM   2367  O   VAL   145      28.347 122.099  38.241
ATOM   2368  CB  VAL   145      30.893 122.227  36.385
ATOM   2369  CG1 VAL   145      31.868 122.006  37.540
ATOM   2370  CG2 VAL   145      31.647 122.028  35.070
ATOM   2371  H   VAL   145      28.420 122.497  35.368
ATOM   2372  HA  VAL   145      29.958 120.274  36.268   
ATOM   2373  HB  VAL   145      30.515 123.205  36.431   
ATOM   2374 1HG1 VAL   145      31.385 122.154  38.445   
ATOM   2375 2HG1 VAL   145      32.239 121.038  37.511   
ATOM   2376 3HG1 VAL   145      32.659 122.672  37.468   
ATOM   2377 1HG2 VAL   145      32.014 121.060  35.015   
ATOM   2378 2HG2 VAL   145      31.011 122.193  34.268   
ATOM   2379 3HG2 VAL   145      32.441 122.692  35.013   
ATOM   2380  N   ARG   146      29.574 120.244  38.729
ATOM   2381  CA  ARG   146      29.185 120.151  40.129
ATOM   2382  C   ARG   146      30.453 120.332  40.936
ATOM   2383  O   ARG   146      31.337 119.480  40.893
ATOM   2384  CB  ARG   146      28.530 118.811  40.475
ATOM   2385  CG  ARG   146      27.914 118.829  41.875
ATOM   2386  CD  ARG   146      26.905 117.693  42.036
ATOM   2387  NE  ARG   146      27.592 116.391  41.901
ATOM   2388  CZ  ARG   146      26.938 115.269  41.660
ATOM   2389  NH1 ARG   146      27.589 114.129  41.546
ATOM   2390  NH2 ARG   146      25.628 115.291  41.533
ATOM   2391  H   ARG   146      30.181 119.564  38.352
ATOM   2392  HA  ARG   146      28.496 120.884  40.299   
ATOM   2393 1HB  ARG   146      29.230 118.050  40.409   
ATOM   2394 2HB  ARG   146      27.802 118.584  39.774   
ATOM   2395 1HG  ARG   146      27.449 119.740  42.043   
ATOM   2396 2HG  ARG   146      28.660 118.741  42.589   
ATOM   2397 1HD  ARG   146      26.163 117.776  41.317   
ATOM   2398 2HD  ARG   146      26.449 117.756  42.965   
ATOM   2399  HE  ARG   146      28.531 116.265  41.975   
ATOM   2400 1HH1 ARG   146      28.584 114.110  41.642   
ATOM   2401 2HH1 ARG   146      27.088 113.283  41.364   
ATOM   2402 1HH2 ARG   146      25.132 116.155  41.619   
ATOM   2403 2HH2 ARG   146      25.129 114.444  41.351   
ATOM   2404  N   ILE   147      30.523 121.433  41.665
ATOM   2405  CA  ILE   147      31.676 121.675  42.544
ATOM   2406  C   ILE   147      31.021 122.008  43.888
ATOM   2407  O   ILE   147      30.305 123.001  43.996
ATOM   2408  CB  ILE   147      32.599 122.833  42.102
ATOM   2409  CG1 ILE   147      33.143 122.575  40.692
ATOM   2410  CG2 ILE   147      33.782 122.967  43.063
ATOM   2411  CD1 ILE   147      33.888 123.788  40.146
ATOM   2412  H   ILE   147      29.797 122.101  41.626
ATOM   2413  HA  ILE   147      32.266 120.842  42.529   
ATOM   2414  HB  ILE   147      32.041 123.722  42.107   
ATOM   2415 1HG1 ILE   147      32.365 122.325  40.056   
ATOM   2416 2HG1 ILE   147      33.772 121.752  40.703   
ATOM   2417 1HG2 ILE   147      33.440 123.161  44.022   
ATOM   2418 2HG2 ILE   147      34.332 122.088  43.073   
ATOM   2419 3HG2 ILE   147      34.397 123.745  42.762   
ATOM   2420 1HD1 ILE   147      33.251 124.604  40.101   
ATOM   2421 2HD1 ILE   147      34.688 124.019  40.763   
ATOM   2422 3HD1 ILE   147      34.244 123.586  39.194   
ATOM   2423  N   ILE   148      31.278 121.187  44.876
ATOM   2424  CA  ILE   148      30.676 121.453  46.180
ATOM   2425  C   ILE   148      31.472 120.876  47.344
ATOM   2426  O   ILE   148      32.351 120.042  47.137
ATOM   2427  CB  ILE   148      29.231 120.905  46.199
ATOM   2428  CG1 ILE   148      29.235 119.382  46.021
ATOM   2429  CG2 ILE   148      28.412 121.525  45.066
ATOM   2430  CD1 ILE   148      27.841 118.791  46.203
ATOM   2431  H   ILE   148      31.865 120.401  44.767
ATOM   2432  HA  ILE   148      30.710 122.469  46.268   
ATOM   2433  HB  ILE   148      28.794 121.151  47.121   
ATOM   2434 1HG1 ILE   148      29.890 118.951  46.698   
ATOM   2435 2HG1 ILE   148      29.600 119.139  45.082   
ATOM   2436 1HG2 ILE   148      28.379 122.555  45.175   
ATOM   2437 2HG2 ILE   148      28.843 121.297  44.151   
ATOM   2438 3HG2 ILE   148      27.444 121.154  45.084   
ATOM   2439 1HD1 ILE   148      27.487 119.003  47.154   
ATOM   2440 2HD1 ILE   148      27.191 119.195  45.504   
ATOM   2441 3HD1 ILE   148      27.873 117.763  46.078   
ATOM   2442  N   ASP   149      31.123 121.341  48.514
ATOM   2443  CA  ASP   149      31.646 120.855  49.862
ATOM   2444  C   ASP   149      33.177 120.723  49.969
ATOM   2445  O   ASP   149      33.672 119.880  50.713
ATOM   2446  CB  ASP   149      30.979 119.511  50.172
ATOM   2447  CG  ASP   149      30.207 119.564  51.487
ATOM   2448  OD1 ASP   149      29.066 120.035  51.473
ATOM   2449  OD2 ASP   149      31.124 118.975  52.545
ATOM   2450  H   ASP   149      30.458 122.069  48.488
ATOM   2451  HA  ASP   149      31.398 121.576  50.540   
ATOM   2452 1HB  ASP   149      31.696 118.764  50.215   
ATOM   2453 2HB  ASP   149      30.340 119.249  49.400   
ATOM   2454  N   ASN   150      33.925 121.591  49.203
ATOM   2455  CA  ASN   150      35.380 121.599  49.326
ATOM   2456  C   ASN   150      36.002 122.220  50.574
ATOM   2457  O   ASN   150      36.939 121.661  51.139
ATOM   2458  CB  ASN   150      35.918 122.289  48.069
ATOM   2459  CG  ASN   150      35.790 121.388  46.846
ATOM   2460  OD1 ASN   150      35.984 120.183  46.928
ATOM   2461  ND2 ASN   150      35.463 121.952  45.702
ATOM   2462  H   ASN   150      33.491 122.212  48.571
ATOM   2463  HA  ASN   150      35.604 120.608  49.426   
ATOM   2464 1HB  ASN   150      36.910 122.552  48.210   
ATOM   2465 2HB  ASN   150      35.406 123.175  47.908   
ATOM   2466 1HD2 ASN   150      35.369 121.393  44.878   
ATOM   2467 2HD2 ASN   150      35.309 122.939  45.657   
ATOM   2468  N   ARG   151      35.439 123.393  50.983
ATOM   2469  CA  ARG   151      35.933 124.069  52.138
ATOM   2470  C   ARG   151      37.285 124.664  51.910
ATOM   2471  O   ARG   151      37.786 125.399  52.757
ATOM   2472  CB  ARG   151      35.979 123.101  53.322
ATOM   2473  CG  ARG   151      34.587 122.578  53.678
ATOM   2474  CD  ARG   151      34.660 121.593  54.843
ATOM   2475  NE  ARG   151      35.135 122.289  56.057
ATOM   2476  CZ  ARG   151      34.315 122.941  56.863
ATOM   2477  NH1 ARG   151      34.780 123.549  57.937
ATOM   2478  NH2 ARG   151      33.028 122.983  56.593
ATOM   2479  H   ARG   151      34.681 123.781  50.483
ATOM   2480  HA  ARG   151      35.274 124.834  52.283   
ATOM   2481 1HB  ARG   151      36.398 123.571  54.144   
ATOM   2482 2HB  ARG   151      36.607 122.307  53.102   
ATOM   2483 1HG  ARG   151      34.163 122.116  52.853   
ATOM   2484 2HG  ARG   151      33.966 123.370  53.925   
ATOM   2485 1HD  ARG   151      35.304 120.816  54.608   
ATOM   2486 2HD  ARG   151      33.724 121.182  55.016   
ATOM   2487  HE  ARG   151      36.041 122.320  56.342   
ATOM   2488 1HH1 ARG   151      35.758 123.518  58.145   
ATOM   2489 2HH1 ARG   151      34.155 124.041  58.543   
ATOM   2490 1HH2 ARG   151      32.672 122.522  55.780   
ATOM   2491 2HH2 ARG   151      32.405 123.476  57.201   
ATOM   2492  N   LYS   152      37.861 124.295  50.669
ATOM   2493  CA  LYS   152      39.131 124.928  50.343
ATOM   2494  C   LYS   152      39.112 124.863  48.791
ATOM   2495  O   LYS   152      39.870 124.100  48.196
ATOM   2496  CB  LYS   152      40.375 124.218  50.886
ATOM   2497  CG  LYS   152      41.584 125.154  50.925
ATOM   2498  CD  LYS   152      42.805 124.436  51.502
ATOM   2499  CE  LYS   152      44.008 125.377  51.557
ATOM   2500  NZ  LYS   152      44.942 124.944  52.630
ATOM   2501  H   LYS   152      37.463 123.656  50.031
ATOM   2502  HA  LYS   152      39.160 125.846  50.788   
ATOM   2503 1HB  LYS   152      40.590 123.390  50.302   
ATOM   2504 2HB  LYS   152      40.184 123.851  51.836   
ATOM   2505 1HG  LYS   152      41.364 125.990  51.497   
ATOM   2506 2HG  LYS   152      41.795 125.496  49.970   
ATOM   2507 1HD  LYS   152      43.032 123.607  50.923   
ATOM   2508 2HD  LYS   152      42.590 124.084  52.453   
ATOM   2509 1HE  LYS   152      43.689 126.347  51.738   
ATOM   2510 2HE  LYS   152      44.497 125.377  50.643   
ATOM   2511 1HZ  LYS   152      44.451 124.963  53.546   
ATOM   2512 2HZ  LYS   152      45.272 123.977  52.434   
ATOM   2513 3HZ  LYS   152      45.758 125.589  52.661   
ATOM   2514  N   LEU   153      38.232 125.690  48.192
ATOM   2515  CA  LEU   153      38.121 125.721  46.737
ATOM   2516  C   LEU   153      38.032 127.178  46.368
ATOM   2517  O   LEU   153      36.978 127.642  45.938
ATOM   2518  CB  LEU   153      36.892 124.972  46.215
ATOM   2519  CG  LEU   153      36.909 124.790  44.692
ATOM   2520  CD1 LEU   153      38.159 124.023  44.267
ATOM   2521  CD2 LEU   153      35.677 124.008  44.240
ATOM   2522  H   LEU   153      37.658 126.283  48.733
ATOM   2523  HA  LEU   153      38.945 125.259  46.352   
ATOM   2524 1HB  LEU   153      36.031 125.472  46.498   
ATOM   2525 2HB  LEU   153      36.823 124.049  46.677   
ATOM   2526  HG  LEU   153      36.908 125.739  44.243   
ATOM   2527 1HD1 LEU   153      39.009 124.544  44.551   
ATOM   2528 2HD1 LEU   153      38.171 123.089  44.716   
ATOM   2529 3HD1 LEU   153      38.168 123.902  43.238   
ATOM   2530 1HD2 LEU   153      35.666 123.074  44.688   
ATOM   2531 2HD2 LEU   153      34.815 124.519  44.506   
ATOM   2532 3HD2 LEU   153      35.692 123.887  43.211   
ATOM   2533  N   CYS   154      39.103 127.953  46.505
ATOM   2534  CA  CYS   154      38.968 129.347  46.435
ATOM   2535  C   CYS   154      38.722 130.014  45.191
ATOM   2536  O   CYS   154      37.782 130.798  45.088
ATOM   2537  CB  CYS   154      40.249 129.888  47.073
ATOM   2538  SG  CYS   154      40.303 131.697  47.055
ATOM   2539  H   CYS   154      39.997 127.562  46.653
ATOM   2540  HA  CYS   154      38.050 129.493  46.856   
ATOM   2541 1HB  CYS   154      41.075 129.507  46.578   
ATOM   2542 2HB  CYS   154      40.328 129.544  48.047   
ATOM   2543  HG  CYS   154      39.572 131.837  48.054   
ATOM   2544  N   TYR   155      39.495 129.800  44.116
ATOM   2545  CA  TYR   155      39.355 130.488  42.800
ATOM   2546  C   TYR   155      38.176 129.954  42.001
ATOM   2547  O   TYR   155      38.359 129.448  40.896
ATOM   2548  CB  TYR   155      40.648 130.331  41.992
ATOM   2549  CG  TYR   155      41.829 131.001  42.664
ATOM   2550  CD1 TYR   155      43.026 130.308  42.848
ATOM   2551  CD2 TYR   155      41.731 132.321  43.106
ATOM   2552  CE1 TYR   155      44.114 130.926  43.467
ATOM   2553  CE2 TYR   155      42.817 132.942  43.726
ATOM   2554  CZ  TYR   155      44.005 132.242  43.904
ATOM   2555  OH  TYR   155      45.075 132.852  44.514
ATOM   2556  H   TYR   155      40.204 129.124  44.234
ATOM   2557  HA  TYR   155      39.174 131.471  43.007   
ATOM   2558 1HB  TYR   155      40.517 130.721  41.042   
ATOM   2559 2HB  TYR   155      40.851 129.326  41.847   
ATOM   2560  HD1 TYR   155      43.107 129.337  42.526   
ATOM   2561  HD2 TYR   155      40.855 132.838  42.974   
ATOM   2562  HE1 TYR   155      44.993 130.414  43.601   
ATOM   2563  HE2 TYR   155      42.742 133.912  44.051   
ATOM   2564  HH  TYR   155      45.229 133.634  44.091   
ATOM   2565  N   THR   156      36.922 130.063  42.549
ATOM   2566  CA  THR   156      35.765 129.553  41.911
ATOM   2567  C   THR   156      34.942 130.706  41.382
ATOM   2568  O   THR   156      34.488 130.666  40.240
ATOM   2569  CB  THR   156      34.911 128.703  42.870
ATOM   2570  OG1 THR   156      35.663 127.570  43.284
ATOM   2571  CG2 THR   156      33.630 128.220  42.193
ATOM   2572  H   THR   156      36.831 130.518  43.420
ATOM   2573  HA  THR   156      36.134 128.977  41.154   
ATOM   2574  HB  THR   156      34.680 129.247  43.738   
ATOM   2575  HG1 THR   156      36.161 127.844  43.985   
ATOM   2576 1HG2 THR   156      33.063 129.032  41.886   
ATOM   2577 2HG2 THR   156      33.863 127.641  41.366   
ATOM   2578 3HG2 THR   156      33.072 127.651  42.856   
ATOM   2579  N   LYS   157      34.745 131.727  42.174
ATOM   2580  CA  LYS   157      34.079 132.951  41.708
ATOM   2581  C   LYS   157      34.826 133.723  40.577
ATOM   2582  O   LYS   157      34.190 134.261  39.674
ATOM   2583  CB  LYS   157      33.865 133.866  42.918
ATOM   2584  CG  LYS   157      32.795 133.312  43.860
ATOM   2585  CD  LYS   157      32.605 134.233  45.065
ATOM   2586  CE  LYS   157      31.542 133.673  46.010
ATOM   2587  NZ  LYS   157      31.393 134.565  47.190
ATOM   2588  H   LYS   157      35.055 131.672  43.110
ATOM   2589  HA  LYS   157      33.202 132.613  41.310   
ATOM   2590 1HB  LYS   157      33.595 134.814  42.598   
ATOM   2591 2HB  LYS   157      34.757 133.985  43.431   
ATOM   2592 1HG  LYS   157      33.065 132.364  44.181   
ATOM   2593 2HG  LYS   157      31.898 133.208  43.351   
ATOM   2594 1HD  LYS   157      32.328 135.179  44.745   
ATOM   2595 2HD  LYS   157      33.503 134.341  45.570   
ATOM   2596 1HE  LYS   157      31.812 132.721  46.320   
ATOM   2597 2HE  LYS   157      30.636 133.592  45.513   
ATOM   2598 1HZ  LYS   157      32.300 134.628  47.694   
ATOM   2599 2HZ  LYS   157      31.105 135.513  46.874   
ATOM   2600 3HZ  LYS   157      30.669 134.178  47.828   
ATOM   2601  N   THR   158      36.096 133.726  40.685
ATOM   2602  CA  THR   158      36.901 134.464  39.716
ATOM   2603  C   THR   158      36.859 133.924  38.281
ATOM   2604  O   THR   158      37.260 134.619  37.350
ATOM   2605  CB  THR   158      38.358 134.497  40.216
ATOM   2606  OG1 THR   158      38.826 133.165  40.375
ATOM   2607  CG2 THR   158      38.468 135.218  41.558
ATOM   2608  H   THR   158      36.548 133.235  41.413
ATOM   2609  HA  THR   158      36.452 135.380  39.691   
ATOM   2610  HB  THR   158      38.982 134.954  39.506   
ATOM   2611  HG1 THR   158      39.082 132.892  39.554   
ATOM   2612 1HG2 THR   158      38.135 136.195  41.464   
ATOM   2613 2HG2 THR   158      37.891 134.733  42.269   
ATOM   2614 3HG2 THR   158      39.455 135.228  41.875   
ATOM   2615  N   ILE   159      36.377 132.718  38.135
ATOM   2616  CA  ILE   159      36.323 132.109  36.805
ATOM   2617  C   ILE   159      34.900 132.260  36.223
ATOM   2618  O   ILE   159      33.920 131.971  36.906
ATOM   2619  CB  ILE   159      36.725 130.618  36.850
ATOM   2620  CG1 ILE   159      38.177 130.470  37.322
ATOM   2621  CG2 ILE   159      36.599 129.991  35.460
ATOM   2622  CD1 ILE   159      38.502 129.027  37.693
ATOM   2623  H   ILE   159      36.044 132.209  38.912
ATOM   2624  HA  ILE   159      37.004 132.624  36.246   
ATOM   2625  HB  ILE   159      36.084 130.122  37.518   
ATOM   2626 1HG1 ILE   159      38.347 131.089  38.135   
ATOM   2627 2HG1 ILE   159      38.822 130.796  36.580   
ATOM   2628 1HG2 ILE   159      35.620 130.063  35.126   
ATOM   2629 2HG2 ILE   159      37.219 130.484  34.791   
ATOM   2630 3HG2 ILE   159      36.870 128.991  35.496   
ATOM   2631 1HD1 ILE   159      37.880 128.709  38.459   
ATOM   2632 2HD1 ILE   159      38.366 128.410  36.871   
ATOM   2633 3HD1 ILE   159      39.487 128.955  38.008   
ATOM   2634  N   ASP   160      34.794 132.711  34.942
ATOM   2635  CA  ASP   160      33.513 132.818  34.260
ATOM   2636  C   ASP   160      33.102 131.563  33.491
ATOM   2637  O   ASP   160      33.581 131.336  32.382
ATOM   2638  CB  ASP   160      33.562 134.021  33.315
ATOM   2639  CG  ASP   160      32.169 134.395  32.818
ATOM   2640  OD1 ASP   160      31.986 135.546  32.408
ATOM   2641  OD2 ASP   160      31.310 133.152  32.974
ATOM   2642  H   ASP   160      35.618 132.971  34.465
ATOM   2643  HA  ASP   160      32.839 132.935  35.017   
ATOM   2644 1HB  ASP   160      34.178 133.810  32.509   
ATOM   2645 2HB  ASP   160      33.992 134.830  33.798   
ATOM   2646  N   TRP   161      32.211 130.752  34.076
ATOM   2647  CA  TRP   161      31.736 129.538  33.422
ATOM   2648  C   TRP   161      30.810 129.884  32.238
ATOM   2649  O   TRP   161      30.441 129.001  31.466
ATOM   2650  CB  TRP   161      30.999 128.640  34.420
ATOM   2651  CG  TRP   161      31.919 128.104  35.480
ATOM   2652  CD1 TRP   161      32.068 128.602  36.733
ATOM   2653  CD2 TRP   161      32.808 126.979  35.383
ATOM   2654  NE1 TRP   161      32.997 127.852  37.416
ATOM   2655  CE2 TRP   161      33.476 126.840  36.614
ATOM   2656  CE3 TRP   161      33.096 126.075  34.354
ATOM   2657  CZ2 TRP   161      34.411 125.831  36.834
ATOM   2658  CZ3 TRP   161      34.031 125.065  34.573
ATOM   2659  CH2 TRP   161      34.684 124.943  35.803
ATOM   2660  H   TRP   161      31.866 130.985  34.971
ATOM   2661  HA  TRP   161      32.579 129.068  33.090   
ATOM   2662 1HB  TRP   161      30.547 127.855  33.918   
ATOM   2663 2HB  TRP   161      30.225 129.167  34.861   
ATOM   2664  HD1 TRP   161      31.561 129.413  37.104   
ATOM   2665  HE1 TRP   161      33.262 128.006  38.291   
ATOM   2666  HE3 TRP   161      32.625 126.152  33.446   
ATOM   2667  HZ2 TRP   161      34.889 125.744  37.738   
ATOM   2668  HZ3 TRP   161      34.241 124.402  33.819   
ATOM   2669  HH2 TRP   161      35.370 124.195  35.950   
ATOM   2670  N   LYS   162      30.453 131.140  32.103
ATOM   2671  CA  LYS   162      29.578 131.559  31.011
ATOM   2672  C   LYS   162      30.367 131.307  29.724
ATOM   2673  O   LYS   162      29.787 130.925  28.710
ATOM   2674  CB  LYS   162      29.171 133.033  31.102
ATOM   2675  CG  LYS   162      28.226 133.426  29.965
ATOM   2676  CD  LYS   162      28.862 134.498  29.079
ATOM   2677  CE  LYS   162      29.384 135.658  29.927
ATOM   2678  NZ  LYS   162      30.136 136.613  29.070
ATOM   2679  H   LYS   162      30.781 131.815  32.744
ATOM   2680  HA  LYS   162      28.720 131.011  31.082   
ATOM   2681 1HB  LYS   162      30.015 133.633  31.080   
ATOM   2682 2HB  LYS   162      28.717 133.217  32.015   
ATOM   2683 1HG  LYS   162      27.332 133.777  30.355   
ATOM   2684 2HG  LYS   162      27.994 132.591  29.396   
ATOM   2685 1HD  LYS   162      28.166 134.847  28.395   
ATOM   2686 2HD  LYS   162      29.639 134.086  28.530   
ATOM   2687 1HE  LYS   162      30.001 135.296  30.677   
ATOM   2688 2HE  LYS   162      28.591 136.144  30.385   
ATOM   2689 1HZ  LYS   162      30.940 136.123  28.627   
ATOM   2690 2HZ  LYS   162      29.507 136.985  28.330   
ATOM   2691 3HZ  LYS   162      30.488 137.399  29.653   
ATOM   2692  N   HIS   163      31.701 131.519  29.771
ATOM   2693  CA  HIS   163      32.576 131.286  28.627
ATOM   2694  C   HIS   163      32.755 129.771  28.400
ATOM   2695  O   HIS   163      32.776 129.317  27.258
ATOM   2696  CB  HIS   163      33.939 131.952  28.835
ATOM   2697  CG  HIS   163      33.852 133.440  29.012
ATOM   2698  ND1 HIS   163      34.859 134.193  29.575
ATOM   2699  CD2 HIS   163      32.862 134.313  28.691
ATOM   2700  CE1 HIS   163      34.487 135.467  29.592
ATOM   2701  NE2 HIS   163      33.276 135.566  29.060
ATOM   2702  H   HIS   163      32.090 131.841  30.619
ATOM   2703  HA  HIS   163      32.105 131.721  27.833   
ATOM   2704 1HB  HIS   163      34.561 131.731  28.039   
ATOM   2705 2HB  HIS   163      34.413 131.530  29.652   
ATOM   2706  HD1 HIS   163      35.692 133.878  29.905   
ATOM   2707  HD2 HIS   163      31.965 134.070  28.250   
ATOM   2708  HE1 HIS   163      35.049 136.255  29.960   
ATOM   2709  N   LEU   164      32.873 129.021  29.430
ATOM   2710  CA  LEU   164      33.187 127.600  29.311
ATOM   2711  C   LEU   164      32.027 126.646  28.993
ATOM   2712  O   LEU   164      32.205 125.688  28.245
ATOM   2713  CB  LEU   164      33.863 127.186  30.621
ATOM   2714  CG  LEU   164      35.241 127.831  30.809
ATOM   2715  CD1 LEU   164      35.138 129.347  30.658
ATOM   2716  CD2 LEU   164      35.789 127.513  32.199
ATOM   2717  H   LEU   164      32.744 129.413  30.327
ATOM   2718  HA  LEU   164      33.782 127.560  28.483   
ATOM   2719 1HB  LEU   164      33.951 126.156  30.659   
ATOM   2720 2HB  LEU   164      33.252 127.426  31.421   
ATOM   2721  HG  LEU   164      35.890 127.447  30.078   
ATOM   2722 1HD1 LEU   164      34.782 129.586  29.714   
ATOM   2723 2HD1 LEU   164      34.489 129.731  31.369   
ATOM   2724 3HD1 LEU   164      36.071 129.780  30.786   
ATOM   2725 1HD2 LEU   164      35.147 127.879  32.926   
ATOM   2726 2HD2 LEU   164      35.881 126.487  32.318   
ATOM   2727 3HD2 LEU   164      36.720 127.951  32.322   
ATOM   2728  N   ILE   165      30.872 126.934  29.562
ATOM   2729  CA  ILE   165      29.683 126.101  29.312
ATOM   2730  C   ILE   165      28.761 127.051  28.624
ATOM   2731  O   ILE   165      28.863 128.260  28.819
ATOM   2732  CB  ILE   165      29.008 125.527  30.578
ATOM   2733  CG1 ILE   165      28.517 126.662  31.483
ATOM   2734  CG2 ILE   165      30.000 124.669  31.367
ATOM   2735  CD1 ILE   165      27.791 126.126  32.713
ATOM   2736  H   ILE   165      30.797 127.716  30.159
ATOM   2737  HA  ILE   165      29.957 125.290  28.756   
ATOM   2738  HB  ILE   165      28.192 124.937  30.281   
ATOM   2739 1HG1 ILE   165      27.889 127.290  30.950   
ATOM   2740 2HG1 ILE   165      29.318 127.249  31.776   
ATOM   2741 1HG2 ILE   165      30.333 123.882  30.780   
ATOM   2742 2HG2 ILE   165      30.814 125.242  31.654   
ATOM   2743 3HG2 ILE   165      29.542 124.287  32.215   
ATOM   2744 1HD1 ILE   165      26.968 125.566  32.423   
ATOM   2745 2HD1 ILE   165      28.428 125.525  33.267   
ATOM   2746 3HD1 ILE   165      27.470 126.913  33.306   
ATOM   2747  N   THR   166      27.814 126.435  27.782
ATOM   2748  CA  THR   166      26.838 127.276  26.968
ATOM   2749  C   THR   166      25.732 127.779  27.883
ATOM   2750  O   THR   166      25.232 128.886  27.694
ATOM   2751  CB  THR   166      26.223 126.473  25.805
ATOM   2752  OG1 THR   166      25.487 125.378  26.332
ATOM   2753  CG2 THR   166      27.303 125.933  24.870
ATOM   2754  H   THR   166      27.775 125.451  27.717
ATOM   2755  HA  THR   166      27.353 128.065  26.577   
ATOM   2756  HB  THR   166      25.541 127.064  25.268   
ATOM   2757  HG1 THR   166      25.297 125.595  27.187   
ATOM   2758 1HG2 THR   166      27.850 126.717  24.470   
ATOM   2759 2HG2 THR   166      27.944 125.308  25.392   
ATOM   2760 3HG2 THR   166      26.867 125.397  24.097   
ATOM   2761  N   SER   167      25.386 126.981  28.836
ATOM   2762  CA  SER   167      24.379 127.376  29.811
ATOM   2763  C   SER   167      24.906 126.926  31.065
ATOM   2764  O   SER   167      25.515 125.861  31.130
ATOM   2765  CB  SER   167      23.005 126.750  29.569
ATOM   2766  OG  SER   167      22.097 127.163  30.580
ATOM   2767  H   SER   167      25.808 126.092  28.911
ATOM   2768  HA  SER   167      24.269 128.390  29.785   
ATOM   2769 1HB  SER   167      23.084 125.716  29.567   
ATOM   2770 2HB  SER   167      22.648 127.033  28.638   
ATOM   2771  HG  SER   167      21.969 128.047  30.453   
ATOM   2772  N   SER   168      24.743 127.625  32.132
ATOM   2773  CA  SER   168      25.024 127.308  33.463
ATOM   2774  C   SER   168      23.867 127.321  34.457
ATOM   2775  O   SER   168      24.093 127.319  35.665
ATOM   2776  CB  SER   168      26.117 128.275  33.923
ATOM   2777  OG  SER   168      25.627 129.608  33.904
ATOM   2778  H   SER   168      24.355 128.507  31.918
ATOM   2779  HA  SER   168      25.285 126.326  33.370   
ATOM   2780 1HB  SER   168      26.943 128.194  33.302   
ATOM   2781 2HB  SER   168      26.427 128.027  34.881   
ATOM   2782  HG  SER   168      25.736 129.925  34.742   
ATOM   2783  N   ILE   169      22.674 127.327  33.936
ATOM   2784  CA  ILE   169      21.496 127.213  34.814
ATOM   2785  C   ILE   169      21.498 125.848  35.513
ATOM   2786  O   ILE   169      21.059 125.740  36.656
ATOM   2787  CB  ILE   169      20.183 127.402  34.021
ATOM   2788  CG1 ILE   169      20.055 128.852  33.538
ATOM   2789  CG2 ILE   169      18.977 127.075  34.903
ATOM   2790  CD1 ILE   169      18.911 129.014  32.543
ATOM   2791  H   ILE   169      22.544 127.404  32.961
ATOM   2792  HA  ILE   169      21.590 127.963  35.500   
ATOM   2793  HB  ILE   169      20.198 126.755  33.195   
ATOM   2794 1HG1 ILE   169      20.944 129.157  33.103   
ATOM   2795 2HG1 ILE   169      19.908 129.480  34.348   
ATOM   2796 1HG2 ILE   169      19.032 126.092  35.228   
ATOM   2797 2HG2 ILE   169      18.961 127.702  35.728   
ATOM   2798 3HG2 ILE   169      18.100 127.204  34.366   
ATOM   2799 1HD1 ILE   169      19.073 128.412  31.715   
ATOM   2800 2HD1 ILE   169      18.014 128.742  32.986   
ATOM   2801 3HD1 ILE   169      18.847 130.001  32.234   
ATOM   2802  N   ASN   170      22.004 124.841  34.799
ATOM   2803  CA  ASN   170      22.057 123.496  35.368
ATOM   2804  C   ASN   170      23.354 123.310  36.102
ATOM   2805  O   ASN   170      23.796 122.180  36.295
ATOM   2806  CB  ASN   170      21.906 122.426  34.284
ATOM   2807  CG  ASN   170      23.020 122.528  33.247
ATOM   2808  OD1 ASN   170      23.566 123.597  33.012
ATOM   2809  ND2 ASN   170      23.371 121.427  32.616
ATOM   2810  H   ASN   170      22.348 124.992  33.887
ATOM   2811  HA  ASN   170      21.277 123.433  36.024   
ATOM   2812 1HB  ASN   170      20.984 122.523  33.821   
ATOM   2813 2HB  ASN   170      21.913 121.484  34.716   
ATOM   2814 1HD2 ASN   170      24.097 121.454  31.929   
ATOM   2815 2HD2 ASN   170      22.911 120.564  32.824   
ATOM   2816  N   ASP   171      23.960 124.441  36.517
ATOM   2817  CA  ASP   171      25.313 124.449  37.152
ATOM   2818  C   ASP   171      25.039 124.482  38.743
ATOM   2819  O   ASP   171      24.135 125.180  39.199
ATOM   2820  CB  ASP   171      26.168 125.652  36.742
ATOM   2821  CG  ASP   171      27.534 125.620  37.421
ATOM   2822  OD1 ASP   171      28.503 125.232  36.762
ATOM   2823  OD2 ASP   171      27.317 126.114  38.841
ATOM   2824  H   ASP   171      23.479 125.294  36.393
ATOM   2825  HA  ASP   171      25.821 123.640  36.792   
ATOM   2826 1HB  ASP   171      25.676 126.531  36.983   
ATOM   2827 2HB  ASP   171      26.287 125.664  35.713   
ATOM   2828  N   VAL   172      25.857 123.717  39.479
ATOM   2829  CA  VAL   172      25.836 123.750  40.937
ATOM   2830  C   VAL   172      27.231 124.011  41.464
ATOM   2831  O   VAL   172      28.180 123.347  41.052
ATOM   2832  CB  VAL   172      25.286 122.430  41.523
ATOM   2833  CG1 VAL   172      25.322 122.466  43.050
ATOM   2834  CG2 VAL   172      23.841 122.212  41.077
ATOM   2835  H   VAL   172      26.492 123.118  39.019
ATOM   2836  HA  VAL   172      25.220 124.526  41.182   
ATOM   2837  HB  VAL   172      25.884 121.638  41.179   
ATOM   2838 1HG1 VAL   172      26.297 122.594  43.379   
ATOM   2839 2HG1 VAL   172      24.743 123.251  43.400   
ATOM   2840 3HG1 VAL   172      24.952 121.577  43.434   
ATOM   2841 1HG2 VAL   172      23.247 122.995  41.405   
ATOM   2842 2HG2 VAL   172      23.793 122.163  40.043   
ATOM   2843 3HG2 VAL   172      23.478 121.326  41.473   
ATOM   2844  N   VAL   173      27.395 125.007  42.421
ATOM   2845  CA  VAL   173      28.611 125.304  43.255
ATOM   2846  C   VAL   173      27.992 125.603  44.523
ATOM   2847  O   VAL   173      27.052 126.393  44.579
ATOM   2848  CB  VAL   173      29.479 126.496  42.794
ATOM   2849  CG1 VAL   173      30.659 126.699  43.744
ATOM   2850  CG2 VAL   173      30.025 126.245  41.390
ATOM   2851  H   VAL   173      26.586 125.561  42.533
ATOM   2852  HA  VAL   173      29.253 124.511  43.273   
ATOM   2853  HB  VAL   173      28.882 127.359  42.789   
ATOM   2854 1HG1 VAL   173      30.314 126.891  44.702   
ATOM   2855 2HG1 VAL   173      31.249 125.847  43.764   
ATOM   2856 3HG1 VAL   173      31.235 127.500  43.427   
ATOM   2857 1HG2 VAL   173      30.607 125.387  41.384   
ATOM   2858 2HG2 VAL   173      29.242 126.125  40.721   
ATOM   2859 3HG2 VAL   173      30.606 127.048  41.087   
ATOM   2860  N   VAL   174      28.526 124.971  45.570
ATOM   2861  CA  VAL   174      27.985 125.226  46.915
ATOM   2862  C   VAL   174      28.952 124.920  47.932
ATOM   2863  O   VAL   174      29.632 123.900  47.849
ATOM   2864  CB  VAL   174      26.695 124.408  47.146
ATOM   2865  CG1 VAL   174      26.981 122.912  47.031
ATOM   2866  CG2 VAL   174      26.131 124.688  48.538
ATOM   2867  H   VAL   174      29.276 124.339  45.464
ATOM   2868  HA  VAL   174      27.826 126.232  46.986   
ATOM   2869  HB  VAL   174      25.991 124.685  46.418   
ATOM   2870 1HG1 VAL   174      27.348 122.693  46.087   
ATOM   2871 2HG1 VAL   174      27.684 122.630  47.739   
ATOM   2872 3HG1 VAL   174      26.110 122.372  47.187   
ATOM   2873 1HG2 VAL   174      26.826 124.426  49.261   
ATOM   2874 2HG2 VAL   174      25.909 125.696  48.634   
ATOM   2875 3HG2 VAL   174      25.266 124.137  48.687   
ATOM   2876  N   ASP   175      29.193 125.731  49.079
ATOM   2877  CA  ASP   175      29.704 125.114  50.300
ATOM   2878  C   ASP   175      31.317 125.280  50.212
ATOM   2879  O   ASP   175      32.046 124.303  50.370
ATOM   2880  CB  ASP   175      29.335 123.635  50.436
ATOM   2881  CG  ASP   175      29.764 123.077  51.791
ATOM   2882  OD1 ASP   175      28.890 122.620  52.535
ATOM   2883  OD2 ASP   175      31.271 123.249  51.866
ATOM   2884  H   ASP   175      29.018 126.703  49.066
ATOM   2885  HA  ASP   175      29.221 125.573  51.073   
ATOM   2886 1HB  ASP   175      29.779 123.090  49.675   
ATOM   2887 2HB  ASP   175      28.313 123.515  50.314   
ATOM   2888  N   ASN   176      31.714 126.552  49.968
ATOM   2889  CA  ASN   176      32.739 126.846  49.001
ATOM   2890  C   ASN   176      33.660 127.958  49.537
ATOM   2891  O   ASN   176      33.203 129.074  49.778
ATOM   2892  CB  ASN   176      32.132 127.265  47.659
ATOM   2893  CG  ASN   176      33.217 127.552  46.626
ATOM   2894  OD1 ASN   176      34.292 126.970  46.664
ATOM   2895  ND2 ASN   176      32.955 128.446  45.696
ATOM   2896  H   ASN   176      31.293 127.293  50.466
ATOM   2897  HA  ASN   176      33.244 125.967  48.887   
ATOM   2898 1HB  ASN   176      31.539 128.105  47.788   
ATOM   2899 2HB  ASN   176      31.502 126.520  47.310   
ATOM   2900 1HD2 ASN   176      33.642 128.661  45.002   
ATOM   2901 2HD2 ASN   176      32.069 128.910  45.684   
ATOM   2902  N   ALA   177      34.939 127.541  49.677
ATOM   2903  CA  ALA   177      36.215 128.300  49.655
ATOM   2904  C   ALA   177      36.538 128.983  50.933
ATOM   2905  O   ALA   177      35.983 130.040  51.224
ATOM   2906  CB  ALA   177      36.153 129.312  48.517
ATOM   2907  H   ALA   177      34.962 126.563  49.810
ATOM   2908  HA  ALA   177      36.960 127.613  49.536   
ATOM   2909 1HB  ALA   177      36.021 128.822  47.613   
ATOM   2910 2HB  ALA   177      35.360 129.963  48.665   
ATOM   2911 3HB  ALA   177      37.034 129.857  48.479   
ATOM   2912  N   ALA   178      37.457 128.304  51.629
ATOM   2913  CA  ALA   178      38.160 128.635  52.815
ATOM   2914  C   ALA   178      37.364 128.887  54.006
ATOM   2915  O   ALA   178      36.714 127.977  54.516
ATOM   2916  CB  ALA   178      39.025 129.848  52.492
ATOM   2917  H   ALA   178      37.631 127.437  51.191
ATOM   2918  HA  ALA   178      38.644 127.770  53.058   
ATOM   2919 1HB  ALA   178      39.688 129.618  51.729   
ATOM   2920 2HB  ALA   178      38.427 130.640  52.191   
ATOM   2921 3HB  ALA   178      39.563 130.133  53.331   
ATOM   2922  N   GLU   179      37.399 130.098  54.448
ATOM   2923  CA  GLU   179      36.814 130.558  55.708
ATOM   2924  C   GLU   179      35.251 130.373  55.426
ATOM   2925  O   GLU   179      34.524 129.878  56.285
ATOM   2926  CB  GLU   179      37.114 132.015  56.071
ATOM   2927  CG  GLU   179      38.588 132.212  56.429
ATOM   2928  CD  GLU   179      38.896 133.683  56.687
ATOM   2929  OE1 GLU   179      40.023 133.978  57.094
ATOM   2930  OE2 GLU   179      37.999 134.506  56.475
ATOM   2931  H   GLU   179      37.862 130.746  53.865
ATOM   2932  HA  GLU   179      37.251 130.035  56.468   
ATOM   2933 1HB  GLU   179      36.517 132.309  56.865   
ATOM   2934 2HB  GLU   179      36.859 132.634  55.280   
ATOM   2935 1HG  GLU   179      39.187 131.856  55.662   
ATOM   2936 2HG  GLU   179      38.824 131.651  57.267   
ATOM   2937  N   TYR   180      34.880 130.862  54.046
ATOM   2938  CA  TYR   180      34.234 130.152  52.868
ATOM   2939  C   TYR   180      34.046 131.210  51.710
ATOM   2940  O   TYR   180      33.876 132.396  51.981
ATOM   2941  CB  TYR   180      32.879 129.538  53.239
ATOM   2942  CG  TYR   180      33.009 128.456  54.292
ATOM   2943  CD1 TYR   180      32.200 128.474  55.429
ATOM   2944  CD2 TYR   180      33.941 127.430  54.134
ATOM   2945  CE1 TYR   180      32.321 127.477  56.398
ATOM   2946  CE2 TYR   180      34.064 126.431  55.101
ATOM   2947  CZ  TYR   180      33.253 126.458  56.231
ATOM   2948  OH  TYR   180      33.373 125.475  57.184
ATOM   2949  H   TYR   180      35.128 131.814  53.958
ATOM   2950  HA  TYR   180      34.839 129.374  52.604   
ATOM   2951 1HB  TYR   180      32.426 129.151  52.392   
ATOM   2952 2HB  TYR   180      32.238 130.279  53.575   
ATOM   2953  HD1 TYR   180      31.512 129.225  55.553   
ATOM   2954  HD2 TYR   180      34.540 127.410  53.301   
ATOM   2955  HE1 TYR   180      31.725 127.493  57.233   
ATOM   2956  HE2 TYR   180      34.750 125.677  54.981   
ATOM   2957  HH  TYR   180      32.739 124.853  57.024   
ATOM   2958  N   ALA   181      34.094 130.613  50.452
ATOM   2959  CA  ALA   181      33.942 131.591  49.345
ATOM   2960  C   ALA   181      32.780 132.407  49.882
ATOM   2961  O   ALA   181      32.525 133.508  49.398
ATOM   2962  CB  ALA   181      33.592 131.005  47.983
ATOM   2963  H   ALA   181      34.210 129.657  50.237
ATOM   2964  HA  ALA   181      34.822 132.075  49.163   
ATOM   2965 1HB  ALA   181      34.333 130.346  47.680   
ATOM   2966 2HB  ALA   181      32.691 130.496  48.037   
ATOM   2967 3HB  ALA   181      33.508 131.764  47.282   
ATOM   2968  N   VAL   182      32.189 131.756  50.861
ATOM   2969  CA  VAL   182      31.073 132.258  51.639
ATOM   2970  C   VAL   182      31.352 132.704  53.030
ATOM   2971  O   VAL   182      30.432 132.818  53.837
ATOM   2972  CB  VAL   182      29.988 131.158  51.643
ATOM   2973  CG1 VAL   182      28.812 131.569  52.527
ATOM   2974  CG2 VAL   182      29.468 130.919  50.226
ATOM   2975  H   VAL   182      32.554 130.861  51.063
ATOM   2976  HA  VAL   182      30.838 133.134  51.171   
ATOM   2977  HB  VAL   182      30.413 130.274  52.016   
ATOM   2978 1HG1 VAL   182      29.136 131.719  53.500   
ATOM   2979 2HG1 VAL   182      28.392 132.448  52.172   
ATOM   2980 3HG1 VAL   182      28.089 130.826  52.524   
ATOM   2981 1HG2 VAL   182      29.056 131.792  49.848   
ATOM   2982 2HG2 VAL   182      30.245 130.618  49.609   
ATOM   2983 3HG2 VAL   182      28.741 130.180  50.235   
ATOM   2984  N   THR   183      32.649 132.990  53.384
ATOM   2985  CA  THR   183      33.285 134.269  53.833
ATOM   2986  C   THR   183      34.058 134.968  52.781
ATOM   2987  O   THR   183      33.530 135.235  51.703
ATOM   2988  CB  THR   183      34.196 133.980  55.040
ATOM   2989  OG1 THR   183      33.415 133.434  56.094
ATOM   2990  CG2 THR   183      34.874 135.253  55.542
ATOM   2991  H   THR   183      33.203 132.177  53.306
ATOM   2992  HA  THR   183      32.517 134.906  54.048   
ATOM   2993  HB  THR   183      34.917 133.258  54.792   
ATOM   2994  HG1 THR   183      33.138 132.625  55.805   
ATOM   2995 1HG2 THR   183      35.454 135.666  54.789   
ATOM   2996 2HG2 THR   183      34.159 135.944  55.833   
ATOM   2997 3HG2 THR   183      35.481 135.035  56.353   
ATOM   2998  N   GLU   184      35.336 135.331  52.935
ATOM   2999  CA  GLU   184      36.179 136.044  52.015
ATOM   3000  C   GLU   184      37.507 135.316  51.732
ATOM   3001  O   GLU   184      37.822 134.329  52.394
ATOM   3002  CB  GLU   184      36.454 137.448  52.560
ATOM   3003  CG  GLU   184      35.157 138.222  52.792
ATOM   3004  CD  GLU   184      35.446 139.647  53.253
ATOM   3005  OE1 GLU   184      34.548 140.487  53.144
ATOM   3006  OE2 GLU   184      36.568 139.888  53.713
ATOM   3007  H   GLU   184      35.704 135.049  53.807
ATOM   3008  HA  GLU   184      35.627 136.071  51.157   
ATOM   3009 1HB  GLU   184      37.061 137.968  51.901   
ATOM   3010 2HB  GLU   184      36.988 137.383  53.446   
ATOM   3011 1HG  GLU   184      34.578 137.734  53.499   
ATOM   3012 2HG  GLU   184      34.598 138.241  51.920   
ATOM   3013  N   THR   185      38.353 135.763  50.750
ATOM   3014  CA  THR   185      38.728 134.754  49.691
ATOM   3015  C   THR   185      39.910 135.082  48.959
ATOM   3016  O   THR   185      39.826 135.474  47.797
ATOM   3017  CB  THR   185      37.546 134.584  48.718
ATOM   3018  OG1 THR   185      37.832 133.521  47.819
ATOM   3019  CG2 THR   185      37.304 135.856  47.909
ATOM   3020  H   THR   185      38.721 136.677  50.698
ATOM   3021  HA  THR   185      39.004 133.894  50.167   
ATOM   3022  HB  THR   185      36.676 134.315  49.240   
ATOM   3023  HG1 THR   185      37.378 132.805  48.128   
ATOM   3024 1HG2 THR   185      37.089 136.645  48.545   
ATOM   3025 2HG2 THR   185      38.149 136.090  47.356   
ATOM   3026 3HG2 THR   185      36.506 135.718  47.262   
ATOM   3027  N   GLY   186      41.185 135.005  49.413
ATOM   3028  CA  GLY   186      42.129 135.781  48.695
ATOM   3029  C   GLY   186      41.962 135.531  47.193
ATOM   3030  O   GLY   186      42.230 134.430  46.717
ATOM   3031  H   GLY   186      41.490 134.463  50.180
ATOM   3032 1HA  GLY   186      43.058 135.506  48.972   
ATOM   3033 2HA  GLY   186      41.964 136.757  48.885   
ATOM   3034  N   LEU   187      41.527 136.548  46.441
ATOM   3035  CA  LEU   187      41.439 136.474  44.932
ATOM   3036  C   LEU   187      42.406 137.569  44.547
ATOM   3037  O   LEU   187      42.035 138.740  44.526
ATOM   3038  CB  LEU   187      40.058 136.760  44.337
ATOM   3039  CG  LEU   187      38.976 135.809  44.862
ATOM   3040  CD1 LEU   187      37.602 136.244  44.356
ATOM   3041  CD2 LEU   187      39.246 134.384  44.382
ATOM   3042  H   LEU   187      41.257 137.379  46.899
ATOM   3043  HA  LEU   187      41.649 135.535  44.591   
ATOM   3044 1HB  LEU   187      40.103 136.703  43.305   
ATOM   3045 2HB  LEU   187      39.788 137.739  44.534   
ATOM   3046  HG  LEU   187      38.991 135.836  45.911   
ATOM   3047 1HD1 LEU   187      37.391 137.205  44.684   
ATOM   3048 2HD1 LEU   187      37.585 136.231  43.320   
ATOM   3049 3HD1 LEU   187      36.873 135.599  44.712   
ATOM   3050 1HD2 LEU   187      39.244 134.353  43.346   
ATOM   3051 2HD2 LEU   187      40.169 134.063  44.727   
ATOM   3052 3HD2 LEU   187      38.512 133.745  44.739   
ATOM   3053  N   MET   188      43.613 137.131  44.249
ATOM   3054  CA  MET   188      44.650 138.116  43.860
ATOM   3055  C   MET   188      44.979 137.641  42.406
ATOM   3056  O   MET   188      45.865 136.811  42.215
ATOM   3057  CB  MET   188      45.920 138.104  44.714
ATOM   3058  CG  MET   188      45.622 138.482  46.164
ATOM   3059  SD  MET   188      47.122 138.481  47.171
ATOM   3060  CE  MET   188      47.439 136.708  47.194
ATOM   3061  H   MET   188      43.844 136.172  44.274
ATOM   3062  HA  MET   188      44.289 139.061  43.995   
ATOM   3063 1HB  MET   188      46.617 138.759  44.316   
ATOM   3064 2HB  MET   188      46.359 137.166  44.678   
ATOM   3065 1HG  MET   188      44.930 137.823  46.564   
ATOM   3066 2HG  MET   188      45.176 139.416  46.199   
ATOM   3067 1HE  MET   188      46.648 136.190  47.619   
ATOM   3068 2HE  MET   188      47.577 136.338  46.236   
ATOM   3069 3HE  MET   188      48.290 136.485  47.742   
ATOM   3070  N   CYS   189      44.347 138.106  41.403
ATOM   3071  CA  CYS   189      44.432 137.539  40.056
ATOM   3072  C   CYS   189      45.715 137.236  39.340
ATOM   3073  O   CYS   189      45.922 136.108  38.897
ATOM   3074  CB  CYS   189      43.590 138.512  39.227
ATOM   3075  SG  CYS   189      43.551 138.051  37.477
ATOM   3076  H   CYS   189      43.774 138.894  41.560
ATOM   3077  HA  CYS   189      44.153 136.570  40.211   
ATOM   3078 1HB  CYS   189      43.962 139.473  39.329   
ATOM   3079 2HB  CYS   189      42.625 138.549  39.602   
ATOM   3080  HG  CYS   189      42.311 137.945  37.420   
ATOM   3081  N   PRO   190      46.618 138.125  39.179
ATOM   3082  CA  PRO   190      47.317 138.574  37.918
ATOM   3083  C   PRO   190      48.738 138.171  37.796
ATOM   3084  O   PRO   190      49.421 138.592  36.865
ATOM   3085  CB  PRO   190      47.179 140.096  38.005
ATOM   3086  CG  PRO   190      47.395 140.437  39.463
ATOM   3087  CD  PRO   190      46.849 139.266  40.262
ATOM   3088  HA  PRO   190      46.923 138.122  37.092   
ATOM   3089 1HB  PRO   190      46.228 140.377  37.718   
ATOM   3090 2HB  PRO   190      47.908 140.546  37.429   
ATOM   3091 1HG  PRO   190      46.875 141.298  39.703   
ATOM   3092 2HG  PRO   190      48.406 140.549  39.651   
ATOM   3093 1HD  PRO   190      45.948 139.527  40.689   
ATOM   3094 2HD  PRO   190      47.552 138.956  40.948   
ATOM   3095  N   ARG   191      49.252 137.299  38.772
ATOM   3096  CA  ARG   191      50.344 136.351  38.575
ATOM   3097  C   ARG   191      51.573 136.715  39.412
ATOM   3098  O   ARG   191      51.897 137.893  39.552
ATOM   3099  CB  ARG   191      50.719 136.289  37.092
ATOM   3100  CG  ARG   191      51.845 135.287  36.836
ATOM   3101  CD  ARG   191      52.203 135.243  35.351
ATOM   3102  NE  ARG   191      51.062 134.711  34.577
ATOM   3103  CZ  ARG   191      50.007 135.447  34.280
ATOM   3104  NH1 ARG   191      49.009 134.934  33.587
ATOM   3105  NH2 ARG   191      49.950 136.701  34.677
ATOM   3106  H   ARG   191      48.814 137.354  39.655
ATOM   3107  HA  ARG   191      49.977 135.455  38.897   
ATOM   3108 1HB  ARG   191      51.003 137.229  36.762   
ATOM   3109 2HB  ARG   191      49.887 136.034  36.530   
ATOM   3110 1HG  ARG   191      51.557 134.344  37.157   
ATOM   3111 2HG  ARG   191      52.680 135.547  37.392   
ATOM   3112 1HD  ARG   191      53.036 134.644  35.207   
ATOM   3113 2HD  ARG   191      52.442 136.195  35.018   
ATOM   3114  HE  ARG   191      51.002 133.824  34.243   
ATOM   3115 1HH1 ARG   191      49.049 133.982  33.283   
ATOM   3116 2HH1 ARG   191      48.213 135.497  33.365   
ATOM   3117 1HH2 ARG   191      50.705 137.094  35.202   
ATOM   3118 2HH2 ARG   191      49.152 137.260  34.453   
ATOM   3119  N   GLY   192      52.295 135.791  39.980
ATOM   3120  CA  GLY   192      53.394 135.920  40.994
ATOM   3121  C   GLY   192      54.365 136.968  40.625
ATOM   3122  O   GLY   192      55.004 137.550  41.498
ATOM   3123  H   GLY   192      52.039 134.894  39.657
ATOM   3124 1HA  GLY   192      53.875 135.040  41.068   
ATOM   3125 2HA  GLY   192      52.990 136.148  41.886   
ATOM   3126  N   ALA   193      54.496 137.240  39.322
ATOM   3127  CA  ALA   193      54.766 138.569  38.699
ATOM   3128  C   ALA   193      54.013 139.006  37.449
ATOM   3129  O   ALA   193      53.618 138.167  36.643
ATOM   3130  CB  ALA   193      56.268 138.581  38.441
ATOM   3131  H   ALA   193      54.394 136.447  38.742
ATOM   3132  HA  ALA   193      54.400 139.241  39.375   
ATOM   3133 1HB  ALA   193      56.782 138.468  39.334   
ATOM   3134 2HB  ALA   193      56.525 137.804  37.805   
ATOM   3135 3HB  ALA   193      56.545 139.479  38.004   
ATOM   3136  N   CYS   194      53.825 140.332  37.299
ATOM   3137  CA  CYS   194      53.141 140.852  36.118
ATOM   3138  C   CYS   194      53.043 142.380  36.402
ATOM   3139  O   CYS   194      53.077 142.796  37.558
ATOM   3140  CB  CYS   194      51.743 140.272  35.899
ATOM   3141  SG  CYS   194      50.522 141.003  37.017
ATOM   3142  H   CYS   194      54.151 140.963  37.984
ATOM   3143  HA  CYS   194      53.676 140.570  35.296   
ATOM   3144 1HB  CYS   194      51.765 139.245  36.027   
ATOM   3145 2HB  CYS   194      51.452 140.420  34.916   
ATOM   3146  HG  CYS   194      50.193 141.916  36.236   
ATOM   3147  N   GLU   195      52.910 143.224  35.265
ATOM   3148  CA  GLU   195      53.671 144.406  35.388
ATOM   3149  C   GLU   195      55.162 144.003  35.817
ATOM   3150  O   GLU   195      56.059 143.975  34.976
ATOM   3151  CB  GLU   195      53.070 145.366  36.419
ATOM   3152  CG  GLU   195      51.663 145.810  36.016
ATOM   3153  CD  GLU   195      51.694 146.614  34.720
ATOM   3154  OE1 GLU   195      52.741 146.622  34.066
ATOM   3155  OE2 GLU   195      50.667 147.219  34.391
ATOM   3156  H   GLU   195      52.371 143.080  34.450
ATOM   3157  HA  GLU   195      53.582 144.837  34.467   
ATOM   3158 1HB  GLU   195      53.683 146.195  36.527   
ATOM   3159 2HB  GLU   195      53.042 144.910  37.349   
ATOM   3160 1HG  GLU   195      51.243 146.379  36.773   
ATOM   3161 2HG  GLU   195      51.052 144.981  35.901   
ATOM   3162  N   GLU   196      55.505 143.677  37.068
ATOM   3163  CA  GLU   196      56.710 143.933  37.721
ATOM   3164  C   GLU   196      56.670 143.262  38.982
ATOM   3165  O   GLU   196      56.090 143.775  39.936
ATOM   3166  CB  GLU   196      56.946 145.432  37.931
ATOM   3167  CG  GLU   196      58.433 145.781  37.849
ATOM   3168  CD  GLU   196      58.763 146.976  38.738
ATOM   3169  OE1 GLU   196      58.347 146.969  39.899
ATOM   3170  OE2 GLU   196      59.432 147.892  38.247
ATOM   3171  H   GLU   196      54.788 143.197  37.548
ATOM   3172  HA  GLU   196      57.436 143.522  37.133   
ATOM   3173 1HB  GLU   196      56.567 145.722  38.851   
ATOM   3174 2HB  GLU   196      56.418 145.973  37.223   
ATOM   3175 1HG  GLU   196      58.692 145.991  36.868   
ATOM   3176 2HG  GLU   196      59.003 144.963  38.133   
ATOM   3177  N   ASP   197      57.345 141.952  39.109
ATOM   3178  CA  ASP   197      57.067 141.251  40.439
ATOM   3179  C   ASP   197      55.591 141.469  40.679
ATOM   3180  O   ASP   197      54.824 141.595  39.727
ATOM   3181  CB  ASP   197      57.878 141.809  41.612
ATOM   3182  CG  ASP   197      59.347 141.406  41.515
ATOM   3183  OD1 ASP   197      60.203 142.276  41.704
ATOM   3184  OD2 ASP   197      59.363 139.924  41.185
ATOM   3185  H   ASP   197      57.931 141.514  38.446
ATOM   3186  HA  ASP   197      57.325 140.265  40.384   
ATOM   3187 1HB  ASP   197      57.479 141.472  42.507   
ATOM   3188 2HB  ASP   197      57.798 142.842  41.635   
ATOM   3189  N   LYS   198      55.255 141.509  42.011
ATOM   3190  CA  LYS   198      53.981 141.945  42.433
ATOM   3191  C   LYS   198      53.848 143.482  42.399
ATOM   3192  O   LYS   198      54.436 144.170  43.230
ATOM   3193  CB  LYS   198      53.701 141.423  43.845
ATOM   3194  CG  LYS   198      53.404 139.923  43.841
ATOM   3195  CD  LYS   198      53.212 139.405  45.267
ATOM   3196  CE  LYS   198      52.878 137.914  45.259
ATOM   3197  NZ  LYS   198      52.645 137.439  46.648
ATOM   3198  H   LYS   198      55.918 141.231  42.687
ATOM   3199  HA  LYS   198      53.358 141.526  41.741   
ATOM   3200 1HB  LYS   198      52.903 141.938  44.258   
ATOM   3201 2HB  LYS   198      54.512 141.619  44.459   
ATOM   3202 1HG  LYS   198      54.180 139.412  43.382   
ATOM   3203 2HG  LYS   198      52.553 139.734  43.280   
ATOM   3204 1HD  LYS   198      52.453 139.933  45.734   
ATOM   3205 2HD  LYS   198      54.073 139.570  45.820   
ATOM   3206 1HE  LYS   198      53.657 137.381  44.830   
ATOM   3207 2HE  LYS   198      52.033 137.745  44.683   
ATOM   3208 1HZ  LYS   198      53.502 137.595  47.216   
ATOM   3209 2HZ  LYS   198      51.852 137.965  47.066   
ATOM   3210 3HZ  LYS   198      52.418 136.424  46.634   
ATOM   3211  N   GLY   199      53.040 143.806  41.383
ATOM   3212  CA  GLY   199      52.095 144.939  41.264
ATOM   3213  C   GLY   199      50.747 144.668  40.606
ATOM   3214  O   GLY   199      50.697 144.255  39.449
ATOM   3215  H   GLY   199      53.123 143.166  40.635
ATOM   3216 1HA  GLY   199      52.544 145.675  40.773   
ATOM   3217 2HA  GLY   199      51.935 145.314  42.169   
ATOM   3218  N   GLU   200      49.653 144.904  41.339
ATOM   3219  CA  GLU   200      48.428 145.171  40.590
ATOM   3220  C   GLU   200      47.978 144.127  39.573
ATOM   3221  O   GLU   200      48.486 143.008  39.572
ATOM   3222  CB  GLU   200      48.618 146.527  39.903
ATOM   3223  CG  GLU   200      48.685 147.665  40.921
ATOM   3224  CD  GLU   200      47.367 147.802  41.676
ATOM   3225  OE1 GLU   200      46.904 146.798  42.224
ATOM   3226  OE2 GLU   200      46.828 148.914  41.699
ATOM   3227  H   GLU   200      49.626 144.912  42.326
ATOM   3228  HA  GLU   200      47.703 145.137  41.308   
ATOM   3229 1HB  GLU   200      47.842 146.696  39.238   
ATOM   3230 2HB  GLU   200      49.483 146.514  39.333   
ATOM   3231 1HG  GLU   200      48.909 148.555  40.440   
ATOM   3232 2HG  GLU   200      49.458 147.493  41.590   
ATOM   3233  N   SER   201      47.022 144.486  38.691
ATOM   3234  CA  SER   201      47.029 144.300  37.286
ATOM   3235  C   SER   201      46.376 143.066  36.807
ATOM   3236  O   SER   201      45.218 142.815  37.135
ATOM   3237  CB  SER   201      48.483 144.336  36.811
ATOM   3238  OG  SER   201      49.035 145.625  37.031
ATOM   3239  H   SER   201      46.248 144.928  39.115
ATOM   3240  HA  SER   201      46.434 145.058  36.948   
ATOM   3241 1HB  SER   201      48.530 144.100  35.803   
ATOM   3242 2HB  SER   201      49.038 143.624  37.320   
ATOM   3243  HG  SER   201      49.637 145.528  37.696   
ATOM   3244  N   LYS   202      47.021 142.199  36.019
ATOM   3245  CA  LYS   202      46.851 141.824  34.649
ATOM   3246  C   LYS   202      45.719 140.796  34.357
ATOM   3247  O   LYS   202      45.971 139.594  34.323
ATOM   3248  CB  LYS   202      48.195 141.286  34.148
ATOM   3249  CG  LYS   202      48.283 141.329  32.622
ATOM   3250  CD  LYS   202      49.521 140.578  32.130
ATOM   3251  CE  LYS   202      49.604 140.614  30.605
ATOM   3252  NZ  LYS   202      50.806 139.869  30.144
ATOM   3253  H   LYS   202      47.735 141.773  36.551
ATOM   3254  HA  LYS   202      46.568 142.706  34.221   
ATOM   3255 1HB  LYS   202      48.330 140.314  34.481   
ATOM   3256 2HB  LYS   202      48.970 141.837  34.560   
ATOM   3257 1HG  LYS   202      48.317 142.313  32.299   
ATOM   3258 2HG  LYS   202      47.430 140.910  32.208   
ATOM   3259 1HD  LYS   202      49.490 139.595  32.458   
ATOM   3260 2HD  LYS   202      50.375 141.000  32.539   
ATOM   3261 1HE  LYS   202      49.651 141.596  30.278   
ATOM   3262 2HE  LYS   202      48.750 140.193  30.196   
ATOM   3263 1HZ  LYS   202      51.660 140.307  30.544   
ATOM   3264 2HZ  LYS   202      50.744 138.880  30.460   
ATOM   3265 3HZ  LYS   202      50.855 139.898  29.106   
ATOM   3266  N   CYS   203      44.545 141.294  34.156
ATOM   3267  CA  CYS   203      43.634 140.506  33.307
ATOM   3268  C   CYS   203      42.886 141.544  32.530
ATOM   3269  O   CYS   203      42.916 142.720  32.884
ATOM   3270  CB  CYS   203      42.652 139.633  34.091
ATOM   3271  SG  CYS   203      43.501 138.524  35.241
ATOM   3272  H   CYS   203      44.234 142.154  34.528
ATOM   3273  HA  CYS   203      44.184 139.866  32.732   
ATOM   3274 1HB  CYS   203      42.072 139.081  33.434   
ATOM   3275 2HB  CYS   203      41.986 140.233  34.609   
ATOM   3276  HG  CYS   203      43.176 139.158  36.263   
ATOM   3277  N   HIS   204      42.136 141.257  31.410
ATOM   3278  CA  HIS   204      41.071 142.043  30.775
ATOM   3279  C   HIS   204      39.865 142.137  31.703
ATOM   3280  O   HIS   204      39.860 141.529  32.771
ATOM   3281  CB  HIS   204      40.658 141.423  29.437
ATOM   3282  CG  HIS   204      40.119 140.028  29.570
ATOM   3283  ND1 HIS   204      38.844 139.751  30.014
ATOM   3284  CD2 HIS   204      40.699 138.827  29.312
ATOM   3285  CE1 HIS   204      38.667 138.436  30.021
ATOM   3286  NE2 HIS   204      39.781 137.852  29.598
ATOM   3287  H   HIS   204      42.390 140.386  31.020
ATOM   3288  HA  HIS   204      41.463 142.972  30.616   
ATOM   3289 1HB  HIS   204      41.463 141.426  28.788   
ATOM   3290 2HB  HIS   204      39.956 142.026  28.975   
ATOM   3291  HD1 HIS   204      38.181 140.378  30.278   
ATOM   3292  HD2 HIS   204      41.656 138.683  28.964   
ATOM   3293  HE1 HIS   204      37.802 137.946  30.309   
ATOM   3294  N   TYR   205      38.773 142.871  31.397
ATOM   3295  CA  TYR   205      38.040 143.515  32.497
ATOM   3296  C   TYR   205      36.713 142.734  32.701
ATOM   3297  O   TYR   205      36.718 141.650  33.280
ATOM   3298  CB  TYR   205      37.738 144.989  32.204
ATOM   3299  CG  TYR   205      39.000 145.816  32.072
ATOM   3300  CD1 TYR   205      39.664 145.905  30.847
ATOM   3301  CD2 TYR   205      39.512 146.500  33.176
ATOM   3302  CE1 TYR   205      40.827 146.668  30.728
ATOM   3303  CE2 TYR   205      40.674 147.264  33.059
ATOM   3304  CZ  TYR   205      41.328 147.346  31.834
ATOM   3305  OH  TYR   205      42.472 148.097  31.718
ATOM   3306  H   TYR   205      38.452 142.986  30.471
ATOM   3307  HA  TYR   205      38.654 143.481  33.312   
ATOM   3308 1HB  TYR   205      37.139 145.380  32.953   
ATOM   3309 2HB  TYR   205      37.176 145.066  31.338   
ATOM   3310  HD1 TYR   205      39.295 145.407  30.029   
ATOM   3311  HD2 TYR   205      39.031 146.441  34.080   
ATOM   3312  HE1 TYR   205      41.314 146.731  29.827   
ATOM   3313  HE2 TYR   205      41.047 147.765  33.873   
ATOM   3314  HH  TYR   205      42.649 148.462  32.524   
ATOM   3315  N   LEU   206      35.617 143.171  32.286
ATOM   3316  CA  LEU   206      34.382 143.296  32.918
ATOM   3317  C   LEU   206      33.184 142.654  32.318
ATOM   3318  O   LEU   206      33.035 142.645  31.098
ATOM   3319  CB  LEU   206      34.150 144.802  33.068
ATOM   3320  CG  LEU   206      33.209 145.368  31.998
ATOM   3321  CD1 LEU   206      33.029 146.871  32.196
ATOM   3322  CD2 LEU   206      33.786 145.123  30.604
ATOM   3323  H   LEU   206      35.709 143.457  31.346
ATOM   3324  HA  LEU   206      34.532 142.727  33.752   
ATOM   3325 1HB  LEU   206      35.056 145.300  33.036   
ATOM   3326 2HB  LEU   206      33.772 145.006  34.009   
ATOM   3327  HG  LEU   206      32.280 144.887  32.086   
ATOM   3328 1HD1 LEU   206      32.624 147.059  33.131   
ATOM   3329 2HD1 LEU   206      33.945 147.350  32.123   
ATOM   3330 3HD1 LEU   206      32.392 147.250  31.471   
ATOM   3331 1HD2 LEU   206      34.709 145.586  30.516   
ATOM   3332 2HD2 LEU   206      33.903 144.106  30.442   
ATOM   3333 3HD2 LEU   206      33.147 145.507  29.883   
ATOM   3334  N   GLU   207      32.173 142.039  33.083
ATOM   3335  CA  GLU   207      31.867 140.600  33.143
ATOM   3336  C   GLU   207      30.732 140.443  34.131
ATOM   3337  O   GLU   207      30.069 141.422  34.467
ATOM   3338  CB  GLU   207      33.067 139.756  33.583
ATOM   3339  CG  GLU   207      34.181 139.778  32.536
ATOM   3340  CD  GLU   207      33.719 139.133  31.233
ATOM   3341  OE1 GLU   207      32.674 139.543  30.720
ATOM   3342  OE2 GLU   207      34.416 138.230  30.758
ATOM   3343  H   GLU   207      31.633 142.670  33.618
ATOM   3344  HA  GLU   207      31.612 140.299  32.202   
ATOM   3345 1HB  GLU   207      32.766 138.780  33.755   
ATOM   3346 2HB  GLU   207      33.429 140.105  34.489   
ATOM   3347 1HG  GLU   207      35.015 139.280  32.899   
ATOM   3348 2HG  GLU   207      34.478 140.755  32.359   
ATOM   3349  N   GLU   208      30.564 139.173  34.568
ATOM   3350  CA  GLU   208      30.042 138.845  35.917
ATOM   3351  C   GLU   208      28.727 139.286  36.532
ATOM   3352  O   GLU   208      28.519 140.476  36.756
ATOM   3353  CB  GLU   208      31.211 139.292  36.799
ATOM   3354  CG  GLU   208      30.953 138.976  38.273
ATOM   3355  CD  GLU   208      30.857 137.471  38.500
ATOM   3356  OE1 GLU   208      30.991 136.726  37.526
ATOM   3357  OE2 GLU   208      30.649 137.074  39.653
ATOM   3358  H   GLU   208      30.806 138.440  33.954
ATOM   3359  HA  GLU   208      29.743 137.876  35.799   
ATOM   3360 1HB  GLU   208      31.372 140.309  36.680   
ATOM   3361 2HB  GLU   208      32.084 138.828  36.488   
ATOM   3362 1HG  GLU   208      30.077 139.435  38.583   
ATOM   3363 2HG  GLU   208      31.713 139.372  38.856   
ATOM   3364  N   LYS   209      27.180 137.834  37.046
ATOM   3365  CA  LYS   209      27.295 136.374  36.795
ATOM   3366  C   LYS   209      27.028 135.735  35.351
ATOM   3367  O   LYS   209      27.369 134.578  35.116
ATOM   3368  CB  LYS   209      26.361 135.742  37.832
ATOM   3369  CG  LYS   209      26.864 135.974  39.257
ATOM   3370  CD  LYS   209      25.905 135.358  40.277
ATOM   3371  CE  LYS   209      26.371 135.653  41.702
ATOM   3372  NZ  LYS   209      25.390 135.110  42.679
ATOM   3373  H   LYS   209      26.361 138.189  37.468
ATOM   3374  HA  LYS   209      28.298 136.230  36.914   
ATOM   3375 1HB  LYS   209      26.272 134.726  37.652   
ATOM   3376 2HB  LYS   209      25.407 136.131  37.729   
ATOM   3377 1HG  LYS   209      26.962 136.990  39.435   
ATOM   3378 2HG  LYS   209      27.808 135.562  39.368   
ATOM   3379 1HD  LYS   209      25.846 134.334  40.131   
ATOM   3380 2HD  LYS   209      24.950 135.734  40.134   
ATOM   3381 1HE  LYS   209      26.472 136.676  41.835   
ATOM   3382 2HE  LYS   209      27.302 135.227  41.864   
ATOM   3383 1HZ  LYS   209      24.463 135.554  42.523   
ATOM   3384 2HZ  LYS   209      25.307 134.081  42.552   
ATOM   3385 3HZ  LYS   209      25.714 135.314  43.646   
ATOM   3386  N   ASN   210      26.473 136.551  34.586
ATOM   3387  CA  ASN   210      26.685 136.724  33.163
ATOM   3388  C   ASN   210      26.984 138.124  32.804
ATOM   3389  O   ASN   210      27.309 138.928  33.676
ATOM   3390  CB  ASN   210      25.456 136.232  32.392
ATOM   3391  CG  ASN   210      25.377 134.709  32.391
ATOM   3392  OD1 ASN   210      26.264 134.033  31.889
ATOM   3393  ND2 ASN   210      24.323 134.151  32.949
ATOM   3394  H   ASN   210      25.822 137.129  35.051
ATOM   3395  HA  ASN   210      27.524 136.184  32.948   
ATOM   3396 1HB  ASN   210      25.488 136.583  31.418   
ATOM   3397 2HB  ASN   210      24.596 136.628  32.812   
ATOM   3398 1HD2 ASN   210      24.236 133.155  32.968   
ATOM   3399 2HD2 ASN   210      23.610 134.723  33.354   
ATOM   3400  N   GLN   211      26.886 138.493  31.522
ATOM   3401  CA  GLN   211      26.755 139.942  31.312
ATOM   3402  C   GLN   211      25.513 140.388  32.031
ATOM   3403  O   GLN   211      25.519 141.430  32.683
ATOM   3404  CB  GLN   211      26.665 140.309  29.829
ATOM   3405  CG  GLN   211      27.987 140.055  29.106
ATOM   3406  CD  GLN   211      29.103 140.919  29.683
ATOM   3407  OE1 GLN   211      28.938 142.116  29.873
ATOM   3408  NE2 GLN   211      30.248 140.336  29.969
ATOM   3409  H   GLN   211      26.892 137.891  30.740
ATOM   3410  HA  GLN   211      27.590 140.384  31.697   
ATOM   3411 1HB  GLN   211      26.396 141.304  29.729   
ATOM   3412 2HB  GLN   211      25.908 139.765  29.378   
ATOM   3413 1HG  GLN   211      27.878 140.251  28.094   
ATOM   3414 2HG  GLN   211      28.243 139.054  29.182   
ATOM   3415 1HE2 GLN   211      31.001 140.873  30.348   
ATOM   3416 2HE2 GLN   211      30.364 139.356  29.807   
ATOM   3417  N   GLU   212      24.409 139.634  31.955
ATOM   3418  CA  GLU   212      23.327 139.803  33.013
ATOM   3419  C   GLU   212      23.867 140.417  34.327
ATOM   3420  O   GLU   212      24.751 139.842  34.959
ATOM   3421  CB  GLU   212      22.673 138.447  33.296
ATOM   3422  CG  GLU   212      21.953 137.904  32.061
ATOM   3423  CD  GLU   212      20.520 138.421  31.992
ATOM   3424  OE1 GLU   212      20.036 138.647  30.880
ATOM   3425  OE2 GLU   212      19.915 138.587  33.058
ATOM   3426  H   GLU   212      24.281 138.972  31.235
ATOM   3427  HA  GLU   212      22.638 140.451  32.629   
ATOM   3428 1HB  GLU   212      22.004 138.537  34.082   
ATOM   3429 2HB  GLU   212      23.391 137.769  33.611   
ATOM   3430 1HG  GLU   212      21.953 136.868  32.081   
ATOM   3431 2HG  GLU   212      22.468 138.179  31.205   
ATOM   3432  N   GLN   213      23.372 141.571  34.783
ATOM   3433  CA  GLN   213      24.271 142.701  35.131
ATOM   3434  C   GLN   213      25.133 142.206  36.322
ATOM   3435  O   GLN   213      26.098 142.865  36.700
ATOM   3436  CB  GLN   213      23.514 143.972  35.523
ATOM   3437  CG  GLN   213      22.726 144.544  34.344
ATOM   3438  CD  GLN   213      23.661 144.993  33.226
ATOM   3439  OE1 GLN   213      24.479 145.883  33.410
ATOM   3440  NE2 GLN   213      23.559 144.393  32.059
ATOM   3441  H   GLN   213      22.398 141.679  34.894
ATOM   3442  HA  GLN   213      24.808 142.940  34.296   
ATOM   3443 1HB  GLN   213      24.180 144.682  35.878   
ATOM   3444 2HB  GLN   213      22.871 143.770  36.310   
ATOM   3445 1HG  GLN   213      22.148 145.343  34.662   
ATOM   3446 2HG  GLN   213      22.064 143.832  33.985   
ATOM   3447 1HE2 GLN   213      24.157 144.663  31.304   
ATOM   3448 2HE2 GLN   213      22.884 143.667  31.927   
ATOM   3449  N   GLY   214      24.884 141.109  36.944
ATOM   3450  CA  GLY   214      25.924 140.370  37.668
ATOM   3451  C   GLY   214      25.647 140.523  39.168
ATOM   3452  O   GLY   214      24.512 140.782  39.562
ATOM   3453  H   GLY   214      23.963 140.755  36.929
ATOM   3454 1HA  GLY   214      26.821 140.778  37.458   
ATOM   3455 2HA  GLY   214      25.863 139.395  37.422   
ATOM   3456  N   VAL   215      26.686 140.371  39.999
ATOM   3457  CA  VAL   215      27.201 141.336  41.005
ATOM   3458  C   VAL   215      28.083 142.408  40.424
ATOM   3459  O   VAL   215      27.616 143.514  40.158
ATOM   3460  CB  VAL   215      27.959 140.566  42.109
ATOM   3461  CG1 VAL   215      28.504 141.532  43.160
ATOM   3462  CG2 VAL   215      27.026 139.573  42.801
ATOM   3463  H   VAL   215      27.135 139.498  39.893
ATOM   3464  HA  VAL   215      26.376 141.822  41.359   
ATOM   3465  HB  VAL   215      28.757 140.049  41.664   
ATOM   3466 1HG1 VAL   215      29.156 142.205  42.718   
ATOM   3467 2HG1 VAL   215      27.724 142.057  43.598   
ATOM   3468 3HG1 VAL   215      29.011 141.006  43.896   
ATOM   3469 1HG2 VAL   215      26.230 140.077  43.233   
ATOM   3470 2HG2 VAL   215      26.659 138.892  42.111   
ATOM   3471 3HG2 VAL   215      27.540 139.060  43.540   
ATOM   3472  N   GLU   216      29.359 142.162  40.193
ATOM   3473  CA  GLU   216      30.023 143.086  39.214
ATOM   3474  C   GLU   216      31.379 142.659  38.710
ATOM   3475  O   GLU   216      31.652 141.465  38.608
ATOM   3476  CB  GLU   216      30.116 144.466  39.870
ATOM   3477  CG  GLU   216      31.011 144.437  41.110
ATOM   3478  CD  GLU   216      30.913 145.746  41.885
ATOM   3479  OE1 GLU   216      29.808 146.082  42.321
ATOM   3480  OE2 GLU   216      31.947 146.406  42.038
ATOM   3481  H   GLU   216      29.885 141.435  40.605
ATOM   3482  HA  GLU   216      29.441 143.064  38.376   
ATOM   3483 1HB  GLU   216      29.169 144.797  40.128   
ATOM   3484 2HB  GLU   216      30.482 145.155  39.188   
ATOM   3485 1HG  GLU   216      31.994 144.266  40.830   
ATOM   3486 2HG  GLU   216      30.740 143.645  41.721   
ATOM   3487  N   ARG   217      32.370 143.483  38.349
ATOM   3488  CA  ARG   217      33.070 143.644  37.078
ATOM   3489  C   ARG   217      34.628 143.583  37.435
ATOM   3490  O   ARG   217      35.201 144.580  37.867
ATOM   3491  CB  ARG   217      32.745 144.965  36.375
ATOM   3492  CG  ARG   217      31.267 145.051  35.991
ATOM   3493  CD  ARG   217      30.948 146.410  35.370
ATOM   3494  NE  ARG   217      29.507 146.487  35.052
ATOM   3495  CZ  ARG   217      28.920 147.620  34.708
ATOM   3496  NH1 ARG   217      27.631 147.646  34.432
ATOM   3497  NH2 ARG   217      29.626 148.728  34.641
ATOM   3498  H   ARG   217      32.627 144.048  39.116
ATOM   3499  HA  ARG   217      32.715 142.912  36.462   
ATOM   3500 1HB  ARG   217      33.334 145.067  35.529   
ATOM   3501 2HB  ARG   217      32.995 145.761  36.989   
ATOM   3502 1HG  ARG   217      30.676 144.899  36.829   
ATOM   3503 2HG  ARG   217      31.032 144.295  35.322   
ATOM   3504 1HD  ARG   217      31.507 146.543  34.507   
ATOM   3505 2HD  ARG   217      31.204 147.168  36.029   
ATOM   3506  HE  ARG   217      28.910 145.748  35.070   
ATOM   3507 1HH1 ARG   217      27.092 146.805  34.482   
ATOM   3508 2HH1 ARG   217      27.193 148.506  34.172   
ATOM   3509 1HH2 ARG   217      30.604 148.711  34.850   
ATOM   3510 2HH2 ARG   217      29.185 149.587  34.381   
ATOM   3511  N   VAL   218      35.124 142.390  37.195
ATOM   3512  CA  VAL   218      36.142 141.737  38.026
ATOM   3513  C   VAL   218      37.105 140.899  37.240
ATOM   3514  O   VAL   218      36.743 140.358  36.198
ATOM   3515  CB  VAL   218      35.450 140.877  39.107
ATOM   3516  CG1 VAL   218      34.693 139.715  38.464
ATOM   3517  CG2 VAL   218      36.484 140.305  40.075
ATOM   3518  H   VAL   218      34.778 141.922  36.398
ATOM   3519  HA  VAL   218      36.690 142.503  38.419   
ATOM   3520  HB  VAL   218      34.775 141.485  39.633   
ATOM   3521 1HG1 VAL   218      33.970 140.078  37.816   
ATOM   3522 2HG1 VAL   218      35.350 139.115  37.933   
ATOM   3523 3HG1 VAL   218      34.232 139.144  39.196   
ATOM   3524 1HG2 VAL   218      37.161 139.712  39.561   
ATOM   3525 2HG2 VAL   218      36.998 141.075  40.541   
ATOM   3526 3HG2 VAL   218      36.013 139.729  40.797   
ATOM   3527  N   GLN   219      38.338 140.786  37.748
ATOM   3528  CA  GLN   219      39.544 140.110  37.081
ATOM   3529  C   GLN   219      39.185 138.629  37.040
ATOM   3530  O   GLN   219      38.418 138.157  37.877
ATOM   3531  CB  GLN   219      40.858 140.311  37.840
ATOM   3532  CG  GLN   219      41.194 141.794  38.001
ATOM   3533  CD  GLN   219      41.360 142.468  36.643
ATOM   3534  OE1 GLN   219      42.169 142.050  35.828
ATOM   3535  NE2 GLN   219      40.604 143.513  36.379
ATOM   3536  H   GLN   219      38.444 141.188  38.643
ATOM   3537  HA  GLN   219      39.711 140.512  36.158   
ATOM   3538 1HB  GLN   219      41.628 139.828  37.343   
ATOM   3539 2HB  GLN   219      40.798 139.861  38.771   
ATOM   3540 1HG  GLN   219      42.063 141.900  38.555   
ATOM   3541 2HG  GLN   219      40.446 142.268  38.540   
ATOM   3542 1HE2 GLN   219      40.686 143.980  35.498   
ATOM   3543 2HE2 GLN   219      39.948 143.840  37.059   
ATOM   3544  N   SER   220      39.748 137.873  36.057
ATOM   3545  CA  SER   220      39.598 136.398  35.928
ATOM   3546  C   SER   220      40.903 135.625  36.047
ATOM   3547  O   SER   220      41.913 136.029  35.476
ATOM   3548  CB  SER   220      38.932 136.090  34.585
ATOM   3549  OG  SER   220      37.606 136.598  34.572
ATOM   3550  H   SER   220      40.292 138.362  35.395
ATOM   3551  HA  SER   220      39.025 136.112  36.723   
ATOM   3552 1HB  SER   220      38.919 135.066  34.425   
ATOM   3553 2HB  SER   220      39.480 136.515  33.814   
ATOM   3554  HG  SER   220      37.603 137.300  35.139   
ATOM   3555  N   CYS   221      40.957 134.471  36.785
ATOM   3556  CA  CYS   221      42.141 133.653  36.988
ATOM   3557  C   CYS   221      41.949 132.236  37.646
ATOM   3558  O   CYS   221      41.067 132.060  38.484
ATOM   3559  CB  CYS   221      43.111 134.489  37.825
ATOM   3560  SG  CYS   221      42.466 134.816  39.484
ATOM   3561  H   CYS   221      40.104 134.197  37.199
ATOM   3562  HA  CYS   221      42.442 133.477  36.029   
ATOM   3563 1HB  CYS   221      43.309 135.384  37.343   
ATOM   3564 2HB  CYS   221      44.024 134.004  37.893   
ATOM   3565  HG  CYS   221      43.459 134.357  40.079   
ATOM   3566  N   TRP   222      42.800 131.256  37.241
ATOM   3567  CA  TRP   222      42.713 129.982  37.777
ATOM   3568  C   TRP   222      43.380 129.690  39.113
ATOM   3569  O   TRP   222      42.829 128.955  39.929
ATOM   3570  CB  TRP   222      43.257 129.037  36.702
ATOM   3571  CG  TRP   222      42.345 128.956  35.510
ATOM   3572  CD1 TRP   222      42.555 129.540  34.305
ATOM   3573  CD2 TRP   222      41.093 128.258  35.410
ATOM   3574  NE1 TRP   222      41.506 129.244  33.465
ATOM   3575  CE2 TRP   222      40.584 128.454  34.113
ATOM   3576  CE3 TRP   222      40.358 127.480  36.312
ATOM   3577  CZ2 TRP   222      39.374 127.898  33.705
ATOM   3578  CZ3 TRP   222      39.147 126.923  35.906
ATOM   3579  CH2 TRP   222      38.658 127.130  34.612
ATOM   3580  H   TRP   222      43.490 131.448  36.563
ATOM   3581  HA  TRP   222      41.715 129.954  37.988   
ATOM   3582 1HB  TRP   222      43.395 128.092  37.103   
ATOM   3583 2HB  TRP   222      44.198 129.350  36.403   
ATOM   3584  HD1 TRP   222      43.373 130.112  34.068   
ATOM   3585  HE1 TRP   222      41.431 129.535  32.588   
ATOM   3586  HE3 TRP   222      40.705 127.319  37.264   
ATOM   3587  HZ2 TRP   222      39.017 128.051  32.755   
ATOM   3588  HZ3 TRP   222      38.609 126.353  36.568   
ATOM   3589  HH2 TRP   222      37.765 126.714  34.325   
ATOM   3590  N   SER   223      44.610 130.303  39.335
ATOM   3591  CA  SER   223      45.435 130.030  40.598
ATOM   3592  C   SER   223      46.035 131.375  40.937
ATOM   3593  O   SER   223      45.704 132.374  40.303
ATOM   3594  CB  SER   223      46.548 128.998  40.406
ATOM   3595  OG  SER   223      47.260 128.818  41.621
ATOM   3596  H   SER   223      44.958 130.932  38.659
ATOM   3597  HA  SER   223      44.847 129.642  41.337   
ATOM   3598 1HB  SER   223      47.196 129.313  39.661   
ATOM   3599 2HB  SER   223      46.142 128.095  40.098   
ATOM   3600  HG  SER   223      46.664 128.485  42.211   
ATOM   3601  N   ASN   224      46.883 131.307  41.910
ATOM   3602  CA  ASN   224      47.664 132.470  42.334
ATOM   3603  C   ASN   224      48.408 133.202  41.178
ATOM   3604  O   ASN   224      48.571 134.419  41.223
ATOM   3605  CB  ASN   224      48.663 132.028  43.407
ATOM   3606  CG  ASN   224      49.506 130.851  42.927
ATOM   3607  OD1 ASN   224      49.215 130.243  41.907
ATOM   3608  ND2 ASN   224      50.556 130.516  43.648
ATOM   3609  H   ASN   224      47.008 130.446  42.376
ATOM   3610  HA  ASN   224      46.960 133.109  42.705   
ATOM   3611 1HB  ASN   224      48.157 131.768  44.273   
ATOM   3612 2HB  ASN   224      49.279 132.821  43.662   
ATOM   3613 1HD2 ASN   224      51.134 129.751  43.364   
ATOM   3614 2HD2 ASN   224      50.776 131.027  44.479   
ATOM   3615  N   THR   225      48.840 132.377  40.139
ATOM   3616  CA  THR   225      49.532 132.927  38.994
ATOM   3617  C   THR   225      48.727 132.943  37.621
ATOM   3618  O   THR   225      48.527 134.005  37.035
ATOM   3619  CB  THR   225      50.847 132.145  38.815
ATOM   3620  OG1 THR   225      51.681 132.373  39.943
ATOM   3621  CG2 THR   225      51.591 132.589  37.558
ATOM   3622  H   THR   225      48.671 131.405  40.180
ATOM   3623  HA  THR   225      49.666 133.894  39.293   
ATOM   3624  HB  THR   225      50.660 131.112  38.779   
ATOM   3625  HG1 THR   225      51.125 132.490  40.644   
ATOM   3626 1HG2 THR   225      51.001 132.428  36.721   
ATOM   3627 2HG2 THR   225      51.819 133.598  37.619   
ATOM   3628 3HG2 THR   225      52.471 132.050  37.458   
ATOM   3629  N   THR   226      48.315 131.819  37.191
ATOM   3630  CA  THR   226      47.626 131.636  35.917
ATOM   3631  C   THR   226      46.229 132.250  35.919
ATOM   3632  O   THR   226      45.439 131.981  36.821
ATOM   3633  CB  THR   226      47.533 130.136  35.576
ATOM   3634  OG1 THR   226      48.844 129.593  35.503
ATOM   3635  CG2 THR   226      46.835 129.913  34.236
ATOM   3636  H   THR   226      48.477 131.036  37.769
ATOM   3637  HA  THR   226      48.203 132.142  35.244   
ATOM   3638  HB  THR   226      47.032 129.615  36.337   
ATOM   3639  HG1 THR   226      48.754 128.706  35.644   
ATOM   3640 1HG2 THR   226      45.873 130.299  34.269   
ATOM   3641 2HG2 THR   226      47.362 130.386  33.479   
ATOM   3642 3HG2 THR   226      46.784 128.899  34.027   
ATOM   3643  N   CYS   227      45.920 133.088  34.880
ATOM   3644  CA  CYS   227      44.621 133.721  34.722
ATOM   3645  C   CYS   227      43.662 133.163  33.676
ATOM   3646  O   CYS   227      44.049 132.970  32.526
ATOM   3647  CB  CYS   227      44.898 135.199  34.439
ATOM   3648  SG  CYS   227      45.532 136.060  35.899
ATOM   3649  H   CYS   227      46.625 133.258  34.210
ATOM   3650  HA  CYS   227      44.156 133.505  35.604   
ATOM   3651 1HB  CYS   227      44.033 135.661  34.107   
ATOM   3652 2HB  CYS   227      45.574 135.286  33.659   
ATOM   3653  HG  CYS   227      46.727 135.787  35.676   
ATOM   3654  N   GLN   228      42.405 132.902  34.051
ATOM   3655  CA  GLN   228      41.522 132.037  33.273
ATOM   3656  C   GLN   228      41.581 132.600  31.838
ATOM   3657  O   GLN   228      41.505 133.812  31.649
ATOM   3658  CB  GLN   228      40.076 132.026  33.774
ATOM   3659  CG  GLN   228      39.423 133.401  33.635
ATOM   3660  CD  GLN   228      39.402 133.853  32.178
ATOM   3661  OE1 GLN   228      38.869 133.171  31.315
ATOM   3662  NE2 GLN   228      39.976 135.000  31.882
ATOM   3663  H   GLN   228      42.066 133.314  34.882
ATOM   3664  HA  GLN   228      41.862 131.081  33.378   
ATOM   3665 1HB  GLN   228      40.050 131.723  34.764   
ATOM   3666 2HB  GLN   228      39.527 131.322  33.248   
ATOM   3667 1HG  GLN   228      39.935 134.094  34.211   
ATOM   3668 2HG  GLN   228      38.457 133.371  34.008   
ATOM   3669 1HE2 GLN   228      39.981 135.327  30.937   
ATOM   3670 2HE2 GLN   228      40.407 135.544  32.602   
ATOM   3671  N   LYS   229      41.708 131.692  30.889
ATOM   3672  CA  LYS   229      41.743 132.088  29.492
ATOM   3673  C   LYS   229      40.384 132.338  28.851
ATOM   3674  O   LYS   229      39.759 131.406  28.349
ATOM   3675  CB  LYS   229      42.503 131.009  28.715
ATOM   3676  CG  LYS   229      43.902 131.482  28.319
ATOM   3677  CD  LYS   229      44.630 132.085  29.521
ATOM   3678  CE  LYS   229      45.985 132.652  29.102
ATOM   3679  NZ  LYS   229      46.339 133.810  29.965
ATOM   3680  H   LYS   229      41.778 130.736  31.121
ATOM   3681  HA  LYS   229      42.212 132.994  29.508   
ATOM   3682 1HB  LYS   229      41.969 130.744  27.868   
ATOM   3683 2HB  LYS   229      42.572 130.148  29.286   
ATOM   3684 1HG  LYS   229      43.834 132.184  27.560   
ATOM   3685 2HG  LYS   229      44.448 130.687  27.939   
ATOM   3686 1HD  LYS   229      44.762 131.362  30.252   
ATOM   3687 2HD  LYS   229      44.051 132.833  29.944   
ATOM   3688 1HE  LYS   229      45.951 132.950  28.110   
ATOM   3689 2HE  LYS   229      46.713 131.919  29.180   
ATOM   3690 1HZ  LYS   229      45.614 134.549  29.869   
ATOM   3691 2HZ  LYS   229      46.389 133.501  30.957   
ATOM   3692 3HZ  LYS   229      47.262 134.190  29.674   
ATOM   3693  N   SER   230      39.968 133.582  28.878
ATOM   3694  CA  SER   230      38.669 133.933  28.330
ATOM   3695  C   SER   230      38.684 134.115  26.844
ATOM   3696  O   SER   230      39.750 134.110  26.232
ATOM   3697  CB  SER   230      38.167 135.211  29.005
ATOM   3698  OG  SER   230      38.963 136.317  28.607
ATOM   3699  H   SER   230      40.535 134.291  29.267
ATOM   3700  HA  SER   230      38.077 133.124  28.522   
ATOM   3701 1HB  SER   230      38.204 135.103  30.035   
ATOM   3702 2HB  SER   230      37.177 135.379  28.749   
ATOM   3703  HG  SER   230      38.784 136.450  27.733   
ATOM   3704  N   CYS   231      37.502 134.276  26.329
ATOM   3705  CA  CYS   231      37.539 134.341  24.840
ATOM   3706  C   CYS   231      36.512 135.306  24.565
ATOM   3707  O   CYS   231      35.742 135.657  25.457
ATOM   3708  CB  CYS   231      37.224 133.025  24.127
ATOM   3709  SG  CYS   231      37.128 133.234  22.332
ATOM   3710  H   CYS   231      36.635 134.357  26.794
ATOM   3711  HA  CYS   231      38.462 134.619  24.505   
ATOM   3712 1HB  CYS   231      36.332 132.637  24.483   
ATOM   3713 2HB  CYS   231      37.944 132.318  24.360   
ATOM   3714  HG  CYS   231      38.016 132.399  22.078   
ATOM   3715  N   ALA   232      36.421 135.806  23.282
ATOM   3716  CA  ALA   232      35.361 136.694  22.894
ATOM   3717  C   ALA   232      34.095 135.918  22.541
ATOM   3718  O   ALA   232      34.118 134.691  22.489
ATOM   3719  CB  ALA   232      35.802 137.550  21.714
ATOM   3720  H   ALA   232      37.100 135.546  22.615
ATOM   3721  HA  ALA   232      35.192 137.274  23.716   
ATOM   3722 1HB  ALA   232      36.633 138.112  21.975   
ATOM   3723 2HB  ALA   232      36.045 136.945  20.908   
ATOM   3724 3HB  ALA   232      35.036 138.190  21.435   
ATOM   3725  N   TYR   233      33.097 136.660  22.319
ATOM   3726  CA  TYR   233      31.826 136.012  21.998
ATOM   3727  C   TYR   233      31.891 134.982  20.846
ATOM   3728  O   TYR   233      31.036 134.103  20.756
ATOM   3729  CB  TYR   233      30.803 137.103  21.665
ATOM   3730  CG  TYR   233      30.440 137.938  22.877
ATOM   3731  CD1 TYR   233      30.486 139.332  22.815
ATOM   3732  CD2 TYR   233      30.057 137.320  24.067
ATOM   3733  CE1 TYR   233      30.151 140.099  23.932
ATOM   3734  CE2 TYR   233      29.722 138.086  25.186
ATOM   3735  CZ  TYR   233      29.770 139.473  25.114
ATOM   3736  OH  TYR   233      29.441 140.228  26.214
ATOM   3737  H   TYR   233      33.142 137.645  22.350
ATOM   3738  HA  TYR   233      31.598 135.495  22.848   
ATOM   3739 1HB  TYR   233      29.949 136.673  21.267   
ATOM   3740 2HB  TYR   233      31.174 137.714  20.916   
ATOM   3741  HD1 TYR   233      30.768 139.795  21.944   
ATOM   3742  HD2 TYR   233      30.021 136.296  24.120   
ATOM   3743  HE1 TYR   233      30.185 141.123  23.884   
ATOM   3744  HE2 TYR   233      29.441 137.630  26.061   
ATOM   3745  HH  TYR   233      28.542 140.291  26.250   
ATOM   3746  N   ASP   234      32.917 135.143  20.026
ATOM   3747  CA  ASP   234      32.869 134.965  18.510
ATOM   3748  C   ASP   234      33.233 133.553  18.194
ATOM   3749  O   ASP   234      32.518 132.883  17.452
ATOM   3750  CB  ASP   234      33.821 135.927  17.792
ATOM   3751  CG  ASP   234      33.648 135.853  16.278
ATOM   3752  OD1 ASP   234      34.222 136.699  15.585
ATOM   3753  OD2 ASP   234      32.744 134.663  16.007
ATOM   3754  H   ASP   234      33.769 135.397  20.455
ATOM   3755  HA  ASP   234      31.923 135.154  18.176   
ATOM   3756 1HB  ASP   234      34.801 135.706  18.045   
ATOM   3757 2HB  ASP   234      33.653 136.896  18.118   
ATOM   3758  N   ARG   235      34.327 133.191  18.788
ATOM   3759  CA  ARG   235      34.783 131.756  18.755
ATOM   3760  C   ARG   235      34.432 131.154  20.050
ATOM   3761  O   ARG   235      34.277 129.938  20.143
ATOM   3762  CB  ARG   235      36.289 131.632  18.510
ATOM   3763  CG  ARG   235      36.616 130.447  17.601
ATOM   3764  CD  ARG   235      35.381 130.010  16.815
ATOM   3765  NE  ARG   235      34.946 131.102  15.920
ATOM   3766  CZ  ARG   235      33.702 131.208  15.487
ATOM   3767  NH1 ARG   235      33.355 132.197  14.689
ATOM   3768  NH2 ARG   235      32.804 130.319  15.856
ATOM   3769  H   ARG   235      34.870 133.859  19.272
ATOM   3770  HA  ARG   235      34.298 131.264  18.004   
ATOM   3771 1HB  ARG   235      36.785 131.529  19.414   
ATOM   3772 2HB  ARG   235      36.650 132.507  18.090   
ATOM   3773 1HG  ARG   235      36.970 129.655  18.168   
ATOM   3774 2HG  ARG   235      37.377 130.705  16.946   
ATOM   3775 1HD  ARG   235      34.615 129.765  17.469   
ATOM   3776 2HD  ARG   235      35.599 129.164  16.258   
ATOM   3777  HE  ARG   235      35.513 131.793  15.596   
ATOM   3778 1HH1 ARG   235      34.035 132.874  14.407   
ATOM   3779 2HH1 ARG   235      32.412 132.271  14.365   
ATOM   3780 1HH2 ARG   235      33.064 129.567  16.462   
ATOM   3781 2HH2 ARG   235      31.862 130.396  15.531   
ATOM   3782  N   LEU   236      34.298 132.016  21.064
ATOM   3783  CA  LEU   236      33.439 131.495  22.183
ATOM   3784  C   LEU   236      34.115 130.848  23.390
ATOM   3785  O   LEU   236      33.796 131.182  24.528
ATOM   3786  CB  LEU   236      32.460 130.510  21.539
ATOM   3787  CG  LEU   236      31.515 129.860  22.556
ATOM   3788  CD1 LEU   236      30.660 130.927  23.236
ATOM   3789  CD2 LEU   236      30.592 128.863  21.858
ATOM   3790  H   LEU   236      34.690 132.918  21.137
ATOM   3791  HA  LEU   236      33.022 132.328  22.600   
ATOM   3792 1HB  LEU   236      32.985 129.777  21.031   
ATOM   3793 2HB  LEU   236      31.909 130.992  20.808   
ATOM   3794  HG  LEU   236      32.094 129.360  23.275   
ATOM   3795 1HD1 LEU   236      31.267 131.607  23.730   
ATOM   3796 2HD1 LEU   236      30.095 131.432  22.529   
ATOM   3797 3HD1 LEU   236      30.022 130.485  23.923   
ATOM   3798 1HD2 LEU   236      30.026 129.348  21.138   
ATOM   3799 2HD2 LEU   236      31.153 128.121  21.401   
ATOM   3800 3HD2 LEU   236      29.955 128.426  22.549   
ATOM   3801  N   LEU   237      34.992 129.986  23.143
ATOM   3802  CA  LEU   237      35.519 129.216  24.273
ATOM   3803  C   LEU   237      37.037 129.235  24.425
ATOM   3804  O   LEU   237      37.755 129.296  23.429
ATOM   3805  CB  LEU   237      35.024 127.775  24.132
ATOM   3806  CG  LEU   237      33.495 127.670  24.116
ATOM   3807  CD1 LEU   237      33.067 126.239  23.800
ATOM   3808  CD2 LEU   237      32.924 128.062  25.479
ATOM   3809  H   LEU   237      35.338 129.809  22.236
ATOM   3810  HA  LEU   237      35.154 129.696  25.096   
ATOM   3811 1HB  LEU   237      35.406 127.197  24.900   
ATOM   3812 2HB  LEU   237      35.413 127.354  23.270   
ATOM   3813  HG  LEU   237      33.127 128.319  23.377   
ATOM   3814 1HD1 LEU   237      33.431 125.957  22.871   
ATOM   3815 2HD1 LEU   237      33.439 125.591  24.518   
ATOM   3816 3HD1 LEU   237      32.033 126.172  23.790   
ATOM   3817 1HD2 LEU   237      33.295 127.431  26.213   
ATOM   3818 2HD2 LEU   237      33.190 129.037  25.707   
ATOM   3819 3HD2 LEU   237      31.890 127.990  25.464   
ATOM   3820  N   PRO   238      37.454 129.173  25.700
ATOM   3821  CA  PRO   238      38.649 129.881  26.150
ATOM   3822  C   PRO   238      39.980 129.137  26.111
ATOM   3823  O   PRO   238      40.002 127.910  26.164
ATOM   3824  CB  PRO   238      38.249 130.225  27.586
ATOM   3825  CG  PRO   238      37.430 129.048  28.069
ATOM   3826  CD  PRO   238      36.638 128.557  26.869
ATOM   3827  HA  PRO   238      38.831 130.644  25.498   
ATOM   3828 1HB  PRO   238      37.670 131.080  27.592   
ATOM   3829 2HB  PRO   238      39.095 130.325  28.170   
ATOM   3830 1HG  PRO   238      36.783 129.354  28.815   
ATOM   3831 2HG  PRO   238      38.058 128.298  28.405   
ATOM   3832 1HD  PRO   238      35.706 128.973  26.886   
ATOM   3833 2HD  PRO   238      36.695 127.539  26.821   
ATOM   3834  N   THR   239      40.967 129.967  26.028
ATOM   3835  CA  THR   239      42.140 129.863  25.212
ATOM   3836  C   THR   239      43.228 128.918  25.813
ATOM   3837  O   THR   239      43.075 127.699  25.774
ATOM   3838  CB  THR   239      42.738 131.265  24.986
ATOM   3839  OG1 THR   239      41.776 132.083  24.335
ATOM   3840  CG2 THR   239      43.993 131.200  24.118
ATOM   3841  H   THR   239      40.858 130.751  26.618
ATOM   3842  HA  THR   239      41.769 129.458  24.352   
ATOM   3843  HB  THR   239      42.955 131.726  25.904   
ATOM   3844  HG1 THR   239      41.086 132.162  24.911   
ATOM   3845 1HG2 THR   239      44.711 130.611  24.577   
ATOM   3846 2HG2 THR   239      43.764 130.792  23.193   
ATOM   3847 3HG2 THR   239      44.378 132.152  23.979   
ATOM   3848  N   LYS   240      44.389 129.456  26.410
ATOM   3849  CA  LYS   240      45.438 128.716  26.934
ATOM   3850  C   LYS   240      46.840 129.347  26.690
ATOM   3851  O   LYS   240      47.039 130.039  25.694
ATOM   3852  CB  LYS   240      45.385 127.303  26.346
ATOM   3853  CG  LYS   240      45.632 127.312  24.837
ATOM   3854  CD  LYS   240      47.049 127.794  24.525
ATOM   3855  CE  LYS   240      47.228 129.253  24.941
ATOM   3856  NZ  LYS   240      46.277 130.115  24.189
ATOM   3857  H   LYS   240      44.429 130.441  26.446
ATOM   3858  HA  LYS   240      45.218 128.747  27.930   
ATOM   3859 1HB  LYS   240      44.465 126.872  26.549   
ATOM   3860 2HB  LYS   240      46.087 126.701  26.813   
ATOM   3861 1HG  LYS   240      44.940 127.927  24.371   
ATOM   3862 2HG  LYS   240      45.491 126.360  24.452   
ATOM   3863 1HD  LYS   240      47.241 127.691  23.512   
ATOM   3864 2HD  LYS   240      47.740 127.200  25.019   
ATOM   3865 1HE  LYS   240      48.202 129.556  24.754   
ATOM   3866 2HE  LYS   240      47.063 129.352  25.960   
ATOM   3867 1HZ  LYS   240      46.459 130.025  23.169   
ATOM   3868 2HZ  LYS   240      45.302 129.817  24.394   
ATOM   3869 3HZ  LYS   240      46.405 131.106  24.477   
ATOM   3870  N   GLU   241      47.700 129.086  27.561
ATOM   3871  CA  GLU   241      49.057 129.476  27.188
ATOM   3872  C   GLU   241      50.119 128.430  26.888
ATOM   3873  O   GLU   241      51.277 128.774  26.664
ATOM   3874  CB  GLU   241      49.527 130.394  28.320
ATOM   3875  CG  GLU   241      48.743 131.706  28.340
ATOM   3876  CD  GLU   241      49.250 132.629  29.443
ATOM   3877  OE1 GLU   241      48.864 133.801  29.444
ATOM   3878  OE2 GLU   241      50.025 132.155  30.281
ATOM   3879  H   GLU   241      47.546 128.657  28.436
ATOM   3880  HA  GLU   241      48.922 129.876  26.259   
ATOM   3881 1HB  GLU   241      50.539 130.591  28.216   
ATOM   3882 2HB  GLU   241      49.425 129.910  29.230   
ATOM   3883 1HG  GLU   241      47.735 131.511  28.480   
ATOM   3884 2HG  GLU   241      48.824 132.178  27.421   
ATOM   3885  N   ILE   242      49.797 127.144  26.860
ATOM   3886  CA  ILE   242      50.572 126.035  26.369
ATOM   3887  C   ILE   242      49.785 124.743  26.057
ATOM   3888  O   ILE   242      50.115 123.679  26.575
ATOM   3889  CB  ILE   242      51.688 125.743  27.396
ATOM   3890  CG1 ILE   242      52.668 124.704  26.839
ATOM   3891  CG2 ILE   242      51.088 125.199  28.694
ATOM   3892  CD1 ILE   242      53.830 124.457  27.796
ATOM   3893  H   ILE   242      48.899 126.977  27.234
ATOM   3894  HA  ILE   242      50.904 126.389  25.471   
ATOM   3895  HB  ILE   242      52.199 126.639  27.594   
ATOM   3896 1HG1 ILE   242      53.030 125.019  25.921   
ATOM   3897 2HG1 ILE   242      52.170 123.815  26.654   
ATOM   3898 1HG2 ILE   242      50.434 125.893  29.101   
ATOM   3899 2HG2 ILE   242      50.571 124.321  28.505   
ATOM   3900 3HG2 ILE   242      51.842 125.005  29.379   
ATOM   3901 1HD1 ILE   242      54.351 125.339  27.955   
ATOM   3902 2HD1 ILE   242      53.473 124.108  28.705   
ATOM   3903 3HD1 ILE   242      54.476 123.752  27.395   
ATOM   3904  N   GLY   243      48.793 124.925  25.218
ATOM   3905  CA  GLY   243      47.871 124.008  24.706
ATOM   3906  C   GLY   243      48.368 123.733  23.388
ATOM   3907  O   GLY   243      49.304 122.952  23.233
ATOM   3908  H   GLY   243      48.739 125.870  24.938
ATOM   3909 1HA  GLY   243      46.981 124.461  24.624   
ATOM   3910 2HA  GLY   243      47.921 123.167  25.249   
ATOM   3911  N   PRO   244      47.871 124.300  22.194
ATOM   3912  CA  PRO   244      48.729 125.031  21.288
ATOM   3913  C   PRO   244      47.821 125.865  20.305
ATOM   3914  O   PRO   244      47.975 125.765  19.090
ATOM   3915  CB  PRO   244      49.528 123.967  20.535
ATOM   3916  CG  PRO   244      48.636 122.745  20.497
ATOM   3917  CD  PRO   244      48.043 122.605  21.888
ATOM   3918  HA  PRO   244      49.347 125.646  21.819   
ATOM   3919 1HB  PRO   244      50.395 123.751  21.052   
ATOM   3920 2HB  PRO   244      49.719 124.290  19.573   
ATOM   3921 1HG  PRO   244      49.198 121.908  20.270   
ATOM   3922 2HG  PRO   244      47.880 122.884  19.806   
ATOM   3923 1HD  PRO   244      48.751 122.246  22.497   
ATOM   3924 2HD  PRO   244      47.129 122.207  21.802   
ATOM   3925  N   GLY   245      46.932 126.641  21.035
ATOM   3926  CA  GLY   245      46.216 127.591  20.186
ATOM   3927  C   GLY   245      45.274 128.613  20.803
ATOM   3928  O   GLY   245      44.331 128.241  21.498
ATOM   3929  H   GLY   245      46.745 126.624  22.004
ATOM   3930 1HA  GLY   245      45.719 127.084  19.510   
ATOM   3931 2HA  GLY   245      46.874 128.071  19.640   
ATOM   3932  N   CYS   246      45.436 129.879  20.609
ATOM   3933  CA  CYS   246      44.480 130.859  20.262
ATOM   3934  C   CYS   246      44.914 132.241  20.353
ATOM   3935  O   CYS   246      44.761 132.868  21.398
ATOM   3936  CB  CYS   246      43.255 130.638  21.151
ATOM   3937  SG  CYS   246      41.921 131.800  20.767
ATOM   3938  H   CYS   246      46.378 130.146  20.731
ATOM   3939  HA  CYS   246      44.355 130.722  19.258   
ATOM   3940 1HB  CYS   246      43.523 130.729  22.147   
ATOM   3941 2HB  CYS   246      42.915 129.666  21.044   
ATOM   3942  HG  CYS   246      41.081 130.918  20.507   
ATOM   3943  N   ASP   247      45.475 132.674  19.138
ATOM   3944  CA  ASP   247      45.715 134.021  18.851
ATOM   3945  C   ASP   247      47.269 134.239  18.624
ATOM   3946  O   ASP   247      47.679 134.688  17.556
ATOM   3947  CB  ASP   247      45.217 134.929  19.979
ATOM   3948  CG  ASP   247      44.484 136.149  19.428
ATOM   3949  OD1 ASP   247      43.829 136.839  20.216
ATOM   3950  OD2 ASP   247      44.780 136.190  17.939
ATOM   3951  H   ASP   247      45.704 131.989  18.465
ATOM   3952  HA  ASP   247      45.144 134.176  18.019   
ATOM   3953 1HB  ASP   247      46.016 135.234  20.564   
ATOM   3954 2HB  ASP   247      44.589 134.396  20.608   
ATOM   3955  N   ALA   248      48.063 133.901  19.642
ATOM   3956  CA  ALA   248      49.489 134.168  19.475
ATOM   3957  C   ALA   248      49.828 135.612  19.552
ATOM   3958  O   ALA   248      50.802 135.982  20.204
ATOM   3959  CB  ALA   248      49.946 133.589  18.142
ATOM   3960  H   ALA   248      47.745 133.489  20.481
ATOM   3961  HA  ALA   248      49.951 133.730  20.273   
ATOM   3962 1HB  ALA   248      49.781 132.566  18.125   
ATOM   3963 2HB  ALA   248      49.418 134.028  17.365   
ATOM   3964 3HB  ALA   248      50.958 133.769  18.005   
ATOM   3965  N   ASN   249      49.077 136.510  18.923
ATOM   3966  CA  ASN   249      48.335 137.722  19.443
ATOM   3967  C   ASN   249      47.461 138.455  18.431
ATOM   3968  O   ASN   249      47.918 139.404  17.797
ATOM   3969  CB  ASN   249      49.365 138.682  20.045
ATOM   3970  CG  ASN   249      48.685 139.844  20.761
ATOM   3971  OD1 ASN   249      47.611 140.282  20.373
ATOM   3972  ND2 ASN   249      49.295 140.357  21.809
ATOM   3973  H   ASN   249      49.033 136.294  17.961
ATOM   3974  HA  ASN   249      47.671 137.366  20.131   
ATOM   3975 1HB  ASN   249      49.986 139.044  19.299   
ATOM   3976 2HB  ASN   249      49.977 138.171  20.707   
ATOM   3977 1HD2 ASN   249      48.881 141.120  22.305   
ATOM   3978 2HD2 ASN   249      50.173 139.983  22.109   
ATOM   3979  N   GLY   250      46.228 138.056  18.265
ATOM   3980  CA  GLY   250      45.371 138.762  17.382
ATOM   3981  C   GLY   250      44.486 138.242  16.261
ATOM   3982  O   GLY   250      43.589 138.949  15.806
ATOM   3983  H   GLY   250      45.880 137.269  18.748
ATOM   3984 1HA  GLY   250      45.867 139.441  17.027   
ATOM   3985 2HA  GLY   250      44.843 139.294  17.903   
ATOM   3986  N   ASP   251      44.717 137.013  15.812
ATOM   3987  CA  ASP   251      43.962 136.484  14.666
ATOM   3988  C   ASP   251      43.137 135.303  14.877
ATOM   3989  O   ASP   251      43.492 134.437  15.674
ATOM   3990  CB  ASP   251      44.982 136.221  13.555
ATOM   3991  CG  ASP   251      45.639 137.515  13.085
ATOM   3992  OD1 ASP   251      46.796 137.459  12.655
ATOM   3993  OD2 ASP   251      44.611 138.615  13.287
ATOM   3994  H   ASP   251      45.396 136.443  16.246
ATOM   3995  HA  ASP   251      43.239 137.180  14.479   
ATOM   3996 1HB  ASP   251      44.518 135.752  12.756   
ATOM   3997 2HB  ASP   251      45.706 135.561  13.892   
ATOM   3998  N   ARG   252      41.984 135.263  14.121
ATOM   3999  CA  ARG   252      40.924 134.270  14.303
ATOM   4000  C   ARG   252      41.307 132.915  13.951
ATOM   4001  O   ARG   252      42.034 132.712  12.981
ATOM   4002  CB  ARG   252      39.707 134.701  13.480
ATOM   4003  CG  ARG   252      39.080 135.983  14.030
ATOM   4004  CD  ARG   252      38.454 135.734  15.401
ATOM   4005  NE  ARG   252      37.315 134.801  15.268
ATOM   4006  CZ  ARG   252      36.546 134.476  16.292
ATOM   4007  NH1 ARG   252      35.540 133.640  16.131
ATOM   4008  NH2 ARG   252      36.786 134.990  17.480
ATOM   4009  H   ARG   252      41.886 135.949  13.418
ATOM   4010  HA  ARG   252      40.757 134.219  15.308   
ATOM   4011 1HB  ARG   252      39.003 133.942  13.470   
ATOM   4012 2HB  ARG   252      39.983 134.841  12.491   
ATOM   4013 1HG  ARG   252      38.359 136.333  13.372   
ATOM   4014 2HG  ARG   252      39.800 136.725  14.101   
ATOM   4015 1HD  ARG   252      38.130 136.630  15.808   
ATOM   4016 2HD  ARG   252      39.162 135.336  16.045   
ATOM   4017  HE  ARG   252      37.056 134.376  14.459   
ATOM   4018 1HH1 ARG   252      35.355 133.248  15.230   
ATOM   4019 2HH1 ARG   252      34.962 133.398  16.910   
ATOM   4020 1HH2 ARG   252      37.549 135.625  17.605   
ATOM   4021 2HH2 ARG   252      36.206 134.746  18.257   
ATOM   4022  N   CYS   253      40.887 131.860  14.651
ATOM   4023  CA  CYS   253      41.251 130.449  14.311
ATOM   4024  C   CYS   253      40.438 130.127  13.057
ATOM   4025  O   CYS   253      39.604 130.929  12.641
ATOM   4026  CB  CYS   253      40.917 129.450  15.420
ATOM   4027  SG  CYS   253      41.889 129.749  16.917
ATOM   4028  H   CYS   253      40.305 132.035  15.429
ATOM   4029  HA  CYS   253      42.261 130.389  14.181   
ATOM   4030 1HB  CYS   253      41.080 128.484  15.083   
ATOM   4031 2HB  CYS   253      39.907 129.497  15.642   
ATOM   4032  HG  CYS   253      40.970 129.452  17.704   
ATOM   4033  N   HIS   254      40.698 128.915  12.460
ATOM   4034  CA  HIS   254      39.932 128.510  11.263
ATOM   4035  C   HIS   254      38.425 128.552  11.457
ATOM   4036  O   HIS   254      37.947 128.513  12.589
ATOM   4037  CB  HIS   254      40.369 127.102  10.847
ATOM   4038  CG  HIS   254      39.691 126.615   9.599
ATOM   4039  ND1 HIS   254      40.058 127.019   8.334
ATOM   4040  CD2 HIS   254      38.659 125.747   9.435
ATOM   4041  CE1 HIS   254      39.277 126.417   7.446
ATOM   4042  NE2 HIS   254      38.417 125.639   8.090
ATOM   4043  H   HIS   254      41.389 128.308  12.819
ATOM   4044  HA  HIS   254      40.153 129.209  10.553   
ATOM   4045 1HB  HIS   254      40.194 126.439  11.621   
ATOM   4046 2HB  HIS   254      41.395 127.078  10.719   
ATOM   4047  HD1 HIS   254      40.752 127.627   8.106   
ATOM   4048  HD2 HIS   254      38.155 125.262  10.189   
ATOM   4049  HE1 HIS   254      39.330 126.535   6.419   
ATOM   4050  N   ASP   255      37.627 128.626  10.345
ATOM   4051  CA  ASP   255      36.247 128.698  10.414
ATOM   4052  C   ASP   255      35.598 127.547  11.174
ATOM   4053  O   ASP   255      34.626 127.756  11.896
ATOM   4054  CB  ASP   255      35.688 128.769   8.990
ATOM   4055  CG  ASP   255      35.965 130.127   8.351
ATOM   4056  OD1 ASP   255      35.858 130.226   7.125
ATOM   4057  OD2 ASP   255      36.327 131.069   9.487
ATOM   4058  H   ASP   255      38.067 128.624   9.461
ATOM   4059  HA  ASP   255      36.119 129.552  10.958   
ATOM   4060 1HB  ASP   255      34.668 128.588   9.003   
ATOM   4061 2HB  ASP   255      36.104 128.017   8.411   
ATOM   4062  N   GLN   256      36.147 126.335  11.009
ATOM   4063  CA  GLN   256      35.627 125.211  11.663
ATOM   4064  C   GLN   256      36.209 124.847  13.028
ATOM   4065  O   GLN   256      35.989 123.741  13.517
ATOM   4066  CB  GLN   256      35.777 124.033  10.697
ATOM   4067  CG  GLN   256      35.176 124.350   9.327
ATOM   4068  CD  GLN   256      35.507 123.257   8.317
ATOM   4069  OE1 GLN   256      35.312 122.078   8.578
ATOM   4070  NE2 GLN   256      36.009 123.623   7.157
ATOM   4071  H   GLN   256      36.933 126.231  10.421
ATOM   4072  HA  GLN   256      34.676 125.528  11.857   
ATOM   4073 1HB  GLN   256      35.321 123.192  11.095   
ATOM   4074 2HB  GLN   256      36.778 123.789  10.593   
ATOM   4075 1HG  GLN   256      35.534 125.262   8.988   
ATOM   4076 2HG  GLN   256      34.148 124.453   9.409   
ATOM   4077 1HE2 GLN   256      36.238 122.932   6.471   
ATOM   4078 2HE2 GLN   256      36.161 124.592   6.961   
ATOM   4079  N   CYS   257      36.953 125.765  13.669
ATOM   4080  CA  CYS   257      37.547 125.432  14.957
ATOM   4081  C   CYS   257      36.956 126.004  16.169
ATOM   4082  O   CYS   257      35.974 126.738  16.088
ATOM   4083  CB  CYS   257      39.022 125.825  14.859
ATOM   4084  SG  CYS   257      39.891 124.885  13.580
ATOM   4085  H   CYS   257      37.103 126.662  13.286
ATOM   4086  HA  CYS   257      37.326 124.444  15.089   
ATOM   4087 1HB  CYS   257      39.485 125.683  15.774   
ATOM   4088 2HB  CYS   257      39.103 126.839  14.665   
ATOM   4089  HG  CYS   257      39.797 125.772  12.711   
ATOM   4090  N   VAL   258      37.683 125.577  17.262
ATOM   4091  CA  VAL   258      37.192 126.113  18.529
ATOM   4092  C   VAL   258      38.226 126.331  19.631
ATOM   4093  O   VAL   258      38.968 125.412  19.971
ATOM   4094  CB  VAL   258      36.072 125.175  19.030
ATOM   4095  CG1 VAL   258      35.593 125.604  20.416
ATOM   4096  CG2 VAL   258      34.881 125.210  18.073
ATOM   4097  H   VAL   258      38.466 124.976  17.263
ATOM   4098  HA  VAL   258      36.888 127.054  18.277   
ATOM   4099  HB  VAL   258      36.455 124.199  19.080   
ATOM   4100 1HG1 VAL   258      36.380 125.570  21.089   
ATOM   4101 2HG1 VAL   258      35.223 126.572  20.380   
ATOM   4102 3HG1 VAL   258      34.842 124.969  20.744   
ATOM   4103 1HG2 VAL   258      34.505 126.174  18.010   
ATOM   4104 2HG2 VAL   258      35.176 124.902  17.128   
ATOM   4105 3HG2 VAL   258      34.133 124.579  18.415   
ATOM   4106  N   GLY   259      38.219 127.517  20.132
ATOM   4107  CA  GLY   259      39.149 127.883  21.203
ATOM   4108  C   GLY   259      40.518 128.260  20.568
ATOM   4109  O   GLY   259      41.130 129.249  20.965
ATOM   4110  H   GLY   259      37.581 128.190  19.797
ATOM   4111 1HA  GLY   259      39.277 127.090  21.811   
ATOM   4112 2HA  GLY   259      38.784 128.684  21.694   
ATOM   4113  N   GLY   260      41.098 127.534  19.554
ATOM   4114  CA  GLY   260      42.470 127.393  19.286
ATOM   4115  C   GLY   260      42.995 126.690  18.048
ATOM   4116  O   GLY   260      42.375 125.745  17.566
ATOM   4117  H   GLY   260      40.443 127.080  18.971
ATOM   4118 1HA  GLY   260      42.883 126.982  20.059   
ATOM   4119 2HA  GLY   260      42.871 128.273  19.321   
ATOM   4120  N   CYS   261      44.120 127.189  17.601
ATOM   4121  CA  CYS   261      44.830 126.603  16.482
ATOM   4122  C   CYS   261      46.256 127.128  16.459
ATOM   4123  O   CYS   261      46.542 128.162  17.058
ATOM   4124  CB  CYS   261      44.134 126.926  15.159
ATOM   4125  SG  CYS   261      44.135 128.702  14.809
ATOM   4126  H   CYS   261      44.494 127.986  18.046
ATOM   4127  HA  CYS   261      44.816 125.595  16.642   
ATOM   4128 1HB  CYS   261      43.161 126.573  15.179   
ATOM   4129 2HB  CYS   261      44.596 126.416  14.386   
ATOM   4130  HG  CYS   261      45.237 128.698  14.228   
ATOM   4131  N   GLU   262      47.208 126.392  15.730
ATOM   4132  CA  GLU   262      48.652 126.854  15.528
ATOM   4133  C   GLU   262      48.590 128.185  14.813
ATOM   4134  O   GLU   262      49.173 129.162  15.278
ATOM   4135  CB  GLU   262      49.479 125.857  14.713
ATOM   4136  CG  GLU   262      50.928 126.322  14.564
ATOM   4137  CD  GLU   262      51.751 125.303  13.782
ATOM   4138  OE1 GLU   262      52.893 125.620  13.437
ATOM   4139  OE2 GLU   262      51.231 124.209  13.534
ATOM   4140  H   GLU   262      46.915 125.537  15.333
ATOM   4141  HA  GLU   262      49.115 126.941  16.433   
ATOM   4142 1HB  GLU   262      49.053 125.729  13.777   
ATOM   4143 2HB  GLU   262      49.454 124.926  15.166   
ATOM   4144 1HG  GLU   262      51.348 126.470  15.500   
ATOM   4145 2HG  GLU   262      50.955 127.240  14.083   
ATOM   4146  N   ARG   263      47.886 128.202  13.707
ATOM   4147  CA  ARG   263      47.744 129.422  12.917
ATOM   4148  C   ARG   263      46.262 129.544  12.683
ATOM   4149  O   ARG   263      45.471 129.257  13.578
ATOM   4150  CB  ARG   263      48.485 129.380  11.578
ATOM   4151  CG  ARG   263      50.000 129.334  11.773
ATOM   4152  CD  ARG   263      50.703 128.973  10.466
ATOM   4153  NE  ARG   263      50.621 127.515  10.239
ATOM   4154  CZ  ARG   263      50.807 126.974   9.049
ATOM   4155  NH1 ARG   263      50.725 125.668   8.890
ATOM   4156  NH2 ARG   263      51.075 127.743   8.015
ATOM   4157  H   ARG   263      47.440 127.376  13.403
ATOM   4158  HA  ARG   263      48.150 130.194  13.447   
ATOM   4159 1HB  ARG   263      48.229 130.207  11.009   
ATOM   4160 2HB  ARG   263      48.176 128.556  11.031   
ATOM   4161 1HG  ARG   263      50.240 128.640  12.505   
ATOM   4162 2HG  ARG   263      50.339 130.252  12.113   
ATOM   4163 1HD  ARG   263      51.696 129.268  10.507   
ATOM   4164 2HD  ARG   263      50.260 129.478   9.677   
ATOM   4165  HE  ARG   263      50.433 126.873  10.913   
ATOM   4166 1HH1 ARG   263      50.521 125.081   9.673   
ATOM   4167 2HH1 ARG   263      50.867 125.264   7.986   
ATOM   4168 1HH2 ARG   263      51.137 128.734   8.132   
ATOM   4169 2HH2 ARG   263      51.216 127.336   7.113   
ATOM   4170  N   VAL   264      45.962 129.952  11.506
ATOM   4171  CA  VAL   264      44.562 130.121  11.129
ATOM   4172  C   VAL   264      44.528 129.688   9.726
ATOM   4173  O   VAL   264      45.569 129.620   9.076
ATOM   4174  CB  VAL   264      44.032 131.567  11.251
ATOM   4175  CG1 VAL   264      44.109 132.045  12.700
ATOM   4176  CG2 VAL   264      44.862 132.513  10.384
ATOM   4177  H   VAL   264      46.667 130.153  10.845
ATOM   4178  HA  VAL   264      43.990 129.544  11.747   
ATOM   4179  HB  VAL   264      43.032 131.582  10.931   
ATOM   4180 1HG1 VAL   264      43.537 131.430  13.307   
ATOM   4181 2HG1 VAL   264      45.092 132.023  13.029   
ATOM   4182 3HG1 VAL   264      43.752 133.015  12.773   
ATOM   4183 1HG2 VAL   264      45.853 132.495  10.688   
ATOM   4184 2HG2 VAL   264      44.809 132.222   9.391   
ATOM   4185 3HG2 VAL   264      44.501 133.481  10.470   
ATOM   4186  N   ASN   265      43.358 129.402   9.245
ATOM   4187  CA  ASN   265      43.189 128.916   7.829
ATOM   4188  C   ASN   265      43.444 127.417   7.680
ATOM   4189  O   ASN   265      42.863 126.777   6.806
ATOM   4190  CB  ASN   265      44.118 129.705   6.903
ATOM   4191  CG  ASN   265      43.647 131.146   6.743
ATOM   4192  OD1 ASN   265      42.468 131.405   6.546
ATOM   4193  ND2 ASN   265      44.552 132.099   6.826
ATOM   4194  H   ASN   265      42.560 129.506   9.818
ATOM   4195  HA  ASN   265      42.212 129.078   7.583   
ATOM   4196 1HB  ASN   265      44.164 129.245   5.976   
ATOM   4197 2HB  ASN   265      45.084 129.690   7.278   
ATOM   4198 1HD2 ASN   265      44.280 133.056   6.727   
ATOM   4199 2HD2 ASN   265      45.511 131.865   6.988   
ATOM   4200  N   ASP   266      44.335 126.820   8.556
ATOM   4201  CA  ASP   266      44.662 125.400   8.527
ATOM   4202  C   ASP   266      44.071 124.550   9.657
ATOM   4203  O   ASP   266      44.485 124.679  10.807
ATOM   4204  CB  ASP   266      46.189 125.275   8.520
ATOM   4205  CG  ASP   266      46.628 123.818   8.634
ATOM   4206  OD1 ASP   266      45.955 122.960   8.054
ATOM   4207  OD2 ASP   266      47.875 123.814   9.502
ATOM   4208  H   ASP   266      44.762 127.400   9.232
ATOM   4209  HA  ASP   266      44.211 125.070   7.673   
ATOM   4210 1HB  ASP   266      46.590 125.825   9.301   
ATOM   4211 2HB  ASP   266      46.572 125.691   7.651   
ATOM   4212  N   ALA   267      43.138 123.716   9.282
ATOM   4213  CA  ALA   267      42.510 122.865  10.270
ATOM   4214  C   ALA   267      43.469 121.763  10.714
ATOM   4215  O   ALA   267      43.285 121.179  11.780
ATOM   4216  CB  ALA   267      41.230 122.256   9.711
ATOM   4217  H   ALA   267      42.853 123.652   8.339
ATOM   4218  HA  ALA   267      42.291 123.478  11.056   
ATOM   4219 1HB  ALA   267      40.566 123.007   9.448   
ATOM   4220 2HB  ALA   267      41.445 121.688   8.871   
ATOM   4221 3HB  ALA   267      40.786 121.648  10.424   
ATOM   4222  N   THR   268      44.485 121.491   9.902
ATOM   4223  CA  THR   268      45.479 120.473  10.233
ATOM   4224  C   THR   268      46.252 120.920  11.472
ATOM   4225  O   THR   268      46.468 120.125  12.385
ATOM   4226  CB  THR   268      46.459 120.227   9.071
ATOM   4227  OG1 THR   268      45.732 119.782   7.934
ATOM   4228  CG2 THR   268      47.497 119.167   9.434
ATOM   4229  H   THR   268      44.571 121.992   9.056
ATOM   4230  HA  THR   268      44.948 119.620  10.411   
ATOM   4231  HB  THR   268      46.934 121.122   8.795   
ATOM   4232  HG1 THR   268      45.256 120.494   7.649   
ATOM   4233 1HG2 THR   268      48.043 119.474  10.260   
ATOM   4234 2HG2 THR   268      47.026 118.271   9.656   
ATOM   4235 3HG2 THR   268      48.145 119.018   8.639   
ATOM   4236  N   ALA   269      46.687 122.227  11.535
ATOM   4237  CA  ALA   269      47.421 122.762  12.678
ATOM   4238  C   ALA   269      46.422 123.444  13.576
ATOM   4239  O   ALA   269      46.587 124.618  13.901
ATOM   4240  CB  ALA   269      48.505 123.744  12.253
ATOM   4241  H   ALA   269      46.486 122.819  10.771
ATOM   4242  HA  ALA   269      47.873 121.975  13.145   
ATOM   4243 1HB  ALA   269      49.186 123.272  11.630   
ATOM   4244 2HB  ALA   269      48.081 124.542  11.745   
ATOM   4245 3HB  ALA   269      49.005 124.103  13.087   
ATOM   4246  N   CYS   270      45.358 122.770  14.026
ATOM   4247  CA  CYS   270      44.248 123.302  14.686
ATOM   4248  C   CYS   270      43.998 122.465  16.000
ATOM   4249  O   CYS   270      44.368 121.295  16.065
ATOM   4250  CB  CYS   270      42.999 123.272  13.803
ATOM   4251  SG  CYS   270      41.504 123.699  14.729
ATOM   4252  H   CYS   270      45.399 121.798  13.857
ATOM   4253  HA  CYS   270      44.518 124.273  14.845   
ATOM   4254 1HB  CYS   270      42.892 122.334  13.378   
ATOM   4255 2HB  CYS   270      43.117 123.923  13.007   
ATOM   4256  HG  CYS   270      42.050 124.585  15.414   
ATOM   4257  N   HIS   271      43.384 122.967  17.078
ATOM   4258  CA  HIS   271      42.967 121.996  18.095
ATOM   4259  C   HIS   271      41.451 122.141  18.173
ATOM   4260  O   HIS   271      40.890 123.072  17.600
ATOM   4261  CB  HIS   271      43.590 122.244  19.473
ATOM   4262  CG  HIS   271      43.204 121.212  20.492
ATOM   4263  ND1 HIS   271      43.769 121.144  21.747
ATOM   4264  CD2 HIS   271      42.299 120.201  20.429
ATOM   4265  CE1 HIS   271      43.224 120.132  22.411
ATOM   4266  NE2 HIS   271      42.327 119.543  21.631
ATOM   4267  H   HIS   271      43.198 123.926  17.221
ATOM   4268  HA  HIS   271      43.289 121.074  17.798   
ATOM   4269 1HB  HIS   271      43.326 123.185  19.811   
ATOM   4270 2HB  HIS   271      44.620 122.283  19.389   
ATOM   4271  HD1 HIS   271      44.440 121.714  22.104   
ATOM   4272  HD2 HIS   271      41.703 119.976  19.621   
ATOM   4273  HE1 HIS   271      43.460 119.849  23.379   
ATOM   4274  N   ALA   272      40.918 121.190  18.894
ATOM   4275  CA  ALA   272      39.465 121.240  18.943
ATOM   4276  C   ALA   272      38.658 121.558  17.684
ATOM   4277  O   ALA   272      38.787 122.646  17.128
ATOM   4278  CB  ALA   272      39.143 122.243  20.044
ATOM   4279  H   ALA   272      41.393 120.479  19.387
ATOM   4280  HA  ALA   272      39.216 120.263  19.102   
ATOM   4281 1HB  ALA   272      39.542 121.921  20.945   
ATOM   4282 2HB  ALA   272      39.546 123.169  19.809   
ATOM   4283 3HB  ALA   272      38.116 122.340  20.146   
ATOM   4284  N   CYS   273      37.817 120.566  17.264
ATOM   4285  CA  CYS   273      36.836 120.788  16.206
ATOM   4286  C   CYS   273      35.606 121.455  16.654
ATOM   4287  O   CYS   273      35.296 121.442  17.843
ATOM   4288  CB  CYS   273      36.496 119.441  15.567
ATOM   4289  SG  CYS   273      37.914 118.726  14.699
ATOM   4290  H   CYS   273      37.874 119.677  17.689
ATOM   4291  HA  CYS   273      37.271 121.454  15.566   
ATOM   4292 1HB  CYS   273      35.703 119.554  14.910   
ATOM   4293 2HB  CYS   273      36.161 118.783  16.293   
ATOM   4294  HG  CYS   273      37.731 117.570  15.125   
ATOM   4295  N   LYS   274      34.783 122.086  15.809
ATOM   4296  CA  LYS   274      33.308 122.048  16.072
ATOM   4297  C   LYS   274      32.755 120.667  15.607
ATOM   4298  O   LYS   274      31.796 120.161  16.184
ATOM   4299  CB  LYS   274      32.576 123.182  15.347
ATOM   4300  CG  LYS   274      32.889 124.543  15.969
ATOM   4301  CD  LYS   274      32.159 125.660  15.223
ATOM   4302  CE  LYS   274      32.479 127.020  15.841
ATOM   4303  NZ  LYS   274      31.785 128.096  15.085
ATOM   4304  H   LYS   274      35.120 122.572  15.018
ATOM   4305  HA  LYS   274      33.177 122.192  17.074   
ATOM   4306 1HB  LYS   274      31.554 123.012  15.370   
ATOM   4307 2HB  LYS   274      32.838 123.185  14.345   
ATOM   4308 1HG  LYS   274      33.911 124.714  15.946   
ATOM   4309 2HG  LYS   274      32.611 124.546  16.967   
ATOM   4310 1HD  LYS   274      31.137 125.492  15.251   
ATOM   4311 2HD  LYS   274      32.434 125.654  14.224   
ATOM   4312 1HE  LYS   274      33.503 127.182  15.825   
ATOM   4313 2HE  LYS   274      32.178 127.036  16.833   
ATOM   4314 1HZ  LYS   274      32.104 128.086  14.095   
ATOM   4315 2HZ  LYS   274      30.758 127.937  15.119   
ATOM   4316 3HZ  LYS   274      32.007 129.018  15.511   
ATOM   4317  N   ASN   275      33.365 120.146  14.632
ATOM   4318  CA  ASN   275      33.156 118.827  14.067
ATOM   4319  C   ASN   275      34.381 117.816  14.127
ATOM   4320  O   ASN   275      35.219 117.914  15.021
ATOM   4321  CB  ASN   275      32.699 119.017  12.618
ATOM   4322  CG  ASN   275      31.184 119.161  12.530
ATOM   4323  OD1 ASN   275      30.444 118.245  12.861
ATOM   4324  ND2 ASN   275      30.702 120.304  12.087
ATOM   4325  H   ASN   275      34.055 120.734  14.240
ATOM   4326  HA  ASN   275      32.429 118.456  14.680   
ATOM   4327 1HB  ASN   275      33.010 118.213  12.043   
ATOM   4328 2HB  ASN   275      33.156 119.854  12.212   
ATOM   4329 1HD2 ASN   275      29.713 120.436  12.016   
ATOM   4330 2HD2 ASN   275      31.325 121.040  11.822   
ATOM   4331  N   VAL   276      34.446 116.878  13.161
ATOM   4332  CA  VAL   276      34.862 115.447  13.648
ATOM   4333  C   VAL   276      36.297 115.263  13.112
ATOM   4334  O   VAL   276      36.624 115.769  12.041
ATOM   4335  CB  VAL   276      33.952 114.310  13.131
ATOM   4336  CG1 VAL   276      32.514 114.520  13.601
ATOM   4337  CG2 VAL   276      33.962 114.275  11.603
ATOM   4338  H   VAL   276      34.259 117.026  12.203
ATOM   4339  HA  VAL   276      34.790 115.374  14.663   
ATOM   4340  HB  VAL   276      34.312 113.398  13.507   
ATOM   4341 1HG1 VAL   276      32.477 114.529  14.637   
ATOM   4342 2HG1 VAL   276      32.152 115.423  13.243   
ATOM   4343 3HG1 VAL   276      31.911 113.754  13.250   
ATOM   4344 1HG2 VAL   276      33.617 115.176  11.226   
ATOM   4345 2HG2 VAL   276      34.926 114.113  11.258   
ATOM   4346 3HG2 VAL   276      33.350 113.511  11.262   
ATOM   4347  N   TYR   277      37.144 114.510  13.894
ATOM   4348  CA  TYR   277      38.520 114.464  13.774
ATOM   4349  C   TYR   277      38.916 113.383  12.776
ATOM   4350  O   TYR   277      38.344 112.295  12.787
ATOM   4351  CB  TYR   277      39.179 114.191  15.129
ATOM   4352  CG  TYR   277      39.051 115.366  16.076
ATOM   4353  CD1 TYR   277      38.006 115.420  17.001
ATOM   4354  CD2 TYR   277      39.978 116.408  16.034
ATOM   4355  CE1 TYR   277      37.890 116.504  17.872
ATOM   4356  CE2 TYR   277      39.864 117.493  16.905
ATOM   4357  CZ  TYR   277      38.820 117.538  17.822
ATOM   4358  OH  TYR   277      38.706 118.605  18.679
ATOM   4359  H   TYR   277      36.702 113.967  14.590
ATOM   4360  HA  TYR   277      38.749 115.398  13.433   
ATOM   4361 1HB  TYR   277      40.179 113.958  14.992   
ATOM   4362 2HB  TYR   277      38.760 113.347  15.559   
ATOM   4363  HD1 TYR   277      37.319 114.659  17.041   
ATOM   4364  HD2 TYR   277      40.749 116.376  15.358   
ATOM   4365  HE1 TYR   277      37.120 116.541  18.550   
ATOM   4366  HE2 TYR   277      40.548 118.257  16.871   
ATOM   4367  HH  TYR   277      39.491 119.051  18.675   
ATOM   4368  N   HIS   278      39.868 113.719  11.973
ATOM   4369  CA  HIS   278      40.388 112.742  11.013
ATOM   4370  C   HIS   278      41.848 112.478  11.276
ATOM   4371  O   HIS   278      42.275 112.473  12.428
ATOM   4372  CB  HIS   278      40.193 113.233   9.575
ATOM   4373  CG  HIS   278      40.654 112.246   8.543
ATOM   4374  ND1 HIS   278      39.920 111.137   8.179
ATOM   4375  CD2 HIS   278      41.787 112.212   7.795
ATOM   4376  CE1 HIS   278      40.588 110.465   7.251
ATOM   4377  NE2 HIS   278      41.727 111.098   7.000
ATOM   4378  H   HIS   278      40.257 114.627  11.997
ATOM   4379  HA  HIS   278      39.857 111.884  11.166   
ATOM   4380 1HB  HIS   278      40.686 114.132   9.443   
ATOM   4381 2HB  HIS   278      39.198 113.464   9.417   
ATOM   4382  HD1 HIS   278      39.073 110.873   8.520   
ATOM   4383  HD2 HIS   278      42.549 112.902   7.825   
ATOM   4384  HE1 HIS   278      40.272 109.590   6.797   
ATOM   4385  N   LYS   279      42.621 112.265  10.195
ATOM   4386  CA  LYS   279      44.033 111.980  10.391
ATOM   4387  C   LYS   279      44.618 113.102  11.218
ATOM   4388  O   LYS   279      45.259 112.848  12.235
ATOM   4389  CB  LYS   279      44.785 111.857   9.062
ATOM   4390  CG  LYS   279      46.252 111.483   9.278
ATOM   4391  CD  LYS   279      46.983 111.362   7.941
ATOM   4392  CE  LYS   279      48.456 111.023   8.160
ATOM   4393  NZ  LYS   279      49.169 110.991   6.855
ATOM   4394  H   LYS   279      42.259 112.299   9.277
ATOM   4395  HA  LYS   279      44.085 111.085  10.878   
ATOM   4396 1HB  LYS   279      44.723 112.749   8.539   
ATOM   4397 2HB  LYS   279      44.326 111.147   8.463   
ATOM   4398 1HG  LYS   279      46.314 110.587   9.796   
ATOM   4399 2HG  LYS   279      46.714 112.198   9.868   
ATOM   4400 1HD  LYS   279      46.901 112.250   7.413   
ATOM   4401 2HD  LYS   279      46.536 110.629   7.360   
ATOM   4402 1HE  LYS   279      48.540 110.103   8.630   
ATOM   4403 2HE  LYS   279      48.891 111.729   8.782   
ATOM   4404 1HZ  LYS   279      48.739 110.269   6.242   
ATOM   4405 2HZ  LYS   279      49.096 111.922   6.397   
ATOM   4406 3HZ  LYS   279      50.171 110.760   7.012   
ATOM   4407  N   GLY   280      44.371 114.337  10.756
ATOM   4408  CA  GLY   280      44.876 115.512  11.461
ATOM   4409  C   GLY   280      44.078 116.734  11.037
ATOM   4410  O   GLY   280      44.313 117.830  11.541
ATOM   4411  H   GLY   280      43.840 114.459   9.933
ATOM   4412 1HA  GLY   280      45.843 115.651  11.215   
ATOM   4413 2HA  GLY   280      44.761 115.374  12.452   
ATOM   4414  N   LYS   281      43.106 116.586  10.104
ATOM   4415  CA  LYS   281      42.300 117.724   9.696
ATOM   4416  C   LYS   281      41.035 117.665  10.534
ATOM   4417  O   LYS   281      40.558 116.578  10.854
ATOM   4418  CB  LYS   281      41.947 117.702   8.206
ATOM   4419  CG  LYS   281      43.196 117.819   7.331
ATOM   4420  CD  LYS   281      42.817 117.863   5.850
ATOM   4421  CE  LYS   281      44.065 117.985   4.977
ATOM   4422  NZ  LYS   281      43.679 118.003   3.541
ATOM   4423  H   LYS   281      42.936 115.704   9.696
ATOM   4424  HA  LYS   281      42.858 118.562   9.864   
ATOM   4425 1HB  LYS   281      41.292 118.475   7.989   
ATOM   4426 2HB  LYS   281      41.439 116.828   7.978   
ATOM   4427 1HG  LYS   281      43.827 117.016   7.509   
ATOM   4428 2HG  LYS   281      43.725 118.674   7.585   
ATOM   4429 1HD  LYS   281      42.183 118.664   5.672   
ATOM   4430 2HD  LYS   281      42.292 117.007   5.595   
ATOM   4431 1HE  LYS   281      44.703 117.189   5.161   
ATOM   4432 2HE  LYS   281      44.578 118.854   5.215   
ATOM   4433 1HZ  LYS   281      43.180 117.122   3.305   
ATOM   4434 2HZ  LYS   281      43.054 118.814   3.360   
ATOM   4435 3HZ  LYS   281      44.533 118.086   2.953   
ATOM   4436  N   CYS   282      40.459 118.855  10.903
ATOM   4437  CA  CYS   282      39.109 118.950  11.458
ATOM   4438  C   CYS   282      38.080 118.947  10.331
ATOM   4439  O   CYS   282      37.866 119.973   9.689
ATOM   4440  CB  CYS   282      38.955 120.216  12.302
ATOM   4441  SG  CYS   282      40.126 120.257  13.682
ATOM   4442  H   CYS   282      40.990 119.679  10.782
ATOM   4443  HA  CYS   282      38.991 118.126  12.049   
ATOM   4444 1HB  CYS   282      37.986 120.282  12.662   
ATOM   4445 2HB  CYS   282      39.085 121.053  11.706   
ATOM   4446  HG  CYS   282      40.355 121.478  13.594   
ATOM   4447  N   ILE   283      37.460 117.751  10.136
ATOM   4448  CA  ILE   283      36.450 117.600   9.023
ATOM   4449  C   ILE   283      35.060 118.111   9.359
ATOM   4450  O   ILE   283      34.673 118.122  10.525
ATOM   4451  CB  ILE   283      36.384 116.112   8.610
ATOM   4452  CG1 ILE   283      37.796 115.554   8.394
ATOM   4453  CG2 ILE   283      35.595 115.956   7.309
ATOM   4454  CD1 ILE   283      38.548 116.330   7.318
ATOM   4455  H   ILE   283      37.659 116.977  10.715
ATOM   4456  HA  ILE   283      36.776 118.203   8.267   
ATOM   4457  HB  ILE   283      35.906 115.575   9.376   
ATOM   4458 1HG1 ILE   283      37.742 114.553   8.132   
ATOM   4459 2HG1 ILE   283      38.326 115.584   9.284   
ATOM   4460 1HG2 ILE   283      34.629 116.310   7.436   
ATOM   4461 2HG2 ILE   283      36.053 116.493   6.550   
ATOM   4462 3HG2 ILE   283      35.554 114.957   7.037   
ATOM   4463 1HD1 ILE   283      38.038 116.273   6.418   
ATOM   4464 2HD1 ILE   283      38.634 117.326   7.593   
ATOM   4465 3HD1 ILE   283      39.497 115.933   7.193   
ATOM   4466  N   GLU   284      34.372 118.499   8.359
ATOM   4467  CA  GLU   284      33.028 119.037   8.541
ATOM   4468  C   GLU   284      32.171 117.850   8.949
ATOM   4469  O   GLU   284      31.243 118.002   9.740
ATOM   4470  CB  GLU   284      32.458 119.688   7.277
ATOM   4471  CG  GLU   284      31.098 120.333   7.544
ATOM   4472  CD  GLU   284      31.221 121.468   8.556
ATOM   4473  OE1 GLU   284      32.348 121.902   8.808
ATOM   4474  OE2 GLU   284      30.182 121.895   9.073
ATOM   4475  H   GLU   284      34.747 118.435   7.449
ATOM   4476  HA  GLU   284      33.085 119.770   9.249   
ATOM   4477 1HB  GLU   284      32.370 118.980   6.526   
ATOM   4478 2HB  GLU   284      33.120 120.400   6.919   
ATOM   4479 1HG  GLU   284      30.433 119.620   7.894   
ATOM   4480 2HG  GLU   284      30.699 120.693   6.658   
ATOM   4481  N   LYS   285      32.522 116.688   8.389
ATOM   4482  CA  LYS   285      31.950 115.505   8.827
ATOM   4483  C   LYS   285      32.929 114.288   8.502
ATOM   4484  O   LYS   285      34.115 114.499   8.258
ATOM   4485  CB  LYS   285      30.586 115.275   8.170
ATOM   4486  CG  LYS   285      30.690 115.271   6.645
ATOM   4487  CD  LYS   285      29.310 115.438   6.007
ATOM   4488  CE  LYS   285      29.425 115.526   4.486
ATOM   4489  NZ  LYS   285      28.110 115.894   3.898
ATOM   4490  H   LYS   285      33.192 116.660   7.665
ATOM   4491  HA  LYS   285      31.819 115.690   9.822   
ATOM   4492 1HB  LYS   285      29.921 116.009   8.475   
ATOM   4493 2HB  LYS   285      30.185 114.377   8.497   
ATOM   4494 1HG  LYS   285      31.121 114.385   6.324   
ATOM   4495 2HG  LYS   285      31.317 116.035   6.333   
ATOM   4496 1HD  LYS   285      28.853 116.292   6.375   
ATOM   4497 2HD  LYS   285      28.702 114.640   6.269   
ATOM   4498 1HE  LYS   285      29.740 114.616   4.103   
ATOM   4499 2HE  LYS   285      30.137 116.233   4.227   
ATOM   4500 1HZ  LYS   285      27.404 115.172   4.147   
ATOM   4501 2HZ  LYS   285      27.808 116.816   4.272   
ATOM   4502 3HZ  LYS   285      28.196 115.952   2.863   
ATOM   4503  N   CYS   286      32.393 112.992   8.497
ATOM   4504  CA  CYS   286      33.274 111.786   8.310
ATOM   4505  C   CYS   286      33.313 111.038   6.989
ATOM   4506  O   CYS   286      33.517 109.826   6.972
ATOM   4507  CB  CYS   286      32.871 110.833   9.437
ATOM   4508  SG  CYS   286      33.129 111.569  11.071
ATOM   4509  H   CYS   286      31.421 112.866   8.616
ATOM   4510  HA  CYS   286      34.222 112.163   8.315   
ATOM   4511 1HB  CYS   286      33.409 109.951   9.360   
ATOM   4512 2HB  CYS   286      31.878 110.560   9.328   
ATOM   4513  HG  CYS   286      31.982 111.316  11.486   
ATOM   4514  N   ASP   287      33.129 111.745   5.927
ATOM   4515  CA  ASP   287      33.361 111.040   4.593
ATOM   4516  C   ASP   287      32.461 109.875   4.550
ATOM   4517  O   ASP   287      31.533 109.782   5.350
ATOM   4518  CB  ASP   287      34.814 110.589   4.419
ATOM   4519  CG  ASP   287      35.749 111.781   4.237
ATOM   4520  OD1 ASP   287      35.671 112.711   5.047
ATOM   4521  OD2 ASP   287      36.593 111.481   3.011
ATOM   4522  H   ASP   287      32.855 112.693   5.931
ATOM   4523  HA  ASP   287      33.139 111.670   3.821   
ATOM   4524 1HB  ASP   287      34.890 109.955   3.603   
ATOM   4525 2HB  ASP   287      35.110 110.032   5.241   
ATOM   4526  N   ALA   288      32.667 108.863   3.597
ATOM   4527  CA  ALA   288      32.319 107.408   3.651
ATOM   4528  C   ALA   288      33.549 106.567   3.134
ATOM   4529  O   ALA   288      34.338 107.058   2.330
ATOM   4530  CB  ALA   288      31.083 107.105   2.813
ATOM   4531  H   ALA   288      33.113 109.223   2.794
ATOM   4532  HA  ALA   288      32.084 107.194   4.621   
ATOM   4533 1HB  ALA   288      30.273 107.647   3.167   
ATOM   4534 2HB  ALA   288      31.254 107.363   1.824   
ATOM   4535 3HB  ALA   288      30.859 106.094   2.864   
ATOM   4536  N   HIS   289      33.604 105.290   3.669
ATOM   4537  CA  HIS   289      34.773 104.602   4.256
ATOM   4538  C   HIS   289      34.984 105.099   5.682
ATOM   4539  O   HIS   289      35.668 104.446   6.468
ATOM   4540  CB  HIS   289      36.037 104.839   3.424
ATOM   4541  CG  HIS   289      35.904 104.384   2.000
ATOM   4542  ND1 HIS   289      36.281 105.156   0.923
ATOM   4543  CD2 HIS   289      35.428 103.221   1.483
ATOM   4544  CE1 HIS   289      36.041 104.483  -0.195
ATOM   4545  NE2 HIS   289      35.522 103.303   0.119
ATOM   4546  H   HIS   289      32.736 104.820   3.631
ATOM   4547  HA  HIS   289      34.558 103.604   4.251   
ATOM   4548 1HB  HIS   289      36.841 104.365   3.868   
ATOM   4549 2HB  HIS   289      36.288 105.842   3.448   
ATOM   4550  HD1 HIS   289      36.654 106.029   0.948   
ATOM   4551  HD2 HIS   289      35.064 102.425   2.024   
ATOM   4552  HE1 HIS   289      36.228 104.823  -1.155   
ATOM   4553  N   LEU   290      34.433 106.273   6.169
ATOM   4554  CA  LEU   290      34.672 106.577   7.571
ATOM   4555  C   LEU   290      33.399 106.451   8.371
ATOM   4556  O   LEU   290      32.312 106.662   7.838
ATOM   4557  CB  LEU   290      35.247 107.988   7.719
ATOM   4558  CG  LEU   290      36.562 108.177   6.954
ATOM   4559  CD1 LEU   290      37.039 109.623   7.076
ATOM   4560  CD2 LEU   290      37.640 107.255   7.519
ATOM   4561  H   LEU   290      33.896 106.897   5.625
ATOM   4562  HA  LEU   290      35.340 105.877   7.895   
ATOM   4563 1HB  LEU   290      35.391 108.204   8.721   
ATOM   4564 2HB  LEU   290      34.552 108.684   7.398   
ATOM   4565  HG  LEU   290      36.395 107.944   5.944   
ATOM   4566 1HD1 LEU   290      36.327 110.266   6.682   
ATOM   4567 2HD1 LEU   290      37.194 109.862   8.073   
ATOM   4568 3HD1 LEU   290      37.928 109.748   6.558   
ATOM   4569 1HD2 LEU   290      37.802 107.471   8.520   
ATOM   4570 2HD2 LEU   290      37.342 106.266   7.432   
ATOM   4571 3HD2 LEU   290      38.527 107.386   6.999   
ATOM   4572  N   TYR   291      33.543 106.102   9.696
ATOM   4573  CA  TYR   291      32.408 105.973  10.605
ATOM   4574  C   TYR   291      32.493 107.073  11.650
ATOM   4575  O   TYR   291      33.589 107.489  12.019
ATOM   4576  CB  TYR   291      32.389 104.602  11.290
ATOM   4577  CG  TYR   291      32.167 103.473  10.305
ATOM   4578  CD1 TYR   291      33.253 102.829   9.709
ATOM   4579  CD2 TYR   291      30.873 103.064   9.983
ATOM   4580  CE1 TYR   291      33.047 101.788   8.802
ATOM   4581  CE2 TYR   291      30.664 102.023   9.076
ATOM   4582  CZ  TYR   291      31.752 101.389   8.489
ATOM   4583  OH  TYR   291      31.549 100.365   7.596
ATOM   4584  H   TYR   291      34.454 105.938  10.036
ATOM   4585  HA  TYR   291      31.569 106.072  10.032   
ATOM   4586 1HB  TYR   291      31.652 104.583  12.017   
ATOM   4587 2HB  TYR   291      33.277 104.453  11.800   
ATOM   4588  HD1 TYR   291      34.209 103.123   9.939   
ATOM   4589  HD2 TYR   291      30.069 103.532  10.416   
ATOM   4590  HE1 TYR   291      33.847 101.316   8.366   
ATOM   4591  HE2 TYR   291      29.711 101.724   8.841   
ATOM   4592  HH  TYR   291      30.938  99.804   7.950   
ATOM   4593  N   LEU   292      31.314 107.571  12.164
ATOM   4594  CA  LEU   292      31.267 108.642  13.163
ATOM   4595  C   LEU   292      31.343 107.903  14.572
ATOM   4596  O   LEU   292      30.310 107.579  15.154
ATOM   4597  CB  LEU   292      29.994 109.488  13.082
ATOM   4598  CG  LEU   292      30.029 110.706  14.013
ATOM   4599  CD1 LEU   292      31.242 111.577  13.695
ATOM   4600  CD2 LEU   292      28.763 111.543  13.836
ATOM   4601  H   LEU   292      30.469 107.179  11.838
ATOM   4602  HA  LEU   292      32.031 109.282  12.944   
ATOM   4603 1HB  LEU   292      29.170 108.902  13.303   
ATOM   4604 2HB  LEU   292      29.841 109.798  12.107   
ATOM   4605  HG  LEU   292      30.090 110.365  15.004   
ATOM   4606 1HD1 LEU   292      32.114 111.031  13.824   
ATOM   4607 2HD1 LEU   292      31.194 111.907  12.714   
ATOM   4608 3HD1 LEU   292      31.263 112.399  14.326   
ATOM   4609 1HD2 LEU   292      28.690 111.873  12.856   
ATOM   4610 2HD2 LEU   292      27.927 110.973  14.062   
ATOM   4611 3HD2 LEU   292      28.790 112.365  14.467   
ATOM   4612  N   LEU   293      32.591 107.670  15.071
ATOM   4613  CA  LEU   293      32.599 106.803  16.340
ATOM   4614  C   LEU   293      31.850 107.055  17.602
ATOM   4615  O   LEU   293      31.097 106.196  18.054
ATOM   4616  CB  LEU   293      34.099 106.712  16.630
ATOM   4617  CG  LEU   293      34.413 105.892  17.886
ATOM   4618  CD1 LEU   293      33.941 104.451  17.706
ATOM   4619  CD2 LEU   293      35.918 105.885  18.150
ATOM   4620  H   LEU   293      33.447 107.998  14.705
ATOM   4621  HA  LEU   293      32.015 105.996  16.118   
ATOM   4622 1HB  LEU   293      34.495 107.663  16.725   
ATOM   4623 2HB  LEU   293      34.589 106.305  15.815   
ATOM   4624  HG  LEU   293      33.914 106.328  18.700   
ATOM   4625 1HD1 LEU   293      32.918 104.431  17.540   
ATOM   4626 2HD1 LEU   293      34.422 104.019  16.895   
ATOM   4627 3HD1 LEU   293      34.155 103.899  18.557   
ATOM   4628 1HD2 LEU   293      36.417 105.466  17.344   
ATOM   4629 2HD2 LEU   293      36.258 106.854  18.290   
ATOM   4630 3HD2 LEU   293      36.126 105.330  19.000   
ATOM   4631  N   LEU   294      31.974 108.256  18.288
ATOM   4632  CA  LEU   294      31.270 108.453  19.561
ATOM   4633  C   LEU   294      30.504 109.724  19.272
ATOM   4634  O   LEU   294      29.277 109.735  19.347
ATOM   4635  CB  LEU   294      32.171 108.650  20.783
ATOM   4636  CG  LEU   294      32.957 107.387  21.153
ATOM   4637  CD1 LEU   294      33.906 107.677  22.313
ATOM   4638  CD2 LEU   294      31.999 106.272  21.570
ATOM   4639  H   LEU   294      32.532 108.985  17.928
ATOM   4640  HA  LEU   294      30.721 107.622  19.783   
ATOM   4641 1HB  LEU   294      31.602 108.957  21.591   
ATOM   4642 2HB  LEU   294      32.826 109.432  20.612   
ATOM   4643  HG  LEU   294      33.510 107.082  20.314   
ATOM   4644 1HD1 LEU   294      34.576 108.421  22.045   
ATOM   4645 2HD1 LEU   294      33.368 107.991  23.141   
ATOM   4646 3HD1 LEU   294      34.436 106.821  22.560   
ATOM   4647 1HD2 LEU   294      31.442 106.572  22.391   
ATOM   4648 2HD2 LEU   294      31.354 106.048  20.790   
ATOM   4649 3HD2 LEU   294      32.534 105.420  21.819   
ATOM   4650  N   GLN   295      31.223 110.819  18.928
ATOM   4651  CA  GLN   295      30.654 112.078  18.423
ATOM   4652  C   GLN   295      31.709 112.544  17.551
ATOM   4653  O   GLN   295      31.529 112.591  16.336
ATOM   4654  CB  GLN   295      30.351 113.132  19.491
ATOM   4655  CG  GLN   295      29.203 112.696  20.401
ATOM   4656  CD  GLN   295      28.919 113.748  21.468
ATOM   4657  OE1 GLN   295      28.742 113.429  22.635
ATOM   4658  NE2 GLN   295      28.870 115.008  21.091
ATOM   4659  H   GLN   295      32.201 110.739  19.031
ATOM   4660  HA  GLN   295      29.766 111.903  17.952   
ATOM   4661 1HB  GLN   295      30.117 114.034  19.038   
ATOM   4662 2HB  GLN   295      31.199 113.312  20.058   
ATOM   4663 1HG  GLN   295      29.435 111.792  20.851   
ATOM   4664 2HG  GLN   295      28.350 112.529  19.836   
ATOM   4665 1HE2 GLN   295      28.685 115.724  21.764   
ATOM   4666 2HE2 GLN   295      29.017 115.249  20.132   
ATOM   4667  N   ARG   296      32.939 112.931  18.121
ATOM   4668  CA  ARG   296      34.009 113.506  17.161
ATOM   4669  C   ARG   296      35.048 112.620  16.591
ATOM   4670  O   ARG   296      35.609 112.925  15.540
ATOM   4671  CB  ARG   296      34.665 114.656  17.931
ATOM   4672  CG  ARG   296      35.266 114.179  19.253
ATOM   4673  CD  ARG   296      35.859 115.352  20.032
ATOM   4674  NE  ARG   296      36.270 114.901  21.378
ATOM   4675  CZ  ARG   296      37.416 114.280  21.596
ATOM   4676  NH1 ARG   296      37.745 113.894  22.812
ATOM   4677  NH2 ARG   296      38.233 114.045  20.591
ATOM   4678  H   ARG   296      33.146 112.852  19.083
ATOM   4679  HA  ARG   296      33.538 113.740  16.287   
ATOM   4680 1HB  ARG   296      33.968 115.401  18.111   
ATOM   4681 2HB  ARG   296      35.401 115.094  17.348   
ATOM   4682 1HG  ARG   296      36.000 113.471  19.071   
ATOM   4683 2HG  ARG   296      34.537 113.711  19.822   
ATOM   4684 1HD  ARG   296      35.158 116.111  20.114   
ATOM   4685 2HD  ARG   296      36.677 115.735  19.524   
ATOM   4686  HE  ARG   296      35.755 115.020  22.168   
ATOM   4687 1HH1 ARG   296      37.126 114.070  23.577   
ATOM   4688 2HH1 ARG   296      38.614 113.425  22.970   
ATOM   4689 1HH2 ARG   296      37.986 114.336  19.667   
ATOM   4690 2HH2 ARG   296      39.101 113.575  20.752   
ATOM   4691  N   ARG   297      35.379 111.539  17.155
ATOM   4692  CA  ARG   297      36.387 110.695  16.607
ATOM   4693  C   ARG   297      35.837 109.824  15.464
ATOM   4694  O   ARG   297      34.936 109.017  15.683
ATOM   4695  CB  ARG   297      36.979 109.807  17.705
ATOM   4696  CG  ARG   297      38.111 108.929  17.169
ATOM   4697  CD  ARG   297      38.703 108.069  18.286
ATOM   4698  NE  ARG   297      39.863 107.311  17.771
ATOM   4699  CZ  ARG   297      40.512 106.428  18.509
ATOM   4700  NH1 ARG   297      41.542 105.773  18.012
ATOM   4701  NH2 ARG   297      40.127 106.200  19.746
ATOM   4702  H   ARG   297      34.928 111.272  17.992
ATOM   4703  HA  ARG   297      37.080 111.351  16.246   
ATOM   4704 1HB  ARG   297      36.236 109.212  18.114   
ATOM   4705 2HB  ARG   297      37.329 110.396  18.482   
ATOM   4706 1HG  ARG   297      38.851 109.524  16.753   
ATOM   4707 2HG  ARG   297      37.755 108.322  16.408   
ATOM   4708 1HD  ARG   297      37.985 107.413  18.644   
ATOM   4709 2HD  ARG   297      38.998 108.672  19.076   
ATOM   4710  HE  ARG   297      40.220 107.398  16.895   
ATOM   4711 1HH1 ARG   297      41.836 105.943  17.072   
ATOM   4712 2HH1 ARG   297      42.029 105.106  18.575   
ATOM   4713 1HH2 ARG   297      39.345 106.694  20.125   
ATOM   4714 2HH2 ARG   297      40.616 105.532  20.307   
ATOM   4715  N   CYS   298      36.386 109.962  14.168
ATOM   4716  CA  CYS   298      35.843 109.172  13.081
ATOM   4717  C   CYS   298      36.769 107.980  12.927
ATOM   4718  O   CYS   298      37.890 108.002  13.429
ATOM   4719  CB  CYS   298      35.767 109.946  11.764
ATOM   4720  SG  CYS   298      34.695 111.399  11.894
ATOM   4721  H   CYS   298      37.133 110.582  13.988
ATOM   4722  HA  CYS   298      34.890 108.918  13.344   
ATOM   4723 1HB  CYS   298      35.425 109.324  11.010   
ATOM   4724 2HB  CYS   298      36.717 110.236  11.472   
ATOM   4725  HG  CYS   298      35.596 112.221  11.642   
ATOM   4726  N   VAL   299      36.352 106.892  12.225
ATOM   4727  CA  VAL   299      36.771 105.551  12.320
ATOM   4728  C   VAL   299      36.949 104.860  10.977
ATOM   4729  O   VAL   299      36.382 105.298   9.978
ATOM   4730  CB  VAL   299      35.762 104.768  13.190
ATOM   4731  CG1 VAL   299      36.131 103.286  13.235
ATOM   4732  CG2 VAL   299      35.760 105.309  14.619
ATOM   4733  H   VAL   299      35.659 107.136  11.566
ATOM   4734  HA  VAL   299      37.696 105.649  12.740   
ATOM   4735  HB  VAL   299      34.806 104.878  12.770   
ATOM   4736 1HG1 VAL   299      36.122 102.889  12.277   
ATOM   4737 2HG1 VAL   299      37.079 103.169  13.639   
ATOM   4738 3HG1 VAL   299      35.450 102.769  13.820   
ATOM   4739 1HG2 VAL   299      36.704 105.213  15.036   
ATOM   4740 2HG2 VAL   299      35.493 106.311  14.619   
ATOM   4741 3HG2 VAL   299      35.082 104.780  15.197   
ATOM   4742  N   THR   300      37.759 103.750  10.997
ATOM   4743  CA  THR   300      37.994 102.847   9.886
ATOM   4744  C   THR   300      37.474 101.648  10.500
ATOM   4745  O   THR   300      37.604 101.468  11.708
ATOM   4746  CB  THR   300      39.455 102.618   9.455
ATOM   4747  OG1 THR   300      40.179 102.060  10.543
ATOM   4748  CG2 THR   300      40.124 103.926   9.040
ATOM   4749  H   THR   300      38.204 103.578  11.861
ATOM   4750  HA  THR   300      37.534 103.189   9.042   
ATOM   4751  HB  THR   300      39.503 101.922   8.670   
ATOM   4752  HG1 THR   300      40.500 101.269  10.249   
ATOM   4753 1HG2 THR   300      39.613 104.348   8.243   
ATOM   4754 2HG2 THR   300      40.121 104.593   9.833   
ATOM   4755 3HG2 THR   300      41.104 103.748   8.755   
ATOM   4756  N   ARG   301      36.868 100.768   9.703
ATOM   4757  CA  ARG   301      36.126  99.612  10.145
ATOM   4758  C   ARG   301      37.075  98.837  11.040
ATOM   4759  O   ARG   301      36.633  98.144  11.953
ATOM   4760  CB  ARG   301      35.650  98.725   8.992
ATOM   4761  CG  ARG   301      34.593  97.720   9.453
ATOM   4762  CD  ARG   301      34.059  96.916   8.269
ATOM   4763  NE  ARG   301      33.020  95.974   8.733
ATOM   4764  CZ  ARG   301      32.356  95.189   7.902
ATOM   4765  NH1 ARG   301      31.436  94.363   8.357
ATOM   4766  NH2 ARG   301      32.616  95.233   6.613
ATOM   4767  H   ARG   301      36.952 100.946   8.735
ATOM   4768  HA  ARG   301      35.294  99.958  10.624   
ATOM   4769 1HB  ARG   301      36.456  98.222   8.579   
ATOM   4770 2HB  ARG   301      35.266  99.314   8.231   
ATOM   4771 1HG  ARG   301      33.814  98.218   9.920   
ATOM   4772 2HG  ARG   301      35.000  97.079  10.158   
ATOM   4773 1HD  ARG   301      34.833  96.393   7.820   
ATOM   4774 2HD  ARG   301      33.661  97.557   7.558   
ATOM   4775  HE  ARG   301      32.758  95.864   9.639   
ATOM   4776 1HH1 ARG   301      31.236  94.327   9.336   
ATOM   4777 2HH1 ARG   301      30.937  93.772   7.723   
ATOM   4778 1HH2 ARG   301      33.314  95.859   6.265   
ATOM   4779 2HH2 ARG   301      32.116  94.641   5.982   
ATOM   4780  N   GLU   302      38.459  98.915  10.831
ATOM   4781  CA  GLU   302      39.430  98.212  11.669
ATOM   4782  C   GLU   302      39.230  98.553  13.067
ATOM   4783  O   GLU   302      39.404  97.704  13.939
ATOM   4784  CB  GLU   302      40.861  98.552  11.243
ATOM   4785  CG  GLU   302      41.202  97.938   9.885
ATOM   4786  CD  GLU   302      42.594  98.361   9.429
ATOM   4787  OE1 GLU   302      43.050  97.849   8.402
ATOM   4788  OE2 GLU   302      43.197  99.197  10.112
ATOM   4789  H   GLU   302      38.782  99.474  10.084
ATOM   4790  HA  GLU   302      39.242  97.213  11.572   
ATOM   4791 1HB  GLU   302      41.530  98.215  11.959   
ATOM   4792 2HB  GLU   302      40.981  99.580  11.204   
ATOM   4793 1HG  GLU   302      40.498  98.227   9.181   
ATOM   4794 2HG  GLU   302      41.150  96.905   9.943   
ATOM   4795  N   GLN   303      38.856  99.788  13.353
ATOM   4796  CA  GLN   303      38.710 100.319  14.705
ATOM   4797  C   GLN   303      37.281  99.929  15.290
ATOM   4798  O   GLN   303      37.185  99.471  16.426
ATOM   4799  CB  GLN   303      38.885 101.840  14.717
ATOM   4800  CG  GLN   303      38.959 102.385  16.144
ATOM   4801  CD  GLN   303      39.171 103.895  16.143
ATOM   4802  OE1 GLN   303      40.042 104.408  15.456
ATOM   4803  NE2 GLN   303      38.386 104.626  16.905
ATOM   4804  H   GLN   303      38.665 100.373  12.581
ATOM   4805  HA  GLN   303      39.480  99.902  15.230   
ATOM   4806 1HB  GLN   303      38.100 102.288  14.210   
ATOM   4807 2HB  GLN   303      39.743 102.099  14.197   
ATOM   4808 1HG  GLN   303      39.730 101.922  16.658   
ATOM   4809 2HG  GLN   303      38.088 102.152  16.655   
ATOM   4810 1HE2 GLN   303      38.497 105.620  16.929   
ATOM   4811 2HE2 GLN   303      37.679 104.188  17.460   
ATOM   4812  N   CYS   304      36.259 100.117  14.500
ATOM   4813  CA  CYS   304      34.858  99.787  14.975
ATOM   4814  C   CYS   304      34.829  98.286  15.276
ATOM   4815  O   CYS   304      34.213  97.865  16.253
ATOM   4816  CB  CYS   304      33.794 100.130  13.931
ATOM   4817  SG  CYS   304      33.587 101.918  13.737
ATOM   4818  H   CYS   304      36.388 100.473  13.589
ATOM   4819  HA  CYS   304      34.649 100.349  15.801   
ATOM   4820 1HB  CYS   304      32.890  99.699  14.196   
ATOM   4821 2HB  CYS   304      34.046  99.705  13.021   
ATOM   4822  HG  CYS   304      34.213 101.984  12.662   
ATOM   4823  N   LEU   305      35.513  97.492  14.420
ATOM   4824  CA  LEU   305      35.601  96.094  14.656
ATOM   4825  C   LEU   305      36.475  95.710  15.846
ATOM   4826  O   LEU   305      36.193  94.726  16.526
ATOM   4827  CB  LEU   305      36.123  95.421  13.384
ATOM   4828  CG  LEU   305      35.121  95.481  12.225
ATOM   4829  CD1 LEU   305      35.751  94.916  10.954
ATOM   4830  CD2 LEU   305      33.875  94.663  12.561
ATOM   4831  H   LEU   305      35.958  97.876  13.628
ATOM   4832  HA  LEU   305      34.640  95.843  14.890   
ATOM   4833 1HB  LEU   305      36.367  94.436  13.585   
ATOM   4834 2HB  LEU   305      37.016  95.859  13.098   
ATOM   4835  HG  LEU   305      34.853  96.484  12.069   
ATOM   4836 1HD1 LEU   305      36.591  95.467  10.699   
ATOM   4837 2HD1 LEU   305      36.030  93.929  11.105   
ATOM   4838 3HD1 LEU   305      35.071  94.958  10.173   
ATOM   4839 1HD2 LEU   305      34.135  93.673  12.728   
ATOM   4840 2HD2 LEU   305      33.423  95.040  13.414   
ATOM   4841 3HD2 LEU   305      33.200  94.706  11.775   
ATOM   4842  N   GLN   306      37.564  96.463  16.161
ATOM   4843  CA  GLN   306      38.401  96.224  17.234
ATOM   4844  C   GLN   306      37.631  96.276  18.547
ATOM   4845  O   GLN   306      37.780  95.388  19.384
ATOM   4846  CB  GLN   306      39.545  97.241  17.256
ATOM   4847  CG  GLN   306      40.529  97.004  16.109
ATOM   4848  CD  GLN   306      41.607  98.082  16.081
ATOM   4849  OE1 GLN   306      42.066  98.540  17.117
ATOM   4850  NE2 GLN   306      42.026  98.501  14.906
ATOM   4851  H   GLN   306      37.748  97.230  15.567
ATOM   4852  HA  GLN   306      38.736  95.279  17.045   
ATOM   4853 1HB  GLN   306      40.043  97.190  18.163   
ATOM   4854 2HB  GLN   306      39.162  98.202  17.198   
ATOM   4855 1HG  GLN   306      40.020  96.991  15.206   
ATOM   4856 2HG  GLN   306      40.968  96.070  16.209   
ATOM   4857 1HE2 GLN   306      42.732  99.207  14.850   
ATOM   4858 2HE2 GLN   306      41.638  98.114  14.070   
ATOM   4859  N   LEU   307      36.807  97.314  18.716
ATOM   4860  CA  LEU   307      36.023  97.456  19.939
ATOM   4861  C   LEU   307      35.072  96.263  20.000
ATOM   4862  O   LEU   307      34.860  95.698  21.071
ATOM   4863  CB  LEU   307      35.226  98.763  19.972
ATOM   4864  CG  LEU   307      36.119 100.000  20.119
ATOM   4865  CD1 LEU   307      35.288 101.272  19.968
ATOM   4866  CD2 LEU   307      36.785 100.011  21.495
ATOM   4867  H   LEU   307      36.721  97.995  18.006
ATOM   4868  HA  LEU   307      36.686  97.475  20.715   
ATOM   4869 1HB  LEU   307      34.538  98.734  20.745   
ATOM   4870 2HB  LEU   307      34.653  98.845  19.114   
ATOM   4871  HG  LEU   307      36.854  99.968  19.370   
ATOM   4872 1HD1 LEU   307      34.839 101.293  19.034   
ATOM   4873 2HD1 LEU   307      34.551 101.303  20.697   
ATOM   4874 3HD1 LEU   307      35.895 102.106  20.068   
ATOM   4875 1HD2 LEU   307      36.063 100.030  22.238   
ATOM   4876 2HD2 LEU   307      37.368  99.162  21.614   
ATOM   4877 3HD2 LEU   307      37.388 100.849  21.590   
ATOM   4878  N   ASN   308      34.464  95.815  18.882
ATOM   4879  CA  ASN   308      33.599  94.695  18.690
ATOM   4880  C   ASN   308      33.383  93.386  19.414
ATOM   4881  O   ASN   308      32.476  92.632  19.068
ATOM   4882  CB  ASN   308      33.955  94.434  17.224
ATOM   4883  CG  ASN   308      33.042  93.376  16.613
ATOM   4884  OD1 ASN   308      31.892  93.233  17.005
ATOM   4885  ND2 ASN   308      33.535  92.623  15.652
ATOM   4886  H   ASN   308      34.690  96.387  18.111
ATOM   4887  HA  ASN   308      32.766  95.068  19.146   
ATOM   4888 1HB  ASN   308      34.943  94.131  17.151   
ATOM   4889 2HB  ASN   308      33.884  95.315  16.683   
ATOM   4890 1HD2 ASN   308      32.967  91.918  15.228   
ATOM   4891 2HD2 ASN   308      34.478  92.756  15.346   
ATOM   4892  N   PRO   309      34.221  93.223  20.359
ATOM   4893  CA  PRO   309      34.127  92.014  21.169
ATOM   4894  C   PRO   309      32.932  92.198  22.163
ATOM   4895  O   PRO   309      31.800  91.848  21.837
ATOM   4896  CB  PRO   309      35.457  91.908  21.916
ATOM   4897  CG  PRO   309      36.475  92.587  21.026
ATOM   4898  CD  PRO   309      36.207  92.092  19.615
ATOM   4899  HA  PRO   309      33.981  91.196  20.577   
ATOM   4900 1HB  PRO   309      35.709  90.915  22.041   
ATOM   4901 2HB  PRO   309      35.392  92.408  22.817   
ATOM   4902 1HG  PRO   309      37.430  92.317  21.317   
ATOM   4903 2HG  PRO   309      36.349  93.612  21.068   
ATOM   4904 1HD  PRO   309      35.931  91.334  19.884   
ATOM   4905 2HD  PRO   309      36.529  92.794  19.258   
ATOM   4906  N   VAL   310      33.040  92.736  23.397
ATOM   4907  CA  VAL   310      32.497  92.039  24.635
ATOM   4908  C   VAL   310      31.593  93.135  25.418
ATOM   4909  O   VAL   310      31.271  94.182  24.859
ATOM   4910  CB  VAL   310      33.605  91.501  25.567
ATOM   4911  CG1 VAL   310      34.421  90.420  24.860
ATOM   4912  CG2 VAL   310      34.550  92.631  25.977
ATOM   4913  H   VAL   310      33.485  93.611  23.493
ATOM   4914  HA  VAL   310      32.001  91.205  24.318   
ATOM   4915  HB  VAL   310      33.151  91.093  26.421   
ATOM   4916 1HG1 VAL   310      33.805  89.632  24.587   
ATOM   4917 2HG1 VAL   310      34.864  90.811  24.008   
ATOM   4918 3HG1 VAL   310      35.162  90.065  25.492   
ATOM   4919 1HG2 VAL   310      34.993  93.045  25.136   
ATOM   4920 2HG2 VAL   310      34.023  93.370  26.478   
ATOM   4921 3HG2 VAL   310      35.291  92.264  26.602   
ATOM   4922  N   LEU   311      31.292  92.710  26.711
ATOM   4923  CA  LEU   311      30.380  93.396  27.736
ATOM   4924  C   LEU   311      30.916  92.878  29.150
ATOM   4925  O   LEU   311      32.125  92.790  29.357
ATOM   4926  CB  LEU   311      28.899  93.042  27.575
ATOM   4927  CG  LEU   311      28.609  91.562  27.846
ATOM   4928  CD1 LEU   311      27.107  91.297  27.767
ATOM   4929  CD2 LEU   311      29.316  90.687  26.813
ATOM   4930  H   LEU   311      31.742  91.866  26.954
ATOM   4931  HA  LEU   311      30.401  94.406  27.588   
ATOM   4932 1HB  LEU   311      28.581  93.292  26.623   
ATOM   4933 2HB  LEU   311      28.328  93.631  28.205   
ATOM   4934  HG  LEU   311      28.960  91.326  28.807   
ATOM   4935 1HD1 LEU   311      26.608  91.871  28.472   
ATOM   4936 2HD1 LEU   311      26.753  91.540  26.824   
ATOM   4937 3HD1 LEU   311      26.914  90.295  27.951   
ATOM   4938 1HD2 LEU   311      28.983  90.924  25.860   
ATOM   4939 2HD2 LEU   311      30.340  90.841  26.859   
ATOM   4940 3HD2 LEU   311      29.117  89.687  27.000   
ATOM   4941  N   SER   312      29.885  92.564  30.023
ATOM   4942  CA  SER   312      29.709  92.885  31.406
ATOM   4943  C   SER   312      28.634  94.089  31.455
ATOM   4944  O   SER   312      27.636  94.053  30.738
ATOM   4945  CB  SER   312      31.009  93.322  32.085
ATOM   4946  OG  SER   312      31.930  92.242  32.113
ATOM   4947  H   SER   312      29.195  92.031  29.560
ATOM   4948  HA  SER   312      29.441  92.003  31.844   
ATOM   4949 1HB  SER   312      30.812  93.642  33.051   
ATOM   4950 2HB  SER   312      31.421  94.124  31.573   
ATOM   4951  HG  SER   312      32.026  91.974  31.257   
ATOM   4952  N   ASN   313      28.795  95.109  32.234
ATOM   4953  CA  ASN   313      28.657  96.480  31.768
ATOM   4954  C   ASN   313      29.859  97.235  31.118
ATOM   4955  O   ASN   313      29.672  98.290  30.517
ATOM   4956  CB  ASN   313      28.136  97.259  32.979
ATOM   4957  CG  ASN   313      26.670  96.942  33.252
ATOM   4958  OD1 ASN   313      25.916  96.616  32.345
ATOM   4959  ND2 ASN   313      26.245  97.033  34.495
ATOM   4960  H   ASN   313      29.024  94.942  33.180
ATOM   4961  HA  ASN   313      28.026  96.354  30.976   
ATOM   4962 1HB  ASN   313      28.252  98.276  32.819   
ATOM   4963 2HB  ASN   313      28.706  97.033  33.814   
ATOM   4964 1HD2 ASN   313      25.289  96.834  34.713   
ATOM   4965 2HD2 ASN   313      26.878  97.301  35.221   
ATOM   4966  N   LYS   314      31.088  96.632  31.270
ATOM   4967  CA  LYS   314      32.349  97.268  30.746
ATOM   4968  C   LYS   314      32.722  96.617  29.426
ATOM   4969  O   LYS   314      33.904  96.426  29.145
ATOM   4970  CB  LYS   314      33.500  97.129  31.747
ATOM   4971  CG  LYS   314      33.269  97.987  32.991
ATOM   4972  CD  LYS   314      34.359  97.732  34.033
ATOM   4973  CE  LYS   314      34.167  98.641  35.247
ATOM   4974  NZ  LYS   314      35.226  98.371  36.255
ATOM   4975  H   LYS   314      31.142  95.761  31.730
ATOM   4976  HA  LYS   314      32.166  98.262  30.603   
ATOM   4977 1HB  LYS   314      34.393  97.398  31.295   
ATOM   4978 2HB  LYS   314      33.610  96.136  32.021   
ATOM   4979 1HG  LYS   314      32.339  97.776  33.396   
ATOM   4980 2HG  LYS   314      33.259  98.990  32.730   
ATOM   4981 1HD  LYS   314      35.292  97.897  33.614   
ATOM   4982 2HD  LYS   314      34.337  96.739  34.330   
ATOM   4983 1HE  LYS   314      33.233  98.478  35.665   
ATOM   4984 2HE  LYS   314      34.205  99.634  34.953   
ATOM   4985 1HZ  LYS   314      35.171  97.378  36.559   
ATOM   4986 2HZ  LYS   314      36.160  98.553  35.835   
ATOM   4987 3HZ  LYS   314      35.089  98.993  37.077   
ATOM   4988  N   THR   315      31.799  96.251  28.558
ATOM   4989  CA  THR   315      31.621  96.800  27.203
ATOM   4990  C   THR   315      30.237  96.879  26.857
ATOM   4991  O   THR   315      29.443  96.053  27.302
ATOM   4992  CB  THR   315      32.367  95.943  26.164
ATOM   4993  OG1 THR   315      33.737  95.852  26.532
ATOM   4994  CG2 THR   315      32.274  96.555  24.768
ATOM   4995  H   THR   315      31.187  95.546  28.877
ATOM   4996  HA  THR   315      31.955  97.764  27.225   
ATOM   4997  HB  THR   315      31.990  94.963  26.156   
ATOM   4998  HG1 THR   315      33.755  95.403  27.315   
ATOM   4999 1HG2 THR   315      31.282  96.626  24.478   
ATOM   5000 2HG2 THR   315      32.693  97.503  24.768   
ATOM   5001 3HG2 THR   315      32.782  95.962  24.086   
ATOM   5002  N   VAL   316      29.790  97.824  26.058
ATOM   5003  CA  VAL   316      28.376  97.917  25.536
ATOM   5004  C   VAL   316      27.968  97.158  24.204
ATOM   5005  O   VAL   316      26.804  96.803  24.029
ATOM   5006  CB  VAL   316      28.081  99.427  25.397
ATOM   5007  CG1 VAL   316      28.148 100.113  26.761
ATOM   5008  CG2 VAL   316      29.102 100.087  24.472
ATOM   5009  H   VAL   316      30.448  98.511  25.794
ATOM   5010  HA  VAL   316      27.841  97.422  26.250   
ATOM   5011  HB  VAL   316      27.118  99.541  24.995   
ATOM   5012 1HG1 VAL   316      27.449  99.696  27.402   
ATOM   5013 2HG1 VAL   316      29.093  99.996  27.171   
ATOM   5014 3HG1 VAL   316      27.949 101.125  26.659   
ATOM   5015 1HG2 VAL   316      30.057  99.969  24.857   
ATOM   5016 2HG2 VAL   316      29.062  99.652  23.532   
ATOM   5017 3HG2 VAL   316      28.898 101.099  24.384   
ATOM   5018  N   PRO   317      28.938  96.923  23.304
ATOM   5019  CA  PRO   317      28.637  96.196  22.037
ATOM   5020  C   PRO   317      28.374  97.101  20.930
ATOM   5021  O   PRO   317      27.335  96.998  20.283
ATOM   5022  CB  PRO   317      27.396  95.371  22.383
ATOM   5023  CG  PRO   317      27.493  95.103  23.869
ATOM   5024  CD  PRO   317      28.926  94.674  24.135
ATOM   5025  HA  PRO   317      29.437  95.659  21.700   
ATOM   5026 1HB  PRO   317      27.415  94.478  21.865   
ATOM   5027 2HB  PRO   317      26.545  95.920  22.182   
ATOM   5028 1HG  PRO   317      26.845  94.341  24.131   
ATOM   5029 2HG  PRO   317      27.282  95.967  24.396   
ATOM   5030 1HD  PRO   317      28.999  94.364  23.355   
ATOM   5031 2HD  PRO   317      28.881  94.947  24.930   
ATOM   5032  N   ILE   318      29.384  97.999  20.742
ATOM   5033  CA  ILE   318      29.035  99.047  19.762
ATOM   5034  C   ILE   318      28.693  98.576  18.386
ATOM   5035  O   ILE   318      29.426  97.777  17.807
ATOM   5036  CB  ILE   318      30.209 100.050  19.704
ATOM   5037  CG1 ILE   318      30.333 100.805  21.033
ATOM   5038  CG2 ILE   318      29.983 101.069  18.585
ATOM   5039  CD1 ILE   318      31.603 101.648  21.084
ATOM   5040  H   ILE   318      30.274  98.014  21.168
ATOM   5041  HA  ILE   318      28.153  99.432  20.101   
ATOM   5042  HB  ILE   318      31.093  99.516  19.518   
ATOM   5043 1HG1 ILE   318      30.326 100.133  21.821   
ATOM   5044 2HG1 ILE   318      29.504 101.410  21.172   
ATOM   5045 1HG2 ILE   318      29.914 100.583  17.672   
ATOM   5046 2HG2 ILE   318      29.105 101.593  18.755   
ATOM   5047 3HG2 ILE   318      30.773 101.739  18.551   
ATOM   5048 1HD1 ILE   318      32.436 101.040  20.980   
ATOM   5049 2HD1 ILE   318      31.597 102.345  20.317   
ATOM   5050 3HD1 ILE   318      31.661 102.146  21.991   
ATOM   5051  N   LYS   319      27.635  99.082  17.943
ATOM   5052  CA  LYS   319      27.137  98.735  16.647
ATOM   5053  C   LYS   319      26.884 100.039  15.729
ATOM   5054  O   LYS   319      26.754 101.144  16.250
ATOM   5055  CB  LYS   319      25.842  97.929  16.787
ATOM   5056  CG  LYS   319      26.081  96.602  17.508
ATOM   5057  CD  LYS   319      24.787  95.793  17.597
ATOM   5058  CE  LYS   319      24.989  94.543  18.451
ATOM   5059  NZ  LYS   319      25.971  93.636  17.799
ATOM   5060  H   LYS   319      27.136  99.732  18.494
ATOM   5061  HA  LYS   319      27.879  98.138  16.281   
ATOM   5062 1HB  LYS   319      25.435  97.752  15.851   
ATOM   5063 2HB  LYS   319      25.135  98.486  17.301   
ATOM   5064 1HG  LYS   319      26.451  96.780  18.460   
ATOM   5065 2HG  LYS   319      26.805  96.055  17.007   
ATOM   5066 1HD  LYS   319      24.474  95.523  16.646   
ATOM   5067 2HD  LYS   319      24.033  96.378  18.002   
ATOM   5068 1HE  LYS   319      24.085  94.052  18.576   
ATOM   5069 2HE  LYS   319      25.328  94.811  19.393   
ATOM   5070 1HZ  LYS   319      25.617  93.357  16.862   
ATOM   5071 2HZ  LYS   319      26.881  94.128  17.692   
ATOM   5072 3HZ  LYS   319      26.103  92.788  18.386   
ATOM   5073  N   ALA   320      26.826  99.812  14.426
ATOM   5074  CA  ALA   320      26.710 100.938  13.526
ATOM   5075  C   ALA   320      25.148 101.158  13.189
ATOM   5076  O   ALA   320      24.431 100.193  12.932
ATOM   5077  CB  ALA   320      27.499 100.713  12.242
ATOM   5078  H   ALA   320      26.857  98.898  14.054
ATOM   5079  HA  ALA   320      27.159 101.711  14.019   
ATOM   5080 1HB  ALA   320      28.503 100.578  12.462   
ATOM   5081 2HB  ALA   320      27.146  99.871  11.752   
ATOM   5082 3HB  ALA   320      27.399 101.533  11.616   
ATOM   5083  N   THR   321      24.827 102.441  13.234
ATOM   5084  CA  THR   321      23.453 102.851  12.882
ATOM   5085  C   THR   321      23.439 104.387  12.430
ATOM   5086  O   THR   321      24.120 105.213  13.033
ATOM   5087  CB  THR   321      22.487 102.650  14.066
ATOM   5088  OG1 THR   321      22.430 101.268  14.391
ATOM   5089  CG2 THR   321      21.079 103.130  13.721
ATOM   5090  H   THR   321      25.484 103.129  13.493
ATOM   5091  HA  THR   321      23.181 102.212  12.134   
ATOM   5092  HB  THR   321      22.841 103.147  14.920   
ATOM   5093  HG1 THR   321      23.283 101.012  14.539   
ATOM   5094 1HG2 THR   321      21.097 104.139  13.484   
ATOM   5095 2HG2 THR   321      20.713 102.600  12.909   
ATOM   5096 3HG2 THR   321      20.447 102.986  14.530   
ATOM   5097  N   ALA   322      22.649 104.642  11.398
ATOM   5098  CA  ALA   322      22.508 106.036  10.929
ATOM   5099  C   ALA   322      23.822 106.784  10.715
ATOM   5100  O   ALA   322      23.908 107.975  11.006
ATOM   5101  CB  ALA   322      21.633 106.782  11.929
ATOM   5102  H   ALA   322      22.150 103.926  10.937
ATOM   5103  HA  ALA   322      22.081 105.962  10.005   
ATOM   5104 1HB  ALA   322      20.701 106.333  11.989   
ATOM   5105 2HB  ALA   322      22.074 106.767  12.867   
ATOM   5106 3HB  ALA   322      21.513 107.767  11.629   
ATOM   5107  N   GLY   323      24.781 106.063  10.213
ATOM   5108  CA  GLY   323      26.133 106.604  10.052
ATOM   5109  C   GLY   323      26.998 106.854  11.290
ATOM   5110  O   GLY   323      28.051 107.480  11.190
ATOM   5111  H   GLY   323      24.596 105.135   9.932
ATOM   5112 1HA  GLY   323      26.072 107.444   9.542   
ATOM   5113 2HA  GLY   323      26.631 106.016   9.440   
ATOM   5114  N   LEU   324      26.693 106.407  12.602
ATOM   5115  CA  LEU   324      27.436 106.302  13.843
ATOM   5116  C   LEU   324      27.747 104.962  14.332
ATOM   5117  O   LEU   324      27.109 103.994  13.926
ATOM   5118  CB  LEU   324      26.639 107.073  14.899
ATOM   5119  CG  LEU   324      26.800 108.592  14.774
ATOM   5120  CD1 LEU   324      26.283 109.067  13.418
ATOM   5121  CD2 LEU   324      26.012 109.300  15.875
ATOM   5122  H   LEU   324      25.749 106.120  12.579
ATOM   5123  HA  LEU   324      28.366 106.653  13.613   
ATOM   5124 1HB  LEU   324      26.925 106.768  15.845   
ATOM   5125 2HB  LEU   324      25.638 106.821  14.835   
ATOM   5126  HG  LEU   324      27.820 108.826  14.864   
ATOM   5127 1HD1 LEU   324      26.816 108.610  12.655   
ATOM   5128 2HD1 LEU   324      25.280 108.827  13.317   
ATOM   5129 3HD1 LEU   324      26.393 110.094  13.337   
ATOM   5130 1HD2 LEU   324      25.006 109.063  15.799   
ATOM   5131 2HD2 LEU   324      26.358 109.003  16.806   
ATOM   5132 3HD2 LEU   324      26.124 110.327  15.787   
ATOM   5133  N   CYS   325      28.687 104.883  15.180
ATOM   5134  CA  CYS   325      29.072 103.598  15.752
ATOM   5135  C   CYS   325      28.613 103.943  17.215
ATOM   5136  O   CYS   325      29.219 104.791  17.867
ATOM   5137  CB  CYS   325      30.556 103.227  15.744
ATOM   5138  SG  CYS   325      31.182 102.974  14.065
ATOM   5139  H   CYS   325      29.166 105.699  15.462
ATOM   5140  HA  CYS   325      28.680 102.827  15.211   
ATOM   5141 1HB  CYS   325      30.707 102.371  16.307   
ATOM   5142 2HB  CYS   325      31.105 103.968  16.215   
ATOM   5143  HG  CYS   325      30.831 104.094  13.648   
ATOM   5144  N   SER   326      27.628 103.311  17.654
ATOM   5145  CA  SER   326      26.777 103.590  18.856
ATOM   5146  C   SER   326      26.386 102.302  19.434
ATOM   5147  O   SER   326      26.446 101.278  18.756
ATOM   5148  CB  SER   326      25.528 104.401  18.502
ATOM   5149  OG  SER   326      24.690 103.651  17.636
ATOM   5150  H   SER   326      27.426 102.524  17.093
ATOM   5151  HA  SER   326      27.326 104.116  19.537   
ATOM   5152 1HB  SER   326      25.803 105.289  18.044   
ATOM   5153 2HB  SER   326      25.011 104.647  19.366   
ATOM   5154  HG  SER   326      24.482 102.895  18.084   
ATOM   5155  N   ASP   327      25.948 102.317  20.767
ATOM   5156  CA  ASP   327      26.337 101.395  21.830
ATOM   5157  C   ASP   327      25.333 100.278  21.997
ATOM   5158  O   ASP   327      25.684  99.109  21.858
ATOM   5159  CB  ASP   327      26.501 102.156  23.149
ATOM   5160  CG  ASP   327      27.502 103.300  23.010
ATOM   5161  OD1 ASP   327      27.233 104.377  23.551
ATOM   5162  OD2 ASP   327      28.652 102.763  22.176
ATOM   5163  H   ASP   327      25.309 103.042  20.966
ATOM   5164  HA  ASP   327      27.222 100.988  21.525   
ATOM   5165 1HB  ASP   327      26.811 101.506  23.894   
ATOM   5166 2HB  ASP   327      25.584 102.527  23.457   
ATOM   5167  N   LYS   328      23.997 100.601  22.307
ATOM   5168  CA  LYS   328      22.864  99.763  21.923
ATOM   5169  C   LYS   328      22.632 100.212  20.591
ATOM   5170  O   LYS   328      23.271 101.159  20.139
ATOM   5171  CB  LYS   328      21.599  99.942  22.768
ATOM   5172  CG  LYS   328      21.769  99.347  24.166
ATOM   5173  CD  LYS   328      20.449  99.390  24.936
ATOM   5174  CE  LYS   328      20.613  98.772  26.324
ATOM   5175  NZ  LYS   328      19.321  98.822  27.058
ATOM   5176  H   LYS   328      23.832 101.436  22.806
ATOM   5177  HA  LYS   328      23.109  98.775  21.992   
ATOM   5178 1HB  LYS   328      20.793  99.497  22.293   
ATOM   5179 2HB  LYS   328      21.364 100.948  22.841   
ATOM   5180 1HG  LYS   328      22.497  99.871  24.685   
ATOM   5181 2HG  LYS   328      22.103  98.368  24.094   
ATOM   5182 1HD  LYS   328      19.717  98.881  24.408   
ATOM   5183 2HD  LYS   328      20.124 100.370  25.023   
ATOM   5184 1HE  LYS   328      21.340  99.286  26.855   
ATOM   5185 2HE  LYS   328      20.931  97.789  26.237   
ATOM   5186 1HZ  LYS   328      19.017  99.811  27.158   
ATOM   5187 2HZ  LYS   328      18.601  98.290  26.529   
ATOM   5188 3HZ  LYS   328      19.441  98.400  28.001   
ATOM   5189  N   CYS   329      21.699  99.681  19.661
ATOM   5190  CA  CYS   329      21.209 100.446  18.479
ATOM   5191  C   CYS   329      19.695 100.669  18.592
ATOM   5192  O   CYS   329      18.960 100.396  17.646
ATOM   5193  CB  CYS   329      21.532  99.707  17.180
ATOM   5194  SG  CYS   329      23.315  99.504  16.942
ATOM   5195  H   CYS   329      21.365  98.765  19.815
ATOM   5196  HA  CYS   329      21.699 101.341  18.482   
ATOM   5197 1HB  CYS   329      21.126 100.218  16.376   
ATOM   5198 2HB  CYS   329      21.070  98.780  17.179   
ATOM   5199  HG  CYS   329      23.400  98.472  17.634   
ATOM   5200  N   PRO   330      19.146 101.172  19.726
ATOM   5201  CA  PRO   330      17.812 101.681  19.961
ATOM   5202  C   PRO   330      16.651 100.933  19.471
ATOM   5203  O   PRO   330      16.757 100.205  18.486
ATOM   5204  CB  PRO   330      17.928 103.040  19.267
ATOM   5205  CG  PRO   330      19.388 103.422  19.371
ATOM   5206  CD  PRO   330      20.182 102.165  19.057
ATOM   5207  HA  PRO   330      17.609 101.609  20.959   
ATOM   5208 1HB  PRO   330      17.349 103.736  19.763   
ATOM   5209 2HB  PRO   330      17.661 102.949  18.274   
ATOM   5210 1HG  PRO   330      19.600 103.739  20.332   
ATOM   5211 2HG  PRO   330      19.608 104.158  18.679   
ATOM   5212 1HD  PRO   330      21.005 102.174  19.617   
ATOM   5213 2HD  PRO   330      20.153 102.021  18.073   
ATOM   5214  N   ASP   331      15.580 101.130  20.155
ATOM   5215  CA  ASP   331      14.259 100.896  19.707
ATOM   5216  C   ASP   331      13.537  99.521  19.769
ATOM   5217  O   ASP   331      12.578  99.362  20.521
ATOM   5218  CB  ASP   331      14.295 101.406  18.263
ATOM   5219  CG  ASP   331      14.713 102.872  18.202
ATOM   5220  OD1 ASP   331      15.574 103.198  17.378
ATOM   5221  OD2 ASP   331      13.892 103.596  19.256
ATOM   5222  H   ASP   331      15.726 101.477  21.067
ATOM   5223  HA  ASP   331      13.758 101.394  20.444   
ATOM   5224 1HB  ASP   331      13.364 101.288  17.825   
ATOM   5225 2HB  ASP   331      14.950 100.830  17.703   
ATOM   5226  N   GLY   332      13.924  98.431  19.011
ATOM   5227  CA  GLY   332      12.920  97.731  18.237
ATOM   5228  C   GLY   332      13.662  97.496  16.886
ATOM   5229  O   GLY   332      13.175  96.753  16.037
ATOM   5230  H   GLY   332      14.859  98.117  18.984
ATOM   5231 1HA  GLY   332      12.158  98.354  18.073   
ATOM   5232 2HA  GLY   332      12.755  96.844  18.664   
ATOM   5233  N   TYR   333      14.779  98.151  16.821
ATOM   5234  CA  TYR   333      15.812  97.991  15.915
ATOM   5235  C   TYR   333      16.787  96.828  16.049
ATOM   5236  O   TYR   333      17.526  96.753  17.028
ATOM   5237  CB  TYR   333      16.576  99.319  15.944
ATOM   5238  CG  TYR   333      15.924 100.375  15.075
ATOM   5239  CD1 TYR   333      14.576 100.270  14.725
ATOM   5240  CD2 TYR   333      16.665 101.464  14.614
ATOM   5241  CE1 TYR   333      13.976 101.243  13.925
ATOM   5242  CE2 TYR   333      16.067 102.439  13.813
ATOM   5243  CZ  TYR   333      14.724 102.325  13.471
ATOM   5244  OH  TYR   333      14.134 103.283  12.683
ATOM   5245  H   TYR   333      14.858  98.837  17.527
ATOM   5246  HA  TYR   333      15.267  97.740  15.090   
ATOM   5247 1HB  TYR   333      17.554  99.168  15.638   
ATOM   5248 2HB  TYR   333      16.647  99.662  16.918   
ATOM   5249  HD1 TYR   333      14.023  99.473  15.058   
ATOM   5250  HD2 TYR   333      17.656 101.548  14.866   
ATOM   5251  HE1 TYR   333      12.985 101.163  13.671   
ATOM   5252  HE2 TYR   333      16.614 103.239  13.476   
ATOM   5253  HH  TYR   333      13.798 103.922  13.225   
ATOM   5254  N   GLN   334      16.838  95.934  15.136
ATOM   5255  CA  GLN   334      17.784  94.832  15.287
ATOM   5256  C   GLN   334      18.998  94.760  14.353
ATOM   5257  O   GLN   334      19.010  95.404  13.306
ATOM   5258  CB  GLN   334      16.957  93.549  15.174
ATOM   5259  CG  GLN   334      15.912  93.454  16.286
ATOM   5260  CD  GLN   334      16.575  93.312  17.651
ATOM   5261  OE1 GLN   334      17.365  92.406  17.876
ATOM   5262  NE2 GLN   334      16.271  94.196  18.578
ATOM   5263  H   GLN   334      16.261  95.969  14.336
ATOM   5264  HA  GLN   334      18.208  95.024  16.195   
ATOM   5265 1HB  GLN   334      17.582  92.724  15.208   
ATOM   5266 2HB  GLN   334      16.491  93.512  14.250   
ATOM   5267 1HG  GLN   334      15.287  92.646  16.113   
ATOM   5268 2HG  GLN   334      15.308  94.296  16.274   
ATOM   5269 1HE2 GLN   334      16.688  94.133  19.485   
ATOM   5270 2HE2 GLN   334      15.623  94.930  18.376   
ATOM   5271  N   ILE   335      19.874  93.976  14.846
ATOM   5272  CA  ILE   335      21.050  93.516  14.279
ATOM   5273  C   ILE   335      20.871  92.949  12.874
ATOM   5274  O   ILE   335      19.957  92.161  12.639
ATOM   5275  CB  ILE   335      21.681  92.452  15.206
ATOM   5276  CG1 ILE   335      22.096  93.084  16.539
ATOM   5277  CG2 ILE   335      22.920  91.842  14.548
ATOM   5278  CD1 ILE   335      22.506  92.026  17.559
ATOM   5279  H   ILE   335      19.632  93.685  15.757
ATOM   5280  HA  ILE   335      21.586  94.382  14.213   
ATOM   5281  HB  ILE   335      20.971  91.698  15.381   
ATOM   5282 1HG1 ILE   335      21.316  93.652  16.916   
ATOM   5283 2HG1 ILE   335      22.878  93.746  16.386   
ATOM   5284 1HG2 ILE   335      22.660  91.391  13.652   
ATOM   5285 2HG2 ILE   335      23.623  92.581  14.362   
ATOM   5286 3HG2 ILE   335      23.339  91.130  15.173   
ATOM   5287 1HD1 ILE   335      21.714  91.383  17.740   
ATOM   5288 2HD1 ILE   335      23.309  91.478  17.198   
ATOM   5289 3HD1 ILE   335      22.781  92.480  18.449   
ATOM   5290  N   ASN   336      21.757  93.350  11.936
ATOM   5291  CA  ASN   336      21.721  92.856  10.568
ATOM   5292  C   ASN   336      22.898  91.883  10.110
ATOM   5293  O   ASN   336      23.318  91.925   8.956
ATOM   5294  CB  ASN   336      21.659  94.079   9.648
ATOM   5295  CG  ASN   336      20.305  94.773   9.742
ATOM   5296  OD1 ASN   336      19.630  94.703  10.759
ATOM   5297  ND2 ASN   336      19.890  95.450   8.691
ATOM   5298  H   ASN   336      22.452  94.000  12.196
ATOM   5299  HA  ASN   336      20.864  92.302  10.575   
ATOM   5300 1HB  ASN   336      21.840  93.792   8.669   
ATOM   5301 2HB  ASN   336      22.413  94.745   9.897   
ATOM   5302 1HD2 ASN   336      19.007  95.919   8.715   
ATOM   5303 2HD2 ASN   336      20.458  95.495   7.869   
ATOM   5304  N   PRO   337      23.312  91.093  11.069
ATOM   5305  CA  PRO   337      24.363  90.223  11.356
ATOM   5306  C   PRO   337      25.648  90.497  10.581
ATOM   5307  O   PRO   337      26.733  90.150  11.045
ATOM   5308  CB  PRO   337      23.772  88.861  10.983
ATOM   5309  CG  PRO   337      22.281  88.998  11.197
ATOM   5310  CD  PRO   337      21.889  90.351  10.628
ATOM   5311  HA  PRO   337      24.607  90.372  12.336   
ATOM   5312 1HB  PRO   337      24.149  88.133  11.610   
ATOM   5313 2HB  PRO   337      23.965  88.657   9.990   
ATOM   5314 1HG  PRO   337      22.068  88.968  12.208   
ATOM   5315 2HG  PRO   337      21.783  88.247  10.690   
ATOM   5316 1HD  PRO   337      21.166  90.720  11.197   
ATOM   5317 2HD  PRO   337      21.882  90.273   9.640   
ATOM   5318  N   ASP   338      25.465  91.146   9.377
ATOM   5319  CA  ASP   338      26.142  92.297   8.787
ATOM   5320  C   ASP   338      25.293  93.503   8.584
ATOM   5321  O   ASP   338      25.343  94.433   9.386
ATOM   5322  CB  ASP   338      26.754  91.855   7.454
ATOM   5323  CG  ASP   338      27.949  92.724   7.075
ATOM   5324  OD1 ASP   338      28.890  92.799   7.871
ATOM   5325  OD2 ASP   338      27.634  93.312   5.710
ATOM   5326  H   ASP   338      24.735  90.708   8.878
ATOM   5327  HA  ASP   338      26.822  92.585   9.491   
ATOM   5328 1HB  ASP   338      26.037  91.898   6.707   
ATOM   5329 2HB  ASP   338      27.046  90.863   7.513   
ATOM   5330  N   ASP   339      24.529  93.417   7.489
ATOM   5331  CA  ASP   339      24.169  94.558   6.587
ATOM   5332  C   ASP   339      25.468  95.290   6.206
ATOM   5333  O   ASP   339      25.891  95.234   5.054
ATOM   5334  CB  ASP   339      23.194  95.531   7.255
ATOM   5335  CG  ASP   339      22.856  96.700   6.333
ATOM   5336  OD1 ASP   339      21.795  97.303   6.523
ATOM   5337  OD2 ASP   339      24.008  96.816   5.349
ATOM   5338  H   ASP   339      24.185  92.514   7.286
ATOM   5339  HA  ASP   339      23.698  94.170   5.769   
ATOM   5340 1HB  ASP   339      23.602  95.887   8.138   
ATOM   5341 2HB  ASP   339      22.326  95.031   7.522   
ATOM   5342  N   HIS   340      26.101  95.970   7.169
ATOM   5343  CA  HIS   340      27.412  95.746   7.770
ATOM   5344  C   HIS   340      27.515  96.154   9.174
ATOM   5345  O   HIS   340      27.575  97.346   9.466
ATOM   5346  CB  HIS   340      28.464  96.478   6.932
ATOM   5347  CG  HIS   340      28.412  96.125   5.474
ATOM   5348  ND1 HIS   340      28.775  94.890   4.983
ATOM   5349  CD2 HIS   340      28.032  96.863   4.398
ATOM   5350  CE1 HIS   340      28.620  94.887   3.665
ATOM   5351  NE2 HIS   340      28.169  96.075   3.285
ATOM   5352  H   HIS   340      25.548  96.724   7.484
ATOM   5353  HA  HIS   340      27.528  94.732   7.796   
ATOM   5354 1HB  HIS   340      29.408  96.280   7.306   
ATOM   5355 2HB  HIS   340      28.354  97.500   7.048   
ATOM   5356  HD1 HIS   340      29.088  94.145   5.483   
ATOM   5357  HD2 HIS   340      27.702  97.837   4.422   
ATOM   5358  HE1 HIS   340      28.818  94.089   3.036   
ATOM   5359  N   ARG   341      27.551  95.259  10.168
ATOM   5360  CA  ARG   341      27.750  95.723  11.538
ATOM   5361  C   ARG   341      26.551  96.705  11.979
ATOM   5362  O   ARG   341      26.802  97.822  12.426
ATOM   5363  CB  ARG   341      29.094  96.443  11.675
ATOM   5364  CG  ARG   341      30.202  95.719  10.909
ATOM   5365  CD  ARG   341      30.123  94.211  11.141
ATOM   5366  NE  ARG   341      31.040  93.514  10.214
ATOM   5367  CZ  ARG   341      30.938  92.221   9.961
ATOM   5368  NH1 ARG   341      31.776  91.638   9.127
ATOM   5369  NH2 ARG   341      29.995  91.512  10.543
ATOM   5370  H   ARG   341      27.450  94.293   9.996
ATOM   5371  HA  ARG   341      27.787  94.864  12.088   
ATOM   5372 1HB  ARG   341      29.351  96.520  12.676   
ATOM   5373 2HB  ARG   341      29.008  97.416  11.331   
ATOM   5374 1HG  ARG   341      31.128  96.074  11.211   
ATOM   5375 2HG  ARG   341      30.122  95.924   9.896   
ATOM   5376 1HD  ARG   341      29.152  93.882  10.990   
ATOM   5377 2HD  ARG   341      30.379  93.991  12.121   
ATOM   5378  HE  ARG   341      31.752  93.931   9.743   
ATOM   5379 1HH1 ARG   341      32.493  92.175   8.682   
ATOM   5380 2HH1 ARG   341      31.694  90.659   8.939   
ATOM   5381 1HH2 ARG   341      29.357  91.952  11.175   
ATOM   5382 2HH2 ARG   341      29.916  90.533  10.353   
ATOM   5383  N   GLU   342      25.287  96.250  11.844
ATOM   5384  CA  GLU   342      24.269  97.110  11.196
ATOM   5385  C   GLU   342      22.831  96.675  11.564
ATOM   5386  O   GLU   342      22.650  95.707  12.299
ATOM   5387  CB  GLU   342      24.453  97.085   9.676
ATOM   5388  CG  GLU   342      23.474  98.030   8.977
ATOM   5389  CD  GLU   342      23.741  99.479   9.369
ATOM   5390  OE1 GLU   342      23.985 100.289   8.470
ATOM   5391  OE2 GLU   342      23.698  99.770  10.570
ATOM   5392  H   GLU   342      25.025  95.356  12.172
ATOM   5393  HA  GLU   342      24.437  98.050  11.555   
ATOM   5394 1HB  GLU   342      24.323  96.120   9.322   
ATOM   5395 2HB  GLU   342      25.426  97.346   9.435   
ATOM   5396 1HG  GLU   342      22.501  97.773   9.222   
ATOM   5397 2HG  GLU   342      23.555  97.923   7.949   
ATOM   5398  N   CYS   343      21.775  97.441  11.007
ATOM   5399  CA  CYS   343      20.650  97.995  11.755
ATOM   5400  C   CYS   343      19.205  98.037  11.031
ATOM   5401  O   CYS   343      19.045  98.707  10.013
ATOM   5402  CB  CYS   343      21.063  99.405  12.179
ATOM   5403  SG  CYS   343      19.771 100.228  13.144
ATOM   5404  H   CYS   343      21.829  97.595  10.034
ATOM   5405  HA  CYS   343      20.581  97.332  12.528   
ATOM   5406 1HB  CYS   343      21.290  99.971  11.342   
ATOM   5407 2HB  CYS   343      21.939  99.363  12.729   
ATOM   5408  HG  CYS   343      20.232  99.893  14.251   
ATOM   5409  N   ARG   344      18.133  97.370  11.491
ATOM   5410  CA  ARG   344      16.857  97.400  10.783
ATOM   5411  C   ARG   344      15.523  97.368  11.676
ATOM   5412  O   ARG   344      15.565  96.954  12.832
ATOM   5413  CB  ARG   344      16.862  96.223   9.804
ATOM   5414  CG  ARG   344      16.901  94.881  10.537
ATOM   5415  CD  ARG   344      16.938  93.722   9.541
ATOM   5416  NE  ARG   344      16.891  92.436  10.268
ATOM   5417  CZ  ARG   344      16.936  91.272   9.646
ATOM   5418  NH1 ARG   344      16.893  90.147  10.333
ATOM   5419  NH2 ARG   344      17.026  91.234   8.334
ATOM   5420  H   ARG   344      18.209  96.850  12.326
ATOM   5421  HA  ARG   344      16.896  98.311  10.325   
ATOM   5422 1HB  ARG   344      17.675  96.299   9.167   
ATOM   5423 2HB  ARG   344      16.024  96.267   9.197   
ATOM   5424 1HG  ARG   344      16.071  94.791  11.151   
ATOM   5425 2HG  ARG   344      17.732  94.841  11.154   
ATOM   5426 1HD  ARG   344      17.803  93.774   8.972   
ATOM   5427 2HD  ARG   344      16.133  93.789   8.892   
ATOM   5428  HE  ARG   344      16.827  92.351  11.212   
ATOM   5429 1HH1 ARG   344      16.826  90.173  11.330   
ATOM   5430 2HH1 ARG   344      16.927  89.269   9.856   
ATOM   5431 1HH2 ARG   344      17.060  92.085   7.810   
ATOM   5432 2HH2 ARG   344      17.060  90.354   7.860   
ATOM   5433  N   LYS   345      14.465  97.795  11.069
ATOM   5434  CA  LYS   345      13.244  97.716  11.870
ATOM   5435  C   LYS   345      12.615  96.338  11.798
ATOM   5436  O   LYS   345      12.232  95.891  10.719
ATOM   5437  CB  LYS   345      12.244  98.778  11.406
ATOM   5438  CG  LYS   345      10.991  98.792  12.282
ATOM   5439  CD  LYS   345       9.930  99.725  11.695
ATOM   5440  CE  LYS   345      10.264 101.183  12.003
ATOM   5441  NZ  LYS   345       9.162 102.066  11.537
ATOM   5442  H   LYS   345      14.417  98.152  10.150
ATOM   5443  HA  LYS   345      13.538  97.887  12.832   
ATOM   5444 1HB  LYS   345      11.981  98.605  10.419   
ATOM   5445 2HB  LYS   345      12.692  99.712  11.419   
ATOM   5446 1HG  LYS   345      11.236  99.097  13.242   
ATOM   5447 2HG  LYS   345      10.609  97.832  12.365   
ATOM   5448 1HD  LYS   345       8.999  99.488  12.083   
ATOM   5449 2HD  LYS   345       9.868  99.587  10.670   
ATOM   5450 1HE  LYS   345      11.150 101.448  11.535   
ATOM   5451 2HE  LYS   345      10.405 101.304  13.023   
ATOM   5452 1HZ  LYS   345       9.037 101.953  10.511   
ATOM   5453 2HZ  LYS   345       8.280 101.807  12.024   
ATOM   5454 3HZ  LYS   345       9.397 103.056  11.750   
ATOM   5455  N   CYS   346      12.535  95.740  12.949
ATOM   5456  CA  CYS   346      11.949  94.406  13.034
ATOM   5457  C   CYS   346      10.511  94.460  13.523
ATOM   5458  O   CYS   346      10.216  95.152  14.495
ATOM   5459  CB  CYS   346      12.785  93.526  13.964
ATOM   5460  SG  CYS   346      14.436  93.207  13.293
ATOM   5461  H   CYS   346      12.864  96.176  13.772
ATOM   5462  HA  CYS   346      11.960  94.043  12.080   
ATOM   5463 1HB  CYS   346      12.295  92.629  14.132   
ATOM   5464 2HB  CYS   346      12.865  93.975  14.894   
ATOM   5465  HG  CYS   346      14.820  94.389  13.382   
ATOM   5466  N   VAL   347       9.605  93.700  12.832
ATOM   5467  CA  VAL   347       8.209  93.643  13.280
ATOM   5468  C   VAL   347       7.873  92.657  14.452
ATOM   5469  O   VAL   347       7.604  91.482  14.210
ATOM   5470  CB  VAL   347       7.341  93.314  12.045
ATOM   5471  CG1 VAL   347       5.861  93.278  12.424
ATOM   5472  CG2 VAL   347       7.538  94.372  10.960
ATOM   5473  H   VAL   347       9.877  93.187  12.034
ATOM   5474  HA  VAL   347       8.066  94.579  13.660   
ATOM   5475  HB  VAL   347       7.630  92.374  11.677   
ATOM   5476 1HG1 VAL   347       5.698  92.553  13.147   
ATOM   5477 2HG1 VAL   347       5.569  94.199  12.799   
ATOM   5478 3HG1 VAL   347       5.287  93.057  11.590   
ATOM   5479 1HG2 VAL   347       7.265  95.305  11.321   
ATOM   5480 2HG2 VAL   347       8.533  94.401  10.670   
ATOM   5481 3HG2 VAL   347       6.953  94.146  10.134   
ATOM   5482  N   GLY   348       7.872  93.079  15.662
ATOM   5483  CA  GLY   348       7.044  92.351  16.619
ATOM   5484  C   GLY   348       7.816  91.573  17.576
ATOM   5485  O   GLY   348       8.554  90.671  17.184
ATOM   5486  H   GLY   348       8.393  93.858  15.970
ATOM   5487 1HA  GLY   348       6.432  91.734  16.116   
ATOM   5488 2HA  GLY   348       6.472  93.007  17.119   
ATOM   5489  N   LYS   349       7.684  91.873  18.873
ATOM   5490  CA  LYS   349       8.762  92.054  19.719
ATOM   5491  C   LYS   349       9.949  91.113  19.497
ATOM   5492  O   LYS   349       9.768  89.900  19.418
ATOM   5493  CB  LYS   349       8.250  91.927  21.158
ATOM   5494  CG  LYS   349       9.348  92.242  22.174
ATOM   5495  CD  LYS   349       8.795  92.199  23.599
ATOM   5496  CE  LYS   349       9.913  92.409  24.619
ATOM   5497  NZ  LYS   349      10.486  93.774  24.470
ATOM   5498  H   LYS   349       6.769  91.965  19.231
ATOM   5499  HA  LYS   349       9.064  92.989  19.441   
ATOM   5500 1HB  LYS   349       7.887  90.970  21.319   
ATOM   5501 2HB  LYS   349       7.445  92.563  21.302   
ATOM   5502 1HG  LYS   349       9.749  93.178  21.980   
ATOM   5503 2HG  LYS   349      10.123  91.561  22.077   
ATOM   5504 1HD  LYS   349       8.330  91.288  23.769   
ATOM   5505 2HD  LYS   349       8.069  92.929  23.717   
ATOM   5506 1HE  LYS   349      10.655  91.698  24.480   
ATOM   5507 2HE  LYS   349       9.542  92.285  25.579   
ATOM   5508 1HZ  LYS   349      10.872  93.886  23.511   
ATOM   5509 2HZ  LYS   349       9.741  94.482  24.628   
ATOM   5510 3HZ  LYS   349      11.246  93.910  25.167   
ATOM   5511  N   CYS   350      11.098  91.796  19.421
ATOM   5512  CA  CYS   350      12.325  91.261  19.053
ATOM   5513  C   CYS   350      13.005  90.525  20.161
ATOM   5514  O   CYS   350      12.865  90.895  21.324
ATOM   5515  CB  CYS   350      13.226  92.387  18.544
ATOM   5516  SG  CYS   350      12.567  93.158  17.045
ATOM   5517  H   CYS   350      11.039  92.753  19.654
ATOM   5518  HA  CYS   350      12.064  90.579  18.340   
ATOM   5519 1HB  CYS   350      14.177  92.020  18.361   
ATOM   5520 2HB  CYS   350      13.345  93.102  19.283   
ATOM   5521  HG  CYS   350      12.839  94.322  17.393   
ATOM   5522  N   GLU   351      13.702  89.538  19.738
ATOM   5523  CA  GLU   351      14.439  88.644  20.634
ATOM   5524  C   GLU   351      15.736  89.103  21.316
ATOM   5525  O   GLU   351      16.635  89.611  20.651
ATOM   5526  CB  GLU   351      14.699  87.383  19.805
ATOM   5527  CG  GLU   351      13.399  86.643  19.489
ATOM   5528  CD  GLU   351      13.672  85.378  18.683
ATOM   5529  OE1 GLU   351      12.724  84.624  18.443
ATOM   5530  OE2 GLU   351      14.832  85.171  18.309
ATOM   5531  H   GLU   351      13.739  89.383  18.764
ATOM   5532  HA  GLU   351      13.810  88.573  21.434   
ATOM   5533 1HB  GLU   351      15.346  86.755  20.315   
ATOM   5534 2HB  GLU   351      15.183  87.635  18.924   
ATOM   5535 1HG  GLU   351      12.759  87.265  18.962   
ATOM   5536 2HG  GLU   351      12.909  86.400  20.369   
ATOM   5537  N   ILE   352      15.837  88.914  22.665
ATOM   5538  CA  ILE   352      16.973  89.314  23.432
ATOM   5539  C   ILE   352      17.544  88.240  24.387
ATOM   5540  O   ILE   352      16.784  87.496  25.003
ATOM   5541  CB  ILE   352      16.596  90.585  24.226
ATOM   5542  CG1 ILE   352      16.378  91.766  23.272
ATOM   5543  CG2 ILE   352      17.713  90.951  25.206
ATOM   5544  CD1 ILE   352      15.759  92.961  23.989
ATOM   5545  H   ILE   352      15.078  88.475  23.118
ATOM   5546  HA  ILE   352      17.672  89.465  22.704   
ATOM   5547  HB  ILE   352      15.712  90.394  24.758   
ATOM   5548 1HG1 ILE   352      15.770  91.475  22.486   
ATOM   5549 2HG1 ILE   352      17.280  92.042  22.843   
ATOM   5550 1HG2 ILE   352      17.867  90.174  25.874   
ATOM   5551 2HG2 ILE   352      18.594  91.130  24.689   
ATOM   5552 3HG2 ILE   352      17.455  91.804  25.736   
ATOM   5553 1HD1 ILE   352      14.840  92.697  24.390   
ATOM   5554 2HD1 ILE   352      16.382  93.277  24.755   
ATOM   5555 3HD1 ILE   352      15.623  93.743  23.322   
ATOM   5556  N   VAL   353      18.806  88.172  24.504
ATOM   5557  CA  VAL   353      19.563  87.203  25.386
ATOM   5558  C   VAL   353      19.847  87.923  26.700
ATOM   5559  O   VAL   353      20.087  89.128  26.703
ATOM   5560  CB  VAL   353      20.885  86.720  24.749
ATOM   5561  CG1 VAL   353      21.709  85.928  25.763
ATOM   5562  CG2 VAL   353      20.599  85.819  23.548
ATOM   5563  H   VAL   353      19.309  88.824  23.961
ATOM   5564  HA  VAL   353      18.981  86.376  25.527   
ATOM   5565  HB  VAL   353      21.430  87.561  24.436   
ATOM   5566 1HG1 VAL   353      21.933  86.524  26.581   
ATOM   5567 2HG1 VAL   353      21.174  85.101  26.086   
ATOM   5568 3HG1 VAL   353      22.594  85.608  25.328   
ATOM   5569 1HG2 VAL   353      20.052  84.991  23.848   
ATOM   5570 2HG2 VAL   353      20.057  86.340  22.835   
ATOM   5571 3HG2 VAL   353      21.490  85.498  23.125   
ATOM   5572  N   CYS   354      19.831  87.221  27.801
ATOM   5573  CA  CYS   354      20.810  87.653  28.854
ATOM   5574  C   CYS   354      21.779  86.566  29.406
ATOM   5575  O   CYS   354      21.449  85.382  29.392
ATOM   5576  CB  CYS   354      19.998  88.258  30.000
ATOM   5577  SG  CYS   354      19.389  89.914  29.597
ATOM   5578  H   CYS   354      19.241  86.451  27.979
ATOM   5579  HA  CYS   354      21.414  88.325  28.380   
ATOM   5580 1HB  CYS   354      20.577  88.296  30.858   
ATOM   5581 2HB  CYS   354      19.202  87.638  30.231   
ATOM   5582  HG  CYS   354      18.184  89.613  29.694   
ATOM   5583  N   GLU   355      22.951  86.872  29.899
ATOM   5584  CA  GLU   355      23.897  85.748  30.018
ATOM   5585  C   GLU   355      23.910  84.931  31.237
ATOM   5586  O   GLU   355      24.393  83.802  31.216
ATOM   5587  CB  GLU   355      25.283  86.352  29.775
ATOM   5588  CG  GLU   355      25.427  86.863  28.341
ATOM   5589  CD  GLU   355      26.838  87.380  28.084
ATOM   5590  OE1 GLU   355      27.121  87.756  26.944
ATOM   5591  OE2 GLU   355      27.629  87.396  29.035
ATOM   5592  H   GLU   355      23.233  87.773  30.189
ATOM   5593  HA  GLU   355      23.549  85.049  29.360   
ATOM   5594 1HB  GLU   355      26.014  85.644  29.971   
ATOM   5595 2HB  GLU   355      25.451  87.126  30.443   
ATOM   5596 1HG  GLU   355      24.739  87.617  28.166   
ATOM   5597 2HG  GLU   355      25.204  86.103  27.673   
ATOM   5598  N   ILE   356      23.369  85.442  32.399
ATOM   5599  CA  ILE   356      23.909  85.174  33.705
ATOM   5600  C   ILE   356      23.089  84.140  34.469
ATOM   5601  O   ILE   356      22.384  83.340  33.859
ATOM   5602  CB  ILE   356      24.002  86.485  34.518
ATOM   5603  CG1 ILE   356      22.610  87.101  34.700
ATOM   5604  CG2 ILE   356      24.892  87.497  33.794
ATOM   5605  CD1 ILE   356      22.636  88.271  35.678
ATOM   5606  H   ILE   356      22.571  86.016  32.315
ATOM   5607  HA  ILE   356      24.829  84.778  33.508   
ATOM   5608  HB  ILE   356      24.415  86.265  35.458   
ATOM   5609 1HG1 ILE   356      21.947  86.379  35.034   
ATOM   5610 2HG1 ILE   356      22.243  87.417  33.784   
ATOM   5611 1HG2 ILE   356      25.846  87.109  33.676   
ATOM   5612 2HG2 ILE   356      24.498  87.711  32.860   
ATOM   5613 3HG2 ILE   356      24.951  88.374  34.343   
ATOM   5614 1HD1 ILE   356      22.970  87.950  36.605   
ATOM   5615 2HD1 ILE   356      23.272  89.011  35.329   
ATOM   5616 3HD1 ILE   356      21.684  88.667  35.782   
ATOM   5617  N   ASN   357      23.096  84.068  35.781
ATOM   5618  CA  ASN   357      21.963  83.989  36.776
ATOM   5619  C   ASN   357      22.368  84.230  38.131
ATOM   5620  O   ASN   357      23.523  83.993  38.480
ATOM   5621  CB  ASN   357      21.290  82.618  36.663
ATOM   5622  CG  ASN   357      22.321  81.494  36.665
ATOM   5623  OD1 ASN   357      22.956  81.222  37.674
ATOM   5624  ND2 ASN   357      22.502  80.828  35.543
ATOM   5625  H   ASN   357      24.027  84.072  36.109
ATOM   5626  HA  ASN   357      21.325  84.764  36.594   
ATOM   5627 1HB  ASN   357      20.724  82.574  35.796   
ATOM   5628 2HB  ASN   357      20.625  82.487  37.447   
ATOM   5629 1HD2 ASN   357      23.169  80.084  35.505   
ATOM   5630 2HD2 ASN   357      21.972  81.066  34.729   
ATOM   5631  N   HIS   358      21.402  84.716  38.960
ATOM   5632  CA  HIS   358      20.981  84.198  40.328
ATOM   5633  C   HIS   358      19.374  84.118  40.345
ATOM   5634  O   HIS   358      18.793  83.254  39.692
ATOM   5635  CB  HIS   358      21.475  85.097  41.466
ATOM   5636  CG  HIS   358      22.970  85.222  41.516
ATOM   5637  ND1 HIS   358      23.800  84.196  41.914
ATOM   5638  CD2 HIS   358      23.781  86.269  41.213
ATOM   5639  CE1 HIS   358      25.059  84.612  41.851
ATOM   5640  NE2 HIS   358      25.074  85.869  41.428
ATOM   5641  H   HIS   358      20.942  85.502  38.580
ATOM   5642  HA  HIS   358      21.445  83.301  40.471   
ATOM   5643 1HB  HIS   358      21.124  84.740  42.371   
ATOM   5644 2HB  HIS   358      21.049  86.035  41.380   
ATOM   5645  HD1 HIS   358      23.541  83.325  42.192   
ATOM   5646  HD2 HIS   358      23.473  87.193  40.882   
ATOM   5647  HE1 HIS   358      25.893  84.048  42.092   
ATOM   5648  N   VAL   359      18.640  84.931  41.014
ATOM   5649  CA  VAL   359      17.284  84.588  41.521
ATOM   5650  C   VAL   359      16.333  85.873  41.356
ATOM   5651  O   VAL   359      16.823  86.998  41.280
ATOM   5652  CB  VAL   359      17.315  84.138  42.999
ATOM   5653  CG1 VAL   359      15.899  83.877  43.510
ATOM   5654  CG2 VAL   359      18.127  82.852  43.146
ATOM   5655  H   VAL   359      19.007  85.830  41.191
ATOM   5656  HA  VAL   359      16.986  83.782  40.970   
ATOM   5657  HB  VAL   359      17.757  84.901  43.569   
ATOM   5658 1HG1 VAL   359      15.331  84.741  43.438   
ATOM   5659 2HG1 VAL   359      15.450  83.132  42.946   
ATOM   5660 3HG1 VAL   359      15.930  83.576  44.501   
ATOM   5661 1HG2 VAL   359      17.702  82.097  42.577   
ATOM   5662 2HG2 VAL   359      19.100  83.008  42.825   
ATOM   5663 3HG2 VAL   359      18.144  82.555  44.139   
ATOM   5664  N   ILE   360      14.958  85.687  41.308
ATOM   5665  CA  ILE   360      13.970  86.761  41.258
ATOM   5666  C   ILE   360      13.108  86.761  42.508
ATOM   5667  O   ILE   360      12.319  85.842  42.713
ATOM   5668  CB  ILE   360      13.083  86.632  40.000
ATOM   5669  CG1 ILE   360      13.947  86.646  38.733
ATOM   5670  CG2 ILE   360      12.092  87.795  39.926
ATOM   5671  CD1 ILE   360      13.115  86.379  37.483
ATOM   5672  H   ILE   360      14.651  84.749  41.312
ATOM   5673  HA  ILE   360      14.515  87.623  41.228   
ATOM   5674  HB  ILE   360      12.556  85.726  40.058   
ATOM   5675 1HG1 ILE   360      14.699  85.938  38.813   
ATOM   5676 2HG1 ILE   360      14.428  87.559  38.646   
ATOM   5677 1HG2 ILE   360      11.483  87.796  40.765   
ATOM   5678 2HG2 ILE   360      12.604  88.695  39.882   
ATOM   5679 3HG2 ILE   360      11.500  87.703  39.080   
ATOM   5680 1HD1 ILE   360      12.659  85.451  37.552   
ATOM   5681 2HD1 ILE   360      12.383  87.106  37.382   
ATOM   5682 3HD1 ILE   360      13.722  86.394  36.643   
ATOM   5683  N   ASP   361      13.271  87.790  43.310
ATOM   5684  CA  ASP   361      12.569  87.879  44.503
ATOM   5685  C   ASP   361      11.569  88.976  44.653
ATOM   5686  O   ASP   361      10.627  88.849  45.432
ATOM   5687  CB  ASP   361      13.617  87.968  45.616
ATOM   5688  CG  ASP   361      14.476  89.221  45.472
ATOM   5689  OD1 ASP   361      15.033  89.664  46.481
ATOM   5690  OD2 ASP   361      14.411  89.618  44.007
ATOM   5691  H   ASP   361      13.897  88.512  43.063
ATOM   5692  HA  ASP   361      11.994  87.038  44.449   
ATOM   5693 1HB  ASP   361      14.219  87.125  45.600   
ATOM   5694 2HB  ASP   361      13.149  87.967  46.540   
ATOM   5695  N   THR   362      11.804  90.042  43.880
ATOM   5696  CA  THR   362      11.016  91.176  43.772
ATOM   5697  C   THR   362      10.580  91.510  42.395
ATOM   5698  O   THR   362      11.130  90.985  41.430
ATOM   5699  CB  THR   362      11.785  92.368  44.375
ATOM   5700  OG1 THR   362      12.994  92.555  43.653
ATOM   5701  CG2 THR   362      12.123  92.124  45.844
ATOM   5702  H   THR   362      12.630  89.976  43.345
ATOM   5703  HA  THR   362      10.176  90.882  44.271   
ATOM   5704  HB  THR   362      11.233  93.255  44.273   
ATOM   5705  HG1 THR   362      12.760  92.596  42.782   
ATOM   5706 1HG2 THR   362      11.253  91.989  46.390   
ATOM   5707 2HG2 THR   362      12.713  91.277  45.936   
ATOM   5708 3HG2 THR   362      12.639  92.937  46.229   
ATOM   5709  N   PHE   363       9.555  92.424  42.296
ATOM   5710  CA  PHE   363       9.111  92.803  40.936
ATOM   5711  C   PHE   363      10.135  93.542  40.217
ATOM   5712  O   PHE   363      10.270  93.388  39.005
ATOM   5713  CB  PHE   363       7.828  93.635  41.022
ATOM   5714  CG  PHE   363       8.078  95.097  40.727
ATOM   5715  CD1 PHE   363       8.162  95.546  39.411
ATOM   5716  CD2 PHE   363       8.225  96.007  41.772
ATOM   5717  CE1 PHE   363       8.393  96.894  39.142
ATOM   5718  CE2 PHE   363       8.456  97.355  41.503
ATOM   5719  CZ  PHE   363       8.539  97.797  40.188
ATOM   5720  H   PHE   363       9.113  92.832  43.079
ATOM   5721  HA  PHE   363       8.977  91.939  40.409   
ATOM   5722 1HB  PHE   363       7.407  93.534  41.963   
ATOM   5723 2HB  PHE   363       7.122  93.260  40.364   
ATOM   5724  HD1 PHE   363       8.053  94.881  38.637   
ATOM   5725  HD2 PHE   363       8.163  95.683  42.744   
ATOM   5726  HE1 PHE   363       8.456  97.222  38.172   
ATOM   5727  HE2 PHE   363       8.565  98.023  42.274   
ATOM   5728  HZ  PHE   363       8.708  98.789  39.990   
ATOM   5729  N   PRO   364      10.897  94.360  40.911
ATOM   5730  CA  PRO   364      12.007  95.066  40.274
ATOM   5731  C   PRO   364      13.199  94.168  39.940
ATOM   5732  O   PRO   364      13.951  94.461  39.013
ATOM   5733  CB  PRO   364      12.383  96.119  41.318
ATOM   5734  CG  PRO   364      11.964  95.533  42.649
ATOM   5735  CD  PRO   364      10.932  94.462  42.340
ATOM   5736  HA  PRO   364      11.701  95.435  39.373   
ATOM   5737 1HB  PRO   364      11.859  96.990  41.140   
ATOM   5738 2HB  PRO   364      13.404  96.270  41.309   
ATOM   5739 1HG  PRO   364      11.540  96.269  43.238   
ATOM   5740 2HG  PRO   364      12.782  95.107  43.118   
ATOM   5741 1HD  PRO   364      10.007  94.756  42.692   
ATOM   5742 2HD  PRO   364      11.230  93.561  42.748   
ATOM   5743  N   LYS   365      13.371  93.024  40.725
ATOM   5744  CA  LYS   365      14.397  92.103  40.392
ATOM   5745  C   LYS   365      14.098  91.576  38.961
ATOM   5746  O   LYS   365      15.022  91.283  38.207
ATOM   5747  CB  LYS   365      14.472  90.936  41.380
ATOM   5748  CG  LYS   365      15.711  90.073  41.138
ATOM   5749  CD  LYS   365      16.986  90.860  41.441
ATOM   5750  CE  LYS   365      18.224  90.001  41.187
ATOM   5751  NZ  LYS   365      19.453  90.778  41.500
ATOM   5752  H   LYS   365      12.793  92.842  41.504
ATOM   5753  HA  LYS   365      15.263  92.638  40.468   
ATOM   5754 1HB  LYS   365      13.618  90.355  41.302   
ATOM   5755 2HB  LYS   365      14.480  91.298  42.351   
ATOM   5756 1HG  LYS   365      15.725  89.745  40.155   
ATOM   5757 2HG  LYS   365      15.671  89.225  41.733   
ATOM   5758 1HD  LYS   365      16.976  91.180  42.427   
ATOM   5759 2HD  LYS   365      17.022  91.712  40.852   
ATOM   5760 1HE  LYS   365      18.243  89.695  40.197   
ATOM   5761 2HE  LYS   365      18.187  89.148  41.774   
ATOM   5762 1HZ  LYS   365      19.493  91.623  40.895   
ATOM   5763 2HZ  LYS   365      19.436  91.067  42.499   
ATOM   5764 3HZ  LYS   365      20.291  90.188  41.325   
ATOM   5765  N   ALA   366      12.769  91.505  38.698
ATOM   5766  CA  ALA   366      12.337  91.026  37.387
ATOM   5767  C   ALA   366      12.530  92.002  36.228
ATOM   5768  O   ALA   366      12.888  91.588  35.127
ATOM   5769  CB  ALA   366      10.871  90.628  37.504
ATOM   5770  H   ALA   366      12.089  91.768  39.363
ATOM   5771  HA  ALA   366      12.960  90.243  37.188   
ATOM   5772 1HB  ALA   366      10.763  89.879  38.212   
ATOM   5773 2HB  ALA   366      10.303  91.447  37.791   
ATOM   5774 3HB  ALA   366      10.524  90.281  36.591   
ATOM   5775  N   GLN   367      12.298  93.245  36.506
ATOM   5776  CA  GLN   367      12.390  94.275  35.436
ATOM   5777  C   GLN   367      13.846  94.335  34.977
ATOM   5778  O   GLN   367      14.111  94.551  33.796
ATOM   5779  CB  GLN   367      11.934  95.654  35.919
ATOM   5780  CG  GLN   367      11.977  96.687  34.793
ATOM   5781  CD  GLN   367      11.413  98.026  35.256
ATOM   5782  OE1 GLN   367      11.706  98.487  36.350
ATOM   5783  NE2 GLN   367      10.603  98.667  34.441
ATOM   5784  H   GLN   367      12.062  93.522  37.424
ATOM   5785  HA  GLN   367      11.764  93.993  34.681   
ATOM   5786 1HB  GLN   367      12.532  95.966  36.705   
ATOM   5787 2HB  GLN   367      10.974  95.592  36.302   
ATOM   5788 1HG  GLN   367      11.439  96.341  33.978   
ATOM   5789 2HG  GLN   367      12.953  96.810  34.466   
ATOM   5790 1HE2 GLN   367      10.215  99.548  34.712   
ATOM   5791 2HE2 GLN   367      10.375  98.273  33.550   
ATOM   5792  N   ALA   368      14.717  94.137  35.911
ATOM   5793  CA  ALA   368      16.142  94.156  35.591
ATOM   5794  C   ALA   368      16.484  93.016  34.631
ATOM   5795  O   ALA   368      17.199  93.227  33.654
ATOM   5796  CB  ALA   368      16.977  94.045  36.861
ATOM   5797  H   ALA   368      14.434  93.970  36.842
ATOM   5798  HA  ALA   368      16.318  95.057  35.144   
ATOM   5799 1HB  ALA   368      16.768  94.840  37.493   
ATOM   5800 2HB  ALA   368      16.759  93.159  37.352   
ATOM   5801 3HB  ALA   368      17.986  94.059  36.624   
ATOM   5802  N   ILE   369      15.928  91.785  34.952
ATOM   5803  CA  ILE   369      16.237  90.631  34.046
ATOM   5804  C   ILE   369      15.765  90.933  32.627
ATOM   5805  O   ILE   369      16.287  90.365  31.670
ATOM   5806  CB  ILE   369      15.581  89.330  34.559
ATOM   5807  CG1 ILE   369      14.056  89.481  34.602
ATOM   5808  CG2 ILE   369      16.078  89.003  35.969
ATOM   5809  CD1 ILE   369      13.368  88.152  34.895
ATOM   5810  H   ILE   369      15.346  91.641  35.736
ATOM   5811  HA  ILE   369      17.252  90.522  34.046   
ATOM   5812  HB  ILE   369      15.839  88.549  33.906   
ATOM   5813 1HG1 ILE   369      13.715  89.862  33.701   
ATOM   5814 2HG1 ILE   369      13.792  90.179  35.321   
ATOM   5815 1HG2 ILE   369      17.107  88.877  35.962   
ATOM   5816 2HG2 ILE   369      15.838  89.775  36.617   
ATOM   5817 3HG2 ILE   369      15.634  88.129  36.308   
ATOM   5818 1HD1 ILE   369      13.603  87.461  34.159   
ATOM   5819 2HD1 ILE   369      13.681  87.785  35.812   
ATOM   5820 3HD1 ILE   369      12.340  88.283  34.918   
ATOM   5821  N   ARG   370      14.790  91.819  32.393
ATOM   5822  CA  ARG   370      13.641  91.732  31.600
ATOM   5823  C   ARG   370      13.716  92.053  30.195
ATOM   5824  O   ARG   370      14.808  92.244  29.663
ATOM   5825  CB  ARG   370      12.602  92.621  32.287
ATOM   5826  CG  ARG   370      13.032  94.088  32.295
ATOM   5827  CD  ARG   370      13.122  94.633  30.870
ATOM   5828  NE  ARG   370      13.562  96.044  30.901
ATOM   5829  CZ  ARG   370      12.722  97.041  31.111
ATOM   5830  NH1 ARG   370      13.157  98.286  31.132
ATOM   5831  NH2 ARG   370      11.444  96.791  31.301
ATOM   5832  H   ARG   370      14.971  92.652  32.890
ATOM   5833  HA  ARG   370      13.497  90.723  31.542   
ATOM   5834 1HB  ARG   370      12.448  92.295  33.258   
ATOM   5835 2HB  ARG   370      11.688  92.526  31.810   
ATOM   5836 1HG  ARG   370      13.950  94.183  32.767   
ATOM   5837 2HG  ARG   370      12.357  94.650  32.845   
ATOM   5838 1HD  ARG   370      12.197  94.562  30.407   
ATOM   5839 2HD  ARG   370      13.792  94.067  30.318   
ATOM   5840  HE  ARG   370      14.458  96.334  30.776   
ATOM   5841 1HH1 ARG   370      14.128  98.479  30.988   
ATOM   5842 2HH1 ARG   370      12.516  99.037  31.291   
ATOM   5843 1HH2 ARG   370      11.111  95.848  31.286   
ATOM   5844 2HH2 ARG   370      10.806  97.544  31.460   
ATOM   5845  N   LEU   371      12.579  92.144  29.489
ATOM   5846  CA  LEU   371      12.601  92.231  27.957
ATOM   5847  C   LEU   371      12.993  90.924  27.224
ATOM   5848  O   LEU   371      12.714  90.776  26.036
ATOM   5849  CB  LEU   371      13.557  93.360  27.564
ATOM   5850  CG  LEU   371      12.958  94.753  27.789
ATOM   5851  CD1 LEU   371      13.990  95.830  27.465
ATOM   5852  CD2 LEU   371      11.739  94.956  26.890
ATOM   5853  H   LEU   371      11.712  92.158  29.960
ATOM   5854  HA  LEU   371      11.642  92.423  27.664   
ATOM   5855 1HB  LEU   371      13.834  93.254  26.573   
ATOM   5856 2HB  LEU   371      14.441  93.270  28.094   
ATOM   5857  HG  LEU   371      12.671  94.832  28.796   
ATOM   5858 1HD1 LEU   371      14.820  95.720  28.076   
ATOM   5859 2HD1 LEU   371      14.287  95.750  26.475   
ATOM   5860 3HD1 LEU   371      13.581  96.770  27.618   
ATOM   5861 1HD2 LEU   371      12.014  94.867  25.895   
ATOM   5862 2HD2 LEU   371      11.018  94.243  27.105   
ATOM   5863 3HD2 LEU   371      11.337  95.899  27.045   
ATOM   5864  N   CYS   372      13.623  90.013  27.959
ATOM   5865  CA  CYS   372      14.725  89.133  27.643
ATOM   5866  C   CYS   372      14.073  87.858  27.244
ATOM   5867  O   CYS   372      13.411  87.222  28.061
ATOM   5868  CB  CYS   372      15.674  88.888  28.817
ATOM   5869  SG  CYS   372      17.038  87.786  28.367
ATOM   5870  H   CYS   372      13.221  89.979  28.860
ATOM   5871  HA  CYS   372      15.273  89.569  26.900   
ATOM   5872 1HB  CYS   372      15.149  88.489  29.615   
ATOM   5873 2HB  CYS   372      16.050  89.790  29.158   
ATOM   5874  HG  CYS   372      17.250  88.321  27.262   
ATOM   5875  N   ASN   373      14.294  87.502  25.941
ATOM   5876  CA  ASN   373      13.641  86.271  25.418
ATOM   5877  C   ASN   373      14.327  84.936  25.616
ATOM   5878  O   ASN   373      13.696  83.891  25.472
ATOM   5879  CB  ASN   373      13.392  86.520  23.928
ATOM   5880  CG  ASN   373      12.378  87.640  23.717
ATOM   5881  OD1 ASN   373      12.640  88.794  24.026
ATOM   5882  ND2 ASN   373      11.214  87.320  23.191
ATOM   5883  H   ASN   373      14.872  88.033  25.342
ATOM   5884  HA  ASN   373      12.812  86.161  26.003   
ATOM   5885 1HB  ASN   373      13.054  85.650  23.478   
ATOM   5886 2HB  ASN   373      14.284  86.760  23.458   
ATOM   5887 1HD2 ASN   373      10.524  88.027  23.037   
ATOM   5888 2HD2 ASN   373      11.020  86.370  22.946   
ATOM   5889  N   ILE   374      15.620  84.950  25.954
ATOM   5890  CA  ILE   374      16.308  83.707  26.349
ATOM   5891  C   ILE   374      17.244  84.008  27.516
ATOM   5892  O   ILE   374      17.895  85.051  27.530
ATOM   5893  CB  ILE   374      17.102  83.091  25.175
ATOM   5894  CG1 ILE   374      17.699  81.740  25.585
ATOM   5895  CG2 ILE   374      18.242  84.022  24.759
ATOM   5896  CD1 ILE   374      18.203  80.959  24.376
ATOM   5897  H   ILE   374      16.125  85.798  25.944
ATOM   5898  HA  ILE   374      15.576  83.055  26.632   
ATOM   5899  HB  ILE   374      16.448  82.955  24.365   
ATOM   5900 1HG1 ILE   374      16.989  81.182  26.093   
ATOM   5901 2HG1 ILE   374      18.474  81.888  26.256   
ATOM   5902 1HG2 ILE   374      17.860  84.938  24.460   
ATOM   5903 2HG2 ILE   374      18.887  84.171  25.557   
ATOM   5904 3HG2 ILE   374      18.771  83.604  23.972   
ATOM   5905 1HD1 ILE   374      17.422  80.780  23.719   
ATOM   5906 2HD1 ILE   374      18.938  81.501  23.885   
ATOM   5907 3HD1 ILE   374      18.601  80.052  24.681   
ATOM   5908  N   ILE   375      17.243  83.087  28.383
ATOM   5909  CA  ILE   375      18.171  83.165  29.511
ATOM   5910  C   ILE   375      19.144  82.001  29.383
ATOM   5911  O   ILE   375      18.727  80.845  29.402
ATOM   5912  CB  ILE   375      17.452  83.108  30.878
ATOM   5913  CG1 ILE   375      16.552  84.336  31.059
ATOM   5914  CG2 ILE   375      18.473  83.080  32.016
ATOM   5915  CD1 ILE   375      15.652  84.197  32.282
ATOM   5916  H   ILE   375      16.632  82.316  28.313
ATOM   5917  HA  ILE   375      18.640  84.068  29.434   
ATOM   5918  HB  ILE   375      16.869  82.236  30.911   
ATOM   5919 1HG1 ILE   375      15.973  84.476  30.211   
ATOM   5920 2HG1 ILE   375      17.134  85.188  31.146   
ATOM   5921 1HG2 ILE   375      19.082  82.246  31.925   
ATOM   5922 2HG2 ILE   375      19.062  83.932  31.985   
ATOM   5923 3HG2 ILE   375      17.985  83.042  32.930   
ATOM   5924 1HD1 ILE   375      15.044  83.364  32.182   
ATOM   5925 2HD1 ILE   375      16.229  84.091  33.137   
ATOM   5926 3HD1 ILE   375      15.055  85.039  32.381   
ATOM   5927  N   ASP   376      20.443  82.328  29.258
ATOM   5928  CA  ASP   376      21.539  81.346  29.196
ATOM   5929  C   ASP   376      21.731  80.313  30.371
ATOM   5930  O   ASP   376      22.032  79.147  30.124
ATOM   5931  CB  ASP   376      22.817  82.168  29.006
ATOM   5932  CG  ASP   376      22.897  82.754  27.599
ATOM   5933  OD1 ASP   376      23.692  83.678  27.398
ATOM   5934  OD2 ASP   376      21.897  81.982  26.756
ATOM   5935  H   ASP   376      20.654  83.291  29.208
ATOM   5936  HA  ASP   376      21.257  80.764  28.406   
ATOM   5937 1HB  ASP   376      23.647  81.575  29.187   
ATOM   5938 2HB  ASP   376      22.852  82.930  29.707   
ATOM   5939  N   GLY   377      21.531  80.839  31.518
ATOM   5940  CA  GLY   377      21.675  79.982  32.696
ATOM   5941  C   GLY   377      20.375  79.621  33.280
ATOM   5942  O   GLY   377      19.415  79.384  32.549
ATOM   5943  H   GLY   377      21.285  81.787  31.638
ATOM   5944 1HA  GLY   377      22.220  80.467  33.388   
ATOM   5945 2HA  GLY   377      22.159  79.141  32.431   
ATOM   5946  N   ASN   378      20.272  79.569  34.543
ATOM   5947  CA  ASN   378      19.141  79.115  35.284
ATOM   5948  C   ASN   378      18.542  80.267  36.016
ATOM   5949  O   ASN   378      19.268  81.099  36.555
ATOM   5950  CB  ASN   378      19.520  78.004  36.267
ATOM   5951  CG  ASN   378      20.646  78.448  37.195
ATOM   5952  OD1 ASN   378      20.522  79.430  37.912
ATOM   5953  ND2 ASN   378      21.755  77.737  37.194
ATOM   5954  H   ASN   378      21.072  79.883  35.028
ATOM   5955  HA  ASN   378      18.487  78.760  34.585   
ATOM   5956 1HB  ASN   378      19.808  77.156  35.745   
ATOM   5957 2HB  ASN   378      18.691  77.731  36.826   
ATOM   5958 1HD2 ASN   378      22.516  77.997  37.788   
ATOM   5959 2HD2 ASN   378      21.835  76.937  36.599   
ATOM   5960  N   LEU   379      17.249  80.399  36.095
ATOM   5961  CA  LEU   379      16.611  81.497  36.817
ATOM   5962  C   LEU   379      15.708  80.711  37.890
ATOM   5963  O   LEU   379      14.983  79.788  37.527
ATOM   5964  CB  LEU   379      15.730  82.405  35.955
ATOM   5965  CG  LEU   379      15.050  83.515  36.764
ATOM   5966  CD1 LEU   379      16.096  84.481  37.317
ATOM   5967  CD2 LEU   379      14.080  84.297  35.879
ATOM   5968  H   LEU   379      16.685  79.723  35.649
ATOM   5969  HA  LEU   379      17.347  82.124  37.145   
ATOM   5970 1HB  LEU   379      15.014  81.838  35.468   
ATOM   5971 2HB  LEU   379      16.295  82.822  35.195   
ATOM   5972  HG  LEU   379      14.524  83.071  37.557   
ATOM   5973 1HD1 LEU   379      16.756  83.973  37.934   
ATOM   5974 2HD1 LEU   379      16.627  84.912  36.538   
ATOM   5975 3HD1 LEU   379      15.633  85.230  37.863   
ATOM   5976 1HD2 LEU   379      14.591  84.727  35.086   
ATOM   5977 2HD2 LEU   379      13.351  83.662  35.505   
ATOM   5978 3HD2 LEU   379      13.623  85.046  36.430   
ATOM   5979  N   THR   380      15.831  81.170  39.165
ATOM   5980  CA  THR   380      14.987  80.561  40.242
ATOM   5981  C   THR   380      13.929  81.598  40.592
ATOM   5982  O   THR   380      14.245  82.776  40.740
ATOM   5983  CB  THR   380      15.786  80.190  41.506
ATOM   5984  OG1 THR   380      16.779  79.233  41.165
ATOM   5985  CG2 THR   380      14.880  79.594  42.581
ATOM   5986  H   THR   380      16.460  81.895  39.397
ATOM   5987  HA  THR   380      14.590  79.695  39.877   
ATOM   5988  HB  THR   380      16.292  81.030  41.882   
ATOM   5989  HG1 THR   380      16.803  79.210  40.263   
ATOM   5990 1HG2 THR   380      14.149  80.279  42.848   
ATOM   5991 2HG2 THR   380      14.422  78.736  42.223   
ATOM   5992 3HG2 THR   380      15.438  79.352  43.421   
ATOM   5993  N   ILE   381      12.633  81.201  40.743
ATOM   5994  CA  ILE   381      11.591  82.065  41.057
ATOM   5995  C   ILE   381      11.392  81.899  42.462
ATOM   5996  O   ILE   381      11.110  80.794  42.918
ATOM   5997  CB  ILE   381      10.279  81.771  40.296
ATOM   5998  CG1 ILE   381      10.473  81.993  38.791
ATOM   5999  CG2 ILE   381       9.162  82.695  40.784
ATOM   6000  CD1 ILE   381       9.282  81.480  37.990
ATOM   6001  H   ILE   381      12.443  80.241  40.621
ATOM   6002  HA  ILE   381      11.923  83.002  40.824   
ATOM   6003  HB  ILE   381      10.009  80.772  40.474   
ATOM   6004 1HG1 ILE   381      11.339  81.520  38.475   
ATOM   6005 2HG1 ILE   381      10.617  83.001  38.600   
ATOM   6006 1HG2 ILE   381       8.999  82.550  41.797   
ATOM   6007 2HG2 ILE   381       9.425  83.685  40.624   
ATOM   6008 3HG2 ILE   381       8.285  82.493  40.270   
ATOM   6009 1HD1 ILE   381       9.157  80.464  38.152   
ATOM   6010 2HD1 ILE   381       8.419  81.976  38.280   
ATOM   6011 3HD1 ILE   381       9.439  81.642  36.978   
ATOM   6012  N   GLU   382      11.520  82.972  43.217
ATOM   6013  CA  GLU   382      11.326  82.891  44.727
ATOM   6014  C   GLU   382      10.585  84.271  44.604
ATOM   6015  O   GLU   382      11.202  85.271  44.247
ATOM   6016  CB  GLU   382      12.503  83.011  45.699
ATOM   6017  CG  GLU   382      12.047  82.872  47.152
ATOM   6018  CD  GLU   382      13.241  82.709  48.086
ATOM   6019  OE1 GLU   382      14.372  82.717  47.592
ATOM   6020  OE2 GLU   382      13.014  82.577  49.295
ATOM   6021  H   GLU   382      11.741  83.842  42.805
ATOM   6022  HA  GLU   382      10.974  82.007  45.097   
ATOM   6023 1HB  GLU   382      12.978  83.922  45.565   
ATOM   6024 2HB  GLU   382      13.213  82.288  45.483   
ATOM   6025 1HG  GLU   382      11.413  82.057  47.245   
ATOM   6026 2HG  GLU   382      11.495  83.704  47.429   
ATOM   6027  N   ILE   383       9.295  84.367  44.891
ATOM   6028  CA  ILE   383       8.433  85.576  44.682
ATOM   6029  C   ILE   383       8.131  85.889  46.151
ATOM   6030  O   ILE   383       7.239  85.281  46.739
ATOM   6031  CB  ILE   383       7.117  85.375  43.898
ATOM   6032  CG1 ILE   383       7.340  84.432  42.711
ATOM   6033  CG2 ILE   383       6.605  86.716  43.366
ATOM   6034  CD1 ILE   383       8.352  85.002  41.723
ATOM   6035  H   ILE   383       8.897  83.551  45.278
ATOM   6036  HA  ILE   383       8.914  86.274  44.113   
ATOM   6037  HB  ILE   383       6.404  84.959  44.547   
ATOM   6038 1HG1 ILE   383       6.440  84.255  42.229   
ATOM   6039 2HG1 ILE   383       7.663  83.509  43.052   
ATOM   6040 1HG2 ILE   383       6.428  87.366  44.154   
ATOM   6041 2HG2 ILE   383       7.309  87.138  42.733   
ATOM   6042 3HG2 ILE   383       5.722  86.575  42.841   
ATOM   6043 1HD1 ILE   383       8.015  85.910  41.354   
ATOM   6044 2HD1 ILE   383       9.264  85.148  42.194   
ATOM   6045 3HD1 ILE   383       8.484  84.345  40.932   
ATOM   6046  N   ARG   384       8.867  86.792  46.620
ATOM   6047  CA  ARG   384       8.681  87.272  48.023
ATOM   6048  C   ARG   384       7.303  87.655  48.540
ATOM   6049  O   ARG   384       6.924  87.257  49.639
ATOM   6050  CB  ARG   384       9.642  88.455  48.164
ATOM   6051  CG  ARG   384       9.595  89.055  49.570
ATOM   6052  CD  ARG   384      10.561  90.233  49.688
ATOM   6053  NE  ARG   384      11.952  89.754  49.545
ATOM   6054  CZ  ARG   384      12.989  90.571  49.598
ATOM   6055  NH1 ARG   384      14.214  90.103  49.466
ATOM   6056  NH2 ARG   384      12.797  91.860  49.783
ATOM   6057  H   ARG   384       9.575  87.194  46.062
ATOM   6058  HA  ARG   384       8.857  86.443  48.592   
ATOM   6059 1HB  ARG   384       9.409  89.182  47.464   
ATOM   6060 2HB  ARG   384      10.608  88.151  47.944   
ATOM   6061 1HG  ARG   384       9.837  88.330  50.270   
ATOM   6062 2HG  ARG   384       8.631  89.367  49.787   
ATOM   6063 1HD  ARG   384      10.441  90.697  50.607   
ATOM   6064 2HD  ARG   384      10.353  90.935  48.954   
ATOM   6065  HE  ARG   384      12.200  88.847  49.408   
ATOM   6066 1HH1 ARG   384      14.363  89.124  49.325   
ATOM   6067 2HH1 ARG   384      14.995  90.727  49.507   
ATOM   6068 1HH2 ARG   384      11.869  92.218  49.883   
ATOM   6069 2HH2 ARG   384      13.580  92.481  49.824   
ATOM   6070  N   GLY   385       6.484  88.410  47.833
ATOM   6071  CA  GLY   385       5.508  89.344  48.473
ATOM   6072  C   GLY   385       4.373  89.717  47.537
ATOM   6073  O   GLY   385       4.583  89.845  46.333
ATOM   6074  H   GLY   385       6.520  88.349  46.848
ATOM   6075 1HA  GLY   385       5.991  90.181  48.750   
ATOM   6076 2HA  GLY   385       5.125  88.905  49.292   
ATOM   6077  N   LYS   386       3.208  89.886  48.121
ATOM   6078  CA  LYS   386       2.059  90.433  47.415
ATOM   6079  C   LYS   386       1.916  91.996  47.493
ATOM   6080  O   LYS   386       0.907  92.545  47.057
ATOM   6081  CB  LYS   386       0.797  89.759  47.962
ATOM   6082  CG  LYS   386       0.590  90.073  49.445
ATOM   6083  CD  LYS   386      -0.619  89.316  49.994
ATOM   6084  CE  LYS   386      -0.625  89.346  51.522
ATOM   6085  NZ  LYS   386      -0.960  90.713  52.001
ATOM   6086  H   LYS   386       3.115  89.634  49.070
ATOM   6087  HA  LYS   386       2.246  90.183  46.443   
ATOM   6088 1HB  LYS   386       0.859  88.734  47.825   
ATOM   6089 2HB  LYS   386      -0.030  90.067  47.419   
ATOM   6090 1HG  LYS   386       0.455  91.093  49.573   
ATOM   6091 2HG  LYS   386       1.439  89.816  49.981   
ATOM   6092 1HD  LYS   386      -0.601  88.335  49.661   
ATOM   6093 2HD  LYS   386      -1.493  89.737  49.630   
ATOM   6094 1HE  LYS   386       0.305  89.064  51.884   
ATOM   6095 2HE  LYS   386      -1.318  88.666  51.885   
ATOM   6096 1HZ  LYS   386      -0.252  91.388  51.648   
ATOM   6097 2HZ  LYS   386      -1.901  90.983  51.650   
ATOM   6098 3HZ  LYS   386      -0.962  90.726  53.041   
ATOM   6099  N   GLN   387       3.028  92.633  48.082
ATOM   6100  CA  GLN   387       3.421  94.040  48.068
ATOM   6101  C   GLN   387       4.077  94.472  46.756
ATOM   6102  O   GLN   387       4.400  95.646  46.587
ATOM   6103  CB  GLN   387       4.367  94.308  49.241
ATOM   6104  CG  GLN   387       3.657  94.139  50.585
ATOM   6105  CD  GLN   387       4.631  94.316  51.745
ATOM   6106  OE1 GLN   387       5.800  93.972  51.643
ATOM   6107  NE2 GLN   387       4.172  94.849  52.858
ATOM   6108  H   GLN   387       3.591  91.979  48.561
ATOM   6109  HA  GLN   387       2.543  94.553  48.159   
ATOM   6110 1HB  GLN   387       4.756  95.265  49.167   
ATOM   6111 2HB  GLN   387       5.180  93.668  49.190   
ATOM   6112 1HG  GLN   387       3.217  93.202  50.635   
ATOM   6113 2HG  GLN   387       2.886  94.827  50.665   
ATOM   6114 1HE2 GLN   387       4.783  94.979  53.639   
ATOM   6115 2HE2 GLN   387       3.213  95.124  52.922   
ATOM   6116  N   ASP   388       4.233  93.484  45.884
ATOM   6117  CA  ASP   388       4.799  93.489  44.584
ATOM   6118  C   ASP   388       3.799  94.273  43.578
ATOM   6119  O   ASP   388       4.033  94.296  42.372
ATOM   6120  CB  ASP   388       5.047  92.066  44.075
ATOM   6121  CG  ASP   388       6.315  91.472  44.680
ATOM   6122  OD1 ASP   388       6.195  90.662  45.604
ATOM   6123  OD2 ASP   388       7.479  92.086  43.922
ATOM   6124  H   ASP   388       3.879  92.639  46.252
ATOM   6125  HA  ASP   388       5.706  93.932  44.732   
ATOM   6126 1HB  ASP   388       5.119  92.070  43.041   
ATOM   6127 2HB  ASP   388       4.234  91.465  44.302   
ATOM   6128  N   SER   389       2.704  94.896  44.189
ATOM   6129  CA  SER   389       1.723  95.736  43.600
ATOM   6130  C   SER   389       0.738  95.178  42.730
ATOM   6131  O   SER   389      -0.273  94.658  43.196
ATOM   6132  CB  SER   389       2.505  96.828  42.867
ATOM   6133  OG  SER   389       3.223  97.622  43.800
ATOM   6134  H   SER   389       2.651  94.696  45.154
ATOM   6135  HA  SER   389       1.119  95.974  44.387   
ATOM   6136 1HB  SER   389       1.853  97.424  42.325   
ATOM   6137 2HB  SER   389       3.163  96.397  42.191   
ATOM   6138  HG  SER   389       3.867  97.088  44.138   
ATOM   6139  N   GLY   390       1.011  95.263  41.399
ATOM   6140  CA  GLY   390       0.343  94.364  40.394
ATOM   6141  C   GLY   390       0.983  93.056  40.292
ATOM   6142  O   GLY   390       0.546  92.215  39.510
ATOM   6143  H   GLY   390       1.666  95.932  41.087
ATOM   6144 1HA  GLY   390       0.365  94.809  39.493   
ATOM   6145 2HA  GLY   390      -0.618  94.237  40.658   
ATOM   6146  N   MET   391       2.017  92.726  41.012
ATOM   6147  CA  MET   391       3.282  92.107  40.532
ATOM   6148  C   MET   391       3.205  91.231  39.327
ATOM   6149  O   MET   391       3.977  91.407  38.386
ATOM   6150  CB  MET   391       3.866  91.325  41.711
ATOM   6151  CG  MET   391       2.949  90.175  42.128
ATOM   6152  SD  MET   391       1.307  90.772  42.590
ATOM   6153  CE  MET   391       0.540  89.191  42.989
ATOM   6154  H   MET   391       1.910  92.921  41.973
ATOM   6155  HA  MET   391       3.849  92.884  40.192   
ATOM   6156 1HB  MET   391       4.019  91.962  42.514   
ATOM   6157 2HB  MET   391       4.801  90.956  41.459   
ATOM   6158 1HG  MET   391       3.371  89.659  42.921   
ATOM   6159 2HG  MET   391       2.869  89.491  41.354   
ATOM   6160 1HE  MET   391       0.540  88.555  42.170   
ATOM   6161 2HE  MET   391       1.044  88.712  43.758   
ATOM   6162 3HE  MET   391      -0.444  89.315  43.289   
ATOM   6163  N   ALA   392       2.217  90.258  39.386
ATOM   6164  CA  ALA   392       2.070  89.334  38.346
ATOM   6165  C   ALA   392       1.686  89.778  36.935
ATOM   6166  O   ALA   392       2.201  89.240  35.958
ATOM   6167  CB  ALA   392       1.059  88.325  38.876
ATOM   6168  H   ALA   392       1.608  90.212  40.162
ATOM   6169  HA  ALA   392       3.044  89.054  38.222   
ATOM   6170 1HB  ALA   392       1.423  87.878  39.738   
ATOM   6171 2HB  ALA   392       0.165  88.801  39.095   
ATOM   6172 3HB  ALA   392       0.884  87.592  38.165   
ATOM   6173  N   SER   393       0.797  90.753  36.830
ATOM   6174  CA  SER   393       0.532  91.535  35.625
ATOM   6175  C   SER   393       1.910  91.988  35.249
ATOM   6176  O   SER   393       2.264  91.972  34.072
ATOM   6177  CB  SER   393      -0.378  92.749  35.825
ATOM   6178  OG  SER   393       0.260  93.702  36.661
ATOM   6179  H   SER   393       0.288  90.946  37.653
ATOM   6180  HA  SER   393       0.047  90.949  34.944   
ATOM   6181 1HB  SER   393      -1.275  92.451  36.251   
ATOM   6182 2HB  SER   393      -0.600  93.178  34.908   
ATOM   6183  HG  SER   393       1.043  93.901  36.259   
ATOM   6184  N   GLU   394       2.651  92.385  36.371
ATOM   6185  CA  GLU   394       4.025  92.854  36.196
ATOM   6186  C   GLU   394       5.177  91.766  35.896
ATOM   6187  O   GLU   394       5.989  91.962  34.994
ATOM   6188  CB  GLU   394       4.370  93.651  37.457
ATOM   6189  CG  GLU   394       3.576  94.957  37.528
ATOM   6190  CD  GLU   394       3.877  95.709  38.820
ATOM   6191  OE1 GLU   394       3.367  96.822  38.977
ATOM   6192  OE2 GLU   394       4.617  95.163  39.647
ATOM   6193  H   GLU   394       2.265  92.352  37.279
ATOM   6194  HA  GLU   394       3.934  93.419  35.351   
ATOM   6195 1HB  GLU   394       5.385  93.856  37.477   
ATOM   6196 2HB  GLU   394       4.179  93.077  38.298   
ATOM   6197 1HG  GLU   394       2.561  94.756  37.466   
ATOM   6198 2HG  GLU   394       3.806  95.553  36.712   
ATOM   6199  N   LEU   395       5.199  90.688  36.639
ATOM   6200  CA  LEU   395       6.177  89.627  36.414
ATOM   6201  C   LEU   395       5.993  88.946  35.066
ATOM   6202  O   LEU   395       6.936  88.363  34.536
ATOM   6203  CB  LEU   395       6.081  88.595  37.540
ATOM   6204  CG  LEU   395       6.600  89.128  38.881
ATOM   6205  CD1 LEU   395       6.359  88.101  39.985
ATOM   6206  CD2 LEU   395       8.099  89.411  38.792
ATOM   6207  H   LEU   395       4.538  90.589  37.366
ATOM   6208  HA  LEU   395       7.083  90.097  36.412   
ATOM   6209 1HB  LEU   395       6.603  87.741  37.277   
ATOM   6210 2HB  LEU   395       5.101  88.281  37.644   
ATOM   6211  HG  LEU   395       6.087  90.015  39.108   
ATOM   6212 1HD1 LEU   395       5.345  87.906  40.072   
ATOM   6213 2HD1 LEU   395       6.854  87.218  39.762   
ATOM   6214 3HD1 LEU   395       6.711  88.464  40.890   
ATOM   6215 1HD2 LEU   395       8.611  88.541  38.557   
ATOM   6216 2HD2 LEU   395       8.283  90.118  38.057   
ATOM   6217 3HD2 LEU   395       8.446  89.771  39.700   
ATOM   6218  N   LYS   396       4.749  89.091  34.610
ATOM   6219  CA  LYS   396       4.370  88.711  33.329
ATOM   6220  C   LYS   396       4.859  89.468  32.202
ATOM   6221  O   LYS   396       5.520  88.914  31.327
ATOM   6222  CB  LYS   396       2.839  88.697  33.331
ATOM   6223  CG  LYS   396       2.279  88.211  31.994
ATOM   6224  CD  LYS   396       0.751  88.174  32.028
ATOM   6225  CE  LYS   396       0.192  87.702  30.687
ATOM   6226  NZ  LYS   396      -1.291  87.626  30.753
ATOM   6227  H   LYS   396       4.077  89.488  35.214
ATOM   6228  HA  LYS   396       4.885  87.838  33.208   
ATOM   6229 1HB  LYS   396       2.479  89.646  33.538   
ATOM   6230 2HB  LYS   396       2.494  88.091  34.097   
ATOM   6231 1HG  LYS   396       2.649  87.267  31.780   
ATOM   6232 2HG  LYS   396       2.599  88.835  31.231   
ATOM   6233 1HD  LYS   396       0.381  89.116  32.252   
ATOM   6234 2HD  LYS   396       0.431  87.542  32.785   
ATOM   6235 1HE  LYS   396       0.582  86.771  30.451   
ATOM   6236 2HE  LYS   396       0.478  88.357  29.936   
ATOM   6237 1HZ  LYS   396      -1.571  86.954  31.496   
ATOM   6238 2HZ  LYS   396      -1.677  88.566  30.973   
ATOM   6239 3HZ  LYS   396      -1.663  87.304  29.837   
ATOM   6240  N   ASP   397       4.631  90.784  32.058
ATOM   6241  CA  ASP   397       4.888  91.584  30.913
ATOM   6242  C   ASP   397       6.406  91.750  30.930
ATOM   6243  O   ASP   397       7.036  91.768  29.875
ATOM   6244  CB  ASP   397       4.208  92.956  30.939
ATOM   6245  CG  ASP   397       2.697  92.832  30.769
ATOM   6246  OD1 ASP   397       1.985  93.741  31.207
ATOM   6247  OD2 ASP   397       2.454  91.516  30.050
ATOM   6248  H   ASP   397       4.242  91.203  32.862
ATOM   6249  HA  ASP   397       4.496  91.087  30.112   
ATOM   6250 1HB  ASP   397       4.598  93.556  30.190   
ATOM   6251 2HB  ASP   397       4.423  93.438  31.831   
ATOM   6252  N   ILE   398       7.019  91.868  32.143
ATOM   6253  CA  ILE   398       8.468  91.994  32.282
ATOM   6254  C   ILE   398       9.161  90.736  31.751
ATOM   6255  O   ILE   398      10.212  90.831  31.121
ATOM   6256  CB  ILE   398       8.868  92.239  33.755
ATOM   6257  CG1 ILE   398       8.394  93.623  34.213
ATOM   6258  CG2 ILE   398      10.388  92.167  33.912
ATOM   6259  CD1 ILE   398       8.548  93.799  35.720
ATOM   6260  H   ILE   398       6.455  91.866  32.953
ATOM   6261  HA  ILE   398       8.721  92.802  31.712   
ATOM   6262  HB  ILE   398       8.420  91.499  34.350   
ATOM   6263 1HG1 ILE   398       7.404  93.763  33.942   
ATOM   6264 2HG1 ILE   398       8.928  94.359  33.717   
ATOM   6265 1HG2 ILE   398      10.730  91.232  33.625   
ATOM   6266 2HG2 ILE   398      10.840  92.887  33.319   
ATOM   6267 3HG2 ILE   398      10.650  92.332  34.901   
ATOM   6268 1HD1 ILE   398       7.987  93.085  36.219   
ATOM   6269 2HD1 ILE   398       9.543  93.694  35.989   
ATOM   6270 3HD1 ILE   398       8.221  94.741  36.002   
ATOM   6271  N   PHE   399       8.628  89.461  31.955
ATOM   6272  CA  PHE   399       9.247  88.244  31.625
ATOM   6273  C   PHE   399       8.385  87.125  31.070
ATOM   6274  O   PHE   399       8.782  85.963  31.113
ATOM   6275  CB  PHE   399       9.967  87.771  32.892
ATOM   6276  CG  PHE   399      10.835  86.560  32.633
ATOM   6277  CD1 PHE   399      11.510  86.423  31.422
ATOM   6278  CD2 PHE   399      10.965  85.571  33.605
ATOM   6279  CE1 PHE   399      12.309  85.306  31.185
ATOM   6280  CE2 PHE   399      11.764  84.454  33.369
ATOM   6281  CZ  PHE   399      12.435  84.322  32.159
ATOM   6282  H   PHE   399       7.732  89.450  32.369
ATOM   6283  HA  PHE   399       9.825  88.529  30.834   
ATOM   6284 1HB  PHE   399       9.273  87.554  33.630   
ATOM   6285 2HB  PHE   399      10.544  88.541  33.276   
ATOM   6286  HD1 PHE   399      11.418  87.148  30.702   
ATOM   6287  HD2 PHE   399      10.470  85.666  34.499   
ATOM   6288  HE1 PHE   399      12.805  85.208  30.292   
ATOM   6289  HE2 PHE   399      11.858  83.728  34.087   
ATOM   6290  HZ  PHE   399      13.023  83.499  31.985   
ATOM   6291  N   ALA   400       7.154  87.434  30.510
ATOM   6292  CA  ALA   400       6.297  86.644  29.746
ATOM   6293  C   ALA   400       6.831  86.447  28.329
ATOM   6294  O   ALA   400       6.464  85.483  27.660
ATOM   6295  CB  ALA   400       4.911  87.274  29.704
ATOM   6296  H   ALA   400       6.897  88.365  30.714
ATOM   6297  HA  ALA   400       6.293  85.757  30.250   
ATOM   6298 1HB  ALA   400       4.529  87.355  30.664   
ATOM   6299 2HB  ALA   400       4.964  88.219  29.282   
ATOM   6300 3HB  ALA   400       4.272  86.688  29.136   
ATOM   6301  N   ASN   401       7.739  87.369  27.819
ATOM   6302  CA  ASN   401       8.328  87.281  26.484
ATOM   6303  C   ASN   401       9.491  86.257  26.353
ATOM   6304  O   ASN   401      10.086  86.134  25.284
ATOM   6305  CB  ASN   401       8.804  88.676  26.069
ATOM   6306  CG  ASN   401       7.627  89.626  25.874
ATOM   6307  OD1 ASN   401       6.606  89.258  25.311
ATOM   6308  ND2 ASN   401       7.750  90.854  26.334
ATOM   6309  H   ASN   401       7.991  88.119  28.408
ATOM   6310  HA  ASN   401       7.558  86.944  25.905   
ATOM   6311 1HB  ASN   401       9.354  88.614  25.193   
ATOM   6312 2HB  ASN   401       9.447  89.056  26.787   
ATOM   6313 1HD2 ASN   401       6.999  91.506  26.226   
ATOM   6314 2HD2 ASN   401       8.594  91.134  26.791   
ATOM   6315  N   ILE   402       9.822  85.514  27.422
ATOM   6316  CA  ILE   402      10.907  84.634  27.378
ATOM   6317  C   ILE   402      10.408  83.369  26.689
ATOM   6318  O   ILE   402       9.405  82.795  27.106
ATOM   6319  CB  ILE   402      11.469  84.292  28.776
ATOM   6320  CG1 ILE   402      12.634  83.303  28.657
ATOM   6321  CG2 ILE   402      10.381  83.659  29.646
ATOM   6322  CD1 ILE   402      13.507  83.310  29.907
ATOM   6323  H   ILE   402       9.293  85.586  28.252
ATOM   6324  HA  ILE   402      11.620  85.141  26.853   
ATOM   6325  HB  ILE   402      11.805  85.180  29.225   
ATOM   6326 1HG1 ILE   402      13.208  83.535  27.826   
ATOM   6327 2HG1 ILE   402      12.269  82.348  28.489   
ATOM   6328 1HG2 ILE   402       9.588  84.317  29.757   
ATOM   6329 2HG2 ILE   402      10.035  82.788  29.203   
ATOM   6330 3HG2 ILE   402      10.763  83.432  30.582   
ATOM   6331 1HD1 ILE   402      13.902  84.256  30.058   
ATOM   6332 2HD1 ILE   402      12.943  83.045  30.735   
ATOM   6333 3HD1 ILE   402      14.285  82.634  29.800   
ATOM   6334  N   HIS   403      11.123  83.023  25.711
ATOM   6335  CA  HIS   403      10.717  81.866  24.923
ATOM   6336  C   HIS   403      11.495  80.592  25.202
ATOM   6337  O   HIS   403      11.017  79.500  24.900
ATOM   6338  CB  HIS   403      10.826  82.236  23.441
ATOM   6339  CG  HIS   403      12.240  82.449  22.984
ATOM   6340  ND1 HIS   403      12.817  83.695  22.874
ATOM   6341  CD2 HIS   403      13.192  81.556  22.609
ATOM   6342  CE1 HIS   403      14.067  83.555  22.449
ATOM   6343  NE2 HIS   403      14.319  82.264  22.281
ATOM   6344  H   HIS   403      11.947  83.508  25.466
ATOM   6345  HA  HIS   403       9.762  81.679  25.230   
ATOM   6346 1HB  HIS   403      10.266  83.084  23.251   
ATOM   6347 2HB  HIS   403      10.380  81.503  22.864   
ATOM   6348  HD1 HIS   403      12.410  84.532  23.064   
ATOM   6349  HD2 HIS   403      13.080  80.534  22.579   
ATOM   6350  HE1 HIS   403      14.736  84.326  22.277   
ATOM   6351  N   THR   404      12.695  80.734  25.786
ATOM   6352  CA  THR   404      13.491  79.591  26.093
ATOM   6353  C   THR   404      14.487  79.879  27.203
ATOM   6354  O   THR   404      14.848  81.033  27.422
ATOM   6355  CB  THR   404      14.240  79.104  24.838
ATOM   6356  OG1 THR   404      14.924  77.896  25.142
ATOM   6357  CG2 THR   404      15.260  80.138  24.364
ATOM   6358  H   THR   404      13.036  81.633  26.011
ATOM   6359  HA  THR   404      12.805  78.909  26.420   
ATOM   6360  HB  THR   404      13.562  78.882  24.068   
ATOM   6361  HG1 THR   404      14.326  77.232  25.013   
ATOM   6362 1HG2 THR   404      14.781  81.028  24.132   
ATOM   6363 2HG2 THR   404      15.957  80.316  25.110   
ATOM   6364 3HG2 THR   404      15.751  79.790  23.520   
ATOM   6365  N   ILE   405      14.898  78.823  27.856
ATOM   6366  CA  ILE   405      15.842  78.912  28.900
ATOM   6367  C   ILE   405      16.867  77.854  28.524
ATOM   6368  O   ILE   405      16.498  76.764  28.092
ATOM   6369  CB  ILE   405      15.280  78.629  30.312
ATOM   6370  CG1 ILE   405      14.187  79.644  30.665
ATOM   6371  CG2 ILE   405      16.393  78.728  31.357
ATOM   6372  CD1 ILE   405      13.436  79.244  31.930
ATOM   6373  H   ILE   405      14.536  77.939  27.607
ATOM   6374  HA  ILE   405      16.167  79.879  28.905   
ATOM   6375  HB  ILE   405      14.876  77.660  30.322   
ATOM   6376 1HG1 ILE   405      13.522  79.733  29.875   
ATOM   6377 2HG1 ILE   405      14.606  80.583  30.788   
ATOM   6378 1HG2 ILE   405      17.137  78.036  31.149   
ATOM   6379 2HG2 ILE   405      16.805  79.679  31.347   
ATOM   6380 3HG2 ILE   405      16.011  78.537  32.301   
ATOM   6381 1HD1 ILE   405      12.986  78.319  31.798   
ATOM   6382 2HD1 ILE   405      14.093  79.187  32.730   
ATOM   6383 3HD1 ILE   405      12.704  79.946  32.145   
ATOM   6384  N   THR   406      18.104  78.199  28.701
ATOM   6385  CA  THR   406      19.093  77.263  28.400
ATOM   6386  C   THR   406      19.465  76.353  29.558
ATOM   6387  O   THR   406      19.867  75.212  29.340
ATOM   6388  CB  THR   406      20.349  78.002  27.899
ATOM   6389  OG1 THR   406      19.981  78.884  26.846
ATOM   6390  CG2 THR   406      21.397  77.024  27.374
ATOM   6391  H   THR   406      18.368  79.088  29.041
ATOM   6392  HA  THR   406      18.621  76.698  27.693   
ATOM   6393  HB  THR   406      20.758  78.595  28.663   
ATOM   6394  HG1 THR   406      19.907  79.702  27.221   
ATOM   6395 1HG2 THR   406      21.683  76.372  28.128   
ATOM   6396 2HG2 THR   406      21.007  76.476  26.585   
ATOM   6397 3HG2 THR   406      22.231  77.542  27.043   
ATOM   6398  N   GLY   407      19.311  76.880  30.716
ATOM   6399  CA  GLY   407      19.614  76.081  31.902
ATOM   6400  C   GLY   407      18.396  75.370  32.390
ATOM   6401  O   GLY   407      17.727  74.691  31.614
ATOM   6402  H   GLY   407      18.993  77.808  30.828
ATOM   6403 1HA  GLY   407      19.951  76.690  32.630   
ATOM   6404 2HA  GLY   407      20.318  75.401  31.667   
ATOM   6405  N   TYR   408      18.118  75.544  33.679
ATOM   6406  CA  TYR   408      16.970  74.914  34.315
ATOM   6407  C   TYR   408      16.100  76.059  34.975
ATOM   6408  O   TYR   408      16.637  77.094  35.363
ATOM   6409  CB  TYR   408      17.387  73.895  35.381
ATOM   6410  CG  TYR   408      18.255  74.514  36.457
ATOM   6411  CD1 TYR   408      17.674  75.118  37.575
ATOM   6412  CD2 TYR   408      19.645  74.488  36.342
ATOM   6413  CE1 TYR   408      18.475  75.688  38.566
ATOM   6414  CE2 TYR   408      20.448  75.057  37.332
ATOM   6415  CZ  TYR   408      19.860  75.656  38.441
ATOM   6416  OH  TYR   408      20.649  76.217  39.416
ATOM   6417  H   TYR   408      18.711  76.121  34.218
ATOM   6418  HA  TYR   408      16.496  74.399  33.572   
ATOM   6419 1HB  TYR   408      17.890  73.107  34.935   
ATOM   6420 2HB  TYR   408      16.545  73.472  35.810   
ATOM   6421  HD1 TYR   408      16.653  75.143  37.669   
ATOM   6422  HD2 TYR   408      20.080  74.047  35.524   
ATOM   6423  HE1 TYR   408      18.046  76.130  39.386   
ATOM   6424  HE2 TYR   408      21.470  75.035  37.245   
ATOM   6425  HH  TYR   408      20.566  75.718  40.163   
ATOM   6426  N   LEU   409      14.765  75.751  35.053
ATOM   6427  CA  LEU   409      13.746  76.645  35.547
ATOM   6428  C   LEU   409      13.374  76.073  36.894
ATOM   6429  O   LEU   409      12.853  74.963  36.969
ATOM   6430  CB  LEU   409      12.508  76.724  34.650
ATOM   6431  CG  LEU   409      11.413  77.628  35.227
ATOM   6432  CD1 LEU   409      11.905  79.072  35.298
ATOM   6433  CD2 LEU   409      10.166  77.577  34.345
ATOM   6434  H   LEU   409      14.508  74.849  34.746
ATOM   6435  HA  LEU   409      14.146  77.584  35.577   
ATOM   6436 1HB  LEU   409      12.130  75.774  34.491   
ATOM   6437 2HB  LEU   409      12.778  77.059  33.709   
ATOM   6438  HG  LEU   409      11.177  77.288  36.192   
ATOM   6439 1HD1 LEU   409      12.743  79.132  35.905   
ATOM   6440 2HD1 LEU   409      12.152  79.409  34.350   
ATOM   6441 3HD1 LEU   409      11.162  79.681  35.689   
ATOM   6442 1HD2 LEU   409      10.396  77.900  33.387   
ATOM   6443 2HD2 LEU   409       9.806  76.606  34.295   
ATOM   6444 3HD2 LEU   409       9.428  78.189  34.739   
ATOM   6445  N   LEU   410      13.603  76.765  37.974
ATOM   6446  CA  LEU   410      13.176  76.259  39.274
ATOM   6447  C   LEU   410      12.166  77.303  39.894
ATOM   6448  O   LEU   410      12.417  78.506  39.850
ATOM   6449  CB  LEU   410      14.361  76.050  40.220
ATOM   6450  CG  LEU   410      15.118  74.746  39.946
ATOM   6451  CD1 LEU   410      15.683  74.752  38.527
ATOM   6452  CD2 LEU   410      16.274  74.587  40.933
ATOM   6453  H   LEU   410      14.063  77.636  37.923
ATOM   6454  HA  LEU   410      12.765  75.343  39.092   
ATOM   6455 1HB  LEU   410      14.032  76.064  41.201   
ATOM   6456 2HB  LEU   410      15.010  76.853  40.150   
ATOM   6457  HG  LEU   410      14.448  73.946  40.056   
ATOM   6458 1HD1 LEU   410      14.913  74.843  37.839   
ATOM   6459 2HD1 LEU   410      16.335  75.549  38.409   
ATOM   6460 3HD1 LEU   410      16.194  73.869  38.345   
ATOM   6461 1HD2 LEU   410      16.933  75.382  40.838   
ATOM   6462 2HD2 LEU   410      15.911  74.565  41.904   
ATOM   6463 3HD2 LEU   410      16.783  73.704  40.744   
ATOM   6464  N   VAL   411      11.102  76.711  40.428
ATOM   6465  CA  VAL   411      10.117  77.486  41.164
ATOM   6466  C   VAL   411      10.186  76.940  42.585
ATOM   6467  O   VAL   411       9.990  75.745  42.796
ATOM   6468  CB  VAL   411       8.678  77.363  40.617
ATOM   6469  CG1 VAL   411       7.709  78.182  41.469
ATOM   6470  CG2 VAL   411       8.610  77.875  39.179
ATOM   6471  H   VAL   411      10.973  75.737  40.330
ATOM   6472  HA  VAL   411      10.379  78.468  41.070   
ATOM   6473  HB  VAL   411       8.398  76.351  40.644   
ATOM   6474 1HG1 VAL   411       7.722  77.841  42.448   
ATOM   6475 2HG1 VAL   411       7.984  79.181  41.457   
ATOM   6476 3HG1 VAL   411       6.746  78.094  41.095   
ATOM   6477 1HG2 VAL   411       8.896  78.871  39.143   
ATOM   6478 2HG2 VAL   411       9.245  77.321  38.575   
ATOM   6479 3HG2 VAL   411       7.642  77.790  38.818   
ATOM   6480  N   ARG   412      10.449  77.861  43.434
ATOM   6481  CA  ARG   412      10.598  77.433  44.898
ATOM   6482  C   ARG   412      10.022  78.462  45.869
ATOM   6483  O   ARG   412      10.326  79.648  45.762
ATOM   6484  CB  ARG   412      12.076  77.185  45.212
ATOM   6485  CG  ARG   412      12.831  78.495  45.436
ATOM   6486  CD  ARG   412      14.335  78.242  45.539
ATOM   6487  NE  ARG   412      14.728  78.136  46.959
ATOM   6488  CZ  ARG   412      15.011  79.197  47.694
ATOM   6489  NH1 ARG   412      15.357  79.059  48.958
ATOM   6490  NH2 ARG   412      14.947  80.398  47.161
ATOM   6491  H   ARG   412      10.557  78.813  43.196
ATOM   6492  HA  ARG   412      10.063  76.573  45.025   
ATOM   6493 1HB  ARG   412      12.515  76.654  44.438   
ATOM   6494 2HB  ARG   412      12.161  76.583  46.051   
ATOM   6495 1HG  ARG   412      12.491  78.954  46.301   
ATOM   6496 2HG  ARG   412      12.637  79.151  44.657   
ATOM   6497 1HD  ARG   412      14.854  79.017  45.086   
ATOM   6498 2HD  ARG   412      14.580  77.368  45.039   
ATOM   6499  HE  ARG   412      14.805  77.319  47.438   
ATOM   6500 1HH1 ARG   412      15.407  78.147  49.366   
ATOM   6501 2HH1 ARG   412      15.570  79.866  49.509   
ATOM   6502 1HH2 ARG   412      14.685  80.506  46.202   
ATOM   6503 2HH2 ARG   412      15.161  81.203  47.715   
ATOM   6504  N   GLN   413       9.216  77.980  46.789
ATOM   6505  CA  GLN   413       8.601  78.838  47.798
ATOM   6506  C   GLN   413       7.764  80.021  47.306
ATOM   6507  O   GLN   413       7.681  81.042  47.985
ATOM   6508  CB  GLN   413       9.729  79.333  48.705
ATOM   6509  CG  GLN   413       9.224  80.353  49.725
ATOM   6510  CD  GLN   413      10.305  80.690  50.746
ATOM   6511  OE1 GLN   413      10.120  80.511  51.941
ATOM   6512  NE2 GLN   413      11.442  81.180  50.299
ATOM   6513  H   GLN   413       9.025  77.011  46.798
ATOM   6514  HA  GLN   413       7.920  78.222  48.244   
ATOM   6515 1HB  GLN   413      10.482  79.753  48.131   
ATOM   6516 2HB  GLN   413      10.163  78.531  49.196   
ATOM   6517 1HG  GLN   413       8.387  79.981  50.209   
ATOM   6518 2HG  GLN   413       8.919  81.215  49.238   
ATOM   6519 1HE2 GLN   413      12.173  81.413  50.941   
ATOM   6520 2HE2 GLN   413      11.575  81.319  49.318   
ATOM   6521  N   SER   414       7.191  79.815  46.166
ATOM   6522  CA  SER   414       6.411  80.864  45.496
ATOM   6523  C   SER   414       5.003  80.841  46.064
ATOM   6524  O   SER   414       4.056  80.522  45.349
ATOM   6525  CB  SER   414       6.363  80.660  43.980
ATOM   6526  OG  SER   414       7.669  80.762  43.434
ATOM   6527  H   SER   414       7.277  78.930  45.738
ATOM   6528  HA  SER   414       6.880  81.750  45.689   
ATOM   6529 1HB  SER   414       5.744  81.371  43.548   
ATOM   6530 2HB  SER   414       5.962  79.729  43.762   
ATOM   6531  HG  SER   414       8.230  80.464  44.075   
ATOM   6532  N   SER   415       4.917  81.174  47.288
ATOM   6533  CA  SER   415       3.629  81.247  47.998
ATOM   6534  C   SER   415       2.564  82.058  47.264
ATOM   6535  O   SER   415       1.396  81.675  47.254
ATOM   6536  CB  SER   415       3.863  81.836  49.390
ATOM   6537  OG  SER   415       4.743  81.003  50.129
ATOM   6538  H   SER   415       5.748  81.394  47.772
ATOM   6539  HA  SER   415       3.297  80.283  48.036   
ATOM   6540 1HB  SER   415       2.960  81.926  49.891   
ATOM   6541 2HB  SER   415       4.265  82.788  49.307   
ATOM   6542  HG  SER   415       5.454  80.855  49.593   
ATOM   6543  N   PRO   416       2.991  83.140  46.672
ATOM   6544  CA  PRO   416       2.059  84.012  45.966
ATOM   6545  C   PRO   416       1.596  83.429  44.719
ATOM   6546  O   PRO   416       0.447  83.629  44.334
ATOM   6547  CB  PRO   416       2.875  85.282  45.714
ATOM   6548  CG  PRO   416       4.320  84.834  45.696
ATOM   6549  CD  PRO   416       4.427  83.690  46.690
ATOM   6550  HA  PRO   416       1.197  84.136  46.498   
ATOM   6551 1HB  PRO   416       2.727  85.951  46.486   
ATOM   6552 2HB  PRO   416       2.622  85.683  44.797   
ATOM   6553 1HG  PRO   416       4.932  85.613  45.991   
ATOM   6554 2HG  PRO   416       4.572  84.501  44.750   
ATOM   6555 1HD  PRO   416       4.634  84.066  47.617   
ATOM   6556 2HD  PRO   416       5.065  82.982  46.323   
ATOM   6557  N   PHE   417       2.371  82.680  43.981
ATOM   6558  CA  PHE   417       2.018  82.182  42.576
ATOM   6559  C   PHE   417       1.064  80.984  42.456
ATOM   6560  O   PHE   417       1.165  80.037  43.232
ATOM   6561  CB  PHE   417       3.345  81.867  41.878
ATOM   6562  CG  PHE   417       4.013  83.112  41.339
ATOM   6563  CD1 PHE   417       3.715  84.361  41.879
ATOM   6564  CD2 PHE   417       4.932  83.018  40.297
ATOM   6565  CE1 PHE   417       4.332  85.507  41.381
ATOM   6566  CE2 PHE   417       5.549  84.164  39.798
ATOM   6567  CZ  PHE   417       5.249  85.407  40.340
ATOM   6568  H   PHE   417       3.238  82.426  44.378
ATOM   6569  HA  PHE   417       1.481  82.933  42.142   
ATOM   6570 1HB  PHE   417       3.185  81.193  41.108   
ATOM   6571 2HB  PHE   417       3.982  81.384  42.537   
ATOM   6572  HD1 PHE   417       3.038  84.437  42.647   
ATOM   6573  HD2 PHE   417       5.155  82.101  39.895   
ATOM   6574  HE1 PHE   417       4.111  86.425  41.781   
ATOM   6575  HE2 PHE   417       6.226  84.092  39.030   
ATOM   6576  HZ  PHE   417       5.704  86.250  39.972   
ATOM   6577  N   ILE   418       0.135  80.996  41.488
ATOM   6578  CA  ILE   418      -0.851  79.978  41.149
ATOM   6579  C   ILE   418      -0.564  79.168  39.890
ATOM   6580  O   ILE   418      -0.545  77.940  39.937
ATOM   6581  CB  ILE   418      -2.230  80.666  41.037
ATOM   6582  CG1 ILE   418      -2.196  81.760  39.963
ATOM   6583  CG2 ILE   418      -2.616  81.306  42.372
ATOM   6584  CD1 ILE   418      -3.595  82.091  39.454
ATOM   6585  H   ILE   418       0.168  81.830  40.961
ATOM   6586  HA  ILE   418      -0.772  79.311  41.917   
ATOM   6587  HB  ILE   418      -2.943  79.940  40.778   
ATOM   6588 1HG1 ILE   418      -1.597  81.459  39.173   
ATOM   6589 2HG1 ILE   418      -1.750  82.613  40.345   
ATOM   6590 1HG2 ILE   418      -2.664  80.581  43.112   
ATOM   6591 2HG2 ILE   418      -1.911  82.016  42.642   
ATOM   6592 3HG2 ILE   418      -3.541  81.766  42.290   
ATOM   6593 1HD1 ILE   418      -4.031  81.246  39.040   
ATOM   6594 2HD1 ILE   418      -4.187  82.426  40.236   
ATOM   6595 3HD1 ILE   418      -3.543  82.832  38.731   
ATOM   6596  N   SER   419      -0.352  79.968  38.838
ATOM   6597  CA  SER   419      -0.146  79.302  37.593
ATOM   6598  C   SER   419       1.227  79.870  37.017
ATOM   6599  O   SER   419       1.443  81.079  37.021
ATOM   6600  CB  SER   419      -1.273  79.548  36.587
ATOM   6601  OG  SER   419      -0.982  78.896  35.360
ATOM   6602  H   SER   419      -0.326  80.954  38.867
ATOM   6603  HA  SER   419      -0.173  78.307  37.820   
ATOM   6604 1HB  SER   419      -1.386  80.566  36.427   
ATOM   6605 2HB  SER   419      -2.170  79.195  36.969   
ATOM   6606  HG  SER   419      -0.614  78.102  35.581   
ATOM   6607  N   LEU   420       2.026  78.976  36.570
ATOM   6608  CA  LEU   420       3.135  79.391  35.740
ATOM   6609  C   LEU   420       2.841  80.112  34.437
ATOM   6610  O   LEU   420       3.761  80.587  33.774
ATOM   6611  CB  LEU   420       3.954  78.127  35.467
ATOM   6612  CG  LEU   420       4.733  77.645  36.697
ATOM   6613  CD1 LEU   420       5.454  76.336  36.384
ATOM   6614  CD2 LEU   420       5.769  78.690  37.108
ATOM   6615  H   LEU   420       1.907  78.017  36.771
ATOM   6616  HA  LEU   420       3.577  80.117  36.305   
ATOM   6617 1HB  LEU   420       4.608  78.296  34.683   
ATOM   6618 2HB  LEU   420       3.331  77.373  35.130   
ATOM   6619  HG  LEU   420       4.054  77.494  37.483   
ATOM   6620 1HD1 LEU   420       4.767  75.608  36.116   
ATOM   6621 2HD1 LEU   420       6.118  76.476  35.601   
ATOM   6622 3HD1 LEU   420       5.979  76.013  37.217   
ATOM   6623 1HD2 LEU   420       6.436  78.852  36.332   
ATOM   6624 2HD2 LEU   420       5.298  79.584  37.339   
ATOM   6625 3HD2 LEU   420       6.294  78.361  37.939   
ATOM   6626  N   ASN   421       1.511  80.172  34.115
ATOM   6627  CA  ASN   421       0.940  80.881  32.918
ATOM   6628  C   ASN   421       1.509  82.239  32.500
ATOM   6629  O   ASN   421       1.377  82.633  31.344
ATOM   6630  CB  ASN   421      -0.564  80.998  33.180
ATOM   6631  CG  ASN   421      -1.292  81.583  31.974
ATOM   6632  OD1 ASN   421      -1.260  81.024  30.887
ATOM   6633  ND2 ASN   421      -1.953  82.709  32.146
ATOM   6634  H   ASN   421       0.902  79.706  34.736
ATOM   6635  HA  ASN   421       1.217  80.299  32.127   
ATOM   6636 1HB  ASN   421      -0.731  81.591  34.013   
ATOM   6637 2HB  ASN   421      -0.955  80.066  33.408   
ATOM   6638 1HD2 ASN   421      -2.442  83.124  31.379   
ATOM   6639 2HD2 ASN   421      -1.966  83.149  33.044   
ATOM   6640  N   MET   422       2.146  82.952  33.429
ATOM   6641  CA  MET   422       2.754  84.238  33.077
ATOM   6642  C   MET   422       3.936  84.075  32.116
ATOM   6643  O   MET   422       4.327  85.033  31.452
ATOM   6644  CB  MET   422       3.210  84.958  34.349
ATOM   6645  CG  MET   422       4.346  84.206  35.041
ATOM   6646  SD  MET   422       5.088  85.194  36.359
ATOM   6647  CE  MET   422       6.209  83.956  37.035
ATOM   6648  H   MET   422       2.217  82.623  34.357
ATOM   6649  HA  MET   422       2.017  84.760  32.602   
ATOM   6650 1HB  MET   422       2.410  85.063  34.999   
ATOM   6651 2HB  MET   422       3.515  85.921  34.118   
ATOM   6652 1HG  MET   422       5.070  83.946  34.347   
ATOM   6653 2HG  MET   422       3.992  83.313  35.428   
ATOM   6654 1HE  MET   422       5.691  83.125  37.375   
ATOM   6655 2HE  MET   422       6.887  83.632  36.321   
ATOM   6656 3HE  MET   422       6.751  84.335  37.833   
ATOM   6657  N   PHE   423       4.480  82.873  32.050
ATOM   6658  CA  PHE   423       5.556  82.601  31.097
ATOM   6659  C   PHE   423       5.106  82.602  29.679
ATOM   6660  O   PHE   423       5.912  82.814  28.776
ATOM   6661  CB  PHE   423       6.198  81.252  31.441
ATOM   6662  CG  PHE   423       7.062  81.334  32.679
ATOM   6663  CD1 PHE   423       6.585  80.870  33.903
ATOM   6664  CD2 PHE   423       8.344  81.873  32.604
ATOM   6665  CE1 PHE   423       7.383  80.946  35.043
ATOM   6666  CE2 PHE   423       9.143  81.949  33.744
ATOM   6667  CZ  PHE   423       8.662  81.485  34.962
ATOM   6668  H   PHE   423       4.164  82.148  32.641
ATOM   6669  HA  PHE   423       6.201  83.387  31.185   
ATOM   6670 1HB  PHE   423       6.763  80.918  30.640   
ATOM   6671 2HB  PHE   423       5.461  80.537  31.574   
ATOM   6672  HD1 PHE   423       5.642  80.471  33.965   
ATOM   6673  HD2 PHE   423       8.701  82.215  31.705   
ATOM   6674  HE1 PHE   423       7.028  80.605  35.943   
ATOM   6675  HE2 PHE   423      10.087  82.347  33.686   
ATOM   6676  HZ  PHE   423       9.251  81.540  35.801   
ATOM   6677  N   ARG   424       3.862  82.388  29.385
ATOM   6678  CA  ARG   424       3.151  82.676  28.203
ATOM   6679  C   ARG   424       3.883  82.137  26.931
ATOM   6680  O   ARG   424       3.492  81.108  26.384
ATOM   6681  CB  ARG   424       2.936  84.187  28.083
ATOM   6682  CG  ARG   424       2.145  84.546  26.825
ATOM   6683  CD  ARG   424       1.943  86.058  26.726
ATOM   6684  NE  ARG   424       3.251  86.729  26.574
ATOM   6685  CZ  ARG   424       3.370  88.044  26.544
ATOM   6686  NH1 ARG   424       4.556  88.603  26.406
ATOM   6687  NH2 ARG   424       2.299  88.800  26.652
ATOM   6688  H   ARG   424       3.391  81.959  30.139
ATOM   6689  HA  ARG   424       2.269  82.185  28.354   
ATOM   6690 1HB  ARG   424       3.851  84.672  28.073   
ATOM   6691 2HB  ARG   424       2.441  84.539  28.922   
ATOM   6692 1HG  ARG   424       1.225  84.068  26.839   
ATOM   6693 2HG  ARG   424       2.645  84.202  25.985   
ATOM   6694 1HD  ARG   424       1.465  86.406  27.577   
ATOM   6695 2HD  ARG   424       1.337  86.280  25.915   
ATOM   6696  HE  ARG   424       4.083  86.278  26.489   
ATOM   6697 1HH1 ARG   424       5.372  88.031  26.323   
ATOM   6698 2HH1 ARG   424       4.640  89.599  26.384   
ATOM   6699 1HH2 ARG   424       1.398  88.379  26.756   
ATOM   6700 2HH2 ARG   424       2.386  89.796  26.630   
ATOM   6701  N   ASN   425       4.903  82.886  26.570
ATOM   6702  CA  ASN   425       5.700  82.553  25.393
ATOM   6703  C   ASN   425       6.854  81.562  25.518
ATOM   6704  O   ASN   425       7.610  81.374  24.568
ATOM   6705  CB  ASN   425       6.209  83.888  24.844
ATOM   6706  CG  ASN   425       5.070  84.715  24.257
ATOM   6707  OD1 ASN   425       4.233  84.204  23.526
ATOM   6708  ND2 ASN   425       5.021  85.994  24.564
ATOM   6709  H   ASN   425       5.137  83.684  27.101
ATOM   6710  HA  ASN   425       5.037  82.034  24.816   
ATOM   6711 1HB  ASN   425       6.930  83.718  24.119   
ATOM   6712 2HB  ASN   425       6.679  84.422  25.597   
ATOM   6713 1HD2 ASN   425       4.289  86.568  24.198   
ATOM   6714 2HD2 ASN   425       5.716  86.391  25.164   
ATOM   6715  N   LEU   426       6.990  80.922  26.680
ATOM   6716  CA  LEU   426       8.065  79.957  26.892
ATOM   6717  C   LEU   426       7.870  78.578  26.471
ATOM   6718  O   LEU   426       7.032  77.875  27.031
ATOM   6719  CB  LEU   426       8.381  80.007  28.389
ATOM   6720  CG  LEU   426       9.531  79.074  28.786
ATOM   6721  CD1 LEU   426      10.825  79.514  28.105
ATOM   6722  CD2 LEU   426       9.739  79.105  30.299
ATOM   6723  H   LEU   426       6.352  81.101  27.411
ATOM   6724  HA  LEU   426       8.793  80.235  26.233   
ATOM   6725 1HB  LEU   426       7.534  79.769  28.933   
ATOM   6726 2HB  LEU   426       8.606  80.978  28.667   
ATOM   6727  HG  LEU   426       9.286  78.099  28.484   
ATOM   6728 1HD1 LEU   426      10.711  79.486  27.075   
ATOM   6729 2HD1 LEU   426      11.065  80.481  28.390   
ATOM   6730 3HD1 LEU   426      11.601  78.882  28.375   
ATOM   6731 1HD2 LEU   426       9.969  80.068  30.606   
ATOM   6732 2HD2 LEU   426       8.876  78.795  30.782   
ATOM   6733 3HD2 LEU   426      10.517  78.473  30.563   
ATOM   6734  N   ARG   427       8.586  77.996  25.464
ATOM   6735  CA  ARG   427       8.430  76.642  24.938
ATOM   6736  C   ARG   427       9.579  75.655  25.134
ATOM   6737  O   ARG   427       9.403  74.456  24.930
ATOM   6738  CB  ARG   427       8.117  76.792  23.447
ATOM   6739  CG  ARG   427       6.766  77.471  23.220
ATOM   6740  CD  ARG   427       5.624  76.578  23.703
ATOM   6741  NE  ARG   427       4.335  77.282  23.539
ATOM   6742  CZ  ARG   427       3.731  77.892  24.544
ATOM   6743  NH1 ARG   427       2.581  78.509  24.355
ATOM   6744  NH2 ARG   427       4.281  77.885  25.739
ATOM   6745  H   ARG   427       9.276  78.587  25.078
ATOM   6746  HA  ARG   427       7.684  76.253  25.516   
ATOM   6747 1HB  ARG   427       8.124  75.862  22.991   
ATOM   6748 2HB  ARG   427       8.866  77.337  22.984   
ATOM   6749 1HG  ARG   427       6.644  77.685  22.213   
ATOM   6750 2HG  ARG   427       6.739  78.378  23.721   
ATOM   6751 1HD  ARG   427       5.767  76.332  24.700   
ATOM   6752 2HD  ARG   427       5.614  75.694  23.161   
ATOM   6753  HE  ARG   427       3.856  77.348  22.721   
ATOM   6754 1HH1 ARG   427       2.161  78.517  23.447   
ATOM   6755 2HH1 ARG   427       2.129  78.969  25.119   
ATOM   6756 1HH2 ARG   427       5.154  77.419  25.885   
ATOM   6757 2HH2 ARG   427       3.826  78.346  26.501   
ATOM   6758  N   ARG   428      10.778  76.146  25.543
ATOM   6759  CA  ARG   428      11.927  75.284  25.772
ATOM   6760  C   ARG   428      12.668  75.495  26.971
ATOM   6761  O   ARG   428      13.063  76.622  27.260
ATOM   6762  CB  ARG   428      12.845  75.428  24.556
ATOM   6763  CG  ARG   428      12.383  74.550  23.393
ATOM   6764  CD  ARG   428      13.576  74.084  22.560
ATOM   6765  NE  ARG   428      14.116  75.219  21.782
ATOM   6766  CZ  ARG   428      15.261  75.146  21.127
ATOM   6767  NH1 ARG   428      15.707  76.181  20.445
ATOM   6768  NH2 ARG   428      15.961  74.032  21.157
ATOM   6769  H   ARG   428      10.867  77.118  25.690
ATOM   6770  HA  ARG   428      11.539  74.359  25.959   
ATOM   6771 1HB  ARG   428      13.816  75.181  24.818   
ATOM   6772 2HB  ARG   428      12.878  76.419  24.256   
ATOM   6773 1HG  ARG   428      11.721  75.077  22.795   
ATOM   6774 2HG  ARG   428      11.865  73.729  23.756   
ATOM   6775 1HD  ARG   428      13.283  73.325  21.918   
ATOM   6776 2HD  ARG   428      14.312  73.701  23.182   
ATOM   6777  HE  ARG   428      13.692  76.065  21.696   
ATOM   6778 1HH1 ARG   428      15.178  77.029  20.421   
ATOM   6779 2HH1 ARG   428      16.575  76.118  19.952   
ATOM   6780 1HH2 ARG   428      15.626  73.245  21.674   
ATOM   6781 2HH2 ARG   428      16.828  73.973  20.662   
ATOM   6782  N   ILE   429      12.843  74.370  27.644
ATOM   6783  CA  ILE   429      13.401  74.137  28.930
ATOM   6784  C   ILE   429      14.528  73.258  28.389
ATOM   6785  O   ILE   429      14.353  72.050  28.246
ATOM   6786  CB  ILE   429      12.577  73.360  29.981
ATOM   6787  CG1 ILE   429      11.338  74.163  30.390
ATOM   6788  CG2 ILE   429      13.421  73.097  31.230
ATOM   6789  CD1 ILE   429      11.716  75.511  30.995
ATOM   6790  H   ILE   429      12.515  73.605  27.115
ATOM   6791  HA  ILE   429      13.560  75.022  29.413   
ATOM   6792  HB  ILE   429      12.279  72.446  29.560   
ATOM   6793 1HG1 ILE   429      10.775  73.619  31.068   
ATOM   6794 2HG1 ILE   429      10.725  74.307  29.567   
ATOM   6795 1HG2 ILE   429      14.257  72.537  30.981   
ATOM   6796 2HG2 ILE   429      13.729  73.995  31.645   
ATOM   6797 3HG2 ILE   429      12.863  72.576  31.931   
ATOM   6798 1HD1 ILE   429      12.301  75.369  31.839   
ATOM   6799 2HD1 ILE   429      12.250  76.072  30.306   
ATOM   6800 3HD1 ILE   429      10.861  76.032  31.262   
ATOM   6801  N   GLU   430      15.697  73.869  28.091
ATOM   6802  CA  GLU   430      16.783  73.129  27.414
ATOM   6803  C   GLU   430      17.820  73.112  28.466
ATOM   6804  O   GLU   430      18.458  74.132  28.718
ATOM   6805  CB  GLU   430      17.332  73.786  26.145
ATOM   6806  CG  GLU   430      16.408  73.551  24.949
ATOM   6807  CD  GLU   430      16.831  74.403  23.756
ATOM   6808  OE1 GLU   430      17.755  73.993  23.048
ATOM   6809  OE2 GLU   430      16.225  75.462  23.560
ATOM   6810  H   GLU   430      15.834  74.817  28.328
ATOM   6811  HA  GLU   430      16.451  72.213  27.109   
ATOM   6812 1HB  GLU   430      18.277  73.415  25.938   
ATOM   6813 2HB  GLU   430      17.454  74.803  26.300   
ATOM   6814 1HG  GLU   430      15.430  73.773  25.211   
ATOM   6815 2HG  GLU   430      16.420  72.548  24.687   
ATOM   6816  N   ALA   431      18.131  72.028  29.185
ATOM   6817  CA  ALA   431      18.276  72.005  30.610
ATOM   6818  C   ALA   431      19.720  72.166  30.856
ATOM   6819  O   ALA   431      20.225  71.715  31.882
ATOM   6820  CB  ALA   431      17.774  70.712  31.241
ATOM   6821  H   ALA   431      18.267  71.196  28.673
ATOM   6822  HA  ALA   431      17.723  72.774  30.990   
ATOM   6823 1HB  ALA   431      16.767  70.582  31.031   
ATOM   6824 2HB  ALA   431      18.303  69.905  30.864   
ATOM   6825 3HB  ALA   431      17.901  70.747  32.269   
ATOM   6826  N   LYS   432      20.274  72.789  29.926
ATOM   6827  CA  LYS   432      21.568  72.494  29.232
ATOM   6828  C   LYS   432      22.710  72.653  30.285
ATOM   6829  O   LYS   432      23.847  72.265  30.025
ATOM   6830  CB  LYS   432      21.813  73.429  28.044
ATOM   6831  CG  LYS   432      20.828  73.161  26.905
ATOM   6832  CD  LYS   432      21.101  74.091  25.723
ATOM   6833  CE  LYS   432      20.207  73.732  24.537
ATOM   6834  NZ  LYS   432      20.435  74.689  23.422
ATOM   6835  H   LYS   432      19.746  73.575  29.649
ATOM   6836  HA  LYS   432      21.505  71.549  28.852   
ATOM   6837 1HB  LYS   432      22.784  73.316  27.702   
ATOM   6838 2HB  LYS   432      21.735  74.415  28.351   
ATOM   6839 1HG  LYS   432      19.857  73.295  27.241   
ATOM   6840 2HG  LYS   432      20.903  72.173  26.600   
ATOM   6841 1HD  LYS   432      22.097  74.025  25.446   
ATOM   6842 2HD  LYS   432      20.935  75.075  26.004   
ATOM   6843 1HE  LYS   432      19.212  73.758  24.825   
ATOM   6844 2HE  LYS   432      20.413  72.767  24.220   
ATOM   6845 1HZ  LYS   432      20.210  75.653  23.741   
ATOM   6846 2HZ  LYS   432      21.431  74.646  23.126   
ATOM   6847 3HZ  LYS   432      19.823  74.438  22.619   
ATOM   6848  N   SER   433      22.278  73.221  31.415
ATOM   6849  CA  SER   433      22.789  73.085  32.753
ATOM   6850  C   SER   433      21.771  72.761  33.842
ATOM   6851  O   SER   433      21.113  73.662  34.358
ATOM   6852  CB  SER   433      23.523  74.383  33.097
ATOM   6853  OG  SER   433      23.998  74.333  34.434
ATOM   6854  H   SER   433      21.497  73.803  31.254
ATOM   6855  HA  SER   433      23.382  72.257  32.682   
ATOM   6856 1HB  SER   433      22.884  75.191  32.980   
ATOM   6857 2HB  SER   433      24.317  74.522  32.446   
ATOM   6858  HG  SER   433      24.548  73.619  34.476   
ATOM   6859  N   LEU   434      21.712  71.531  34.119
ATOM   6860  CA  LEU   434      20.765  71.077  35.132
ATOM   6861  C   LEU   434      21.474  70.872  36.447
ATOM   6862  O   LEU   434      22.587  70.353  36.473
ATOM   6863  CB  LEU   434      20.086  69.777  34.695
ATOM   6864  CG  LEU   434      21.065  68.603  34.582
ATOM   6865  CD1 LEU   434      22.006  68.813  33.398
ATOM   6866  CD2 LEU   434      21.900  68.487  35.857
ATOM   6867  H   LEU   434      22.292  70.871  33.670
ATOM   6868  HA  LEU   434      20.073  71.821  35.228   
ATOM   6869 1HB  LEU   434      19.606  69.920  33.790   
ATOM   6870 2HB  LEU   434      19.328  69.538  35.358   
ATOM   6871  HG  LEU   434      20.511  67.722  34.440   
ATOM   6872 1HD1 LEU   434      21.461  68.880  32.519   
ATOM   6873 2HD1 LEU   434      22.546  69.688  33.526   
ATOM   6874 3HD1 LEU   434      22.666  68.017  33.325   
ATOM   6875 1HD2 LEU   434      22.439  69.359  36.008   
ATOM   6876 2HD2 LEU   434      21.281  68.329  36.673   
ATOM   6877 3HD2 LEU   434      22.561  67.692  35.777   
ATOM   6878  N   PHE   435      20.797  71.287  37.544
ATOM   6879  CA  PHE   435      21.319  71.319  38.902
ATOM   6880  C   PHE   435      21.839  69.858  39.409
ATOM   6881  O   PHE   435      21.833  68.901  38.639
ATOM   6882  CB  PHE   435      20.238  71.848  39.851
ATOM   6883  CG  PHE   435      20.783  72.126  41.234
ATOM   6884  CD1 PHE   435      21.439  73.325  41.504
ATOM   6885  CD2 PHE   435      20.633  71.184  42.249
ATOM   6886  CE1 PHE   435      21.941  73.580  42.780
ATOM   6887  CE2 PHE   435      21.135  71.438  43.524
ATOM   6888  CZ  PHE   435      21.788  72.636  43.788
ATOM   6889  H   PHE   435      19.871  71.585  37.375
ATOM   6890  HA  PHE   435      22.080  71.996  38.833   
ATOM   6891 1HB  PHE   435      19.460  71.167  39.911   
ATOM   6892 2HB  PHE   435      19.819  72.710  39.459   
ATOM   6893  HD1 PHE   435      21.553  74.023  40.760   
ATOM   6894  HD2 PHE   435      20.151  70.299  42.057   
ATOM   6895  HE1 PHE   435      22.424  74.464  42.977   
ATOM   6896  HE2 PHE   435      21.024  70.742  44.269   
ATOM   6897  HZ  PHE   435      22.157  72.823  44.727   
ATOM   6898  N   ARG   436      22.246  69.754  40.647
ATOM   6899  CA  ARG   436      22.945  68.552  41.092
ATOM   6900  C   ARG   436      22.164  67.141  40.902
ATOM   6901  O   ARG   436      22.745  66.176  40.411
ATOM   6902  CB  ARG   436      23.306  68.757  42.565
ATOM   6903  CG  ARG   436      24.383  69.828  42.738
ATOM   6904  CD  ARG   436      24.629  70.113  44.219
ATOM   6905  NE  ARG   436      25.596  71.223  44.361
ATOM   6906  CZ  ARG   436      25.951  71.703  45.539
ATOM   6907  NH1 ARG   436      26.816  72.694  45.621
ATOM   6908  NH2 ARG   436      25.438  71.189  46.636
ATOM   6909  H   ARG   436      22.084  70.484  41.291
ATOM   6910  HA  ARG   436      23.762  68.555  40.480   
ATOM   6911 1HB  ARG   436      23.631  67.863  42.975   
ATOM   6912 2HB  ARG   436      22.459  69.020  43.101   
ATOM   6913 1HG  ARG   436      24.095  70.699  42.255   
ATOM   6914 2HG  ARG   436      25.264  69.518  42.288   
ATOM   6915 1HD  ARG   436      24.997  69.263  44.685   
ATOM   6916 2HD  ARG   436      23.736  70.362  44.683   
ATOM   6917  HE  ARG   436      26.024  71.664  43.636   
ATOM   6918 1HH1 ARG   436      27.207  73.086  44.789   
ATOM   6919 2HH1 ARG   436      27.081  73.053  46.516   
ATOM   6920 1HH2 ARG   436      24.781  70.437  46.576   
ATOM   6921 2HH2 ARG   436      25.705  71.550  47.530   
ATOM   6922  N   ASN   437      20.818  66.995  41.283
ATOM   6923  CA  ASN   437      20.110  65.743  41.036
ATOM   6924  C   ASN   437      19.738  65.523  39.561
ATOM   6925  O   ASN   437      19.011  64.584  39.242
ATOM   6926  CB  ASN   437      18.853  65.697  41.910
ATOM   6927  CG  ASN   437      19.210  65.725  43.392
ATOM   6928  OD1 ASN   437      20.354  65.515  43.769
ATOM   6929  ND2 ASN   437      18.244  65.983  44.249
ATOM   6930  H   ASN   437      20.341  67.742  41.718
ATOM   6931  HA  ASN   437      20.784  65.022  41.295   
ATOM   6932 1HB  ASN   437      18.307  64.843  41.696   
ATOM   6933 2HB  ASN   437      18.236  66.498  41.682   
ATOM   6934 1HD2 ASN   437      18.439  66.010  45.229   
ATOM   6935 2HD2 ASN   437      17.315  66.152  43.919   
ATOM   6936  N   LEU   438      20.253  66.384  38.746
ATOM   6937  CA  LEU   438      20.005  66.325  37.305
ATOM   6938  C   LEU   438      18.606  66.768  36.902
ATOM   6939  O   LEU   438      18.063  66.273  35.917
ATOM   6940  CB  LEU   438      20.263  64.896  36.821
ATOM   6941  CG  LEU   438      21.690  64.417  37.112
ATOM   6942  CD1 LEU   438      21.856  62.962  36.681
ATOM   6943  CD2 LEU   438      22.700  65.273  36.350
ATOM   6944  H   LEU   438      20.831  67.098  39.107
ATOM   6945  HA  LEU   438      20.655  67.000  36.902   
ATOM   6946 1HB  LEU   438      20.072  64.831  35.806   
ATOM   6947 2HB  LEU   438      19.582  64.251  37.257   
ATOM   6948  HG  LEU   438      21.865  64.500  38.144   
ATOM   6949 1HD1 LEU   438      21.189  62.361  37.199   
ATOM   6950 2HD1 LEU   438      21.673  62.870  35.665   
ATOM   6951 3HD1 LEU   438      22.822  62.642  36.879   
ATOM   6952 1HD2 LEU   438      22.525  65.204  35.331   
ATOM   6953 2HD2 LEU   438      22.614  66.265  36.640   
ATOM   6954 3HD2 LEU   438      23.663  64.946  36.549   
ATOM   6955  N   TYR   439      18.123  67.682  37.697
ATOM   6956  CA  TYR   439      16.688  68.013  37.422
ATOM   6957  C   TYR   439      16.683  69.271  36.556
ATOM   6958  O   TYR   439      17.333  70.257  36.898
ATOM   6959  CB  TYR   439      15.885  68.258  38.705
ATOM   6960  CG  TYR   439      15.673  66.987  39.501
ATOM   6961  CD1 TYR   439      15.894  66.970  40.879
ATOM   6962  CD2 TYR   439      15.255  65.819  38.863
ATOM   6963  CE1 TYR   439      15.699  65.797  41.611
ATOM   6964  CE2 TYR   439      15.058  64.645  39.593
ATOM   6965  CZ  TYR   439      15.281  64.638  40.965
ATOM   6966  OH  TYR   439      15.088  63.484  41.685
ATOM   6967  H   TYR   439      18.596  68.153  38.424
ATOM   6968  HA  TYR   439      16.261  67.215  36.951   
ATOM   6969 1HB  TYR   439      14.970  68.681  38.470   
ATOM   6970 2HB  TYR   439      16.367  68.962  39.291   
ATOM   6971  HD1 TYR   439      16.201  67.824  41.357   
ATOM   6972  HD2 TYR   439      15.091  65.823  37.850   
ATOM   6973  HE1 TYR   439      15.863  65.787  42.624   
ATOM   6974  HE2 TYR   439      14.749  63.788  39.121   
ATOM   6975  HH  TYR   439      14.386  63.045  41.326   
ATOM   6976  N   ALA   440      15.953  69.140  35.520
ATOM   6977  CA  ALA   440      15.770  70.292  34.641
ATOM   6978  C   ALA   440      14.612  71.210  35.004
ATOM   6979  O   ALA   440      14.614  72.381  34.631
ATOM   6980  CB  ALA   440      15.605  69.771  33.219
ATOM   6981  H   ALA   440      15.508  68.288  35.297
ATOM   6982  HA  ALA   440      16.614  70.851  34.774   
ATOM   6983 1HB  ALA   440      16.448  69.239  32.936   
ATOM   6984 2HB  ALA   440      14.779  69.147  33.164   
ATOM   6985 3HB  ALA   440      15.472  70.564  32.564   
ATOM   6986  N   ILE   441      13.680  70.651  35.716
ATOM   6987  CA  ILE   441      12.514  71.413  36.161
ATOM   6988  C   ILE   441      12.433  70.985  37.566
ATOM   6989  O   ILE   441      12.240  69.803  37.841
ATOM   6990  CB  ILE   441      11.186  71.107  35.434
ATOM   6991  CG1 ILE   441      11.322  71.384  33.933
ATOM   6992  CG2 ILE   441      10.061  71.982  35.991
ATOM   6993  CD1 ILE   441      10.087  70.929  33.163
ATOM   6994  H   ILE   441      13.758  69.699  35.965
ATOM   6995  HA  ILE   441      12.676  72.409  36.006   
ATOM   6996  HB  ILE   441      10.951  70.095  35.585   
ATOM   6997 1HG1 ILE   441      12.163  70.906  33.562   
ATOM   6998 2HG1 ILE   441      11.481  72.395  33.775   
ATOM   6999 1HG2 ILE   441       9.937  71.798  37.004   
ATOM   7000 2HG2 ILE   441      10.292  72.984  35.857   
ATOM   7001 3HG2 ILE   441       9.173  71.772  35.500   
ATOM   7002 1HD1 ILE   441       9.945  69.910  33.291   
ATOM   7003 2HD1 ILE   441       9.249  71.432  33.508   
ATOM   7004 3HD1 ILE   441      10.206  71.128  32.153   
ATOM   7005  N   THR   442      12.581  71.989  38.421
ATOM   7006  CA  THR   442      12.527  71.755  39.860
ATOM   7007  C   THR   442      11.328  72.564  40.321
ATOM   7008  O   THR   442      11.227  73.749  40.008
ATOM   7009  CB  THR   442      13.784  72.208  40.626
ATOM   7010  OG1 THR   442      14.913  71.507  40.124
ATOM   7011  CG2 THR   442      13.657  71.926  42.121
ATOM   7012  H   THR   442      12.727  72.906  38.086
ATOM   7013  HA  THR   442      12.452  70.747  40.003   
ATOM   7014  HB  THR   442      13.965  73.229  40.465   
ATOM   7015  HG1 THR   442      14.824  71.503  39.226   
ATOM   7016 1HG2 THR   442      12.841  72.433  42.509   
ATOM   7017 2HG2 THR   442      13.529  70.910  42.280   
ATOM   7018 3HG2 THR   442      14.513  72.239  42.615   
ATOM   7019  N   VAL   443      10.431  71.915  41.072
ATOM   7020  CA  VAL   443       9.266  72.639  41.612
ATOM   7021  C   VAL   443       9.106  72.013  42.984
ATOM   7022  O   VAL   443       8.952  70.798  43.093
ATOM   7023  CB  VAL   443       7.959  72.486  40.802
ATOM   7024  CG1 VAL   443       6.824  73.266  41.464
ATOM   7025  CG2 VAL   443       8.148  73.017  39.382
ATOM   7026  H   VAL   443      10.537  70.954  41.273
ATOM   7027  HA  VAL   443       9.467  73.639  41.597   
ATOM   7028  HB  VAL   443       7.708  71.467  40.766   
ATOM   7029 1HG1 VAL   443       6.663  72.911  42.424   
ATOM   7030 2HG1 VAL   443       7.067  74.272  41.514   
ATOM   7031 3HG1 VAL   443       5.952  73.158  40.914   
ATOM   7032 1HG2 VAL   443       8.407  74.020  39.410   
ATOM   7033 2HG2 VAL   443       8.900  72.489  38.903   
ATOM   7034 3HG2 VAL   443       7.268  72.912  38.844   
ATOM   7035  N   PHE   444       9.142  72.873  43.993
ATOM   7036  CA  PHE   444       8.991  72.424  45.373
ATOM   7037  C   PHE   444       8.542  73.581  46.294
ATOM   7038  O   PHE   444       9.058  74.691  46.185
ATOM   7039  CB  PHE   444      10.309  71.831  45.882
ATOM   7040  CG  PHE   444      11.440  72.833  45.831
ATOM   7041  CD1 PHE   444      11.768  73.583  46.958
ATOM   7042  CD2 PHE   444      12.163  73.013  44.654
ATOM   7043  CE1 PHE   444      12.811  74.507  46.909
ATOM   7044  CE2 PHE   444      13.207  73.937  44.605
ATOM   7045  CZ  PHE   444      13.529  74.682  45.732
ATOM   7046  H   PHE   444       9.270  73.834  43.809
ATOM   7047  HA  PHE   444       8.267  71.705  45.338   
ATOM   7048 1HB  PHE   444      10.556  70.994  45.324   
ATOM   7049 2HB  PHE   444      10.188  71.488  46.851   
ATOM   7050  HD1 PHE   444      11.239  73.454  47.828   
ATOM   7051  HD2 PHE   444      11.926  72.463  43.821   
ATOM   7052  HE1 PHE   444      13.050  75.059  47.740   
ATOM   7053  HE2 PHE   444      13.739  74.069  43.738   
ATOM   7054  HZ  PHE   444      14.297  75.361  45.695   
ATOM   7055  N   GLU   445       7.548  73.142  47.177
ATOM   7056  CA  GLU   445       6.827  74.055  48.123
ATOM   7057  C   GLU   445       6.310  75.377  47.487
ATOM   7058  O   GLU   445       6.530  76.453  48.038
ATOM   7059  CB  GLU   445       7.758  74.365  49.298
ATOM   7060  CG  GLU   445       9.032  75.069  48.832
ATOM   7061  CD  GLU   445       9.947  75.382  50.011
ATOM   7062  OE1 GLU   445      10.361  74.439  50.691
ATOM   7063  OE2 GLU   445      10.228  76.567  50.226
ATOM   7064  H   GLU   445       7.323  72.181  47.168
ATOM   7065  HA  GLU   445       6.002  73.532  48.419   
ATOM   7066 1HB  GLU   445       8.002  73.489  49.794   
ATOM   7067 2HB  GLU   445       7.264  74.955  49.992   
ATOM   7068 1HG  GLU   445       8.788  75.944  48.334   
ATOM   7069 2HG  GLU   445       9.532  74.474  48.147   
ATOM   7070  N   ASN   446       5.653  75.188  46.371
ATOM   7071  CA  ASN   446       4.864  76.360  45.927
ATOM   7072  C   ASN   446       3.282  76.261  46.220
ATOM   7073  O   ASN   446       2.547  75.663  45.437
ATOM   7074  CB  ASN   446       5.111  76.574  44.430
ATOM   7075  CG  ASN   446       6.595  76.763  44.137
ATOM   7076  OD1 ASN   446       7.237  75.901  43.552
ATOM   7077  ND2 ASN   446       7.160  77.884  44.535
ATOM   7078  H   ASN   446       5.640  74.364  45.828
ATOM   7079  HA  ASN   446       5.259  77.124  46.476   
ATOM   7080 1HB  ASN   446       4.580  77.400  44.100   
ATOM   7081 2HB  ASN   446       4.747  75.765  43.894   
ATOM   7082 1HD2 ASN   446       8.132  78.044  44.361   
ATOM   7083 2HD2 ASN   446       6.617  78.576  45.012   
ATOM   7084  N   PRO   447       2.881  76.844  47.293
ATOM   7085  CA  PRO   447       1.468  76.693  47.711
ATOM   7086  C   PRO   447       0.538  77.764  47.020
ATOM   7087  O   PRO   447       0.970  78.888  46.773
ATOM   7088  CB  PRO   447       1.510  76.894  49.227
ATOM   7089  CG  PRO   447       2.608  77.907  49.468
ATOM   7090  CD  PRO   447       3.685  77.626  48.434
ATOM   7091  HA  PRO   447       1.127  75.768  47.446   
ATOM   7092 1HB  PRO   447       1.749  76.003  49.691   
ATOM   7093 2HB  PRO   447       0.607  77.273  49.554   
ATOM   7094 1HG  PRO   447       2.995  77.785  50.419   
ATOM   7095 2HG  PRO   447       2.237  78.863  49.337   
ATOM   7096 1HD  PRO   447       4.396  77.006  48.839   
ATOM   7097 2HD  PRO   447       4.039  78.513  48.058   
ATOM   7098  N   ASN   448      -0.718  77.364  46.740
ATOM   7099  CA  ASN   448      -1.682  78.131  45.893
ATOM   7100  C   ASN   448      -1.510  77.788  44.481
ATOM   7101  O   ASN   448      -2.342  78.151  43.652
ATOM   7102  CB  ASN   448      -1.504  79.639  46.094
[truncated: 510,817 more chars]
