# Supplementary material for: Caenorhabditis elegans DAF-2 as a Model for Human Insulin Receptoropathies
Source: G3 (Bethesda). 2016 Nov 15;7(1):257–68. doi: 10.1534/g3.116.037184 (PMC5217114; doi:10.1534/g3.116.037184)
Supplement: Supplementary file 17 [file 257FileS8.zip › File_S8_DAF-2_E1.pdb]

ATOM      1  N   ILE A   1      30.052   7.327 -19.486  1.00  1.00              
ATOM      2  CA  ILE A   1      30.454   7.740 -18.136  1.00  1.00              
ATOM      3  CB  ILE A   1      30.352   6.551 -17.242  1.00  1.00              
ATOM      4  CG2 ILE A   1      31.587   5.676 -17.494  1.00  1.00              
ATOM      5  CG1 ILE A   1      30.179   6.991 -15.792  1.00  1.00              
ATOM      6  CD1 ILE A   1      28.843   7.702 -15.587  1.00  1.00              
ATOM      7  C   ILE A   1      31.868   8.210 -18.167  1.00  1.00              
ATOM      8  O   ILE A   1      32.488   8.279 -19.228  1.00  1.00              
ATOM      9  N   VAL A   2      32.412   8.579 -16.997  1.00  1.00              
ATOM     10  CA  VAL A   2      33.765   9.032 -17.011  1.00  1.00              
ATOM     11  CB  VAL A   2      33.855  10.448 -16.514  1.00  1.00              
ATOM     12  CG1 VAL A   2      33.132  10.534 -15.160  1.00  1.00              
ATOM     13  CG2 VAL A   2      35.327  10.885 -16.479  1.00  1.00              
ATOM     14  C   VAL A   2      34.609   8.115 -16.166  1.00  1.00              
ATOM     15  O   VAL A   2      34.834   8.361 -14.984  1.00  1.00              
ATOM     16  N   GLU A   3      35.103   7.031 -16.801  1.00  1.00              
ATOM     17  CA  GLU A   3      36.066   6.056 -16.348  1.00  1.00              
ATOM     18  CB  GLU A   3      37.475   6.651 -16.189  1.00  1.00              
ATOM     19  CG  GLU A   3      37.569   7.704 -15.083  1.00  1.00              
ATOM     20  CD  GLU A   3      39.003   8.206 -15.031  1.00  1.00              
ATOM     21  OE1 GLU A   3      39.455   8.815 -16.037  1.00  1.00              
ATOM     22  OE2 GLU A   3      39.666   7.984 -13.983  1.00  1.00              
ATOM     23  C   GLU A   3      35.786   5.279 -15.084  1.00  1.00              
ATOM     24  O   GLU A   3      36.755   4.935 -14.408  1.00  1.00              
ATOM     25  N   LYS A   4      34.521   4.953 -14.723  1.00  1.00              
ATOM     26  CA  LYS A   4      34.275   4.056 -13.604  1.00  1.00              
ATOM     27  CB  LYS A   4      35.149   4.225 -12.341  1.00  1.00              
ATOM     28  CG  LYS A   4      35.000   3.061 -11.361  1.00  1.00              
ATOM     29  CD  LYS A   4      35.584   1.744 -11.885  1.00  1.00              
ATOM     30  CE  LYS A   4      35.238   0.515 -11.035  1.00  1.00              
ATOM     31  NZ  LYS A   4      36.235   0.298  -9.961  1.00  1.00              
ATOM     32  C   LYS A   4      32.874   4.255 -13.127  1.00  1.00              
ATOM     33  O   LYS A   4      32.445   5.385 -12.913  1.00  1.00              
ATOM     34  N   ARG A   5      32.122   3.154 -12.930  1.00  1.00              
ATOM     35  CA  ARG A   5      30.790   3.280 -12.409  1.00  1.00              
ATOM     36  CB  ARG A   5      29.652   2.890 -13.380  1.00  1.00              
ATOM     37  CG  ARG A   5      29.498   3.837 -14.575  1.00  1.00              
ATOM     38  CD  ARG A   5      28.106   3.837 -15.210  1.00  1.00              
ATOM     39  NE  ARG A   5      27.256   4.781 -14.436  1.00  1.00              
ATOM     40  CZ  ARG A   5      25.899   4.632 -14.420  1.00  1.00              
ATOM     41  NH1 ARG A   5      25.308   3.605 -15.091  1.00  1.00              
ATOM     42  NH2 ARG A   5      25.123   5.485 -13.691  1.00  1.00              
ATOM     43  C   ARG A   5      30.672   2.393 -11.207  1.00  1.00              
ATOM     44  O   ARG A   5      31.360   1.380 -11.094  1.00  1.00              
ATOM     45  N   CYS A   6      29.810   2.771 -10.242  1.00  1.00              
ATOM     46  CA  CYS A   6      29.672   1.920  -9.093  1.00  1.00              
ATOM     47  CB  CYS A   6      30.455   2.435  -7.872  1.00  1.00              
ATOM     48  SG  CYS A   6      30.453   1.265  -6.483  1.00  1.00              
ATOM     49  C   CYS A   6      28.225   1.893  -8.733  1.00  1.00              
ATOM     50  O   CYS A   6      27.533   2.859  -9.018  1.00  1.00              
ATOM     51  N   GLY A   7      27.734   0.809  -8.088  1.00  1.00              
ATOM     52  CA  GLY A   7      26.334   0.664  -7.749  1.00  1.00              
ATOM     53  C   GLY A   7      26.029   1.524  -6.545  1.00  1.00              
ATOM     54  O   GLY A   7      26.900   2.191  -5.988  1.00  1.00              
ATOM     55  N   PRO A   8      24.795   1.564  -6.122  1.00  1.00              
ATOM     56  CA  PRO A   8      24.488   2.377  -4.980  1.00  1.00              
ATOM     57  CD  PRO A   8      23.664   1.468  -7.026  1.00  1.00              
ATOM     58  CB  PRO A   8      22.988   2.656  -5.026  1.00  1.00              
ATOM     59  CG  PRO A   8      22.452   1.705  -6.108  1.00  1.00              
ATOM     60  C   PRO A   8      24.947   1.778  -3.687  1.00  1.00              
ATOM     61  O   PRO A   8      24.767   0.580  -3.474  1.00  1.00              
ATOM     62  N   ILE A   9      25.486   2.604  -2.776  1.00  1.00              
ATOM     63  CA  ILE A   9      26.008   2.070  -1.551  1.00  1.00              
ATOM     64  CB  ILE A   9      27.504   2.139  -1.524  1.00  1.00              
ATOM     65  CG2 ILE A   9      27.894   3.592  -1.830  1.00  1.00              
ATOM     66  CG1 ILE A   9      28.070   1.560  -0.214  1.00  1.00              
ATOM     67  CD1 ILE A   9      29.593   1.468  -0.172  1.00  1.00              
ATOM     68  C   ILE A   9      25.474   2.832  -0.365  1.00  1.00              
ATOM     69  O   ILE A   9      24.972   3.946  -0.450  1.00  1.00              
ATOM     70  N   ASP A  10      25.510   2.180   0.802  1.00  1.00              
ATOM     71  CA  ASP A  10      25.170   2.748   2.064  1.00  1.00              
ATOM     72  CB  ASP A  10      24.196   1.908   2.896  1.00  1.00              
ATOM     73  CG  ASP A  10      23.925   2.566   4.227  1.00  1.00              
ATOM     74  OD1 ASP A  10      23.859   3.820   4.296  1.00  1.00              
ATOM     75  OD2 ASP A  10      23.802   1.798   5.214  1.00  1.00              
ATOM     76  C   ASP A  10      26.424   2.656   2.814  1.00  1.00              
ATOM     77  O   ASP A  10      27.269   1.868   2.412  1.00  1.00              
ATOM     78  N   ILE A  11      26.596   3.426   3.907  1.00  1.00              
ATOM     79  CA  ILE A  11      27.695   3.247   4.804  1.00  1.00              
ATOM     80  CB  ILE A  11      28.972   3.982   4.473  1.00  1.00              
ATOM     81  CG2 ILE A  11      28.701   5.434   4.136  1.00  1.00              
ATOM     82  CG1 ILE A  11      30.020   3.787   5.574  1.00  1.00              
ATOM     83  CD1 ILE A  11      31.311   4.528   5.250  1.00  1.00              
ATOM     84  C   ILE A  11      27.249   3.526   6.176  1.00  1.00              
ATOM     85  O   ILE A  11      26.697   4.578   6.445  1.00  1.00              
ATOM     86  N   ARG A  12      27.479   2.603   7.117  1.00  1.00              
ATOM     87  CA  ARG A  12      26.970   2.929   8.417  1.00  1.00              
ATOM     88  CB  ARG A  12      25.896   1.990   8.995  1.00  1.00              
ATOM     89  CG  ARG A  12      24.526   2.219   8.353  1.00  1.00              
ATOM     90  CD  ARG A  12      23.347   1.999   9.304  1.00  1.00              
ATOM     91  NE  ARG A  12      23.055   3.300   9.966  1.00  1.00              
ATOM     92  CZ  ARG A  12      21.765   3.678  10.203  1.00  1.00              
ATOM     93  NH1 ARG A  12      20.726   2.892   9.798  1.00  1.00              
ATOM     94  NH2 ARG A  12      21.510   4.853  10.849  1.00  1.00              
ATOM     95  C   ARG A  12      28.102   3.082   9.376  1.00  1.00              
ATOM     96  O   ARG A  12      28.905   3.990   9.196  1.00  1.00              
ATOM     97  N   ASN A  13      28.196   2.248  10.431  1.00  1.00              
ATOM     98  CA  ASN A  13      29.118   2.627  11.467  1.00  1.00              
ATOM     99  CB  ASN A  13      29.021   1.764  12.731  1.00  1.00              
ATOM    100  CG  ASN A  13      29.595   2.610  13.858  1.00  1.00              
ATOM    101  OD1 ASN A  13      29.506   3.837  13.823  1.00  1.00              
ATOM    102  ND2 ASN A  13      30.194   1.948  14.883  1.00  1.00              
ATOM    103  C   ASN A  13      30.568   2.739  11.096  1.00  1.00              
ATOM    104  O   ASN A  13      30.990   3.817  10.693  1.00  1.00              
ATOM    105  N   ARG A  14      31.368   1.648  11.095  1.00  1.00              
ATOM    106  CA  ARG A  14      32.763   1.913  10.881  1.00  1.00              
ATOM    107  CB  ARG A  14      33.729   0.812  11.386  1.00  1.00              
ATOM    108  CG  ARG A  14      33.585   0.353  12.834  1.00  1.00              
ATOM    109  CD  ARG A  14      34.825  -0.381  13.373  1.00  1.00              
ATOM    110  NE  ARG A  14      35.203  -1.478  12.435  1.00  1.00              
ATOM    111  CZ  ARG A  14      35.851  -2.591  12.895  1.00  1.00              
ATOM    112  NH1 ARG A  14      36.137  -2.724  14.222  1.00  1.00              
ATOM    113  NH2 ARG A  14      36.217  -3.582  12.032  1.00  1.00              
ATOM    114  C   ARG A  14      32.880   2.306   9.429  1.00  1.00              
ATOM    115  O   ARG A  14      32.090   1.879   8.584  1.00  1.00              
ATOM    116  N   PRO A  15      33.801   3.173   9.117  1.00  1.00              
ATOM    117  CA  PRO A  15      33.817   3.797   7.826  1.00  1.00              
ATOM    118  CD  PRO A  15      34.512   3.951  10.110  1.00  1.00              
ATOM    119  CB  PRO A  15      34.938   4.826   7.885  1.00  1.00              
ATOM    120  CG  PRO A  15      35.014   5.202   9.369  1.00  1.00              
ATOM    121  C   PRO A  15      33.941   2.796   6.757  1.00  1.00              
ATOM    122  O   PRO A  15      33.483   2.927   5.626  1.00  1.00              
ATOM    123  N   TRP A  16      34.648   1.771   7.111  1.00  1.00              
ATOM    124  CA  TRP A  16      34.989   0.816   6.178  1.00  1.00              
ATOM    125  CB  TRP A  16      36.523   0.726   6.527  1.00  1.00              
ATOM    126  CG  TRP A  16      37.589   0.698   5.440  1.00  1.00              
ATOM    127  CD2 TRP A  16      38.706  -0.211   5.441  1.00  1.00              
ATOM    128  CD1 TRP A  16      37.742   1.493   4.345  1.00  1.00              
ATOM    129  NE1 TRP A  16      38.862   1.110   3.646  1.00  1.00              
ATOM    130  CE2 TRP A  16      39.466   0.070   4.309  1.00  1.00              
ATOM    131  CE3 TRP A  16      39.059  -1.202   6.308  1.00  1.00              
ATOM    132  CZ2 TRP A  16      40.597  -0.640   4.023  1.00  1.00              
ATOM    133  CZ3 TRP A  16      40.204  -1.911   6.023  1.00  1.00              
ATOM    134  CH2 TRP A  16      40.956  -1.637   4.901  1.00  1.00              
ATOM    135  C   TRP A  16      33.847  -0.206   6.199  1.00  1.00              
ATOM    136  O   TRP A  16      34.035  -1.309   5.748  1.00  1.00              
ATOM    137  N   ASP A  17      32.662   0.019   6.848  1.00  1.00              
ATOM    138  CA  ASP A  17      31.594  -0.982   6.757  1.00  1.00              
ATOM    139  CB  ASP A  17      31.221  -1.760   8.019  1.00  1.00              
ATOM    140  CG  ASP A  17      30.995  -0.769   9.109  1.00  1.00              
ATOM    141  OD1 ASP A  17      32.060  -0.416   9.650  1.00  1.00              
ATOM    142  OD2 ASP A  17      29.850  -0.348   9.421  1.00  1.00              
ATOM    143  C   ASP A  17      30.256  -0.542   6.302  1.00  1.00              
ATOM    144  O   ASP A  17      29.630   0.287   6.974  1.00  1.00              
ATOM    145  N   ILE A  18      29.788  -1.180   5.178  1.00  1.00              
ATOM    146  CA  ILE A  18      28.457  -0.990   4.681  1.00  1.00              
ATOM    147  CB  ILE A  18      28.070   0.339   4.807  1.00  1.00              
ATOM    148  CG2 ILE A  18      29.241   1.019   4.029  1.00  1.00              
ATOM    149  CG1 ILE A  18      26.557   0.370   4.547  1.00  1.00              
ATOM    150  CD1 ILE A  18      25.744  -0.535   5.461  1.00  1.00              
ATOM    151  C   ILE A  18      28.219  -1.329   3.223  1.00  1.00              
ATOM    152  O   ILE A  18      28.979  -1.035   2.293  1.00  1.00              
ATOM    153  N   LYS A  19      27.049  -1.938   2.990  1.00  1.00              
ATOM    154  CA  LYS A  19      26.657  -2.314   1.667  1.00  1.00              
ATOM    155  CB  LYS A  19      26.628  -3.845   1.453  1.00  1.00              
ATOM    156  CG  LYS A  19      28.034  -4.446   1.364  1.00  1.00              
ATOM    157  CD  LYS A  19      28.084  -5.975   1.385  1.00  1.00              
ATOM    158  CE  LYS A  19      29.509  -6.532   1.332  1.00  1.00              
ATOM    159  NZ  LYS A  19      30.195  -6.068   0.103  1.00  1.00              
ATOM    160  C   LYS A  19      25.390  -1.556   1.290  1.00  1.00              
ATOM    161  O   LYS A  19      25.478  -0.337   1.267  1.00  1.00              
ATOM    162  N   PRO A  20      24.241  -2.088   0.937  1.00  1.00              
ATOM    163  CA  PRO A  20      23.154  -1.296   0.393  1.00  1.00              
ATOM    164  CD  PRO A  20      23.697  -3.278   1.569  1.00  1.00              
ATOM    165  CB  PRO A  20      21.998  -2.278   0.176  1.00  1.00              
ATOM    166  CG  PRO A  20      22.525  -3.645   0.652  1.00  1.00              
ATOM    167  C   PRO A  20      22.565  -0.035   0.976  1.00  1.00              
ATOM    168  O   PRO A  20      23.031   1.044   0.626  1.00  1.00              
ATOM    169  N   GLN A  21      21.548  -0.127   1.870  1.00  1.00              
ATOM    170  CA  GLN A  21      20.862   1.067   2.307  1.00  1.00              
ATOM    171  CB  GLN A  21      19.450   1.263   1.747  1.00  1.00              
ATOM    172  CG  GLN A  21      18.831   2.556   2.278  1.00  1.00              
ATOM    173  CD  GLN A  21      17.578   2.858   1.477  1.00  1.00              
ATOM    174  OE1 GLN A  21      17.183   2.089   0.603  1.00  1.00              
ATOM    175  NE2 GLN A  21      16.941   4.023   1.777  1.00  1.00              
ATOM    176  C   GLN A  21      20.754   1.074   3.789  1.00  1.00              
ATOM    177  O   GLN A  21      20.408   0.053   4.383  1.00  1.00              
ATOM    178  N   TRP A  22      20.871   2.298   4.361  1.00  1.00              
ATOM    179  CA  TRP A  22      21.228   2.537   5.731  1.00  1.00              
ATOM    180  CB  TRP A  22      20.953   3.924   6.362  1.00  1.00              
ATOM    181  CG  TRP A  22      19.593   4.398   6.807  1.00  1.00              
ATOM    182  CD2 TRP A  22      19.349   5.803   6.949  1.00  1.00              
ATOM    183  CD1 TRP A  22      18.450   3.760   7.195  1.00  1.00              
ATOM    184  NE1 TRP A  22      17.512   4.692   7.587  1.00  1.00              
ATOM    185  CE2 TRP A  22      18.055   5.954   7.437  1.00  1.00              
ATOM    186  CE3 TRP A  22      20.151   6.877   6.699  1.00  1.00              
ATOM    187  CZ2 TRP A  22      17.540   7.197   7.684  1.00  1.00              
ATOM    188  CZ3 TRP A  22      19.627   8.126   6.935  1.00  1.00              
ATOM    189  CH2 TRP A  22      18.346   8.285   7.421  1.00  1.00              
ATOM    190  C   TRP A  22      20.976   1.435   6.679  1.00  1.00              
ATOM    191  O   TRP A  22      20.162   1.521   7.590  1.00  1.00              
ATOM    192  N   SER A  23      21.828   0.403   6.545  1.00  1.00              
ATOM    193  CA  SER A  23      21.784  -0.718   7.414  1.00  1.00              
ATOM    194  CB  SER A  23      21.747  -2.075   6.699  1.00  1.00              
ATOM    195  OG  SER A  23      20.481  -2.288   6.102  1.00  1.00              
ATOM    196  C   SER A  23      23.039  -0.714   8.201  1.00  1.00              
ATOM    197  O   SER A  23      24.146  -0.619   7.672  1.00  1.00              
ATOM    198  N   LYS A  24      22.910  -0.785   9.527  1.00  1.00              
ATOM    199  CA  LYS A  24      24.145  -0.925  10.201  1.00  1.00              
ATOM    200  CB  LYS A  24      24.159  -0.403  11.650  1.00  1.00              
ATOM    201  CG  LYS A  24      25.576  -0.309  12.222  1.00  1.00              
ATOM    202  CD  LYS A  24      25.716   0.659  13.397  1.00  1.00              
ATOM    203  CE  LYS A  24      25.059   0.180  14.690  1.00  1.00              
ATOM    204  NZ  LYS A  24      25.272   1.192  15.748  1.00  1.00              
ATOM    205  C   LYS A  24      24.387  -2.389  10.181  1.00  1.00              
ATOM    206  O   LYS A  24      23.687  -3.148  10.850  1.00  1.00              
ATOM    207  N   LEU A  25      25.326  -2.818   9.313  1.00  1.00              
ATOM    208  CA  LEU A  25      25.742  -4.193   9.312  1.00  1.00              
ATOM    209  CB  LEU A  25      25.997  -4.803   7.924  1.00  1.00              
ATOM    210  CG  LEU A  25      24.766  -4.903   7.014  1.00  1.00              
ATOM    211  CD1 LEU A  25      24.318  -3.511   6.550  1.00  1.00              
ATOM    212  CD2 LEU A  25      25.014  -5.879   5.854  1.00  1.00              
ATOM    213  C   LEU A  25      27.096  -4.106   9.948  1.00  1.00              
ATOM    214  O   LEU A  25      28.002  -3.488   9.399  1.00  1.00              
ATOM    215  N   GLY A  26      27.218  -4.696  11.145  1.00  1.00              
ATOM    216  CA  GLY A  26      28.295  -4.686  12.106  1.00  1.00              
ATOM    217  C   GLY A  26      29.562  -5.482  11.881  1.00  1.00              
ATOM    218  O   GLY A  26      30.525  -5.257  12.613  1.00  1.00              
ATOM    219  N   ASP A  27      29.600  -6.503  11.003  1.00  1.00              
ATOM    220  CA  ASP A  27      30.761  -7.371  10.976  1.00  1.00              
ATOM    221  CB  ASP A  27      30.606  -8.564  10.015  1.00  1.00              
ATOM    222  CG  ASP A  27      30.332  -8.040   8.615  1.00  1.00              
ATOM    223  OD1 ASP A  27      29.357  -7.257   8.459  1.00  1.00              
ATOM    224  OD2 ASP A  27      31.079  -8.433   7.680  1.00  1.00              
ATOM    225  C   ASP A  27      32.038  -6.650  10.654  1.00  1.00              
ATOM    226  O   ASP A  27      32.064  -5.677   9.902  1.00  1.00              
ATOM    227  N   PRO A  28      33.119  -7.131  11.240  1.00  1.00              
ATOM    228  CA  PRO A  28      34.395  -6.515  11.010  1.00  1.00              
ATOM    229  CD  PRO A  28      33.045  -7.668  12.590  1.00  1.00              
ATOM    230  CB  PRO A  28      35.346  -7.081  12.048  1.00  1.00              
ATOM    231  CG  PRO A  28      34.410  -7.356  13.237  1.00  1.00              
ATOM    232  C   PRO A  28      34.827  -6.566   9.580  1.00  1.00              
ATOM    233  O   PRO A  28      35.583  -5.691   9.159  1.00  1.00              
ATOM    234  N   ASN A  29      34.390  -7.581   8.815  1.00  1.00              
ATOM    235  CA  ASN A  29      34.718  -7.607   7.422  1.00  1.00              
ATOM    236  CB  ASN A  29      34.316  -8.920   6.737  1.00  1.00              
ATOM    237  CG  ASN A  29      35.241 -10.006   7.263  1.00  1.00              
ATOM    238  OD1 ASN A  29      36.442  -9.793   7.417  1.00  1.00              
ATOM    239  ND2 ASN A  29      34.664 -11.201   7.554  1.00  1.00              
ATOM    240  C   ASN A  29      33.970  -6.494   6.764  1.00  1.00              
ATOM    241  O   ASN A  29      34.493  -5.811   5.884  1.00  1.00              
ATOM    242  N   GLU A  30      32.713  -6.274   7.198  1.00  1.00              
ATOM    243  CA  GLU A  30      31.917  -5.266   6.588  1.00  1.00              
ATOM    244  CB  GLU A  30      30.492  -5.122   7.155  1.00  1.00              
ATOM    245  CG  GLU A  30      29.704  -3.950   6.546  1.00  1.00              
ATOM    246  CD  GLU A  30      29.220  -4.290   5.140  1.00  1.00              
ATOM    247  OE1 GLU A  30      28.340  -5.182   5.014  1.00  1.00              
ATOM    248  OE2 GLU A  30      29.714  -3.649   4.175  1.00  1.00              
ATOM    249  C   GLU A  30      32.623  -4.023   6.804  1.00  1.00              
ATOM    250  O   GLU A  30      32.670  -3.284   5.840  1.00  1.00              
ATOM    251  N   LYS A  31      33.168  -3.820   8.034  1.00  1.00              
ATOM    252  CA  LYS A  31      33.917  -2.726   8.602  1.00  1.00              
ATOM    253  CB  LYS A  31      34.194  -2.955  10.099  1.00  1.00              
ATOM    254  CG  LYS A  31      32.972  -2.636  10.967  1.00  1.00              
ATOM    255  CD  LYS A  31      32.961  -3.235  12.370  1.00  1.00              
ATOM    256  CE  LYS A  31      32.253  -2.334  13.382  1.00  1.00              
ATOM    257  NZ  LYS A  31      31.038  -1.754  12.772  1.00  1.00              
ATOM    258  C   LYS A  31      35.194  -2.609   7.859  1.00  1.00              
ATOM    259  O   LYS A  31      35.703  -1.515   7.712  1.00  1.00              
ATOM    260  N   ASP A  32      35.766  -3.701   7.347  1.00  1.00              
ATOM    261  CA  ASP A  32      36.972  -3.550   6.601  1.00  1.00              
ATOM    262  CB  ASP A  32      37.676  -4.884   6.316  1.00  1.00              
ATOM    263  CG  ASP A  32      39.049  -4.604   5.721  1.00  1.00              
ATOM    264  OD1 ASP A  32      39.114  -3.999   4.619  1.00  1.00              
ATOM    265  OD2 ASP A  32      40.056  -4.998   6.366  1.00  1.00              
ATOM    266  C   ASP A  32      36.588  -2.894   5.312  1.00  1.00              
ATOM    267  O   ASP A  32      36.422  -1.695   5.293  1.00  1.00              
ATOM    268  N   LEU A  33      36.383  -3.540   4.159  1.00  1.00              
ATOM    269  CA  LEU A  33      36.306  -2.516   3.149  1.00  1.00              
ATOM    270  CB  LEU A  33      37.209  -2.865   1.946  1.00  1.00              
ATOM    271  CG  LEU A  33      37.687  -1.675   1.091  1.00  1.00              
ATOM    272  CD1 LEU A  33      38.324  -2.148  -0.223  1.00  1.00              
ATOM    273  CD2 LEU A  33      36.612  -0.615   0.899  1.00  1.00              
ATOM    274  C   LEU A  33      34.901  -2.163   2.693  1.00  1.00              
ATOM    275  O   LEU A  33      34.219  -2.959   2.059  1.00  1.00              
ATOM    276  N   ALA A  34      34.306  -1.068   3.219  1.00  1.00              
ATOM    277  CA  ALA A  34      33.062  -0.539   2.689  1.00  1.00              
ATOM    278  CB  ALA A  34      32.053  -0.248   3.797  1.00  1.00              
ATOM    279  C   ALA A  34      33.082   0.734   1.888  1.00  1.00              
ATOM    280  O   ALA A  34      32.762   0.800   0.701  1.00  1.00              
ATOM    281  N   GLY A  35      33.441   1.812   2.632  1.00  1.00              
ATOM    282  CA  GLY A  35      33.402   3.197   2.205  1.00  1.00              
ATOM    283  C   GLY A  35      34.533   3.443   1.267  1.00  1.00              
ATOM    284  O   GLY A  35      34.478   4.251   0.335  1.00  1.00              
ATOM    285  N   GLN A  36      35.646   2.768   1.561  1.00  1.00              
ATOM    286  CA  GLN A  36      36.816   2.996   0.769  1.00  1.00              
ATOM    287  CB  GLN A  36      38.140   2.488   1.354  1.00  1.00              
ATOM    288  CG  GLN A  36      39.345   3.073   0.608  1.00  1.00              
ATOM    289  CD  GLN A  36      40.651   2.577   1.216  1.00  1.00              
ATOM    290  OE1 GLN A  36      40.754   2.359   2.422  1.00  1.00              
ATOM    291  NE2 GLN A  36      41.690   2.403   0.355  1.00  1.00              
ATOM    292  C   GLN A  36      36.648   2.395  -0.599  1.00  1.00              
ATOM    293  O   GLN A  36      37.347   2.784  -1.533  1.00  1.00              
ATOM    294  N   ARG A  37      35.707   1.444  -0.768  1.00  1.00              
ATOM    295  CA  ARG A  37      35.632   0.660  -1.969  1.00  1.00              
ATOM    296  CB  ARG A  37      34.457  -0.333  -1.983  1.00  1.00              
ATOM    297  CG  ARG A  37      34.761  -1.579  -1.153  1.00  1.00              
ATOM    298  CD  ARG A  37      33.725  -2.690  -1.269  1.00  1.00              
ATOM    299  NE  ARG A  37      32.536  -2.266  -0.485  1.00  1.00              
ATOM    300  CZ  ARG A  37      32.007  -3.113   0.445  1.00  1.00              
ATOM    301  NH1 ARG A  37      32.512  -4.373   0.586  1.00  1.00              
ATOM    302  NH2 ARG A  37      30.979  -2.694   1.239  1.00  1.00              
ATOM    303  C   ARG A  37      35.570   1.514  -3.207  1.00  1.00              
ATOM    304  O   ARG A  37      36.087   1.108  -4.244  1.00  1.00              
ATOM    305  N   MET A  38      34.959   2.709  -3.123  1.00  1.00              
ATOM    306  CA  MET A  38      34.769   3.718  -4.137  1.00  1.00              
ATOM    307  CB  MET A  38      33.780   4.839  -3.760  1.00  1.00              
ATOM    308  CG  MET A  38      32.312   4.398  -3.775  1.00  1.00              
ATOM    309  SD  MET A  38      31.107   5.764  -3.731  1.00  1.00              
ATOM    310  CE  MET A  38      31.384   6.273  -5.453  1.00  1.00              
ATOM    311  C   MET A  38      36.069   4.370  -4.545  1.00  1.00              
ATOM    312  O   MET A  38      36.076   5.293  -5.355  1.00  1.00              
ATOM    313  N   VAL A  39      37.205   4.033  -3.919  1.00  1.00              
ATOM    314  CA  VAL A  39      38.417   4.736  -4.262  1.00  1.00              
ATOM    315  CB  VAL A  39      39.644   4.336  -3.489  1.00  1.00              
ATOM    316  CG1 VAL A  39      39.431   4.676  -2.006  1.00  1.00              
ATOM    317  CG2 VAL A  39      39.968   2.868  -3.774  1.00  1.00              
ATOM    318  C   VAL A  39      38.726   4.621  -5.724  1.00  1.00              
ATOM    319  O   VAL A  39      39.401   5.499  -6.259  1.00  1.00              
ATOM    320  N   ASN A  40      38.339   3.516  -6.395  1.00  1.00              
ATOM    321  CA  ASN A  40      38.554   3.456  -7.818  1.00  1.00              
ATOM    322  CB  ASN A  40      39.198   2.128  -8.255  1.00  1.00              
ATOM    323  CG  ASN A  40      39.610   2.236  -9.716  1.00  1.00              
ATOM    324  OD1 ASN A  40      40.346   3.142 -10.103  1.00  1.00              
ATOM    325  ND2 ASN A  40      39.119   1.283 -10.553  1.00  1.00              
ATOM    326  C   ASN A  40      37.200   3.526  -8.467  1.00  1.00              
ATOM    327  O   ASN A  40      36.954   2.847  -9.459  1.00  1.00              
ATOM    328  N   CYS A  41      36.297   4.388  -7.950  1.00  1.00              
ATOM    329  CA  CYS A  41      34.962   4.482  -8.471  1.00  1.00              
ATOM    330  CB  CYS A  41      33.878   4.071  -7.457  1.00  1.00              
ATOM    331  SG  CYS A  41      34.064   2.372  -6.839  1.00  1.00              
ATOM    332  C   CYS A  41      34.663   5.913  -8.792  1.00  1.00              
ATOM    333  O   CYS A  41      34.796   6.794  -7.941  1.00  1.00              
ATOM    334  N   THR A  42      34.355   6.166 -10.079  1.00  1.00              
ATOM    335  CA  THR A  42      33.970   7.429 -10.638  1.00  1.00              
ATOM    336  CB  THR A  42      34.702   7.831 -11.874  1.00  1.00              
ATOM    337  OG1 THR A  42      34.539   6.880 -12.904  1.00  1.00              
ATOM    338  CG2 THR A  42      36.173   7.943 -11.491  1.00  1.00              
ATOM    339  C   THR A  42      32.501   7.725 -10.778  1.00  1.00              
ATOM    340  O   THR A  42      32.210   8.730 -11.406  1.00  1.00              
ATOM    341  N   VAL A  43      31.530   6.848 -10.440  1.00  1.00              
ATOM    342  CA  VAL A  43      30.156   7.295 -10.527  1.00  1.00              
ATOM    343  CB  VAL A  43      29.438   7.158 -11.850  1.00  1.00              
ATOM    344  CG1 VAL A  43      30.185   7.869 -12.979  1.00  1.00              
ATOM    345  CG2 VAL A  43      29.140   5.687 -12.108  1.00  1.00              
ATOM    346  C   VAL A  43      29.365   6.441  -9.584  1.00  1.00              
ATOM    347  O   VAL A  43      29.872   5.465  -9.030  1.00  1.00              
ATOM    348  N   VAL A  44      28.091   6.818  -9.354  1.00  1.00              
ATOM    349  CA  VAL A  44      27.270   6.027  -8.486  1.00  1.00              
ATOM    350  CB  VAL A  44      26.954   6.756  -7.203  1.00  1.00              
ATOM    351  CG1 VAL A  44      26.086   5.862  -6.310  1.00  1.00              
ATOM    352  CG2 VAL A  44      28.263   7.233  -6.548  1.00  1.00              
ATOM    353  C   VAL A  44      25.984   5.802  -9.240  1.00  1.00              
ATOM    354  O   VAL A  44      25.232   6.733  -9.520  1.00  1.00              
ATOM    355  N   GLU A  45      25.674   4.556  -9.632  1.00  1.00              
ATOM    356  CA  GLU A  45      24.485   4.433 -10.389  1.00  1.00              
ATOM    357  CB  GLU A  45      24.370   3.059 -11.061  1.00  1.00              
ATOM    358  CG  GLU A  45      25.514   2.910 -12.070  1.00  1.00              
ATOM    359  CD  GLU A  45      25.417   1.604 -12.831  1.00  1.00              
ATOM    360  OE1 GLU A  45      24.387   1.373 -13.519  1.00  1.00              
ATOM    361  OE2 GLU A  45      26.399   0.823 -12.733  1.00  1.00              
ATOM    362  C   GLU A  45      23.286   4.771  -9.542  1.00  1.00              
ATOM    363  O   GLU A  45      22.581   5.714  -9.863  1.00  1.00              
ATOM    364  N   GLY A  46      23.018   4.050  -8.437  1.00  1.00              
ATOM    365  CA  GLY A  46      21.826   4.257  -7.639  1.00  1.00              
ATOM    366  C   GLY A  46      21.751   5.353  -6.603  1.00  1.00              
ATOM    367  O   GLY A  46      20.762   6.082  -6.549  1.00  1.00              
ATOM    368  N   SER A  47      22.752   5.469  -5.705  1.00  1.00              
ATOM    369  CA  SER A  47      22.613   6.383  -4.591  1.00  1.00              
ATOM    370  CB  SER A  47      21.289   6.198  -3.827  1.00  1.00              
ATOM    371  OG  SER A  47      21.192   7.126  -2.757  1.00  1.00              
ATOM    372  C   SER A  47      23.739   6.100  -3.640  1.00  1.00              
ATOM    373  O   SER A  47      24.339   5.024  -3.659  1.00  1.00              
ATOM    374  N   LEU A  48      24.085   7.082  -2.787  1.00  1.00              
ATOM    375  CA  LEU A  48      25.104   6.798  -1.828  1.00  1.00              
ATOM    376  CB  LEU A  48      26.504   7.327  -2.185  1.00  1.00              
ATOM    377  CG  LEU A  48      26.548   8.742  -2.774  1.00  1.00              
ATOM    378  CD1 LEU A  48      26.284   9.818  -1.713  1.00  1.00              
ATOM    379  CD2 LEU A  48      27.846   8.944  -3.566  1.00  1.00              
ATOM    380  C   LEU A  48      24.656   7.254  -0.483  1.00  1.00              
ATOM    381  O   LEU A  48      23.993   8.277  -0.327  1.00  1.00              
ATOM    382  N   THR A  49      24.949   6.452   0.549  1.00  1.00              
ATOM    383  CA  THR A  49      24.534   6.891   1.839  1.00  1.00              
ATOM    384  CB  THR A  49      23.212   6.303   2.266  1.00  1.00              
ATOM    385  OG1 THR A  49      22.981   6.511   3.650  1.00  1.00              
ATOM    386  CG2 THR A  49      23.115   4.829   1.862  1.00  1.00              
ATOM    387  C   THR A  49      25.639   6.628   2.807  1.00  1.00              
ATOM    388  O   THR A  49      26.398   5.673   2.685  1.00  1.00              
ATOM    389  N   ILE A  50      25.751   7.516   3.802  1.00  1.00              
ATOM    390  CA  ILE A  50      26.734   7.470   4.837  1.00  1.00              
ATOM    391  CB  ILE A  50      27.450   8.775   5.060  1.00  1.00              
ATOM    392  CG2 ILE A  50      26.406   9.815   5.499  1.00  1.00              
ATOM    393  CG1 ILE A  50      28.644   8.605   6.029  1.00  1.00              
ATOM    394  CD1 ILE A  50      29.829   7.814   5.473  1.00  1.00              
ATOM    395  C   ILE A  50      25.897   7.149   6.019  1.00  1.00              
ATOM    396  O   ILE A  50      25.009   6.311   5.851  1.00  1.00              
ATOM    397  N   SER A  51      26.305   7.587   7.235  1.00  1.00              
ATOM    398  CA  SER A  51      25.381   7.743   8.338  1.00  1.00              
ATOM    399  CB  SER A  51      23.894   7.602   7.956  1.00  1.00              
ATOM    400  OG  SER A  51      23.558   8.579   6.985  1.00  1.00              
ATOM    401  C   SER A  51      25.592   6.784   9.453  1.00  1.00              
ATOM    402  O   SER A  51      26.031   5.658   9.251  1.00  1.00              
ATOM    403  N   PHE A  52      25.146   7.228  10.649  1.00  1.00              
ATOM    404  CA  PHE A  52      25.115   6.530  11.908  1.00  1.00              
ATOM    405  CB  PHE A  52      24.392   5.170  11.779  1.00  1.00              
ATOM    406  CG  PHE A  52      23.802   4.807  13.103  1.00  1.00              
ATOM    407  CD1 PHE A  52      22.586   5.347  13.459  1.00  1.00              
ATOM    408  CD2 PHE A  52      24.430   3.965  13.990  1.00  1.00              
ATOM    409  CE1 PHE A  52      21.994   5.052  14.664  1.00  1.00              
ATOM    410  CE2 PHE A  52      23.846   3.664  15.198  1.00  1.00              
ATOM    411  CZ  PHE A  52      22.629   4.204  15.537  1.00  1.00              
ATOM    412  C   PHE A  52      26.482   6.313  12.514  1.00  1.00              
ATOM    413  O   PHE A  52      26.614   5.521  13.445  1.00  1.00              
ATOM    414  N   VAL A  53      27.535   7.038  12.076  1.00  1.00              
ATOM    415  CA  VAL A  53      28.824   6.812  12.689  1.00  1.00              
ATOM    416  CB  VAL A  53      29.960   7.068  11.760  1.00  1.00              
ATOM    417  CG1 VAL A  53      29.664   6.212  10.540  1.00  1.00              
ATOM    418  CG2 VAL A  53      30.084   8.558  11.414  1.00  1.00              
ATOM    419  C   VAL A  53      29.017   7.681  13.898  1.00  1.00              
ATOM    420  O   VAL A  53      28.852   8.897  13.837  1.00  1.00              
ATOM    421  N   LEU A  54      29.200   7.058  15.081  1.00  1.00              
ATOM    422  CA  LEU A  54      29.536   7.792  16.268  1.00  1.00              
ATOM    423  CB  LEU A  54      28.832   7.224  17.507  1.00  1.00              
ATOM    424  CG  LEU A  54      28.721   8.231  18.668  1.00  1.00              
ATOM    425  CD1 LEU A  54      30.088   8.700  19.167  1.00  1.00              
ATOM    426  CD2 LEU A  54      27.793   9.396  18.297  1.00  1.00              
ATOM    427  C   LEU A  54      31.036   7.847  16.490  1.00  1.00              
ATOM    428  O   LEU A  54      31.598   8.865  16.890  1.00  1.00              
ATOM    429  N   LYS A  55      31.712   6.706  16.221  1.00  1.00              
ATOM    430  CA  LYS A  55      33.104   6.404  16.465  1.00  1.00              
ATOM    431  CB  LYS A  55      33.455   4.913  16.295  1.00  1.00              
ATOM    432  CG  LYS A  55      34.885   4.584  16.733  1.00  1.00              
ATOM    433  CD  LYS A  55      35.160   3.088  16.901  1.00  1.00              
ATOM    434  CE  LYS A  55      36.593   2.779  17.339  1.00  1.00              
ATOM    435  NZ  LYS A  55      36.782   1.320  17.485  1.00  1.00              
ATOM    436  C   LYS A  55      34.027   7.187  15.582  1.00  1.00              
ATOM    437  O   LYS A  55      35.238   7.139  15.792  1.00  1.00              
ATOM    438  N   HIS A  56      33.520   7.808  14.498  1.00  1.00              
ATOM    439  CA  HIS A  56      34.379   8.579  13.639  1.00  1.00              
ATOM    440  ND1 HIS A  56      32.940   8.102  10.082  1.00  1.00              
ATOM    441  CG  HIS A  56      33.298   7.876  11.391  1.00  1.00              
ATOM    442  CB  HIS A  56      33.822   8.963  12.261  1.00  1.00              
ATOM    443  NE2 HIS A  56      32.468   5.976  10.516  1.00  1.00              
ATOM    444  CD2 HIS A  56      33.008   6.572  11.641  1.00  1.00              
ATOM    445  CE1 HIS A  56      32.449   6.935   9.606  1.00  1.00              
ATOM    446  C   HIS A  56      34.501   9.949  14.227  1.00  1.00              
ATOM    447  O   HIS A  56      33.518  10.510  14.716  1.00  1.00              
ATOM    448  N   LYS A  57      35.714  10.534  14.125  1.00  1.00              
ATOM    449  CA  LYS A  57      36.002  11.844  14.631  1.00  1.00              
ATOM    450  CB  LYS A  57      36.934  11.864  15.854  1.00  1.00              
ATOM    451  CG  LYS A  57      36.355  11.226  17.115  1.00  1.00              
ATOM    452  CD  LYS A  57      37.347  11.200  18.279  1.00  1.00              
ATOM    453  CE  LYS A  57      38.659  10.480  17.962  1.00  1.00              
ATOM    454  NZ  LYS A  57      39.573  10.567  19.122  1.00  1.00              
ATOM    455  C   LYS A  57      36.703  12.612  13.561  1.00  1.00              
ATOM    456  O   LYS A  57      37.098  12.034  12.551  1.00  1.00              
ATOM    457  N   THR A  58      36.906  13.933  13.789  1.00  1.00              
ATOM    458  CA  THR A  58      37.509  14.807  12.823  1.00  1.00              
ATOM    459  CB  THR A  58      37.615  16.235  13.246  1.00  1.00              
ATOM    460  OG1 THR A  58      36.333  16.755  13.566  1.00  1.00              
ATOM    461  CG2 THR A  58      38.193  17.002  12.046  1.00  1.00              
ATOM    462  C   THR A  58      38.886  14.326  12.504  1.00  1.00              
ATOM    463  O   THR A  58      39.394  14.505  11.398  1.00  1.00              
ATOM    464  N   LYS A  59      39.560  13.719  13.481  1.00  1.00              
ATOM    465  CA  LYS A  59      40.873  13.238  13.189  1.00  1.00              
ATOM    466  CB  LYS A  59      41.518  12.559  14.409  1.00  1.00              
ATOM    467  CG  LYS A  59      43.039  12.460  14.319  1.00  1.00              
ATOM    468  CD  LYS A  59      43.714  12.091  15.640  1.00  1.00              
ATOM    469  CE  LYS A  59      45.237  12.243  15.622  1.00  1.00              
ATOM    470  NZ  LYS A  59      45.598  13.679  15.629  1.00  1.00              
ATOM    471  C   LYS A  59      40.748  12.221  12.082  1.00  1.00              
ATOM    472  O   LYS A  59      41.588  12.178  11.183  1.00  1.00              
ATOM    473  N   ALA A  60      39.678  11.390  12.117  1.00  1.00              
ATOM    474  CA  ALA A  60      39.525  10.257  11.228  1.00  1.00              
ATOM    475  CB  ALA A  60      38.328   9.356  11.578  1.00  1.00              
ATOM    476  C   ALA A  60      39.340  10.717   9.848  1.00  1.00              
ATOM    477  O   ALA A  60      39.804  10.076   8.910  1.00  1.00              
ATOM    478  N   GLN A  61      38.636  11.848   9.738  1.00  1.00              
ATOM    479  CA  GLN A  61      38.232  12.502   8.544  1.00  1.00              
ATOM    480  CB  GLN A  61      37.326  13.719   8.791  1.00  1.00              
ATOM    481  CG  GLN A  61      35.871  13.351   9.073  1.00  1.00              
ATOM    482  CD  GLN A  61      35.173  13.179   7.731  1.00  1.00              
ATOM    483  OE1 GLN A  61      34.723  12.094   7.364  1.00  1.00              
ATOM    484  NE2 GLN A  61      35.056  14.304   6.976  1.00  1.00              
ATOM    485  C   GLN A  61      39.395  12.995   7.741  1.00  1.00              
ATOM    486  O   GLN A  61      39.190  13.381   6.598  1.00  1.00              
ATOM    487  N   GLU A  62      40.607  13.114   8.313  1.00  1.00              
ATOM    488  CA  GLU A  62      41.706  13.715   7.599  1.00  1.00              
ATOM    489  CB  GLU A  62      42.998  13.735   8.419  1.00  1.00              
ATOM    490  CG  GLU A  62      44.106  14.574   7.793  1.00  1.00              
ATOM    491  CD  GLU A  62      45.288  14.525   8.744  1.00  1.00              
ATOM    492  OE1 GLU A  62      45.764  13.396   9.035  1.00  1.00              
ATOM    493  OE2 GLU A  62      45.724  15.616   9.200  1.00  1.00              
ATOM    494  C   GLU A  62      42.015  13.027   6.331  1.00  1.00              
ATOM    495  O   GLU A  62      42.529  11.921   6.404  1.00  1.00              
ATOM    496  N   GLU A  63      41.816  13.783   5.212  1.00  1.00              
ATOM    497  CA  GLU A  63      41.846  13.607   3.772  1.00  1.00              
ATOM    498  CB  GLU A  63      43.154  13.864   2.981  1.00  1.00              
ATOM    499  CG  GLU A  63      42.855  13.936   1.481  1.00  1.00              
ATOM    500  CD  GLU A  63      44.153  14.093   0.710  1.00  1.00              
ATOM    501  OE1 GLU A  63      45.131  14.623   1.299  1.00  1.00              
ATOM    502  OE2 GLU A  63      44.181  13.689  -0.484  1.00  1.00              
ATOM    503  C   GLU A  63      41.066  12.407   3.307  1.00  1.00              
ATOM    504  O   GLU A  63      41.409  11.717   2.370  1.00  1.00              
ATOM    505  N   MET A  64      39.870  12.197   3.808  1.00  1.00              
ATOM    506  CA  MET A  64      39.127  10.998   3.549  1.00  1.00              
ATOM    507  CB  MET A  64      37.803  10.894   4.326  1.00  1.00              
ATOM    508  CG  MET A  64      37.254   9.469   4.254  1.00  1.00              
ATOM    509  SD  MET A  64      36.157   8.945   5.601  1.00  1.00              
ATOM    510  CE  MET A  64      35.935   7.281   4.906  1.00  1.00              
ATOM    511  C   MET A  64      38.909  10.647   2.176  1.00  1.00              
ATOM    512  O   MET A  64      38.629   9.488   1.875  1.00  1.00              
ATOM    513  N   HIS A  65      39.038  11.611   1.293  1.00  1.00              
ATOM    514  CA  HIS A  65      38.603  11.170   0.047  1.00  1.00              
ATOM    515  ND1 HIS A  65      36.616  10.236  -1.885  1.00  1.00              
ATOM    516  CG  HIS A  65      37.020  11.549  -1.887  1.00  1.00              
ATOM    517  CB  HIS A  65      37.801  12.177  -0.794  1.00  1.00              
ATOM    518  NE2 HIS A  65      35.892  11.133  -3.779  1.00  1.00              
ATOM    519  CD2 HIS A  65      36.559  12.086  -3.040  1.00  1.00              
ATOM    520  CE1 HIS A  65      35.943  10.040  -3.043  1.00  1.00              
ATOM    521  C   HIS A  65      39.476  10.168  -0.597  1.00  1.00              
ATOM    522  O   HIS A  65      39.327  10.038  -1.791  1.00  1.00              
ATOM    523  N   ARG A  66      40.526   9.645   0.098  1.00  1.00              
ATOM    524  CA  ARG A  66      41.294   8.523  -0.348  1.00  1.00              
ATOM    525  CB  ARG A  66      42.822   8.425  -0.276  1.00  1.00              
ATOM    526  CG  ARG A  66      43.398   7.526  -1.378  1.00  1.00              
ATOM    527  CD  ARG A  66      44.892   7.253  -1.232  1.00  1.00              
ATOM    528  NE  ARG A  66      45.350   6.564  -2.472  1.00  1.00              
ATOM    529  CZ  ARG A  66      45.853   7.292  -3.512  1.00  1.00              
ATOM    530  NH1 ARG A  66      45.967   8.648  -3.403  1.00  1.00              
ATOM    531  NH2 ARG A  66      46.250   6.667  -4.659  1.00  1.00              
ATOM    532  C   ARG A  66      41.071   7.556   0.694  1.00  1.00              
ATOM    533  O   ARG A  66      39.962   7.372   1.167  1.00  1.00              
ATOM    534  N   SER A  67      42.198   6.992   1.116  1.00  1.00              
ATOM    535  CA  SER A  67      42.209   5.834   1.919  1.00  1.00              
ATOM    536  CB  SER A  67      43.424   4.942   1.641  1.00  1.00              
ATOM    537  OG  SER A  67      43.390   4.513   0.288  1.00  1.00              
ATOM    538  C   SER A  67      42.099   6.024   3.382  1.00  1.00              
ATOM    539  O   SER A  67      42.810   6.796   4.019  1.00  1.00              
ATOM    540  N   LEU A  68      41.171   5.240   3.945  1.00  1.00              
ATOM    541  CA  LEU A  68      40.985   5.141   5.348  1.00  1.00              
ATOM    542  CB  LEU A  68      39.604   4.565   5.730  1.00  1.00              
ATOM    543  CG  LEU A  68      38.386   5.486   5.530  1.00  1.00              
ATOM    544  CD1 LEU A  68      37.086   4.701   5.758  1.00  1.00              
ATOM    545  CD2 LEU A  68      38.452   6.722   6.442  1.00  1.00              
ATOM    546  C   LEU A  68      41.993   4.104   5.719  1.00  1.00              
ATOM    547  O   LEU A  68      41.924   2.975   5.237  1.00  1.00              
ATOM    548  N   GLN A  69      42.986   4.480   6.544  1.00  1.00              
ATOM    549  CA  GLN A  69      44.019   3.579   6.957  1.00  1.00              
ATOM    550  CB  GLN A  69      45.328   4.308   7.277  1.00  1.00              
ATOM    551  CG  GLN A  69      45.889   4.994   6.031  1.00  1.00              
ATOM    552  CD  GLN A  69      47.112   5.809   6.412  1.00  1.00              
ATOM    553  OE1 GLN A  69      48.086   5.296   6.961  1.00  1.00              
ATOM    554  NE2 GLN A  69      47.056   7.132   6.102  1.00  1.00              
ATOM    555  C   GLN A  69      43.515   2.873   8.180  1.00  1.00              
ATOM    556  O   GLN A  69      42.454   3.204   8.701  1.00  1.00              
ATOM    557  N   PRO A  70      44.242   1.889   8.637  1.00  1.00              
ATOM    558  CA  PRO A  70      43.773   1.122   9.765  1.00  1.00              
ATOM    559  CD  PRO A  70      44.954   1.041   7.696  1.00  1.00              
ATOM    560  CB  PRO A  70      44.579  -0.154   9.784  1.00  1.00              
ATOM    561  CG  PRO A  70      44.895  -0.374   8.296  1.00  1.00              
ATOM    562  C   PRO A  70      43.686   1.801  11.092  1.00  1.00              
ATOM    563  O   PRO A  70      43.099   1.215  11.999  1.00  1.00              
ATOM    564  N   ARG A  71      44.199   3.040  11.236  1.00  1.00              
ATOM    565  CA  ARG A  71      44.141   3.812  12.457  1.00  1.00              
ATOM    566  CB  ARG A  71      44.976   5.104  12.443  1.00  1.00              
ATOM    567  CG  ARG A  71      46.485   4.837  12.418  1.00  1.00              
ATOM    568  CD  ARG A  71      47.309   5.786  13.294  1.00  1.00              
ATOM    569  NE  ARG A  71      47.023   7.183  12.867  1.00  1.00              
ATOM    570  CZ  ARG A  71      47.576   8.225  13.553  1.00  1.00              
ATOM    571  NH1 ARG A  71      48.412   7.989  14.606  1.00  1.00              
ATOM    572  NH2 ARG A  71      47.290   9.509  13.187  1.00  1.00              
ATOM    573  C   ARG A  71      42.695   4.147  12.727  1.00  1.00              
ATOM    574  O   ARG A  71      42.326   4.783  13.709  1.00  1.00              
ATOM    575  N   TYR A  72      41.889   3.813  11.725  1.00  1.00              
ATOM    576  CA  TYR A  72      40.502   3.814  11.435  1.00  1.00              
ATOM    577  CB  TYR A  72      40.362   2.638  10.463  1.00  1.00              
ATOM    578  CG  TYR A  72      39.021   2.143  10.146  1.00  1.00              
ATOM    579  CD1 TYR A  72      38.111   2.871   9.424  1.00  1.00              
ATOM    580  CD2 TYR A  72      38.740   0.865  10.547  1.00  1.00              
ATOM    581  CE1 TYR A  72      36.892   2.330   9.129  1.00  1.00              
ATOM    582  CE2 TYR A  72      37.529   0.314  10.260  1.00  1.00              
ATOM    583  CZ  TYR A  72      36.621   1.055   9.556  1.00  1.00              
ATOM    584  OH  TYR A  72      35.388   0.469   9.265  1.00  1.00              
ATOM    585  C   TYR A  72      39.516   3.909  12.581  1.00  1.00              
ATOM    586  O   TYR A  72      39.453   3.124  13.527  1.00  1.00              
ATOM    587  N   SER A  73      38.672   4.947  12.398  1.00  1.00              
ATOM    588  CA  SER A  73      37.565   5.540  13.096  1.00  1.00              
ATOM    589  CB  SER A  73      36.548   4.501  13.599  1.00  1.00              
ATOM    590  OG  SER A  73      35.365   5.145  14.046  1.00  1.00              
ATOM    591  C   SER A  73      38.067   6.398  14.229  1.00  1.00              
ATOM    592  O   SER A  73      37.672   7.555  14.364  1.00  1.00              
ATOM    593  N   GLN A  74      39.015   5.869  15.015  1.00  1.00              
ATOM    594  CA  GLN A  74      39.663   6.463  16.153  1.00  1.00              
ATOM    595  CB  GLN A  74      40.218   5.410  17.127  1.00  1.00              
ATOM    596  CG  GLN A  74      39.115   4.563  17.768  1.00  1.00              
ATOM    597  CD  GLN A  74      38.308   5.465  18.695  1.00  1.00              
ATOM    598  OE1 GLN A  74      37.117   5.257  18.918  1.00  1.00              
ATOM    599  NE2 GLN A  74      38.980   6.505  19.255  1.00  1.00              
ATOM    600  C   GLN A  74      40.790   7.408  15.798  1.00  1.00              
ATOM    601  O   GLN A  74      41.312   8.073  16.691  1.00  1.00              
ATOM    602  N   ASP A  75      41.304   7.409  14.547  1.00  1.00              
ATOM    603  CA  ASP A  75      42.511   8.164  14.295  1.00  1.00              
ATOM    604  CB  ASP A  75      43.719   7.272  13.995  1.00  1.00              
ATOM    605  CG  ASP A  75      44.148   6.670  15.325  1.00  1.00              
ATOM    606  OD1 ASP A  75      44.170   7.427  16.330  1.00  1.00              
ATOM    607  OD2 ASP A  75      44.444   5.446  15.358  1.00  1.00              
ATOM    608  C   ASP A  75      42.388   9.171  13.207  1.00  1.00              
ATOM    609  O   ASP A  75      41.342   9.771  13.134  1.00  1.00              
ATOM    610  N   GLU A  76      43.490   9.494  12.476  1.00  1.00              
ATOM    611  CA  GLU A  76      43.710  10.451  11.376  1.00  1.00              
ATOM    612  CB  GLU A  76      45.114  11.073  11.374  1.00  1.00              
ATOM    613  CG  GLU A  76      45.308  12.100  12.485  1.00  1.00              
ATOM    614  CD  GLU A  76      46.586  12.871  12.213  1.00  1.00              
ATOM    615  OE1 GLU A  76      47.659  12.221  12.108  1.00  1.00              
ATOM    616  OE2 GLU A  76      46.501  14.123  12.105  1.00  1.00              
ATOM    617  C   GLU A  76      43.469  10.024   9.936  1.00  1.00              
ATOM    618  O   GLU A  76      43.674  10.799   9.002  1.00  1.00              
ATOM    619  N   PHE A  77      43.172   8.759   9.691  1.00  1.00              
ATOM    620  CA  PHE A  77      43.295   8.165   8.388  1.00  1.00              
ATOM    621  CB  PHE A  77      43.160   6.623   8.580  1.00  1.00              
ATOM    622  CG  PHE A  77      41.753   6.316   9.015  1.00  1.00              
ATOM    623  CD1 PHE A  77      41.185   6.854  10.146  1.00  1.00              
ATOM    624  CD2 PHE A  77      40.980   5.474   8.263  1.00  1.00              
ATOM    625  CE1 PHE A  77      39.889   6.579  10.489  1.00  1.00              
ATOM    626  CE2 PHE A  77      39.688   5.189   8.608  1.00  1.00              
ATOM    627  CZ  PHE A  77      39.119   5.742   9.723  1.00  1.00              
ATOM    628  C   PHE A  77      42.456   8.609   7.245  1.00  1.00              
ATOM    629  O   PHE A  77      41.256   8.359   7.349  1.00  1.00              
ATOM    630  N   ILE A  78      43.109   9.231   6.172  1.00  1.00              
ATOM    631  CA  ILE A  78      42.566   9.362   4.818  1.00  1.00              
ATOM    632  CB  ILE A  78      41.132   9.171   4.865  1.00  1.00              
ATOM    633  CG2 ILE A  78      40.530  10.287   5.771  1.00  1.00              
ATOM    634  CG1 ILE A  78      40.659   8.581   3.556  1.00  1.00              
ATOM    635  CD1 ILE A  78      39.513   7.632   3.850  1.00  1.00              
ATOM    636  C   ILE A  78      43.159  10.358   3.850  1.00  1.00              
ATOM    637  O   ILE A  78      43.430  11.480   4.190  1.00  1.00              
ATOM    638  N   THR A  79      43.444  10.064   2.559  1.00  1.00              
ATOM    639  CA  THR A  79      43.936  11.211   1.790  1.00  1.00              
ATOM    640  CB  THR A  79      45.444  11.335   1.770  1.00  1.00              
ATOM    641  OG1 THR A  79      46.039  10.177   1.205  1.00  1.00              
ATOM    642  CG2 THR A  79      45.973  11.541   3.203  1.00  1.00              
ATOM    643  C   THR A  79      43.447  11.192   0.343  1.00  1.00              
ATOM    644  O   THR A  79      44.207  10.751  -0.503  1.00  1.00              
ATOM    645  N   PHE A  80      42.219  11.654  -0.053  1.00  1.00              
ATOM    646  CA  PHE A  80      41.861  11.611  -1.476  1.00  1.00              
ATOM    647  CB  PHE A  80      42.285  10.340  -2.379  1.00  1.00              
ATOM    648  CG  PHE A  80      41.453   9.588  -3.423  1.00  1.00              
ATOM    649  CD1 PHE A  80      41.324   9.985  -4.713  1.00  1.00              
ATOM    650  CD2 PHE A  80      40.859   8.364  -3.162  1.00  1.00              
ATOM    651  CE1 PHE A  80      40.559   9.241  -5.566  1.00  1.00              
ATOM    652  CE2 PHE A  80      40.089   7.609  -3.993  1.00  1.00              
ATOM    653  CZ  PHE A  80      39.915   8.078  -5.250  1.00  1.00              
ATOM    654  C   PHE A  80      40.687  12.390  -1.956  1.00  1.00              
ATOM    655  O   PHE A  80      40.168  13.278  -1.289  1.00  1.00              
ATOM    656  N   PRO A  81      40.575  12.222  -3.249  1.00  1.00              
ATOM    657  CA  PRO A  81      39.380  12.587  -3.971  1.00  1.00              
ATOM    658  CD  PRO A  81      41.695  12.860  -3.943  1.00  1.00              
ATOM    659  CB  PRO A  81      39.672  13.770  -4.863  1.00  1.00              
ATOM    660  CG  PRO A  81      41.126  13.515  -5.218  1.00  1.00              
ATOM    661  C   PRO A  81      38.818  11.475  -4.846  1.00  1.00              
ATOM    662  O   PRO A  81      38.389  10.420  -4.382  1.00  1.00              
ATOM    663  N   HIS A  82      38.776  11.769  -6.166  1.00  1.00              
ATOM    664  CA  HIS A  82      38.305  11.013  -7.302  1.00  1.00              
ATOM    665  ND1 HIS A  82      38.595  10.539 -10.426  1.00  1.00              
ATOM    666  CG  HIS A  82      38.981   9.671  -9.427  1.00  1.00              
ATOM    667  CB  HIS A  82      39.289  10.072  -8.015  1.00  1.00              
ATOM    668  NE2 HIS A  82      38.903   8.560 -11.388  1.00  1.00              
ATOM    669  CD2 HIS A  82      39.153   8.465 -10.032  1.00  1.00              
ATOM    670  CE1 HIS A  82      38.564   9.822 -11.577  1.00  1.00              
ATOM    671  C   HIS A  82      36.958  10.420  -7.130  1.00  1.00              
ATOM    672  O   HIS A  82      36.772   9.226  -6.898  1.00  1.00              
ATOM    673  N   LEU A  83      35.971  11.325  -7.160  1.00  1.00              
ATOM    674  CA  LEU A  83      34.591  10.965  -7.198  1.00  1.00              
ATOM    675  CB  LEU A  83      34.038  10.595  -5.822  1.00  1.00              
ATOM    676  CG  LEU A  83      32.577  10.142  -5.738  1.00  1.00              
ATOM    677  CD1 LEU A  83      32.253   8.989  -6.704  1.00  1.00              
ATOM    678  CD2 LEU A  83      32.308   9.720  -4.289  1.00  1.00              
ATOM    679  C   LEU A  83      33.912  12.175  -7.770  1.00  1.00              
ATOM    680  O   LEU A  83      34.095  13.283  -7.265  1.00  1.00              
ATOM    681  N   ARG A  84      33.141  11.996  -8.870  1.00  1.00              
ATOM    682  CA  ARG A  84      32.576  13.122  -9.542  1.00  1.00              
ATOM    683  CB  ARG A  84      33.639  13.727 -10.498  1.00  1.00              
ATOM    684  CG  ARG A  84      33.258  14.957 -11.335  1.00  1.00              
ATOM    685  CD  ARG A  84      34.463  15.720 -11.879  1.00  1.00              
ATOM    686  NE  ARG A  84      33.962  17.024 -12.392  1.00  1.00              
ATOM    687  CZ  ARG A  84      34.850  18.028 -12.639  1.00  1.00              
ATOM    688  NH1 ARG A  84      36.177  17.831 -12.397  1.00  1.00              
ATOM    689  NH2 ARG A  84      34.420  19.224 -13.131  1.00  1.00              
ATOM    690  C   ARG A  84      31.348  12.794 -10.339  1.00  1.00              
ATOM    691  O   ARG A  84      31.324  13.043 -11.541  1.00  1.00              
ATOM    692  N   GLU A  85      30.269  12.300  -9.697  1.00  1.00              
ATOM    693  CA  GLU A  85      29.049  12.015 -10.426  1.00  1.00              
ATOM    694  CB  GLU A  85      29.239  11.307 -11.784  1.00  1.00              
ATOM    695  CG  GLU A  85      27.941  10.917 -12.498  1.00  1.00              
ATOM    696  CD  GLU A  85      27.316  12.126 -13.184  1.00  1.00              
ATOM    697  OE1 GLU A  85      27.949  13.215 -13.198  1.00  1.00              
ATOM    698  OE2 GLU A  85      26.182  11.966 -13.709  1.00  1.00              
ATOM    699  C   GLU A  85      28.211  11.065  -9.623  1.00  1.00              
ATOM    700  O   GLU A  85      28.732  10.064  -9.142  1.00  1.00              
ATOM    701  N   ILE A  86      26.892  11.343  -9.458  1.00  1.00              
ATOM    702  CA  ILE A  86      26.024  10.411  -8.759  1.00  1.00              
ATOM    703  CB  ILE A  86      25.710  10.833  -7.356  1.00  1.00              
ATOM    704  CG2 ILE A  86      24.437  10.123  -6.873  1.00  1.00              
ATOM    705  CG1 ILE A  86      26.941  10.606  -6.476  1.00  1.00              
ATOM    706  CD1 ILE A  86      26.822  11.242  -5.100  1.00  1.00              
ATOM    707  C   ILE A  86      24.718  10.321  -9.493  1.00  1.00              
ATOM    708  O   ILE A  86      24.304  11.304 -10.102  1.00  1.00              
ATOM    709  N   THR A  87      24.096   9.121  -9.636  1.00  1.00              
ATOM    710  CA  THR A  87      22.784   9.276 -10.190  1.00  1.00              
ATOM    711  CB  THR A  87      22.333   8.140 -11.045  1.00  1.00              
ATOM    712  OG1 THR A  87      23.267   7.912 -12.087  1.00  1.00              
ATOM    713  CG2 THR A  87      20.970   8.498 -11.652  1.00  1.00              
ATOM    714  C   THR A  87      21.695   9.577  -9.171  1.00  1.00              
ATOM    715  O   THR A  87      21.373  10.726  -8.904  1.00  1.00              
ATOM    716  N   GLY A  88      21.239   8.552  -8.413  1.00  1.00              
ATOM    717  CA  GLY A  88      20.006   8.638  -7.656  1.00  1.00              
ATOM    718  C   GLY A  88      19.917   9.675  -6.581  1.00  1.00              
ATOM    719  O   GLY A  88      18.964  10.451  -6.572  1.00  1.00              
ATOM    720  N   THR A  89      20.860   9.709  -5.622  1.00  1.00              
ATOM    721  CA  THR A  89      20.733  10.671  -4.563  1.00  1.00              
ATOM    722  CB  THR A  89      19.405  10.642  -3.897  1.00  1.00              
ATOM    723  OG1 THR A  89      19.425  11.586  -2.862  1.00  1.00              
ATOM    724  CG2 THR A  89      19.068   9.246  -3.375  1.00  1.00              
ATOM    725  C   THR A  89      21.825  10.456  -3.549  1.00  1.00              
ATOM    726  O   THR A  89      22.478   9.414  -3.532  1.00  1.00              
ATOM    727  N   LEU A  90      22.063  11.462  -2.676  1.00  1.00              
ATOM    728  CA  LEU A  90      23.076  11.330  -1.662  1.00  1.00              
ATOM    729  CB  LEU A  90      24.198  12.374  -1.735  1.00  1.00              
ATOM    730  CG  LEU A  90      25.030  12.303  -3.015  1.00  1.00              
ATOM    731  CD1 LEU A  90      24.181  12.621  -4.250  1.00  1.00              
ATOM    732  CD2 LEU A  90      26.262  13.202  -2.919  1.00  1.00              
ATOM    733  C   LEU A  90      22.435  11.594  -0.336  1.00  1.00              
ATOM    734  O   LEU A  90      21.842  12.652  -0.135  1.00  1.00              
ATOM    735  N   LEU A  91      22.565  10.655   0.623  1.00  1.00              
ATOM    736  CA  LEU A  91      21.978  10.862   1.928  1.00  1.00              
ATOM    737  CB  LEU A  91      21.344   9.629   2.614  1.00  1.00              
ATOM    738  CG  LEU A  91      20.314   8.774   1.863  1.00  1.00              
ATOM    739  CD1 LEU A  91      19.574   7.845   2.837  1.00  1.00              
ATOM    740  CD2 LEU A  91      19.361   9.615   1.040  1.00  1.00              
ATOM    741  C   LEU A  91      23.091  11.067   2.918  1.00  1.00              
ATOM    742  O   LEU A  91      24.184  10.534   2.743  1.00  1.00              
ATOM    743  N   VAL A  92      22.843  11.845   3.997  1.00  1.00              
ATOM    744  CA  VAL A  92      23.803  11.901   5.076  1.00  1.00              
ATOM    745  CB  VAL A  92      24.716  13.090   5.028  1.00  1.00              
ATOM    746  CG1 VAL A  92      25.681  12.923   3.845  1.00  1.00              
ATOM    747  CG2 VAL A  92      23.854  14.358   4.918  1.00  1.00              
ATOM    748  C   VAL A  92      22.993  11.992   6.333  1.00  1.00              
ATOM    749  O   VAL A  92      22.031  12.761   6.411  1.00  1.00              
ATOM    750  N   PHE A  93      23.385  11.208   7.360  1.00  1.00              
ATOM    751  CA  PHE A  93      22.556  11.099   8.524  1.00  1.00              
ATOM    752  CB  PHE A  93      21.514  10.002   8.206  1.00  1.00              
ATOM    753  CG  PHE A  93      20.498   9.726   9.250  1.00  1.00              
ATOM    754  CD1 PHE A  93      19.344  10.468   9.297  1.00  1.00              
ATOM    755  CD2 PHE A  93      20.677   8.703  10.151  1.00  1.00              
ATOM    756  CE1 PHE A  93      18.389  10.208  10.250  1.00  1.00              
ATOM    757  CE2 PHE A  93      19.724   8.439  11.106  1.00  1.00              
ATOM    758  CZ  PHE A  93      18.579   9.196  11.158  1.00  1.00              
ATOM    759  C   PHE A  93      23.411  10.726   9.705  1.00  1.00              
ATOM    760  O   PHE A  93      23.996   9.649   9.743  1.00  1.00              
ATOM    761  N   GLU A  94      23.461  11.594  10.738  1.00  1.00              
ATOM    762  CA  GLU A  94      24.224  11.338  11.936  1.00  1.00              
ATOM    763  CB  GLU A  94      23.576  10.329  12.901  1.00  1.00              
ATOM    764  CG  GLU A  94      22.290  10.799  13.580  1.00  1.00              
ATOM    765  CD  GLU A  94      21.865   9.703  14.550  1.00  1.00              
ATOM    766  OE1 GLU A  94      22.704   8.806  14.837  1.00  1.00              
ATOM    767  OE2 GLU A  94      20.696   9.751  15.020  1.00  1.00              
ATOM    768  C   GLU A  94      25.590  10.786  11.637  1.00  1.00              
ATOM    769  O   GLU A  94      25.794   9.574  11.680  1.00  1.00              
ATOM    770  N   THR A  95      26.538  11.646  11.225  1.00  1.00              
ATOM    771  CA  THR A  95      27.902  11.238  11.093  1.00  1.00              
ATOM    772  CB  THR A  95      28.396  11.269   9.682  1.00  1.00              
ATOM    773  OG1 THR A  95      28.099  12.522   9.083  1.00  1.00              
ATOM    774  CG2 THR A  95      27.744  10.118   8.904  1.00  1.00              
ATOM    775  C   THR A  95      28.647  12.214  11.946  1.00  1.00              
ATOM    776  O   THR A  95      28.458  13.424  11.835  1.00  1.00              
ATOM    777  N   GLU A  96      29.537  11.693  12.808  1.00  1.00              
ATOM    778  CA  GLU A  96      30.172  12.446  13.856  1.00  1.00              
ATOM    779  CB  GLU A  96      30.884  11.565  14.894  1.00  1.00              
ATOM    780  CG  GLU A  96      29.922  10.647  15.651  1.00  1.00              
ATOM    781  CD  GLU A  96      29.050  11.454  16.600  1.00  1.00              
ATOM    782  OE1 GLU A  96      29.605  12.049  17.560  1.00  1.00              
ATOM    783  OE2 GLU A  96      27.808  11.470  16.387  1.00  1.00              
ATOM    784  C   GLU A  96      31.157  13.449  13.359  1.00  1.00              
ATOM    785  O   GLU A  96      30.793  14.549  12.961  1.00  1.00              
ATOM    786  N   GLY A  97      32.433  13.040  13.341  1.00  1.00              
ATOM    787  CA  GLY A  97      33.654  13.766  13.133  1.00  1.00              
ATOM    788  C   GLY A  97      33.745  14.481  11.825  1.00  1.00              
ATOM    789  O   GLY A  97      34.827  15.006  11.558  1.00  1.00              
ATOM    790  N   LEU A  98      32.753  14.350  10.901  1.00  1.00              
ATOM    791  CA  LEU A  98      32.874  15.105   9.676  1.00  1.00              
ATOM    792  CB  LEU A  98      32.555  14.362   8.369  1.00  1.00              
ATOM    793  CG  LEU A  98      31.171  13.727   8.256  1.00  1.00              
ATOM    794  CD1 LEU A  98      31.014  13.029   6.895  1.00  1.00              
ATOM    795  CD2 LEU A  98      30.905  12.789   9.439  1.00  1.00              
ATOM    796  C   LEU A  98      32.177  16.431   9.676  1.00  1.00              
ATOM    797  O   LEU A  98      30.985  16.555   9.937  1.00  1.00              
ATOM    798  N   VAL A  99      33.012  17.470   9.483  1.00  1.00              
ATOM    799  CA  VAL A  99      32.751  18.878   9.360  1.00  1.00              
ATOM    800  CB  VAL A  99      33.849  19.700   9.983  1.00  1.00              
ATOM    801  CG1 VAL A  99      35.121  19.588   9.129  1.00  1.00              
ATOM    802  CG2 VAL A  99      33.341  21.135  10.200  1.00  1.00              
ATOM    803  C   VAL A  99      32.504  19.368   7.946  1.00  1.00              
ATOM    804  O   VAL A  99      32.188  20.537   7.796  1.00  1.00              
ATOM    805  N   ASP A 100      32.745  18.630   6.839  1.00  1.00              
ATOM    806  CA  ASP A 100      32.562  19.382   5.610  1.00  1.00              
ATOM    807  CB  ASP A 100      33.641  20.486   5.486  1.00  1.00              
ATOM    808  CG  ASP A 100      33.278  21.528   4.439  1.00  1.00              
ATOM    809  OD1 ASP A 100      32.611  21.169   3.434  1.00  1.00              
ATOM    810  OD2 ASP A 100      33.661  22.712   4.639  1.00  1.00              
ATOM    811  C   ASP A 100      32.735  18.483   4.412  1.00  1.00              
ATOM    812  O   ASP A 100      33.776  17.861   4.240  1.00  1.00              
ATOM    813  N   LEU A 101      31.731  18.430   3.515  1.00  1.00              
ATOM    814  CA  LEU A 101      31.767  17.635   2.309  1.00  1.00              
ATOM    815  CB  LEU A 101      30.426  17.519   1.564  1.00  1.00              
ATOM    816  CG  LEU A 101      29.420  16.571   2.248  1.00  1.00              
ATOM    817  CD1 LEU A 101      29.011  17.072   3.637  1.00  1.00              
ATOM    818  CD2 LEU A 101      28.210  16.299   1.348  1.00  1.00              
ATOM    819  C   LEU A 101      32.806  18.134   1.338  1.00  1.00              
ATOM    820  O   LEU A 101      33.232  17.378   0.467  1.00  1.00              
ATOM    821  N   ARG A 102      33.247  19.405   1.446  1.00  1.00              
ATOM    822  CA  ARG A 102      34.168  19.982   0.503  1.00  1.00              
ATOM    823  CB  ARG A 102      34.788  21.323   0.930  1.00  1.00              
ATOM    824  CG  ARG A 102      36.006  21.702   0.087  1.00  1.00              
ATOM    825  CD  ARG A 102      36.338  23.188   0.071  1.00  1.00              
ATOM    826  NE  ARG A 102      35.503  23.794  -0.997  1.00  1.00              
ATOM    827  CZ  ARG A 102      34.295  24.345  -0.706  1.00  1.00              
ATOM    828  NH1 ARG A 102      33.835  24.325   0.574  1.00  1.00              
ATOM    829  NH2 ARG A 102      33.567  24.929  -1.695  1.00  1.00              
ATOM    830  C   ARG A 102      35.356  19.101   0.347  1.00  1.00              
ATOM    831  O   ARG A 102      35.943  19.094  -0.730  1.00  1.00              
ATOM    832  N   LYS A 103      35.833  18.465   1.434  1.00  1.00              
ATOM    833  CA  LYS A 103      36.933  17.538   1.334  1.00  1.00              
ATOM    834  CB  LYS A 103      37.534  17.206   2.712  1.00  1.00              
ATOM    835  CG  LYS A 103      38.374  18.332   3.319  1.00  1.00              
ATOM    836  CD  LYS A 103      39.732  18.559   2.643  1.00  1.00              
ATOM    837  CE  LYS A 103      39.771  18.296   1.135  1.00  1.00              
ATOM    838  NZ  LYS A 103      39.751  16.839   0.871  1.00  1.00              
ATOM    839  C   LYS A 103      36.518  16.223   0.713  1.00  1.00              
ATOM    840  O   LYS A 103      37.157  15.739  -0.220  1.00  1.00              
ATOM    841  N   ILE A 104      35.447  15.600   1.255  1.00  1.00              
ATOM    842  CA  ILE A 104      34.907  14.324   0.845  1.00  1.00              
ATOM    843  CB  ILE A 104      34.570  13.261   1.839  1.00  1.00              
ATOM    844  CG2 ILE A 104      35.870  12.447   2.038  1.00  1.00              
ATOM    845  CG1 ILE A 104      33.784  13.789   3.049  1.00  1.00              
ATOM    846  CD1 ILE A 104      33.183  12.679   3.911  1.00  1.00              
ATOM    847  C   ILE A 104      34.137  14.182  -0.426  1.00  1.00              
ATOM    848  O   ILE A 104      33.631  13.100  -0.697  1.00  1.00              
ATOM    849  N   PHE A 105      33.737  15.274  -1.063  1.00  1.00              
ATOM    850  CA  PHE A 105      33.348  15.216  -2.452  1.00  1.00              
ATOM    851  CB  PHE A 105      31.865  15.387  -2.851  1.00  1.00              
ATOM    852  CG  PHE A 105      31.049  14.147  -2.932  1.00  1.00              
ATOM    853  CD1 PHE A 105      31.346  13.177  -3.862  1.00  1.00              
ATOM    854  CD2 PHE A 105      29.933  14.001  -2.140  1.00  1.00              
ATOM    855  CE1 PHE A 105      30.563  12.052  -3.948  1.00  1.00              
ATOM    856  CE2 PHE A 105      29.152  12.875  -2.228  1.00  1.00              
ATOM    857  CZ  PHE A 105      29.472  11.894  -3.132  1.00  1.00              
ATOM    858  C   PHE A 105      33.855  16.513  -2.950  1.00  1.00              
ATOM    859  O   PHE A 105      33.247  17.524  -2.610  1.00  1.00              
ATOM    860  N   PRO A 106      34.961  16.620  -3.611  1.00  1.00              
ATOM    861  CA  PRO A 106      35.166  17.922  -4.170  1.00  1.00              
ATOM    862  CD  PRO A 106      36.188  16.088  -3.041  1.00  1.00              
ATOM    863  CB  PRO A 106      36.667  18.208  -4.101  1.00  1.00              
ATOM    864  CG  PRO A 106      37.305  16.851  -3.768  1.00  1.00              
ATOM    865  C   PRO A 106      34.559  18.013  -5.533  1.00  1.00              
ATOM    866  O   PRO A 106      34.144  19.100  -5.925  1.00  1.00              
ATOM    867  N   ASN A 107      34.462  16.874  -6.254  1.00  1.00              
ATOM    868  CA  ASN A 107      34.082  16.909  -7.632  1.00  1.00              
ATOM    869  CB  ASN A 107      34.948  15.987  -8.508  1.00  1.00              
ATOM    870  CG  ASN A 107      36.363  16.506  -8.660  1.00  1.00              
ATOM    871  OD1 ASN A 107      36.629  17.371  -9.492  1.00  1.00              
ATOM    872  ND2 ASN A 107      37.303  15.938  -7.857  1.00  1.00              
ATOM    873  C   ASN A 107      32.733  16.335  -7.846  1.00  1.00              
ATOM    874  O   ASN A 107      32.532  15.663  -8.836  1.00  1.00              
ATOM    875  N   LEU A 108      31.727  16.576  -7.025  1.00  1.00              
ATOM    876  CA  LEU A 108      30.491  15.948  -7.393  1.00  1.00              
ATOM    877  CB  LEU A 108      29.711  15.701  -6.092  1.00  1.00              
ATOM    878  CG  LEU A 108      28.566  14.692  -6.119  1.00  1.00              
ATOM    879  CD1 LEU A 108      29.108  13.258  -6.242  1.00  1.00              
ATOM    880  CD2 LEU A 108      27.684  14.879  -4.879  1.00  1.00              
ATOM    881  C   LEU A 108      29.834  17.033  -8.205  1.00  1.00              
ATOM    882  O   LEU A 108      29.402  18.034  -7.640  1.00  1.00              
ATOM    883  N   ARG A 109      29.871  16.924  -9.556  1.00  1.00              
ATOM    884  CA  ARG A 109      29.291  17.881 -10.460  1.00  1.00              
ATOM    885  CB  ARG A 109      29.869  17.840 -11.879  1.00  1.00              
ATOM    886  CG  ARG A 109      31.170  18.628 -12.011  1.00  1.00              
ATOM    887  CD  ARG A 109      30.975  20.148 -11.940  1.00  1.00              
ATOM    888  NE  ARG A 109      32.195  20.762 -12.532  1.00  1.00              
ATOM    889  CZ  ARG A 109      32.633  22.002 -12.170  1.00  1.00              
ATOM    890  NH1 ARG A 109      31.947  22.747 -11.255  1.00  1.00              
ATOM    891  NH2 ARG A 109      33.785  22.485 -12.719  1.00  1.00              
ATOM    892  C   ARG A 109      27.811  17.762 -10.566  1.00  1.00              
ATOM    893  O   ARG A 109      27.122  18.756 -10.800  1.00  1.00              
ATOM    894  N   VAL A 110      27.272  16.535 -10.465  1.00  1.00              
ATOM    895  CA  VAL A 110      25.859  16.489 -10.666  1.00  1.00              
ATOM    896  CB  VAL A 110      25.491  16.293 -12.114  1.00  1.00              
ATOM    897  CG1 VAL A 110      23.963  16.181 -12.223  1.00  1.00              
ATOM    898  CG2 VAL A 110      26.083  17.433 -12.958  1.00  1.00              
ATOM    899  C   VAL A 110      25.223  15.363  -9.937  1.00  1.00              
ATOM    900  O   VAL A 110      25.821  14.305  -9.774  1.00  1.00              
ATOM    901  N   ILE A 111      23.981  15.592  -9.457  1.00  1.00              
ATOM    902  CA  ILE A 111      23.170  14.513  -8.978  1.00  1.00              
ATOM    903  CB  ILE A 111      22.498  14.692  -7.650  1.00  1.00              
ATOM    904  CG2 ILE A 111      21.818  13.352  -7.356  1.00  1.00              
ATOM    905  CG1 ILE A 111      23.448  15.087  -6.521  1.00  1.00              
ATOM    906  CD1 ILE A 111      22.709  15.315  -5.203  1.00  1.00              
ATOM    907  C   ILE A 111      22.051  14.626  -9.930  1.00  1.00              
ATOM    908  O   ILE A 111      21.647  15.748 -10.198  1.00  1.00              
ATOM    909  N   GLY A 112      21.672  13.526 -10.598  1.00  1.00              
ATOM    910  CA  GLY A 112      20.528  13.445 -11.464  1.00  1.00              
ATOM    911  C   GLY A 112      19.303  13.234 -10.663  1.00  1.00              
ATOM    912  O   GLY A 112      18.220  13.604 -11.111  1.00  1.00              
ATOM    913  N   GLY A 113      19.454  12.521  -9.519  1.00  1.00              
ATOM    914  CA  GLY A 113      18.341  12.171  -8.689  1.00  1.00              
ATOM    915  C   GLY A 113      17.390  11.519  -9.626  1.00  1.00              
ATOM    916  O   GLY A 113      16.347  12.081  -9.945  1.00  1.00              
ATOM    917  N   ARG A 114      17.848  10.418 -10.237  1.00  1.00              
ATOM    918  CA  ARG A 114      17.082   9.639 -11.166  1.00  1.00              
ATOM    919  CB  ARG A 114      17.900   8.707 -12.060  1.00  1.00              
ATOM    920  CG  ARG A 114      17.032   8.229 -13.219  1.00  1.00              
ATOM    921  CD  ARG A 114      16.443   9.386 -14.031  1.00  1.00              
ATOM    922  NE  ARG A 114      15.762   8.791 -15.214  1.00  1.00              
ATOM    923  CZ  ARG A 114      15.519   9.548 -16.324  1.00  1.00              
ATOM    924  NH1 ARG A 114      15.883  10.863 -16.351  1.00  1.00              
ATOM    925  NH2 ARG A 114      14.914   8.985 -17.411  1.00  1.00              
ATOM    926  C   ARG A 114      16.079   8.838 -10.414  1.00  1.00              
ATOM    927  O   ARG A 114      15.254   8.158 -11.012  1.00  1.00              
ATOM    928  N   SER A 115      16.267   8.746  -9.089  1.00  1.00              
ATOM    929  CA  SER A 115      15.340   8.168  -8.164  1.00  1.00              
ATOM    930  CB  SER A 115      15.661   6.710  -7.789  1.00  1.00              
ATOM    931  OG  SER A 115      16.900   6.645  -7.098  1.00  1.00              
ATOM    932  C   SER A 115      15.565   9.012  -6.949  1.00  1.00              
ATOM    933  O   SER A 115      16.709   9.312  -6.626  1.00  1.00              
ATOM    934  N   LEU A 116      14.515   9.463  -6.240  1.00  1.00              
ATOM    935  CA  LEU A 116      14.853  10.319  -5.136  1.00  1.00              
ATOM    936  CB  LEU A 116      13.946  11.527  -4.917  1.00  1.00              
ATOM    937  CG  LEU A 116      14.259  12.726  -5.813  1.00  1.00              
ATOM    938  CD1 LEU A 116      13.883  12.489  -7.283  1.00  1.00              
ATOM    939  CD2 LEU A 116      13.646  13.984  -5.193  1.00  1.00              
ATOM    940  C   LEU A 116      14.868   9.581  -3.840  1.00  1.00              
ATOM    941  O   LEU A 116      14.447   8.435  -3.745  1.00  1.00              
ATOM    942  N   ILE A 117      15.368  10.262  -2.792  1.00  1.00              
ATOM    943  CA  ILE A 117      15.488   9.723  -1.465  1.00  1.00              
ATOM    944  CB  ILE A 117      16.192  10.641  -0.506  1.00  1.00              
ATOM    945  CG2 ILE A 117      16.213  10.062   0.914  1.00  1.00              
ATOM    946  CG1 ILE A 117      17.610  10.801  -0.987  1.00  1.00              
ATOM    947  CD1 ILE A 117      18.342  11.980  -0.355  1.00  1.00              
ATOM    948  C   ILE A 117      14.156   9.410  -0.886  1.00  1.00              
ATOM    949  O   ILE A 117      14.082   8.629   0.042  1.00  1.00              
ATOM    950  N   GLN A 118      13.097  10.115  -1.284  1.00  1.00              
ATOM    951  CA  GLN A 118      11.745   9.935  -0.837  1.00  1.00              
ATOM    952  CB  GLN A 118      11.566   9.515   0.635  1.00  1.00              
ATOM    953  CG  GLN A 118      10.097   9.347   1.036  1.00  1.00              
ATOM    954  CD  GLN A 118      10.041   8.938   2.501  1.00  1.00              
ATOM    955  OE1 GLN A 118      10.672   7.962   2.913  1.00  1.00              
ATOM    956  NE2 GLN A 118       9.275   9.706   3.319  1.00  1.00              
ATOM    957  C   GLN A 118      11.309  11.344  -0.924  1.00  1.00              
ATOM    958  O   GLN A 118      10.927  11.973   0.063  1.00  1.00              
ATOM    959  N   HIS A 119      11.309  11.828  -2.172  1.00  1.00              
ATOM    960  CA  HIS A 119      11.084  13.185  -2.557  1.00  1.00              
ATOM    961  ND1 HIS A 119       7.335  13.882  -1.953  1.00  1.00              
ATOM    962  CG  HIS A 119       8.543  13.457  -2.460  1.00  1.00              
ATOM    963  CB  HIS A 119       9.868  13.839  -1.873  1.00  1.00              
ATOM    964  NE2 HIS A 119       6.873  12.641  -3.737  1.00  1.00              
ATOM    965  CD2 HIS A 119       8.242  12.699  -3.550  1.00  1.00              
ATOM    966  CE1 HIS A 119       6.370  13.366  -2.754  1.00  1.00              
ATOM    967  C   HIS A 119      12.259  14.082  -2.271  1.00  1.00              
ATOM    968  O   HIS A 119      12.123  15.297  -2.402  1.00  1.00              
ATOM    969  N   TYR A 120      13.452  13.578  -1.887  1.00  1.00              
ATOM    970  CA  TYR A 120      14.494  14.573  -1.901  1.00  1.00              
ATOM    971  CB  TYR A 120      14.614  15.438  -0.635  1.00  1.00              
ATOM    972  CG  TYR A 120      14.699  14.624   0.603  1.00  1.00              
ATOM    973  CD1 TYR A 120      15.811  13.871   0.877  1.00  1.00              
ATOM    974  CD2 TYR A 120      13.664  14.650   1.511  1.00  1.00              
ATOM    975  CE1 TYR A 120      15.862  13.154   2.043  1.00  1.00              
ATOM    976  CE2 TYR A 120      13.725  13.928   2.679  1.00  1.00              
ATOM    977  CZ  TYR A 120      14.837  13.176   2.948  1.00  1.00              
ATOM    978  OH  TYR A 120      14.928  12.431   4.140  1.00  1.00              
ATOM    979  C   TYR A 120      15.824  14.042  -2.361  1.00  1.00              
ATOM    980  O   TYR A 120      16.336  13.058  -1.847  1.00  1.00              
ATOM    981  N   ALA A 121      16.428  14.720  -3.359  1.00  1.00              
ATOM    982  CA  ALA A 121      17.684  14.400  -4.004  1.00  1.00              
ATOM    983  CB  ALA A 121      17.942  15.249  -5.258  1.00  1.00              
ATOM    984  C   ALA A 121      18.862  14.558  -3.076  1.00  1.00              
ATOM    985  O   ALA A 121      19.937  14.013  -3.318  1.00  1.00              
ATOM    986  N   LEU A 122      18.788  15.436  -2.066  1.00  1.00              
ATOM    987  CA  LEU A 122      19.914  15.432  -1.176  1.00  1.00              
ATOM    988  CB  LEU A 122      21.049  16.443  -1.455  1.00  1.00              
ATOM    989  CG  LEU A 122      20.688  17.704  -2.258  1.00  1.00              
ATOM    990  CD1 LEU A 122      21.910  18.627  -2.378  1.00  1.00              
ATOM    991  CD2 LEU A 122      20.133  17.349  -3.648  1.00  1.00              
ATOM    992  C   LEU A 122      19.414  15.572   0.221  1.00  1.00              
ATOM    993  O   LEU A 122      18.370  16.177   0.460  1.00  1.00              
ATOM    994  N   ILE A 123      20.126  14.962   1.190  1.00  1.00              
ATOM    995  CA  ILE A 123      19.653  15.074   2.533  1.00  1.00              
ATOM    996  CB  ILE A 123      19.390  13.794   3.267  1.00  1.00              
ATOM    997  CG2 ILE A 123      18.510  14.170   4.460  1.00  1.00              
ATOM    998  CG1 ILE A 123      18.716  12.727   2.438  1.00  1.00              
ATOM    999  CD1 ILE A 123      18.512  11.426   3.208  1.00  1.00              
ATOM   1000  C   ILE A 123      20.822  15.493   3.353  1.00  1.00              
ATOM   1001  O   ILE A 123      21.981  15.218   3.043  1.00  1.00              
ATOM   1002  N   ILE A 124      20.528  16.224   4.423  1.00  1.00              
ATOM   1003  CA  ILE A 124      21.499  16.484   5.425  1.00  1.00              
ATOM   1004  CB  ILE A 124      22.439  17.598   5.047  1.00  1.00              
ATOM   1005  CG2 ILE A 124      21.613  18.845   4.809  1.00  1.00              
ATOM   1006  CG1 ILE A 124      23.606  17.766   6.027  1.00  1.00              
ATOM   1007  CD1 ILE A 124      24.724  18.646   5.461  1.00  1.00              
ATOM   1008  C   ILE A 124      20.651  16.743   6.621  1.00  1.00              
ATOM   1009  O   ILE A 124      19.920  17.730   6.660  1.00  1.00              
ATOM   1010  N   TYR A 125      20.609  15.794   7.577  1.00  1.00              
ATOM   1011  CA  TYR A 125      19.893  16.124   8.768  1.00  1.00              
ATOM   1012  CB  TYR A 125      18.349  16.056   8.750  1.00  1.00              
ATOM   1013  CG  TYR A 125      17.784  14.739   8.368  1.00  1.00              
ATOM   1014  CD1 TYR A 125      17.702  13.699   9.263  1.00  1.00              
ATOM   1015  CD2 TYR A 125      17.286  14.573   7.102  1.00  1.00              
ATOM   1016  CE1 TYR A 125      17.151  12.500   8.876  1.00  1.00              
ATOM   1017  CE2 TYR A 125      16.735  13.379   6.710  1.00  1.00              
ATOM   1018  CZ  TYR A 125      16.669  12.338   7.600  1.00  1.00              
ATOM   1019  OH  TYR A 125      16.101  11.110   7.201  1.00  1.00              
ATOM   1020  C   TYR A 125      20.470  15.423   9.922  1.00  1.00              
ATOM   1021  O   TYR A 125      20.850  14.257   9.800  1.00  1.00              
ATOM   1022  N   ARG A 126      20.487  16.152  11.067  1.00  1.00              
ATOM   1023  CA  ARG A 126      21.208  15.732  12.229  1.00  1.00              
ATOM   1024  CB  ARG A 126      20.590  14.505  12.922  1.00  1.00              
ATOM   1025  CG  ARG A 126      21.186  14.213  14.300  1.00  1.00              
ATOM   1026  CD  ARG A 126      20.603  12.960  14.957  1.00  1.00              
ATOM   1027  NE  ARG A 126      19.148  13.196  15.174  1.00  1.00              
ATOM   1028  CZ  ARG A 126      18.688  13.588  16.398  1.00  1.00              
ATOM   1029  NH1 ARG A 126      19.552  13.708  17.448  1.00  1.00              
ATOM   1030  NH2 ARG A 126      17.360  13.855  16.568  1.00  1.00              
ATOM   1031  C   ARG A 126      22.503  15.380  11.598  1.00  1.00              
ATOM   1032  O   ARG A 126      22.875  14.214  11.533  1.00  1.00              
ATOM   1033  N   ASN A 127      23.154  16.375  10.970  1.00  1.00              
ATOM   1034  CA  ASN A 127      24.251  15.952  10.161  1.00  1.00              
ATOM   1035  CB  ASN A 127      24.069  16.495   8.736  1.00  1.00              
ATOM   1036  CG  ASN A 127      24.884  15.694   7.751  1.00  1.00              
ATOM   1037  OD1 ASN A 127      25.735  16.249   7.061  1.00  1.00              
ATOM   1038  ND2 ASN A 127      24.617  14.364   7.681  1.00  1.00              
ATOM   1039  C   ASN A 127      25.549  16.476  10.649  1.00  1.00              
ATOM   1040  O   ASN A 127      26.477  16.439   9.841  1.00  1.00              
ATOM   1041  N   PRO A 128      25.697  16.694  11.945  1.00  1.00              
ATOM   1042  CA  PRO A 128      26.746  17.540  12.500  1.00  1.00              
ATOM   1043  CD  PRO A 128      25.352  15.616  12.860  1.00  1.00              
ATOM   1044  CB  PRO A 128      27.254  16.832  13.753  1.00  1.00              
ATOM   1045  CG  PRO A 128      26.073  15.942  14.177  1.00  1.00              
ATOM   1046  C   PRO A 128      27.835  17.950  11.559  1.00  1.00              
ATOM   1047  O   PRO A 128      28.935  17.402  11.564  1.00  1.00              
ATOM   1048  N   ASP A 129      27.510  18.963  10.728  1.00  1.00              
ATOM   1049  CA  ASP A 129      28.438  19.411   9.732  1.00  1.00              
ATOM   1050  CB  ASP A 129      28.062  19.122   8.263  1.00  1.00              
ATOM   1051  CG  ASP A 129      28.294  17.673   7.877  1.00  1.00              
ATOM   1052  OD1 ASP A 129      28.780  16.886   8.730  1.00  1.00              
ATOM   1053  OD2 ASP A 129      27.995  17.337   6.699  1.00  1.00              
ATOM   1054  C   ASP A 129      28.432  20.890   9.744  1.00  1.00              
ATOM   1055  O   ASP A 129      27.536  21.527  10.282  1.00  1.00              
ATOM   1056  N   LEU A 130      29.456  21.471   9.113  1.00  1.00              
ATOM   1057  CA  LEU A 130      29.553  22.880   8.965  1.00  1.00              
ATOM   1058  CB  LEU A 130      30.895  23.427   9.469  1.00  1.00              
ATOM   1059  CG  LEU A 130      31.002  23.344  11.011  1.00  1.00              
ATOM   1060  CD1 LEU A 130      30.830  21.911  11.533  1.00  1.00              
ATOM   1061  CD2 LEU A 130      32.310  23.956  11.513  1.00  1.00              
ATOM   1062  C   LEU A 130      29.317  23.146   7.500  1.00  1.00              
ATOM   1063  O   LEU A 130      28.277  22.771   6.963  1.00  1.00              
ATOM   1064  N   GLU A 131      30.247  23.808   6.792  1.00  1.00              
ATOM   1065  CA  GLU A 131      29.943  24.104   5.423  1.00  1.00              
ATOM   1066  CB  GLU A 131      30.867  25.169   4.810  1.00  1.00              
ATOM   1067  CG  GLU A 131      30.653  26.517   5.504  1.00  1.00              
ATOM   1068  CD  GLU A 131      31.557  27.570   4.889  1.00  1.00              
ATOM   1069  OE1 GLU A 131      32.408  27.213   4.034  1.00  1.00              
ATOM   1070  OE2 GLU A 131      31.402  28.759   5.277  1.00  1.00              
ATOM   1071  C   GLU A 131      29.893  22.877   4.562  1.00  1.00              
ATOM   1072  O   GLU A 131      30.588  21.891   4.791  1.00  1.00              
ATOM   1073  N   ILE A 132      29.018  22.927   3.533  1.00  1.00              
ATOM   1074  CA  ILE A 132      28.756  21.807   2.672  1.00  1.00              
ATOM   1075  CB  ILE A 132      27.422  21.906   1.982  1.00  1.00              
ATOM   1076  CG2 ILE A 132      27.361  23.190   1.151  1.00  1.00              
ATOM   1077  CG1 ILE A 132      27.076  20.588   1.272  1.00  1.00              
ATOM   1078  CD1 ILE A 132      25.580  20.424   1.004  1.00  1.00              
ATOM   1079  C   ILE A 132      29.937  21.421   1.811  1.00  1.00              
ATOM   1080  O   ILE A 132      30.116  20.244   1.507  1.00  1.00              
ATOM   1081  N   GLY A 133      30.731  22.394   1.326  1.00  1.00              
ATOM   1082  CA  GLY A 133      31.998  22.139   0.680  1.00  1.00              
ATOM   1083  C   GLY A 133      31.884  21.582  -0.714  1.00  1.00              
ATOM   1084  O   GLY A 133      32.879  21.455  -1.422  1.00  1.00              
ATOM   1085  N   LEU A 134      30.650  21.324  -1.146  1.00  1.00              
ATOM   1086  CA  LEU A 134      30.159  20.642  -2.317  1.00  1.00              
ATOM   1087  CB  LEU A 134      28.682  20.253  -2.108  1.00  1.00              
ATOM   1088  CG  LEU A 134      27.950  19.487  -3.221  1.00  1.00              
ATOM   1089  CD1 LEU A 134      28.638  18.160  -3.574  1.00  1.00              
ATOM   1090  CD2 LEU A 134      26.495  19.266  -2.789  1.00  1.00              
ATOM   1091  C   LEU A 134      30.313  21.442  -3.585  1.00  1.00              
ATOM   1092  O   LEU A 134      29.636  21.165  -4.575  1.00  1.00              
ATOM   1093  N   ASP A 135      31.149  22.494  -3.593  1.00  1.00              
ATOM   1094  CA  ASP A 135      31.157  23.436  -4.681  1.00  1.00              
ATOM   1095  CB  ASP A 135      32.235  24.526  -4.581  1.00  1.00              
ATOM   1096  CG  ASP A 135      33.552  23.821  -4.504  1.00  1.00              
ATOM   1097  OD1 ASP A 135      33.712  23.033  -3.540  1.00  1.00              
ATOM   1098  OD2 ASP A 135      34.400  24.022  -5.409  1.00  1.00              
ATOM   1099  C   ASP A 135      31.133  22.890  -6.093  1.00  1.00              
ATOM   1100  O   ASP A 135      30.647  23.600  -6.971  1.00  1.00              
ATOM   1101  N   LYS A 136      31.655  21.682  -6.384  1.00  1.00              
ATOM   1102  CA  LYS A 136      31.611  21.082  -7.702  1.00  1.00              
ATOM   1103  CB  LYS A 136      32.423  19.791  -7.894  1.00  1.00              
ATOM   1104  CG  LYS A 136      32.642  19.335  -9.341  1.00  1.00              
ATOM   1105  CD  LYS A 136      33.667  20.157 -10.119  1.00  1.00              
ATOM   1106  CE  LYS A 136      35.062  19.534 -10.114  1.00  1.00              
ATOM   1107  NZ  LYS A 136      35.964  20.283 -11.015  1.00  1.00              
ATOM   1108  C   LYS A 136      30.209  20.709  -8.048  1.00  1.00              
ATOM   1109  O   LYS A 136      30.020  20.048  -9.053  1.00  1.00              
ATOM   1110  N   LEU A 137      29.216  20.935  -7.176  1.00  1.00              
ATOM   1111  CA  LEU A 137      27.857  20.565  -7.489  1.00  1.00              
ATOM   1112  CB  LEU A 137      27.058  20.414  -6.186  1.00  1.00              
ATOM   1113  CG  LEU A 137      25.581  20.017  -6.308  1.00  1.00              
ATOM   1114  CD1 LEU A 137      25.420  18.560  -6.768  1.00  1.00              
ATOM   1115  CD2 LEU A 137      24.843  20.310  -4.993  1.00  1.00              
ATOM   1116  C   LEU A 137      27.202  21.647  -8.329  1.00  1.00              
ATOM   1117  O   LEU A 137      27.319  22.838  -8.043  1.00  1.00              
ATOM   1118  N   SER A 138      26.512  21.276  -9.437  1.00  1.00              
ATOM   1119  CA  SER A 138      25.803  22.293 -10.159  1.00  1.00              
ATOM   1120  CB  SER A 138      26.718  23.222 -10.974  1.00  1.00              
ATOM   1121  OG  SER A 138      27.416  22.483 -11.965  1.00  1.00              
ATOM   1122  C   SER A 138      24.807  21.664 -11.093  1.00  1.00              
ATOM   1123  O   SER A 138      24.954  21.789 -12.302  1.00  1.00              
ATOM   1124  N   VAL A 139      23.774  20.972 -10.557  1.00  1.00              
ATOM   1125  CA  VAL A 139      22.642  20.444 -11.303  1.00  1.00              
ATOM   1126  CB  VAL A 139      22.833  20.125 -12.773  1.00  1.00              
ATOM   1127  CG1 VAL A 139      21.735  19.146 -13.201  1.00  1.00              
ATOM   1128  CG2 VAL A 139      22.598  21.405 -13.591  1.00  1.00              
ATOM   1129  C   VAL A 139      22.063  19.223 -10.661  1.00  1.00              
ATOM   1130  O   VAL A 139      22.583  18.124 -10.816  1.00  1.00              
ATOM   1131  N   ILE A 140      20.936  19.381  -9.937  1.00  1.00              
ATOM   1132  CA  ILE A 140      20.274  18.251  -9.328  1.00  1.00              
ATOM   1133  CB  ILE A 140      19.527  18.550  -8.049  1.00  1.00              
ATOM   1134  CG2 ILE A 140      20.595  18.974  -7.028  1.00  1.00              
ATOM   1135  CG1 ILE A 140      18.382  19.559  -8.187  1.00  1.00              
ATOM   1136  CD1 ILE A 140      17.557  19.634  -6.902  1.00  1.00              
ATOM   1137  C   ILE A 140      19.501  17.412 -10.312  1.00  1.00              
ATOM   1138  O   ILE A 140      19.237  16.236 -10.052  1.00  1.00              
ATOM   1139  N   ARG A 141      19.022  18.037 -11.402  1.00  1.00              
ATOM   1140  CA  ARG A 141      18.375  17.413 -12.526  1.00  1.00              
ATOM   1141  CB  ARG A 141      19.237  16.280 -13.112  1.00  1.00              
ATOM   1142  CG  ARG A 141      18.874  15.850 -14.535  1.00  1.00              
ATOM   1143  CD  ARG A 141      19.165  16.915 -15.599  1.00  1.00              
ATOM   1144  NE  ARG A 141      19.136  16.242 -16.930  1.00  1.00              
ATOM   1145  CZ  ARG A 141      18.476  16.799 -17.986  1.00  1.00              
ATOM   1146  NH1 ARG A 141      17.757  17.947 -17.822  1.00  1.00              
ATOM   1147  NH2 ARG A 141      18.547  16.207 -19.213  1.00  1.00              
ATOM   1148  C   ARG A 141      17.024  16.854 -12.151  1.00  1.00              
ATOM   1149  O   ARG A 141      16.092  16.905 -12.952  1.00  1.00              
ATOM   1150  N   ASN A 142      16.816  16.372 -10.910  1.00  1.00              
ATOM   1151  CA  ASN A 142      15.544  15.752 -10.721  1.00  1.00              
ATOM   1152  CB  ASN A 142      15.495  14.448 -11.550  1.00  1.00              
ATOM   1153  CG  ASN A 142      14.170  13.719 -11.415  1.00  1.00              
ATOM   1154  OD1 ASN A 142      14.006  12.869 -10.542  1.00  1.00              
ATOM   1155  ND2 ASN A 142      13.207  14.034 -12.320  1.00  1.00              
ATOM   1156  C   ASN A 142      15.303  15.414  -9.278  1.00  1.00              
ATOM   1157  O   ASN A 142      15.427  14.253  -8.893  1.00  1.00              
ATOM   1158  N   GLY A 143      14.907  16.395  -8.440  1.00  1.00              
ATOM   1159  CA  GLY A 143      14.553  16.047  -7.084  1.00  1.00              
ATOM   1160  C   GLY A 143      15.133  17.063  -6.153  1.00  1.00              
ATOM   1161  O   GLY A 143      16.340  17.293  -6.169  1.00  1.00              
ATOM   1162  N   GLY A 144      14.274  17.631  -5.271  1.00  1.00              
ATOM   1163  CA  GLY A 144      14.607  18.709  -4.368  1.00  1.00              
ATOM   1164  C   GLY A 144      15.344  18.222  -3.153  1.00  1.00              
ATOM   1165  O   GLY A 144      15.243  17.066  -2.756  1.00  1.00              
ATOM   1166  N   VAL A 145      16.064  19.166  -2.508  1.00  1.00              
ATOM   1167  CA  VAL A 145      16.950  18.990  -1.383  1.00  1.00              
ATOM   1168  CB  VAL A 145      18.046  20.004  -1.445  1.00  1.00              
ATOM   1169  CG1 VAL A 145      19.004  19.851  -0.253  1.00  1.00              
ATOM   1170  CG2 VAL A 145      18.693  19.801  -2.825  1.00  1.00              
ATOM   1171  C   VAL A 145      16.239  19.059  -0.041  1.00  1.00              
ATOM   1172  O   VAL A 145      15.283  19.805   0.150  1.00  1.00              
ATOM   1173  N   ARG A 146      16.667  18.152   0.873  1.00  1.00              
ATOM   1174  CA  ARG A 146      16.304  17.836   2.241  1.00  1.00              
ATOM   1175  CB  ARG A 146      16.392  16.308   2.421  1.00  1.00              
ATOM   1176  CG  ARG A 146      16.076  15.718   3.793  1.00  1.00              
ATOM   1177  CD  ARG A 146      14.723  16.119   4.377  1.00  1.00              
ATOM   1178  NE  ARG A 146      14.559  15.313   5.616  1.00  1.00              
ATOM   1179  CZ  ARG A 146      13.325  15.114   6.161  1.00  1.00              
ATOM   1180  NH1 ARG A 146      12.218  15.642   5.563  1.00  1.00              
ATOM   1181  NH2 ARG A 146      13.203  14.379   7.304  1.00  1.00              
ATOM   1182  C   ARG A 146      17.003  18.539   3.414  1.00  1.00              
ATOM   1183  O   ARG A 146      16.664  18.245   4.554  1.00  1.00              
ATOM   1184  N   ILE A 147      18.057  19.361   3.230  1.00  1.00              
ATOM   1185  CA  ILE A 147      18.927  19.915   4.281  1.00  1.00              
ATOM   1186  CB  ILE A 147      19.863  20.913   3.645  1.00  1.00              
ATOM   1187  CG2 ILE A 147      19.014  21.860   2.787  1.00  1.00              
ATOM   1188  CG1 ILE A 147      20.774  21.637   4.646  1.00  1.00              
ATOM   1189  CD1 ILE A 147      21.942  22.319   3.937  1.00  1.00              
ATOM   1190  C   ILE A 147      18.340  20.581   5.525  1.00  1.00              
ATOM   1191  O   ILE A 147      18.132  21.792   5.566  1.00  1.00              
ATOM   1192  N   ILE A 148      18.261  19.845   6.666  1.00  1.00              
ATOM   1193  CA  ILE A 148      17.688  20.440   7.863  1.00  1.00              
ATOM   1194  CB  ILE A 148      16.184  20.295   7.799  1.00  1.00              
ATOM   1195  CG2 ILE A 148      15.890  18.887   7.265  1.00  1.00              
ATOM   1196  CG1 ILE A 148      15.440  20.643   9.097  1.00  1.00              
ATOM   1197  CD1 ILE A 148      15.495  19.573  10.183  1.00  1.00              
ATOM   1198  C   ILE A 148      18.243  19.855   9.147  1.00  1.00              
ATOM   1199  O   ILE A 148      18.757  18.740   9.159  1.00  1.00              
ATOM   1200  N   ASP A 149      18.107  20.624  10.265  1.00  1.00              
ATOM   1201  CA  ASP A 149      18.426  20.298  11.642  1.00  1.00              
ATOM   1202  CB  ASP A 149      17.849  18.912  12.020  1.00  1.00              
ATOM   1203  CG  ASP A 149      17.587  18.791  13.521  1.00  1.00              
ATOM   1204  OD1 ASP A 149      18.546  18.578  14.310  1.00  1.00              
ATOM   1205  OD2 ASP A 149      16.388  18.902  13.894  1.00  1.00              
ATOM   1206  C   ASP A 149      19.898  20.343  11.985  1.00  1.00              
ATOM   1207  O   ASP A 149      20.277  19.938  13.081  1.00  1.00              
ATOM   1208  N   ASN A 150      20.772  20.912  11.130  1.00  1.00              
ATOM   1209  CA  ASN A 150      22.179  20.984  11.473  1.00  1.00              
ATOM   1210  CB  ASN A 150      23.101  21.177  10.255  1.00  1.00              
ATOM   1211  CG  ASN A 150      23.239  19.908   9.451  1.00  1.00              
ATOM   1212  OD1 ASN A 150      23.910  18.978   9.890  1.00  1.00              
ATOM   1213  ND2 ASN A 150      22.621  19.877   8.241  1.00  1.00              
ATOM   1214  C   ASN A 150      22.429  22.264  12.224  1.00  1.00              
ATOM   1215  O   ASN A 150      22.466  23.329  11.625  1.00  1.00              
ATOM   1216  N   ARG A 151      22.700  22.234  13.539  1.00  1.00              
ATOM   1217  CA  ARG A 151      22.922  23.495  14.192  1.00  1.00              
ATOM   1218  CB  ARG A 151      23.118  23.417  15.715  1.00  1.00              
ATOM   1219  CG  ARG A 151      21.804  23.391  16.495  1.00  1.00              
ATOM   1220  CD  ARG A 151      21.994  23.562  18.003  1.00  1.00              
ATOM   1221  NE  ARG A 151      22.919  24.712  18.223  1.00  1.00              
ATOM   1222  CZ  ARG A 151      22.441  25.990  18.277  1.00  1.00              
ATOM   1223  NH1 ARG A 151      21.112  26.231  18.080  1.00  1.00              
ATOM   1224  NH2 ARG A 151      23.293  27.026  18.535  1.00  1.00              
ATOM   1225  C   ARG A 151      24.137  24.169  13.623  1.00  1.00              
ATOM   1226  O   ARG A 151      24.244  25.382  13.680  1.00  1.00              
ATOM   1227  N   LYS A 152      25.129  23.408  13.147  1.00  1.00              
ATOM   1228  CA  LYS A 152      26.375  23.854  12.578  1.00  1.00              
ATOM   1229  CB  LYS A 152      27.516  22.828  12.678  1.00  1.00              
ATOM   1230  CG  LYS A 152      28.350  22.879  13.955  1.00  1.00              
ATOM   1231  CD  LYS A 152      29.320  21.704  14.053  1.00  1.00              
ATOM   1232  CE  LYS A 152      30.514  21.970  14.966  1.00  1.00              
ATOM   1233  NZ  LYS A 152      31.548  20.935  14.750  1.00  1.00              
ATOM   1234  C   LYS A 152      26.389  24.340  11.146  1.00  1.00              
ATOM   1235  O   LYS A 152      27.470  24.694  10.680  1.00  1.00              
ATOM   1236  N   LEU A 153      25.302  24.290  10.348  1.00  1.00              
ATOM   1237  CA  LEU A 153      25.546  24.533   8.935  1.00  1.00              
ATOM   1238  CB  LEU A 153      24.579  23.676   8.105  1.00  1.00              
ATOM   1239  CG  LEU A 153      24.933  23.503   6.624  1.00  1.00              
ATOM   1240  CD1 LEU A 153      24.023  22.438   6.004  1.00  1.00              
ATOM   1241  CD2 LEU A 153      24.905  24.832   5.859  1.00  1.00              
ATOM   1242  C   LEU A 153      25.450  26.024   8.605  1.00  1.00              
ATOM   1243  O   LEU A 153      24.397  26.640   8.736  1.00  1.00              
ATOM   1244  N   CYS A 154      26.603  26.669   8.275  1.00  1.00              
ATOM   1245  CA  CYS A 154      26.731  28.086   8.003  1.00  1.00              
ATOM   1246  CB  CYS A 154      28.131  28.594   8.369  1.00  1.00              
ATOM   1247  SG  CYS A 154      28.418  28.501  10.162  1.00  1.00              
ATOM   1248  C   CYS A 154      26.408  28.665   6.637  1.00  1.00              
ATOM   1249  O   CYS A 154      25.773  29.708   6.518  1.00  1.00              
ATOM   1250  N   TYR A 155      26.892  28.005   5.581  1.00  1.00              
ATOM   1251  CA  TYR A 155      27.010  28.374   4.200  1.00  1.00              
ATOM   1252  CB  TYR A 155      28.022  27.431   3.597  1.00  1.00              
ATOM   1253  CG  TYR A 155      28.907  28.372   2.917  1.00  1.00              
ATOM   1254  CD1 TYR A 155      29.370  29.472   3.590  1.00  1.00              
ATOM   1255  CD2 TYR A 155      29.305  28.126   1.647  1.00  1.00              
ATOM   1256  CE1 TYR A 155      30.207  30.356   2.967  1.00  1.00              
ATOM   1257  CE2 TYR A 155      30.136  29.001   1.014  1.00  1.00              
ATOM   1258  CZ  TYR A 155      30.582  30.114   1.674  1.00  1.00              
ATOM   1259  OH  TYR A 155      31.441  31.027   1.046  1.00  1.00              
ATOM   1260  C   TYR A 155      25.728  28.425   3.408  1.00  1.00              
ATOM   1261  O   TYR A 155      25.726  28.913   2.280  1.00  1.00              
ATOM   1262  N   THR A 156      24.626  27.838   3.900  1.00  1.00              
ATOM   1263  CA  THR A 156      23.429  27.739   3.102  1.00  1.00              
ATOM   1264  CB  THR A 156      22.300  27.057   3.814  1.00  1.00              
ATOM   1265  OG1 THR A 156      22.010  27.714   5.039  1.00  1.00              
ATOM   1266  CG2 THR A 156      22.702  25.595   4.058  1.00  1.00              
ATOM   1267  C   THR A 156      22.956  29.073   2.584  1.00  1.00              
ATOM   1268  O   THR A 156      22.524  29.176   1.436  1.00  1.00              
ATOM   1269  N   LYS A 157      23.009  30.144   3.387  1.00  1.00              
ATOM   1270  CA  LYS A 157      22.509  31.394   2.886  1.00  1.00              
ATOM   1271  CB  LYS A 157      22.574  32.493   3.953  1.00  1.00              
ATOM   1272  CG  LYS A 157      21.559  33.614   3.744  1.00  1.00              
ATOM   1273  CD  LYS A 157      20.116  33.181   4.016  1.00  1.00              
ATOM   1274  CE  LYS A 157      19.116  34.338   3.954  1.00  1.00              
ATOM   1275  NZ  LYS A 157      17.742  33.845   4.202  1.00  1.00              
ATOM   1276  C   LYS A 157      23.350  31.817   1.706  1.00  1.00              
ATOM   1277  O   LYS A 157      22.870  32.357   0.707  1.00  1.00              
ATOM   1278  N   THR A 158      24.661  31.570   1.810  1.00  1.00              
ATOM   1279  CA  THR A 158      25.638  31.935   0.827  1.00  1.00              
ATOM   1280  CB  THR A 158      27.046  32.068   1.334  1.00  1.00              
ATOM   1281  OG1 THR A 158      27.819  32.806   0.401  1.00  1.00              
ATOM   1282  CG2 THR A 158      27.664  30.679   1.506  1.00  1.00              
ATOM   1283  C   THR A 158      25.623  31.015  -0.362  1.00  1.00              
ATOM   1284  O   THR A 158      26.524  31.104  -1.195  1.00  1.00              
ATOM   1285  N   ILE A 159      24.739  29.994  -0.416  1.00  1.00              
ATOM   1286  CA  ILE A 159      24.777  29.241  -1.640  1.00  1.00              
ATOM   1287  CB  ILE A 159      25.246  27.810  -1.502  1.00  1.00              
ATOM   1288  CG2 ILE A 159      24.243  27.043  -0.663  1.00  1.00              
ATOM   1289  CG1 ILE A 159      25.573  27.155  -2.854  1.00  1.00              
ATOM   1290  CD1 ILE A 159      26.378  25.859  -2.726  1.00  1.00              
ATOM   1291  C   ILE A 159      23.513  29.428  -2.434  1.00  1.00              
ATOM   1292  O   ILE A 159      22.433  29.657  -1.896  1.00  1.00              
ATOM   1293  N   ASP A 160      23.645  29.440  -3.778  1.00  1.00              
ATOM   1294  CA  ASP A 160      22.496  29.659  -4.608  1.00  1.00              
ATOM   1295  CB  ASP A 160      22.776  30.268  -5.988  1.00  1.00              
ATOM   1296  CG  ASP A 160      22.786  31.769  -5.775  1.00  1.00              
ATOM   1297  OD1 ASP A 160      22.135  32.212  -4.791  1.00  1.00              
ATOM   1298  OD2 ASP A 160      23.423  32.491  -6.586  1.00  1.00              
ATOM   1299  C   ASP A 160      21.803  28.373  -4.790  1.00  1.00              
ATOM   1300  O   ASP A 160      22.382  27.397  -5.265  1.00  1.00              
ATOM   1301  N   TRP A 161      20.564  28.307  -4.280  1.00  1.00              
ATOM   1302  CA  TRP A 161      19.845  27.103  -4.487  1.00  1.00              
ATOM   1303  CB  TRP A 161      18.792  26.782  -3.440  1.00  1.00              
ATOM   1304  CG  TRP A 161      18.741  25.283  -3.365  1.00  1.00              
ATOM   1305  CD2 TRP A 161      19.707  24.536  -2.609  1.00  1.00              
ATOM   1306  CD1 TRP A 161      17.949  24.372  -3.990  1.00  1.00              
ATOM   1307  NE1 TRP A 161      18.365  23.098  -3.674  1.00  1.00              
ATOM   1308  CE2 TRP A 161      19.447  23.189  -2.826  1.00  1.00              
ATOM   1309  CE3 TRP A 161      20.740  24.943  -1.814  1.00  1.00              
ATOM   1310  CZ2 TRP A 161      20.223  22.226  -2.250  1.00  1.00              
ATOM   1311  CZ3 TRP A 161      21.507  23.965  -1.218  1.00  1.00              
ATOM   1312  CH2 TRP A 161      21.254  22.627  -1.433  1.00  1.00              
ATOM   1313  C   TRP A 161      19.239  27.136  -5.856  1.00  1.00              
ATOM   1314  O   TRP A 161      19.092  26.104  -6.506  1.00  1.00              
ATOM   1315  N   LYS A 162      18.858  28.346  -6.321  1.00  1.00              
ATOM   1316  CA  LYS A 162      18.185  28.510  -7.574  1.00  1.00              
ATOM   1317  CB  LYS A 162      17.714  29.956  -7.843  1.00  1.00              
ATOM   1318  CG  LYS A 162      18.823  30.962  -8.151  1.00  1.00              
ATOM   1319  CD  LYS A 162      18.300  32.335  -8.589  1.00  1.00              
ATOM   1320  CE  LYS A 162      17.292  32.294  -9.740  1.00  1.00              
ATOM   1321  NZ  LYS A 162      15.953  32.718  -9.264  1.00  1.00              
ATOM   1322  C   LYS A 162      19.044  28.051  -8.708  1.00  1.00              
ATOM   1323  O   LYS A 162      18.576  27.343  -9.596  1.00  1.00              
ATOM   1324  N   HIS A 163      20.331  28.425  -8.721  1.00  1.00              
ATOM   1325  CA  HIS A 163      21.141  28.042  -9.840  1.00  1.00              
ATOM   1326  ND1 HIS A 163      22.908  28.118 -12.271  1.00  1.00              
ATOM   1327  CG  HIS A 163      23.054  28.963 -11.195  1.00  1.00              
ATOM   1328  CB  HIS A 163      22.527  28.699  -9.817  1.00  1.00              
ATOM   1329  NE2 HIS A 163      24.015  29.900 -13.007  1.00  1.00              
ATOM   1330  CD2 HIS A 163      23.734  30.044 -11.661  1.00  1.00              
ATOM   1331  CE1 HIS A 163      23.499  28.728 -13.329  1.00  1.00              
ATOM   1332  C   HIS A 163      21.336  26.547  -9.778  1.00  1.00              
ATOM   1333  O   HIS A 163      21.281  25.858 -10.795  1.00  1.00              
ATOM   1334  N   LEU A 164      21.580  26.011  -8.561  1.00  1.00              
ATOM   1335  CA  LEU A 164      21.864  24.619  -8.332  1.00  1.00              
ATOM   1336  CB  LEU A 164      22.469  24.291  -6.958  1.00  1.00              
ATOM   1337  CG  LEU A 164      23.965  24.647  -6.922  1.00  1.00              
ATOM   1338  CD1 LEU A 164      24.651  24.108  -5.657  1.00  1.00              
ATOM   1339  CD2 LEU A 164      24.650  24.192  -8.222  1.00  1.00              
ATOM   1340  C   LEU A 164      20.698  23.719  -8.573  1.00  1.00              
ATOM   1341  O   LEU A 164      20.879  22.568  -8.971  1.00  1.00              
ATOM   1342  N   ILE A 165      19.467  24.169  -8.287  1.00  1.00              
ATOM   1343  CA  ILE A 165      18.387  23.264  -8.554  1.00  1.00              
ATOM   1344  CB  ILE A 165      17.619  22.822  -7.349  1.00  1.00              
ATOM   1345  CG2 ILE A 165      18.631  22.308  -6.332  1.00  1.00              
ATOM   1346  CG1 ILE A 165      16.776  23.941  -6.750  1.00  1.00              
ATOM   1347  CD1 ILE A 165      15.791  23.367  -5.736  1.00  1.00              
ATOM   1348  C   ILE A 165      17.439  24.010  -9.414  1.00  1.00              
ATOM   1349  O   ILE A 165      17.265  25.211  -9.221  1.00  1.00              
ATOM   1350  N   THR A 166      16.803  23.316 -10.381  1.00  1.00              
ATOM   1351  CA  THR A 166      15.934  24.009 -11.285  1.00  1.00              
ATOM   1352  CB  THR A 166      15.226  23.079 -12.226  1.00  1.00              
ATOM   1353  OG1 THR A 166      16.171  22.329 -12.975  1.00  1.00              
ATOM   1354  CG2 THR A 166      14.349  23.912 -13.175  1.00  1.00              
ATOM   1355  C   THR A 166      14.895  24.717 -10.476  1.00  1.00              
ATOM   1356  O   THR A 166      14.815  25.943 -10.522  1.00  1.00              
ATOM   1357  N   SER A 167      14.127  23.982  -9.646  1.00  1.00              
ATOM   1358  CA  SER A 167      13.117  24.650  -8.873  1.00  1.00              
ATOM   1359  CB  SER A 167      11.685  24.244  -9.254  1.00  1.00              
ATOM   1360  OG  SER A 167      11.456  22.888  -8.901  1.00  1.00              
ATOM   1361  C   SER A 167      13.299  24.283  -7.431  1.00  1.00              
ATOM   1362  O   SER A 167      13.397  23.106  -7.089  1.00  1.00              
ATOM   1363  N   SER A 168      13.413  25.313  -6.565  1.00  1.00              
ATOM   1364  CA  SER A 168      13.546  25.185  -5.135  1.00  1.00              
ATOM   1365  CB  SER A 168      14.443  26.248  -4.485  1.00  1.00              
ATOM   1366  OG  SER A 168      15.802  25.985  -4.796  1.00  1.00              
ATOM   1367  C   SER A 168      12.236  25.240  -4.411  1.00  1.00              
ATOM   1368  O   SER A 168      12.229  25.355  -3.188  1.00  1.00              
ATOM   1369  N   ILE A 169      11.089  25.208  -5.105  1.00  1.00              
ATOM   1370  CA  ILE A 169       9.867  25.361  -4.365  1.00  1.00              
ATOM   1371  CB  ILE A 169       8.649  25.376  -5.246  1.00  1.00              
ATOM   1372  CG2 ILE A 169       8.763  26.592  -6.180  1.00  1.00              
ATOM   1373  CG1 ILE A 169       8.485  24.039  -5.989  1.00  1.00              
ATOM   1374  CD1 ILE A 169       7.134  23.892  -6.689  1.00  1.00              
ATOM   1375  C   ILE A 169       9.730  24.235  -3.385  1.00  1.00              
ATOM   1376  O   ILE A 169       9.363  24.459  -2.232  1.00  1.00              
ATOM   1377  N   ASN A 170      10.026  22.988  -3.802  1.00  1.00              
ATOM   1378  CA  ASN A 170       9.862  21.890  -2.890  1.00  1.00              
ATOM   1379  CB  ASN A 170       9.432  20.604  -3.622  1.00  1.00              
ATOM   1380  CG  ASN A 170       8.890  19.582  -2.630  1.00  1.00              
ATOM   1381  OD1 ASN A 170       9.548  19.189  -1.669  1.00  1.00              
ATOM   1382  ND2 ASN A 170       7.633  19.127  -2.877  1.00  1.00              
ATOM   1383  C   ASN A 170      11.185  21.621  -2.231  1.00  1.00              
ATOM   1384  O   ASN A 170      11.662  20.487  -2.213  1.00  1.00              
ATOM   1385  N   ASP A 171      11.791  22.670  -1.640  1.00  1.00              
ATOM   1386  CA  ASP A 171      13.039  22.559  -0.935  1.00  1.00              
ATOM   1387  CB  ASP A 171      14.111  23.583  -1.354  1.00  1.00              
ATOM   1388  CG  ASP A 171      14.752  23.138  -2.657  1.00  1.00              
ATOM   1389  OD1 ASP A 171      14.019  22.926  -3.657  1.00  1.00              
ATOM   1390  OD2 ASP A 171      16.000  22.980  -2.659  1.00  1.00              
ATOM   1391  C   ASP A 171      12.775  22.793   0.519  1.00  1.00              
ATOM   1392  O   ASP A 171      11.866  23.534   0.895  1.00  1.00              
ATOM   1393  N   VAL A 172      13.574  22.130   1.377  1.00  1.00              
ATOM   1394  CA  VAL A 172      13.447  22.262   2.799  1.00  1.00              
ATOM   1395  CB  VAL A 172      13.104  20.965   3.489  1.00  1.00              
ATOM   1396  CG1 VAL A 172      11.702  20.504   3.082  1.00  1.00              
ATOM   1397  CG2 VAL A 172      14.180  19.929   3.129  1.00  1.00              
ATOM   1398  C   VAL A 172      14.784  22.644   3.360  1.00  1.00              
ATOM   1399  O   VAL A 172      15.820  22.116   2.961  1.00  1.00              
ATOM   1400  N   VAL A 173      14.788  23.624   4.282  1.00  1.00              
ATOM   1401  CA  VAL A 173      15.963  23.960   5.024  1.00  1.00              
ATOM   1402  CB  VAL A 173      16.858  24.975   4.364  1.00  1.00              
ATOM   1403  CG1 VAL A 173      17.452  24.334   3.103  1.00  1.00              
ATOM   1404  CG2 VAL A 173      16.067  26.260   4.061  1.00  1.00              
ATOM   1405  C   VAL A 173      15.444  24.535   6.299  1.00  1.00              
ATOM   1406  O   VAL A 173      14.683  25.502   6.295  1.00  1.00              
ATOM   1407  N   VAL A 174      15.801  23.933   7.446  1.00  1.00              
ATOM   1408  CA  VAL A 174      15.323  24.563   8.632  1.00  1.00              
ATOM   1409  CB  VAL A 174      13.855  24.354   8.888  1.00  1.00              
ATOM   1410  CG1 VAL A 174      13.601  22.920   9.371  1.00  1.00              
ATOM   1411  CG2 VAL A 174      13.380  25.448   9.853  1.00  1.00              
ATOM   1412  C   VAL A 174      16.118  24.057   9.794  1.00  1.00              
ATOM   1413  O   VAL A 174      16.707  22.982   9.729  1.00  1.00              
ATOM   1414  N   ASP A 175      16.130  24.838  10.893  1.00  1.00              
ATOM   1415  CA  ASP A 175      16.814  24.548  12.121  1.00  1.00              
ATOM   1416  CB  ASP A 175      16.200  23.355  12.879  1.00  1.00              
ATOM   1417  CG  ASP A 175      16.685  23.368  14.325  1.00  1.00              
ATOM   1418  OD1 ASP A 175      17.776  23.937  14.598  1.00  1.00              
ATOM   1419  OD2 ASP A 175      15.955  22.807  15.185  1.00  1.00              
ATOM   1420  C   ASP A 175      18.271  24.293  11.901  1.00  1.00              
ATOM   1421  O   ASP A 175      18.816  23.297  12.373  1.00  1.00              
ATOM   1422  N   ASN A 176      18.975  25.192  11.189  1.00  1.00              
ATOM   1423  CA  ASN A 176      20.365  24.894  11.065  1.00  1.00              
ATOM   1424  CB  ASN A 176      20.811  24.337   9.691  1.00  1.00              
ATOM   1425  CG  ASN A 176      20.763  25.343   8.557  1.00  1.00              
ATOM   1426  OD1 ASN A 176      21.596  25.247   7.658  1.00  1.00              
ATOM   1427  ND2 ASN A 176      19.796  26.296   8.573  1.00  1.00              
ATOM   1428  C   ASN A 176      21.169  26.075  11.502  1.00  1.00              
ATOM   1429  O   ASN A 176      20.612  27.038  12.015  1.00  1.00              
ATOM   1430  N   ALA A 177      22.502  26.044  11.313  1.00  1.00              
ATOM   1431  CA  ALA A 177      23.376  27.063  11.837  1.00  1.00              
ATOM   1432  CB  ALA A 177      24.847  26.854  11.443  1.00  1.00              
ATOM   1433  C   ALA A 177      23.000  28.406  11.383  1.00  1.00              
ATOM   1434  O   ALA A 177      23.124  29.371  12.134  1.00  1.00              
ATOM   1435  N   ALA A 178      22.524  28.497  10.144  1.00  1.00              
ATOM   1436  CA  ALA A 178      22.286  29.771   9.570  1.00  1.00              
ATOM   1437  CB  ALA A 178      23.052  30.001   8.258  1.00  1.00              
ATOM   1438  C   ALA A 178      20.847  29.945   9.278  1.00  1.00              
ATOM   1439  O   ALA A 178      19.969  29.473   9.999  1.00  1.00              
ATOM   1440  N   GLU A 179      20.603  30.792   8.262  1.00  1.00              
ATOM   1441  CA  GLU A 179      19.304  31.189   7.803  1.00  1.00              
ATOM   1442  CB  GLU A 179      18.425  30.012   7.347  1.00  1.00              
ATOM   1443  CG  GLU A 179      17.067  30.446   6.793  1.00  1.00              
ATOM   1444  CD  GLU A 179      16.374  29.211   6.234  1.00  1.00              
ATOM   1445  OE1 GLU A 179      16.935  28.603   5.283  1.00  1.00              
ATOM   1446  OE2 GLU A 179      15.279  28.859   6.747  1.00  1.00              
ATOM   1447  C   GLU A 179      18.674  31.868   8.970  1.00  1.00              
ATOM   1448  O   GLU A 179      17.457  32.032   9.046  1.00  1.00              
ATOM   1449  N   TYR A 180      19.559  32.349   9.865  1.00  1.00              
ATOM   1450  CA  TYR A 180      19.274  32.974  11.112  1.00  1.00              
ATOM   1451  CB  TYR A 180      18.769  34.422  11.039  1.00  1.00              
ATOM   1452  CG  TYR A 180      20.048  35.184  11.026  1.00  1.00              
ATOM   1453  CD1 TYR A 180      20.736  35.454   9.865  1.00  1.00              
ATOM   1454  CD2 TYR A 180      20.574  35.600  12.227  1.00  1.00              
ATOM   1455  CE1 TYR A 180      21.926  36.146   9.911  1.00  1.00              
ATOM   1456  CE2 TYR A 180      21.760  36.289  12.279  1.00  1.00              
ATOM   1457  CZ  TYR A 180      22.437  36.564  11.118  1.00  1.00              
ATOM   1458  OH  TYR A 180      23.657  37.271  11.174  1.00  1.00              
ATOM   1459  C   TYR A 180      18.464  32.114  12.010  1.00  1.00              
ATOM   1460  O   TYR A 180      17.694  32.616  12.826  1.00  1.00              
ATOM   1461  N   ALA A 181      18.676  30.785  11.928  1.00  1.00              
ATOM   1462  CA  ALA A 181      17.996  29.923  12.842  1.00  1.00              
ATOM   1463  CB  ALA A 181      18.355  28.441  12.663  1.00  1.00              
ATOM   1464  C   ALA A 181      18.478  30.372  14.179  1.00  1.00              
ATOM   1465  O   ALA A 181      17.715  30.541  15.129  1.00  1.00              
ATOM   1466  N   VAL A 182      19.784  30.640  14.262  1.00  1.00              
ATOM   1467  CA  VAL A 182      20.385  31.125  15.460  1.00  1.00              
ATOM   1468  CB  VAL A 182      21.350  30.109  15.978  1.00  1.00              
ATOM   1469  CG1 VAL A 182      22.007  30.596  17.277  1.00  1.00              
ATOM   1470  CG2 VAL A 182      20.577  28.786  16.096  1.00  1.00              
ATOM   1471  C   VAL A 182      21.104  32.339  14.970  1.00  1.00              
ATOM   1472  O   VAL A 182      21.303  32.476  13.764  1.00  1.00              
ATOM   1473  N   THR A 183      21.485  33.281  15.844  1.00  1.00              
ATOM   1474  CA  THR A 183      22.072  34.457  15.270  1.00  1.00              
ATOM   1475  CB  THR A 183      21.532  35.735  15.837  1.00  1.00              
ATOM   1476  OG1 THR A 183      21.761  35.792  17.237  1.00  1.00              
ATOM   1477  CG2 THR A 183      20.026  35.794  15.531  1.00  1.00              
ATOM   1478  C   THR A 183      23.552  34.456  15.433  1.00  1.00              
ATOM   1479  O   THR A 183      24.084  35.018  16.389  1.00  1.00              
ATOM   1480  N   GLU A 184      24.258  33.825  14.474  1.00  1.00              
ATOM   1481  CA  GLU A 184      25.688  33.882  14.500  1.00  1.00              
ATOM   1482  CB  GLU A 184      26.292  33.500  15.853  1.00  1.00              
ATOM   1483  CG  GLU A 184      27.809  33.622  15.896  1.00  1.00              
ATOM   1484  CD  GLU A 184      28.255  33.027  17.221  1.00  1.00              
ATOM   1485  OE1 GLU A 184      27.401  32.405  17.907  1.00  1.00              
ATOM   1486  OE2 GLU A 184      29.457  33.184  17.562  1.00  1.00              
ATOM   1487  C   GLU A 184      26.199  32.860  13.554  1.00  1.00              
ATOM   1488  O   GLU A 184      26.145  31.662  13.820  1.00  1.00              
ATOM   1489  N   THR A 185      26.695  33.323  12.405  1.00  1.00              
ATOM   1490  CA  THR A 185      27.351  32.461  11.480  1.00  1.00              
ATOM   1491  CB  THR A 185      26.455  31.933  10.402  1.00  1.00              
ATOM   1492  OG1 THR A 185      25.479  31.056  10.941  1.00  1.00              
ATOM   1493  CG2 THR A 185      27.309  31.244   9.335  1.00  1.00              
ATOM   1494  C   THR A 185      28.297  33.360  10.818  1.00  1.00              
ATOM   1495  O   THR A 185      27.858  34.264  10.111  1.00  1.00              
ATOM   1496  N   GLY A 186      29.602  33.208  11.086  1.00  1.00              
ATOM   1497  CA  GLY A 186      30.444  33.947  10.217  1.00  1.00              
ATOM   1498  C   GLY A 186      30.260  33.119   8.996  1.00  1.00              
ATOM   1499  O   GLY A 186      30.869  32.060   8.862  1.00  1.00              
ATOM   1500  N   LEU A 187      29.331  33.506   8.106  1.00  1.00              
ATOM   1501  CA  LEU A 187      29.328  32.732   6.914  1.00  1.00              
ATOM   1502  CB  LEU A 187      28.036  32.030   6.425  1.00  1.00              
ATOM   1503  CG  LEU A 187      26.862  32.925   6.006  1.00  1.00              
ATOM   1504  CD1 LEU A 187      25.802  32.123   5.239  1.00  1.00              
ATOM   1505  CD2 LEU A 187      26.274  33.653   7.221  1.00  1.00              
ATOM   1506  C   LEU A 187      29.767  33.685   5.885  1.00  1.00              
ATOM   1507  O   LEU A 187      28.995  34.520   5.415  1.00  1.00              
ATOM   1508  N   MET A 188      31.056  33.571   5.537  1.00  1.00              
ATOM   1509  CA  MET A 188      31.662  34.499   4.639  1.00  1.00              
ATOM   1510  CB  MET A 188      32.940  35.136   5.214  1.00  1.00              
ATOM   1511  CG  MET A 188      33.463  36.323   4.405  1.00  1.00              
ATOM   1512  SD  MET A 188      34.695  37.341   5.270  1.00  1.00              
ATOM   1513  CE  MET A 188      33.478  38.106   6.380  1.00  1.00              
ATOM   1514  C   MET A 188      32.000  33.788   3.364  1.00  1.00              
ATOM   1515  O   MET A 188      32.266  32.585   3.335  1.00  1.00              
ATOM   1516  N   CYS A 189      31.961  34.548   2.254  1.00  1.00              
ATOM   1517  CA  CYS A 189      32.242  34.043   0.954  1.00  1.00              
ATOM   1518  CB  CYS A 189      30.989  33.886   0.055  1.00  1.00              
ATOM   1519  SG  CYS A 189      31.357  33.425  -1.670  1.00  1.00              
ATOM   1520  C   CYS A 189      33.284  34.932   0.299  1.00  1.00              
ATOM   1521  O   CYS A 189      34.383  35.093   0.829  1.00  1.00              
ATOM   1522  N   PRO A 190      32.885  35.685  -0.696  1.00  1.00              
ATOM   1523  CA  PRO A 190      33.773  36.130  -1.747  1.00  1.00              
ATOM   1524  CD  PRO A 190      31.896  36.715  -0.400  1.00  1.00              
ATOM   1525  CB  PRO A 190      33.448  37.595  -2.016  1.00  1.00              
ATOM   1526  CG  PRO A 190      32.003  37.738  -1.534  1.00  1.00              
ATOM   1527  C   PRO A 190      35.229  35.908  -1.620  1.00  1.00              
ATOM   1528  O   PRO A 190      35.995  36.826  -1.890  1.00  1.00              
ATOM   1529  N   ARG A 191      35.572  34.613  -1.446  1.00  1.00              
ATOM   1530  CA  ARG A 191      36.877  34.035  -1.305  1.00  1.00              
ATOM   1531  CB  ARG A 191      37.531  33.606  -2.635  1.00  1.00              
ATOM   1532  CG  ARG A 191      38.663  32.589  -2.463  1.00  1.00              
ATOM   1533  CD  ARG A 191      39.304  32.123  -3.776  1.00  1.00              
ATOM   1534  NE  ARG A 191      38.367  31.195  -4.472  1.00  1.00              
ATOM   1535  CZ  ARG A 191      38.813  29.978  -4.906  1.00  1.00              
ATOM   1536  NH1 ARG A 191      40.077  29.563  -4.602  1.00  1.00              
ATOM   1537  NH2 ARG A 191      37.972  29.148  -5.589  1.00  1.00              
ATOM   1538  C   ARG A 191      37.756  34.970  -0.540  1.00  1.00              
ATOM   1539  O   ARG A 191      38.446  35.784  -1.145  1.00  1.00              
ATOM   1540  N   GLY A 192      37.854  34.871   0.805  1.00  1.00              
ATOM   1541  CA  GLY A 192      38.586  35.989   1.330  1.00  1.00              
ATOM   1542  C   GLY A 192      38.939  35.972   2.790  1.00  1.00              
ATOM   1543  O   GLY A 192      38.895  37.035   3.404  1.00  1.00              
ATOM   1544  N   ALA A 193      39.204  34.805   3.424  1.00  1.00              
ATOM   1545  CA  ALA A 193      39.799  34.874   4.741  1.00  1.00              
ATOM   1546  CB  ALA A 193      38.988  35.682   5.770  1.00  1.00              
ATOM   1547  C   ALA A 193      39.944  33.507   5.332  1.00  1.00              
ATOM   1548  O   ALA A 193      39.013  32.708   5.291  1.00  1.00              
ATOM   1549  N   CYS A 194      41.133  33.244   5.921  1.00  1.00              
ATOM   1550  CA  CYS A 194      41.487  32.080   6.690  1.00  1.00              
ATOM   1551  CB  CYS A 194      40.551  31.853   7.891  1.00  1.00              
ATOM   1552  SG  CYS A 194      40.711  33.157   9.148  1.00  1.00              
ATOM   1553  C   CYS A 194      41.530  30.817   5.881  1.00  1.00              
ATOM   1554  O   CYS A 194      41.805  29.758   6.444  1.00  1.00              
ATOM   1555  N   GLU A 195      41.296  30.867   4.554  1.00  1.00              
ATOM   1556  CA  GLU A 195      41.379  29.647   3.797  1.00  1.00              
ATOM   1557  CB  GLU A 195      40.144  28.734   3.954  1.00  1.00              
ATOM   1558  CG  GLU A 195      40.013  28.036   5.311  1.00  1.00              
ATOM   1559  CD  GLU A 195      38.753  27.184   5.293  1.00  1.00              
ATOM   1560  OE1 GLU A 195      37.708  27.695   4.808  1.00  1.00              
ATOM   1561  OE2 GLU A 195      38.818  26.016   5.758  1.00  1.00              
ATOM   1562  C   GLU A 195      41.446  29.971   2.337  1.00  1.00              
ATOM   1563  O   GLU A 195      41.006  29.163   1.523  1.00  1.00              
ATOM   1564  N   GLU A 196      41.995  31.139   1.946  1.00  1.00              
ATOM   1565  CA  GLU A 196      42.077  31.373   0.534  1.00  1.00              
ATOM   1566  CB  GLU A 196      40.763  31.240  -0.234  1.00  1.00              
ATOM   1567  CG  GLU A 196      41.039  30.963  -1.709  1.00  1.00              
ATOM   1568  CD  GLU A 196      42.009  29.785  -1.859  1.00  1.00              
ATOM   1569  OE1 GLU A 196      42.247  29.034  -0.877  1.00  1.00              
ATOM   1570  OE2 GLU A 196      42.532  29.625  -2.992  1.00  1.00              
ATOM   1571  C   GLU A 196      42.662  32.726   0.278  1.00  1.00              
ATOM   1572  O   GLU A 196      43.494  33.204   1.048  1.00  1.00              
ATOM   1573  N   ASP A 197      42.285  33.351  -0.862  1.00  1.00              
ATOM   1574  CA  ASP A 197      42.796  34.651  -1.181  1.00  1.00              
ATOM   1575  CB  ASP A 197      42.669  35.039  -2.659  1.00  1.00              
ATOM   1576  CG  ASP A 197      43.680  34.209  -3.424  1.00  1.00              
ATOM   1577  OD1 ASP A 197      44.633  33.705  -2.774  1.00  1.00              
ATOM   1578  OD2 ASP A 197      43.515  34.064  -4.664  1.00  1.00              
ATOM   1579  C   ASP A 197      42.001  35.639  -0.414  1.00  1.00              
ATOM   1580  O   ASP A 197      40.790  35.499  -0.272  1.00  1.00              
ATOM   1581  N   LYS A 198      42.662  36.687   0.101  1.00  1.00              
ATOM   1582  CA  LYS A 198      41.910  37.602   0.892  1.00  1.00              
ATOM   1583  CB  LYS A 198      42.425  37.727   2.336  1.00  1.00              
ATOM   1584  CG  LYS A 198      41.382  38.279   3.309  1.00  1.00              
ATOM   1585  CD  LYS A 198      41.715  38.002   4.777  1.00  1.00              
ATOM   1586  CE  LYS A 198      40.612  38.422   5.750  1.00  1.00              
ATOM   1587  NZ  LYS A 198      40.923  37.924   7.107  1.00  1.00              
ATOM   1588  C   LYS A 198      41.930  38.937   0.241  1.00  1.00              
ATOM   1589  O   LYS A 198      42.943  39.382  -0.292  1.00  1.00              
ATOM   1590  N   GLY A 199      40.755  39.585   0.273  1.00  1.00              
ATOM   1591  CA  GLY A 199      40.472  40.884  -0.247  1.00  1.00              
ATOM   1592  C   GLY A 199      39.012  40.986   0.044  1.00  1.00              
ATOM   1593  O   GLY A 199      38.389  40.010   0.459  1.00  1.00              
ATOM   1594  N   GLU A 200      38.412  42.156  -0.184  1.00  1.00              
ATOM   1595  CA  GLU A 200      37.044  42.341   0.191  1.00  1.00              
ATOM   1596  CB  GLU A 200      36.581  43.809   0.138  1.00  1.00              
ATOM   1597  CG  GLU A 200      36.584  44.439  -1.254  1.00  1.00              
ATOM   1598  CD  GLU A 200      35.974  45.825  -1.114  1.00  1.00              
ATOM   1599  OE1 GLU A 200      34.718  45.913  -1.062  1.00  1.00              
ATOM   1600  OE2 GLU A 200      36.753  46.813  -1.042  1.00  1.00              
ATOM   1601  C   GLU A 200      36.079  41.534  -0.616  1.00  1.00              
ATOM   1602  O   GLU A 200      34.966  41.327  -0.136  1.00  1.00              
ATOM   1603  N   SER A 201      36.385  41.151  -1.877  1.00  1.00              
ATOM   1604  CA  SER A 201      35.387  40.372  -2.565  1.00  1.00              
ATOM   1605  CB  SER A 201      34.093  41.157  -2.838  1.00  1.00              
ATOM   1606  OG  SER A 201      33.158  40.334  -3.517  1.00  1.00              
ATOM   1607  C   SER A 201      35.897  39.890  -3.900  1.00  1.00              
ATOM   1608  O   SER A 201      36.217  40.687  -4.777  1.00  1.00              
ATOM   1609  N   LYS A 202      36.143  38.571  -4.020  1.00  1.00              
ATOM   1610  CA  LYS A 202      36.491  37.817  -5.206  1.00  1.00              
ATOM   1611  CB  LYS A 202      37.617  36.805  -4.941  1.00  1.00              
ATOM   1612  CG  LYS A 202      38.174  36.168  -6.215  1.00  1.00              
ATOM   1613  CD  LYS A 202      38.933  37.158  -7.100  1.00  1.00              
ATOM   1614  CE  LYS A 202      39.502  36.534  -8.375  1.00  1.00              
ATOM   1615  NZ  LYS A 202      40.652  35.667  -8.040  1.00  1.00              
ATOM   1616  C   LYS A 202      35.351  37.047  -5.802  1.00  1.00              
ATOM   1617  O   LYS A 202      35.482  36.483  -6.884  1.00  1.00              
ATOM   1618  N   CYS A 203      34.250  36.865  -5.062  1.00  1.00              
ATOM   1619  CA  CYS A 203      33.285  35.913  -5.514  1.00  1.00              
ATOM   1620  CB  CYS A 203      33.022  34.854  -4.369  1.00  1.00              
ATOM   1621  SG  CYS A 203      34.103  33.317  -4.121  1.00  1.00              
ATOM   1622  C   CYS A 203      32.058  36.610  -6.078  1.00  1.00              
ATOM   1623  O   CYS A 203      31.675  37.659  -5.569  1.00  1.00              
ATOM   1624  N   HIS A 204      31.403  36.097  -7.169  1.00  1.00              
ATOM   1625  CA  HIS A 204      30.321  36.919  -7.675  1.00  1.00              
ATOM   1626  ND1 HIS A 204      31.961  38.046 -10.693  1.00  1.00              
ATOM   1627  CG  HIS A 204      31.388  36.988 -10.028  1.00  1.00              
ATOM   1628  CB  HIS A 204      30.140  37.063  -9.206  1.00  1.00              
ATOM   1629  NE2 HIS A 204      33.210  36.259 -11.141  1.00  1.00              
ATOM   1630  CD2 HIS A 204      32.163  35.905 -10.310  1.00  1.00              
ATOM   1631  CE1 HIS A 204      33.047  37.554 -11.344  1.00  1.00              
ATOM   1632  C   HIS A 204      29.023  36.598  -6.954  1.00  1.00              
ATOM   1633  O   HIS A 204      28.811  35.481  -6.475  1.00  1.00              
ATOM   1634  N   TYR A 205      28.094  37.579  -6.884  1.00  1.00              
ATOM   1635  CA  TYR A 205      26.908  37.430  -6.071  1.00  1.00              
ATOM   1636  CB  TYR A 205      26.608  38.594  -5.134  1.00  1.00              
ATOM   1637  CG  TYR A 205      27.753  39.022  -4.300  1.00  1.00              
ATOM   1638  CD1 TYR A 205      27.972  38.472  -3.062  1.00  1.00              
ATOM   1639  CD2 TYR A 205      28.594  40.006  -4.761  1.00  1.00              
ATOM   1640  CE1 TYR A 205      29.022  38.904  -2.289  1.00  1.00              
ATOM   1641  CE2 TYR A 205      29.645  40.443  -3.995  1.00  1.00              
ATOM   1642  CZ  TYR A 205      29.857  39.892  -2.757  1.00  1.00              
ATOM   1643  OH  TYR A 205      30.935  40.351  -1.972  1.00  1.00              
ATOM   1644  C   TYR A 205      25.652  37.556  -6.849  1.00  1.00              
ATOM   1645  O   TYR A 205      25.619  38.174  -7.903  1.00  1.00              
ATOM   1646  N   LEU A 206      24.555  37.036  -6.260  1.00  1.00              
ATOM   1647  CA  LEU A 206      23.266  37.081  -6.869  1.00  1.00              
ATOM   1648  CB  LEU A 206      22.791  35.653  -7.198  1.00  1.00              
ATOM   1649  CG  LEU A 206      21.518  35.510  -8.051  1.00  1.00              
ATOM   1650  CD1 LEU A 206      21.757  35.863  -9.524  1.00  1.00              
ATOM   1651  CD2 LEU A 206      20.926  34.105  -7.900  1.00  1.00              
ATOM   1652  C   LEU A 206      22.340  37.719  -5.875  1.00  1.00              
ATOM   1653  O   LEU A 206      22.724  37.983  -4.735  1.00  1.00              
ATOM   1654  N   GLU A 207      21.114  38.058  -6.327  1.00  1.00              
ATOM   1655  CA  GLU A 207      20.084  38.558  -5.463  1.00  1.00              
ATOM   1656  CB  GLU A 207      19.332  39.782  -6.009  1.00  1.00              
ATOM   1657  CG  GLU A 207      18.245  40.278  -5.062  1.00  1.00              
ATOM   1658  CD  GLU A 207      17.337  41.256  -5.789  1.00  1.00              
ATOM   1659  OE1 GLU A 207      17.707  42.456  -5.881  1.00  1.00              
ATOM   1660  OE2 GLU A 207      16.251  40.815  -6.252  1.00  1.00              
ATOM   1661  C   GLU A 207      19.070  37.461  -5.407  1.00  1.00              
ATOM   1662  O   GLU A 207      18.533  37.044  -6.434  1.00  1.00              
ATOM   1663  N   GLU A 208      18.819  36.953  -4.188  1.00  1.00              
ATOM   1664  CA  GLU A 208      17.869  35.922  -3.926  1.00  1.00              
ATOM   1665  CB  GLU A 208      18.577  34.655  -3.413  1.00  1.00              
ATOM   1666  CG  GLU A 208      17.840  33.330  -3.603  1.00  1.00              
ATOM   1667  CD  GLU A 208      18.509  32.613  -4.766  1.00  1.00              
ATOM   1668  OE1 GLU A 208      18.447  33.146  -5.906  1.00  1.00              
ATOM   1669  OE2 GLU A 208      19.106  31.530  -4.525  1.00  1.00              
ATOM   1670  C   GLU A 208      17.128  36.467  -2.755  1.00  1.00              
ATOM   1671  O   GLU A 208      17.755  36.744  -1.732  1.00  1.00              
ATOM   1672  N   LYS A 209      15.792  36.606  -2.889  1.00  1.00              
ATOM   1673  CA  LYS A 209      14.884  37.166  -1.919  1.00  1.00              
ATOM   1674  CB  LYS A 209      15.284  36.913  -0.453  1.00  1.00              
ATOM   1675  CG  LYS A 209      15.174  35.454  -0.010  1.00  1.00              
ATOM   1676  CD  LYS A 209      16.231  34.539  -0.629  1.00  1.00              
ATOM   1677  CE  LYS A 209      16.180  33.104  -0.100  1.00  1.00              
ATOM   1678  NZ  LYS A 209      17.251  32.294  -0.721  1.00  1.00              
ATOM   1679  C   LYS A 209      14.869  38.651  -2.120  1.00  1.00              
ATOM   1680  O   LYS A 209      14.522  39.409  -1.214  1.00  1.00              
ATOM   1681  N   ASN A 210      15.186  39.086  -3.354  1.00  1.00              
ATOM   1682  CA  ASN A 210      15.228  40.472  -3.727  1.00  1.00              
ATOM   1683  CB  ASN A 210      13.884  41.203  -3.591  1.00  1.00              
ATOM   1684  CG  ASN A 210      13.971  42.458  -4.452  1.00  1.00              
ATOM   1685  OD1 ASN A 210      15.040  42.841  -4.924  1.00  1.00              
ATOM   1686  ND2 ASN A 210      12.805  43.120  -4.671  1.00  1.00              
ATOM   1687  C   ASN A 210      16.263  41.179  -2.903  1.00  1.00              
ATOM   1688  O   ASN A 210      16.202  42.393  -2.706  1.00  1.00              
ATOM   1689  N   GLN A 211      17.263  40.418  -2.424  1.00  1.00              
ATOM   1690  CA  GLN A 211      18.372  40.941  -1.682  1.00  1.00              
ATOM   1691  CB  GLN A 211      18.462  40.301  -0.287  1.00  1.00              
ATOM   1692  CG  GLN A 211      19.589  40.820   0.607  1.00  1.00              
ATOM   1693  CD  GLN A 211      19.024  41.937   1.472  1.00  1.00              
ATOM   1694  OE1 GLN A 211      17.840  42.262   1.391  1.00  1.00              
ATOM   1695  NE2 GLN A 211      19.891  42.536   2.332  1.00  1.00              
ATOM   1696  C   GLN A 211      19.583  40.492  -2.443  1.00  1.00              
ATOM   1697  O   GLN A 211      19.682  39.314  -2.775  1.00  1.00              
ATOM   1698  N   GLU A 212      20.527  41.403  -2.764  1.00  1.00              
ATOM   1699  CA  GLU A 212      21.701  40.957  -3.469  1.00  1.00              
ATOM   1700  CB  GLU A 212      22.282  41.933  -4.510  1.00  1.00              
ATOM   1701  CG  GLU A 212      21.665  41.891  -5.904  1.00  1.00              
ATOM   1702  CD  GLU A 212      22.397  42.931  -6.740  1.00  1.00              
ATOM   1703  OE1 GLU A 212      23.065  43.810  -6.138  1.00  1.00              
ATOM   1704  OE2 GLU A 212      22.311  42.852  -7.994  1.00  1.00              
ATOM   1705  C   GLU A 212      22.786  40.769  -2.473  1.00  1.00              
ATOM   1706  O   GLU A 212      22.974  41.604  -1.587  1.00  1.00              
ATOM   1707  N   GLN A 213      23.525  39.646  -2.595  1.00  1.00              
ATOM   1708  CA  GLN A 213      24.596  39.461  -1.673  1.00  1.00              
ATOM   1709  CB  GLN A 213      25.308  38.111  -1.873  1.00  1.00              
ATOM   1710  CG  GLN A 213      26.126  37.660  -0.661  1.00  1.00              
ATOM   1711  CD  GLN A 213      26.496  36.192  -0.857  1.00  1.00              
ATOM   1712  OE1 GLN A 213      26.116  35.330  -0.067  1.00  1.00              
ATOM   1713  NE2 GLN A 213      27.259  35.897  -1.943  1.00  1.00              
ATOM   1714  C   GLN A 213      25.495  40.623  -1.942  1.00  1.00              
ATOM   1715  O   GLN A 213      25.753  41.440  -1.064  1.00  1.00              
ATOM   1716  N   GLY A 214      25.864  40.813  -3.217  1.00  1.00              
ATOM   1717  CA  GLY A 214      26.678  41.924  -3.606  1.00  1.00              
ATOM   1718  C   GLY A 214      25.894  42.620  -4.659  1.00  1.00              
ATOM   1719  O   GLY A 214      24.775  43.067  -4.430  1.00  1.00              
ATOM   1720  N   VAL A 215      26.458  42.709  -5.869  1.00  1.00              
ATOM   1721  CA  VAL A 215      25.740  43.399  -6.887  1.00  1.00              
ATOM   1722  CB  VAL A 215      26.596  44.391  -7.625  1.00  1.00              
ATOM   1723  CG1 VAL A 215      25.740  45.232  -8.593  1.00  1.00              
ATOM   1724  CG2 VAL A 215      27.311  45.246  -6.570  1.00  1.00              
ATOM   1725  C   VAL A 215      25.201  42.339  -7.801  1.00  1.00              
ATOM   1726  O   VAL A 215      24.561  41.386  -7.359  1.00  1.00              
ATOM   1727  N   GLU A 216      25.405  42.502  -9.112  1.00  1.00              
ATOM   1728  CA  GLU A 216      24.896  41.591 -10.078  1.00  1.00              
ATOM   1729  CB  GLU A 216      24.930  42.178 -11.491  1.00  1.00              
ATOM   1730  CG  GLU A 216      24.105  43.461 -11.618  1.00  1.00              
ATOM   1731  CD  GLU A 216      22.628  43.099 -11.573  1.00  1.00              
ATOM   1732  OE1 GLU A 216      22.294  41.920 -11.864  1.00  1.00              
ATOM   1733  OE2 GLU A 216      21.811  44.003 -11.252  1.00  1.00              
ATOM   1734  C   GLU A 216      25.734  40.346 -10.040  1.00  1.00              
ATOM   1735  O   GLU A 216      26.875  40.321  -9.585  1.00  1.00              
ATOM   1736  N   ARG A 217      25.137  39.294 -10.603  1.00  1.00              
ATOM   1737  CA  ARG A 217      25.418  37.893 -10.586  1.00  1.00              
ATOM   1738  CB  ARG A 217      24.111  37.242 -11.035  1.00  1.00              
ATOM   1739  CG  ARG A 217      22.964  38.241 -10.756  1.00  1.00              
ATOM   1740  CD  ARG A 217      22.755  38.632  -9.288  1.00  1.00              
ATOM   1741  NE  ARG A 217      22.139  39.989  -9.227  1.00  1.00              
ATOM   1742  CZ  ARG A 217      20.813  40.148  -8.950  1.00  1.00              
ATOM   1743  NH1 ARG A 217      20.044  39.058  -8.680  1.00  1.00              
ATOM   1744  NH2 ARG A 217      20.253  41.393  -8.940  1.00  1.00              
ATOM   1745  C   ARG A 217      26.599  37.492 -11.444  1.00  1.00              
ATOM   1746  O   ARG A 217      27.679  38.064 -11.322  1.00  1.00              
ATOM   1747  N   VAL A 218      26.439  36.427 -12.267  1.00  1.00              
ATOM   1748  CA  VAL A 218      27.496  35.861 -13.077  1.00  1.00              
ATOM   1749  CB  VAL A 218      27.813  36.629 -14.335  1.00  1.00              
ATOM   1750  CG1 VAL A 218      28.247  38.059 -13.997  1.00  1.00              
ATOM   1751  CG2 VAL A 218      28.877  35.839 -15.110  1.00  1.00              
ATOM   1752  C   VAL A 218      28.740  35.605 -12.275  1.00  1.00              
ATOM   1753  O   VAL A 218      29.792  36.195 -12.509  1.00  1.00              
ATOM   1754  N   GLN A 219      28.632  34.639 -11.340  1.00  1.00              
ATOM   1755  CA  GLN A 219      29.578  34.396 -10.292  1.00  1.00              
ATOM   1756  CB  GLN A 219      28.807  34.548  -9.007  1.00  1.00              
ATOM   1757  CG  GLN A 219      27.355  34.076  -9.009  1.00  1.00              
ATOM   1758  CD  GLN A 219      26.528  35.347  -9.107  1.00  1.00              
ATOM   1759  OE1 GLN A 219      27.101  36.425  -8.990  1.00  1.00              
ATOM   1760  NE2 GLN A 219      25.187  35.237  -9.298  1.00  1.00              
ATOM   1761  C   GLN A 219      30.073  33.006 -10.084  1.00  1.00              
ATOM   1762  O   GLN A 219      29.297  32.235  -9.559  1.00  1.00              
ATOM   1763  N   SER A 220      31.371  32.677 -10.293  1.00  1.00              
ATOM   1764  CA  SER A 220      31.856  31.344  -9.984  1.00  1.00              
ATOM   1765  CB  SER A 220      32.693  30.768 -11.133  1.00  1.00              
ATOM   1766  OG  SER A 220      33.790  31.621 -11.426  1.00  1.00              
ATOM   1767  C   SER A 220      32.701  31.475  -8.767  1.00  1.00              
ATOM   1768  O   SER A 220      33.930  31.519  -8.856  1.00  1.00              
ATOM   1769  N   CYS A 221      32.021  31.483  -7.595  1.00  1.00              
ATOM   1770  CA  CYS A 221      32.526  32.036  -6.372  1.00  1.00              
ATOM   1771  CB  CYS A 221      32.419  33.492  -6.798  1.00  1.00              
ATOM   1772  SG  CYS A 221      33.687  34.196  -7.949  1.00  1.00              
ATOM   1773  C   CYS A 221      31.722  31.690  -5.003  1.00  1.00              
ATOM   1774  O   CYS A 221      30.744  32.336  -4.711  1.00  1.00              
ATOM   1775  N   TRP A 222      32.179  30.713  -4.092  1.00  1.00              
ATOM   1776  CA  TRP A 222      31.471  29.814  -3.185  1.00  1.00              
ATOM   1777  CB  TRP A 222      31.127  28.348  -3.579  1.00  1.00              
ATOM   1778  CG  TRP A 222      30.134  27.842  -2.555  1.00  1.00              
ATOM   1779  CD2 TRP A 222      30.091  26.551  -1.936  1.00  1.00              
ATOM   1780  CD1 TRP A 222      29.171  28.590  -1.958  1.00  1.00              
ATOM   1781  NE1 TRP A 222      28.557  27.865  -0.979  1.00  1.00              
ATOM   1782  CE2 TRP A 222      29.109  26.606  -0.951  1.00  1.00              
ATOM   1783  CE3 TRP A 222      30.803  25.418  -2.163  1.00  1.00              
ATOM   1784  CZ2 TRP A 222      28.837  25.528  -0.162  1.00  1.00              
ATOM   1785  CZ3 TRP A 222      30.529  24.326  -1.373  1.00  1.00              
ATOM   1786  CH2 TRP A 222      29.568  24.384  -0.390  1.00  1.00              
ATOM   1787  C   TRP A 222      32.067  29.736  -1.850  1.00  1.00              
ATOM   1788  O   TRP A 222      32.374  30.784  -1.314  1.00  1.00              
ATOM   1789  N   SER A 223      32.579  28.524  -1.487  1.00  1.00              
ATOM   1790  CA  SER A 223      32.700  28.189  -0.111  1.00  1.00              
ATOM   1791  CB  SER A 223      32.390  26.735   0.181  1.00  1.00              
ATOM   1792  OG  SER A 223      32.530  26.477   1.568  1.00  1.00              
ATOM   1793  C   SER A 223      33.909  28.571   0.628  1.00  1.00              
ATOM   1794  O   SER A 223      34.850  27.794   0.758  1.00  1.00              
ATOM   1795  N   ASN A 224      33.792  29.774   1.221  1.00  1.00              
ATOM   1796  CA  ASN A 224      34.693  30.489   2.081  1.00  1.00              
ATOM   1797  CB  ASN A 224      35.136  29.693   3.320  1.00  1.00              
ATOM   1798  CG  ASN A 224      35.792  30.681   4.278  1.00  1.00              
ATOM   1799  OD1 ASN A 224      35.108  31.329   5.068  1.00  1.00              
ATOM   1800  ND2 ASN A 224      37.146  30.801   4.210  1.00  1.00              
ATOM   1801  C   ASN A 224      35.892  30.797   1.255  1.00  1.00              
ATOM   1802  O   ASN A 224      36.245  31.949   1.008  1.00  1.00              
ATOM   1803  N   THR A 225      36.591  29.729   0.864  1.00  1.00              
ATOM   1804  CA  THR A 225      37.687  29.722  -0.045  1.00  1.00              
ATOM   1805  CB  THR A 225      38.668  28.646   0.227  1.00  1.00              
ATOM   1806  OG1 THR A 225      39.708  28.725  -0.720  1.00  1.00              
ATOM   1807  CG2 THR A 225      37.986  27.295   0.037  1.00  1.00              
ATOM   1808  C   THR A 225      37.218  29.370  -1.387  1.00  1.00              
ATOM   1809  O   THR A 225      37.916  29.571  -2.371  1.00  1.00              
ATOM   1810  N   THR A 226      36.067  28.710  -1.476  1.00  1.00              
ATOM   1811  CA  THR A 226      35.872  28.200  -2.778  1.00  1.00              
ATOM   1812  CB  THR A 226      35.416  26.795  -2.812  1.00  1.00              
ATOM   1813  OG1 THR A 226      36.426  25.994  -2.227  1.00  1.00              
ATOM   1814  CG2 THR A 226      35.218  26.356  -4.259  1.00  1.00              
ATOM   1815  C   THR A 226      34.995  29.123  -3.390  1.00  1.00              
ATOM   1816  O   THR A 226      34.443  29.926  -2.682  1.00  1.00              
ATOM   1817  N   CYS A 227      34.973  29.125  -4.703  1.00  1.00              
ATOM   1818  CA  CYS A 227      34.182  29.965  -5.475  1.00  1.00              
ATOM   1819  CB  CYS A 227      35.119  30.943  -6.293  1.00  1.00              
ATOM   1820  SG  CYS A 227      35.357  32.735  -5.705  1.00  1.00              
ATOM   1821  C   CYS A 227      33.100  29.042  -6.168  1.00  1.00              
ATOM   1822  O   CYS A 227      33.450  28.004  -6.673  1.00  1.00              
ATOM   1823  N   GLN A 228      31.754  29.332  -6.108  1.00  1.00              
ATOM   1824  CA  GLN A 228      30.454  28.855  -6.424  1.00  1.00              
ATOM   1825  CB  GLN A 228      29.293  29.430  -5.602  1.00  1.00              
ATOM   1826  CG  GLN A 228      28.053  28.541  -5.714  1.00  1.00              
ATOM   1827  CD  GLN A 228      26.945  29.109  -4.845  1.00  1.00              
ATOM   1828  OE1 GLN A 228      27.100  29.290  -3.638  1.00  1.00              
ATOM   1829  NE2 GLN A 228      25.784  29.402  -5.486  1.00  1.00              
ATOM   1830  C   GLN A 228      30.313  29.214  -7.796  1.00  1.00              
ATOM   1831  O   GLN A 228      29.856  30.299  -8.116  1.00  1.00              
ATOM   1832  N   LYS A 229      30.710  28.263  -8.631  1.00  1.00              
ATOM   1833  CA  LYS A 229      30.793  28.542 -10.003  1.00  1.00              
ATOM   1834  CB  LYS A 229      31.201  27.349 -10.884  1.00  1.00              
ATOM   1835  CG  LYS A 229      32.654  26.907 -10.707  1.00  1.00              
ATOM   1836  CD  LYS A 229      32.989  25.630 -11.481  1.00  1.00              
ATOM   1837  CE  LYS A 229      32.843  25.796 -12.995  1.00  1.00              
ATOM   1838  NZ  LYS A 229      33.742  26.871 -13.473  1.00  1.00              
ATOM   1839  C   LYS A 229      29.460  29.005 -10.473  1.00  1.00              
ATOM   1840  O   LYS A 229      28.433  28.358 -10.277  1.00  1.00              
ATOM   1841  N   SER A 230      29.428  30.206 -11.063  1.00  1.00              
ATOM   1842  CA  SER A 230      28.168  30.560 -11.628  1.00  1.00              
ATOM   1843  CB  SER A 230      27.306  31.787 -11.254  1.00  1.00              
ATOM   1844  OG  SER A 230      26.674  31.567 -10.003  1.00  1.00              
ATOM   1845  C   SER A 230      28.403  30.733 -13.066  1.00  1.00              
ATOM   1846  O   SER A 230      29.526  30.647 -13.568  1.00  1.00              
ATOM   1847  N   CYS A 231      27.297  30.963 -13.772  1.00  1.00              
ATOM   1848  CA  CYS A 231      27.398  31.065 -15.183  1.00  1.00              
ATOM   1849  CB  CYS A 231      26.548  30.045 -15.961  1.00  1.00              
ATOM   1850  SG  CYS A 231      27.135  28.338 -15.753  1.00  1.00              
ATOM   1851  C   CYS A 231      26.937  32.392 -15.608  1.00  1.00              
ATOM   1852  O   CYS A 231      26.614  33.242 -14.779  1.00  1.00              
ATOM   1853  N   ALA A 232      26.964  32.607 -16.937  1.00  1.00              
ATOM   1854  CA  ALA A 232      26.396  33.813 -17.432  1.00  1.00              
ATOM   1855  CB  ALA A 232      26.393  33.915 -18.966  1.00  1.00              
ATOM   1856  C   ALA A 232      25.001  33.662 -16.951  1.00  1.00              
ATOM   1857  O   ALA A 232      24.398  32.608 -17.141  1.00  1.00              
ATOM   1858  N   TYR A 233      24.522  34.663 -16.197  1.00  1.00              
ATOM   1859  CA  TYR A 233      23.229  34.730 -15.571  1.00  1.00              
ATOM   1860  CB  TYR A 233      23.137  35.282 -14.155  1.00  1.00              
ATOM   1861  CG  TYR A 233      22.514  34.150 -13.393  1.00  1.00              
ATOM   1862  CD1 TYR A 233      21.491  33.375 -13.913  1.00  1.00              
ATOM   1863  CD2 TYR A 233      23.029  33.802 -12.166  1.00  1.00              
ATOM   1864  CE1 TYR A 233      20.954  32.324 -13.206  1.00  1.00              
ATOM   1865  CE2 TYR A 233      22.496  32.755 -11.451  1.00  1.00              
ATOM   1866  CZ  TYR A 233      21.456  32.017 -11.965  1.00  1.00              
ATOM   1867  OH  TYR A 233      20.918  30.943 -11.227  1.00  1.00              
ATOM   1868  C   TYR A 233      22.082  35.367 -16.273  1.00  1.00              
ATOM   1869  O   TYR A 233      21.035  35.436 -15.632  1.00  1.00              
ATOM   1870  N   ASP A 234      22.244  35.964 -17.471  1.00  1.00              
ATOM   1871  CA  ASP A 234      21.258  36.840 -18.073  1.00  1.00              
ATOM   1872  CB  ASP A 234      21.476  37.000 -19.586  1.00  1.00              
ATOM   1873  CG  ASP A 234      22.770  37.778 -19.779  1.00  1.00              
ATOM   1874  OD1 ASP A 234      22.898  38.867 -19.158  1.00  1.00              
ATOM   1875  OD2 ASP A 234      23.644  37.297 -20.548  1.00  1.00              
ATOM   1876  C   ASP A 234      19.856  36.338 -17.857  1.00  1.00              
ATOM   1877  O   ASP A 234      19.004  37.120 -17.438  1.00  1.00              
ATOM   1878  N   ARG A 235      19.567  35.040 -18.073  1.00  1.00              
ATOM   1879  CA  ARG A 235      18.242  34.601 -17.724  1.00  1.00              
ATOM   1880  CB  ARG A 235      17.162  34.936 -18.769  1.00  1.00              
ATOM   1881  CG  ARG A 235      16.719  36.397 -18.765  1.00  1.00              
ATOM   1882  CD  ARG A 235      15.606  36.711 -19.765  1.00  1.00              
ATOM   1883  NE  ARG A 235      15.298  38.161 -19.629  1.00  1.00              
ATOM   1884  CZ  ARG A 235      14.394  38.750 -20.464  1.00  1.00              
ATOM   1885  NH1 ARG A 235      13.764  38.006 -21.421  1.00  1.00              
ATOM   1886  NH2 ARG A 235      14.123  40.082 -20.343  1.00  1.00              
ATOM   1887  C   ARG A 235      18.225  33.114 -17.581  1.00  1.00              
ATOM   1888  O   ARG A 235      19.242  32.444 -17.741  1.00  1.00              
ATOM   1889  N   LEU A 236      17.064  32.563 -17.166  1.00  1.00              
ATOM   1890  CA  LEU A 236      16.961  31.134 -17.086  1.00  1.00              
ATOM   1891  CB  LEU A 236      16.237  30.544 -15.879  1.00  1.00              
ATOM   1892  CG  LEU A 236      17.291  30.535 -14.758  1.00  1.00              
ATOM   1893  CD1 LEU A 236      16.866  29.724 -13.526  1.00  1.00              
ATOM   1894  CD2 LEU A 236      18.643  30.082 -15.341  1.00  1.00              
ATOM   1895  C   LEU A 236      16.722  30.403 -18.363  1.00  1.00              
ATOM   1896  O   LEU A 236      16.882  29.185 -18.397  1.00  1.00              
ATOM   1897  N   LEU A 237      16.078  31.022 -19.360  1.00  1.00              
ATOM   1898  CA  LEU A 237      16.113  30.431 -20.673  1.00  1.00              
ATOM   1899  CB  LEU A 237      14.798  30.593 -21.471  1.00  1.00              
ATOM   1900  CG  LEU A 237      13.575  29.928 -20.811  1.00  1.00              
ATOM   1901  CD1 LEU A 237      13.746  28.403 -20.728  1.00  1.00              
ATOM   1902  CD2 LEU A 237      13.240  30.572 -19.454  1.00  1.00              
ATOM   1903  C   LEU A 237      17.285  30.946 -21.508  1.00  1.00              
ATOM   1904  O   LEU A 237      17.912  30.174 -22.230  1.00  1.00              
ATOM   1905  N   PRO A 238      17.531  32.256 -21.472  1.00  1.00              
ATOM   1906  CA  PRO A 238      18.523  32.919 -22.318  1.00  1.00              
ATOM   1907  CD  PRO A 238      16.379  33.141 -21.307  1.00  1.00              
ATOM   1908  CB  PRO A 238      17.970  34.303 -22.650  1.00  1.00              
ATOM   1909  CG  PRO A 238      16.467  34.193 -22.412  1.00  1.00              
ATOM   1910  C   PRO A 238      19.958  33.107 -21.952  1.00  1.00              
ATOM   1911  O   PRO A 238      20.612  33.899 -22.627  1.00  1.00              
ATOM   1912  N   THR A 239      20.508  32.485 -20.921  1.00  1.00              
ATOM   1913  CA  THR A 239      21.759  33.033 -20.526  1.00  1.00              
ATOM   1914  CB  THR A 239      22.039  32.903 -19.095  1.00  1.00              
ATOM   1915  OG1 THR A 239      23.029  33.871 -18.854  1.00  1.00              
ATOM   1916  CG2 THR A 239      22.491  31.490 -18.724  1.00  1.00              
ATOM   1917  C   THR A 239      22.948  32.793 -21.417  1.00  1.00              
ATOM   1918  O   THR A 239      23.996  33.395 -21.184  1.00  1.00              
ATOM   1919  N   LYS A 240      22.854  31.857 -22.382  1.00  1.00              
ATOM   1920  CA  LYS A 240      23.891  31.490 -23.316  1.00  1.00              
ATOM   1921  CB  LYS A 240      25.209  32.293 -23.332  1.00  1.00              
ATOM   1922  CG  LYS A 240      26.265  31.698 -24.266  1.00  1.00              
ATOM   1923  CD  LYS A 240      27.424  32.640 -24.583  1.00  1.00              
ATOM   1924  CE  LYS A 240      27.076  33.683 -25.644  1.00  1.00              
ATOM   1925  NZ  LYS A 240      26.797  33.021 -26.938  1.00  1.00              
ATOM   1926  C   LYS A 240      24.211  30.129 -22.878  1.00  1.00              
ATOM   1927  O   LYS A 240      23.640  29.159 -23.370  1.00  1.00              
ATOM   1928  N   GLU A 241      25.172  30.014 -21.951  1.00  1.00              
ATOM   1929  CA  GLU A 241      25.251  28.717 -21.402  1.00  1.00              
ATOM   1930  CB  GLU A 241      26.600  28.365 -20.756  1.00  1.00              
ATOM   1931  CG  GLU A 241      27.149  29.372 -19.751  1.00  1.00              
ATOM   1932  CD  GLU A 241      28.603  28.970 -19.557  1.00  1.00              
ATOM   1933  OE1 GLU A 241      29.137  28.286 -20.468  1.00  1.00              
ATOM   1934  OE2 GLU A 241      29.200  29.331 -18.510  1.00  1.00              
ATOM   1935  C   GLU A 241      24.123  28.684 -20.434  1.00  1.00              
ATOM   1936  O   GLU A 241      24.099  29.404 -19.436  1.00  1.00              
ATOM   1937  N   ILE A 242      23.077  27.928 -20.803  1.00  1.00              
ATOM   1938  CA  ILE A 242      21.992  27.740 -19.889  1.00  1.00              
ATOM   1939  CB  ILE A 242      20.604  28.002 -20.409  1.00  1.00              
ATOM   1940  CG2 ILE A 242      19.673  27.462 -19.320  1.00  1.00              
ATOM   1941  CG1 ILE A 242      20.282  29.481 -20.652  1.00  1.00              
ATOM   1942  CD1 ILE A 242      19.925  30.209 -19.358  1.00  1.00              
ATOM   1943  C   ILE A 242      22.022  26.280 -19.605  1.00  1.00              
ATOM   1944  O   ILE A 242      21.613  25.477 -20.437  1.00  1.00              
ATOM   1945  N   GLY A 243      22.517  25.877 -18.428  1.00  1.00              
ATOM   1946  CA  GLY A 243      22.512  24.479 -18.159  1.00  1.00              
ATOM   1947  C   GLY A 243      23.868  23.900 -18.461  1.00  1.00              
ATOM   1948  O   GLY A 243      24.222  22.902 -17.837  1.00  1.00              
ATOM   1949  N   PRO A 244      24.621  24.395 -19.424  1.00  1.00              
ATOM   1950  CA  PRO A 244      25.980  23.985 -19.484  1.00  1.00              
ATOM   1951  CD  PRO A 244      24.127  24.429 -20.786  1.00  1.00              
ATOM   1952  CB  PRO A 244      26.459  24.041 -20.931  1.00  1.00              
ATOM   1953  CG  PRO A 244      25.329  24.738 -21.673  1.00  1.00              
ATOM   1954  C   PRO A 244      26.722  24.902 -18.580  1.00  1.00              
ATOM   1955  O   PRO A 244      26.245  25.995 -18.274  1.00  1.00              
ATOM   1956  N   GLY A 245      27.912  24.473 -18.168  1.00  1.00              
ATOM   1957  CA  GLY A 245      28.668  25.183 -17.198  1.00  1.00              
ATOM   1958  C   GLY A 245      29.625  26.096 -17.890  1.00  1.00              
ATOM   1959  O   GLY A 245      29.639  26.206 -19.114  1.00  1.00              
ATOM   1960  N   CYS A 246      30.497  26.741 -17.092  1.00  1.00              
ATOM   1961  CA  CYS A 246      31.402  27.729 -17.605  1.00  1.00              
ATOM   1962  CB  CYS A 246      31.517  28.897 -16.610  1.00  1.00              
ATOM   1963  SG  CYS A 246      32.357  30.361 -17.256  1.00  1.00              
ATOM   1964  C   CYS A 246      32.774  27.131 -17.788  1.00  1.00              
ATOM   1965  O   CYS A 246      33.113  26.126 -17.167  1.00  1.00              
ATOM   1966  N   ASP A 247      33.610  27.769 -18.644  1.00  1.00              
ATOM   1967  CA  ASP A 247      34.870  27.194 -19.034  1.00  1.00              
ATOM   1968  CB  ASP A 247      34.725  26.629 -20.457  1.00  1.00              
ATOM   1969  CG  ASP A 247      35.823  25.652 -20.824  1.00  1.00              
ATOM   1970  OD1 ASP A 247      37.030  25.978 -20.677  1.00  1.00              
ATOM   1971  OD2 ASP A 247      35.441  24.550 -21.295  1.00  1.00              
ATOM   1972  C   ASP A 247      35.983  28.193 -19.082  1.00  1.00              
ATOM   1973  O   ASP A 247      36.143  28.891 -20.081  1.00  1.00              
ATOM   1974  N   ALA A 248      36.798  28.230 -18.008  1.00  1.00              
ATOM   1975  CA  ALA A 248      37.942  29.083 -17.819  1.00  1.00              
ATOM   1976  CB  ALA A 248      38.905  29.102 -19.021  1.00  1.00              
ATOM   1977  C   ALA A 248      37.386  30.452 -17.635  1.00  1.00              
ATOM   1978  O   ALA A 248      37.292  30.955 -16.521  1.00  1.00              
ATOM   1979  N   ASN A 249      36.838  31.017 -18.721  1.00  1.00              
ATOM   1980  CA  ASN A 249      36.288  32.334 -18.711  1.00  1.00              
ATOM   1981  CB  ASN A 249      37.130  33.359 -19.492  1.00  1.00              
ATOM   1982  CG  ASN A 249      38.375  33.694 -18.680  1.00  1.00              
ATOM   1983  OD1 ASN A 249      39.334  32.925 -18.632  1.00  1.00              
ATOM   1984  ND2 ASN A 249      38.365  34.887 -18.027  1.00  1.00              
ATOM   1985  C   ASN A 249      34.970  32.210 -19.410  1.00  1.00              
ATOM   1986  O   ASN A 249      34.235  31.250 -19.211  1.00  1.00              
ATOM   1987  N   GLY A 250      34.686  33.155 -20.316  1.00  1.00              
ATOM   1988  CA  GLY A 250      33.430  33.362 -20.985  1.00  1.00              
ATOM   1989  C   GLY A 250      32.900  32.207 -21.802  1.00  1.00              
ATOM   1990  O   GLY A 250      31.711  32.201 -22.109  1.00  1.00              
ATOM   1991  N   ASP A 251      33.728  31.254 -22.268  1.00  1.00              
ATOM   1992  CA  ASP A 251      33.230  30.238 -23.172  1.00  1.00              
ATOM   1993  CB  ASP A 251      34.334  29.310 -23.707  1.00  1.00              
ATOM   1994  CG  ASP A 251      35.062  30.011 -24.839  1.00  1.00              
ATOM   1995  OD1 ASP A 251      34.379  30.335 -25.846  1.00  1.00              
ATOM   1996  OD2 ASP A 251      36.297  30.231 -24.720  1.00  1.00              
ATOM   1997  C   ASP A 251      32.203  29.338 -22.547  1.00  1.00              
ATOM   1998  O   ASP A 251      32.296  28.979 -21.375  1.00  1.00              
ATOM   1999  N   ARG A 252      31.195  28.947 -23.368  1.00  1.00              
ATOM   2000  CA  ARG A 252      30.127  28.056 -23.009  1.00  1.00              
ATOM   2001  CB  ARG A 252      28.835  28.348 -23.783  1.00  1.00              
ATOM   2002  CG  ARG A 252      27.665  27.467 -23.361  1.00  1.00              
ATOM   2003  CD  ARG A 252      26.595  27.336 -24.442  1.00  1.00              
ATOM   2004  NE  ARG A 252      25.930  28.655 -24.634  1.00  1.00              
ATOM   2005  CZ  ARG A 252      25.477  28.998 -25.875  1.00  1.00              
ATOM   2006  NH1 ARG A 252      25.792  28.222 -26.952  1.00  1.00              
ATOM   2007  NH2 ARG A 252      24.700  30.105 -26.051  1.00  1.00              
ATOM   2008  C   ARG A 252      30.565  26.660 -23.347  1.00  1.00              
ATOM   2009  O   ARG A 252      31.214  26.441 -24.367  1.00  1.00              
ATOM   2010  N   CYS A 253      30.184  25.673 -22.502  1.00  1.00              
ATOM   2011  CA  CYS A 253      30.584  24.298 -22.655  1.00  1.00              
ATOM   2012  CB  CYS A 253      30.304  23.455 -21.403  1.00  1.00              
ATOM   2013  SG  CYS A 253      31.247  23.983 -19.945  1.00  1.00              
ATOM   2014  C   CYS A 253      29.828  23.673 -23.799  1.00  1.00              
ATOM   2015  O   CYS A 253      29.110  24.343 -24.541  1.00  1.00              
ATOM   2016  N   HIS A 254      30.021  22.353 -24.025  1.00  1.00              
ATOM   2017  CA  HIS A 254      29.230  21.758 -25.063  1.00  1.00              
ATOM   2018  ND1 HIS A 254      30.404  19.247 -27.706  1.00  1.00              
ATOM   2019  CG  HIS A 254      30.018  20.359 -26.998  1.00  1.00              
ATOM   2020  CB  HIS A 254      29.601  20.349 -25.557  1.00  1.00              
ATOM   2021  NE2 HIS A 254      30.479  20.951 -29.126  1.00  1.00              
ATOM   2022  CD2 HIS A 254      30.061  21.390 -27.882  1.00  1.00              
ATOM   2023  CE1 HIS A 254      30.670  19.655 -28.971  1.00  1.00              
ATOM   2024  C   HIS A 254      27.790  21.739 -24.673  1.00  1.00              
ATOM   2025  O   HIS A 254      27.430  21.708 -23.497  1.00  1.00              
ATOM   2026  N   ASP A 255      26.926  21.722 -25.703  1.00  1.00              
ATOM   2027  CA  ASP A 255      25.501  21.831 -25.571  1.00  1.00              
ATOM   2028  CB  ASP A 255      24.787  21.678 -26.929  1.00  1.00              
ATOM   2029  CG  ASP A 255      23.299  21.967 -26.767  1.00  1.00              
ATOM   2030  OD1 ASP A 255      22.852  22.215 -25.615  1.00  1.00              
ATOM   2031  OD2 ASP A 255      22.585  21.940 -27.805  1.00  1.00              
ATOM   2032  C   ASP A 255      25.002  20.753 -24.655  1.00  1.00              
ATOM   2033  O   ASP A 255      24.150  20.997 -23.803  1.00  1.00              
ATOM   2034  N   GLN A 256      25.542  19.537 -24.821  1.00  1.00              
ATOM   2035  CA  GLN A 256      25.260  18.327 -24.103  1.00  1.00              
ATOM   2036  CB  GLN A 256      25.762  17.061 -24.827  1.00  1.00              
ATOM   2037  CG  GLN A 256      24.976  16.720 -26.102  1.00  1.00              
ATOM   2038  CD  GLN A 256      23.660  16.054 -25.710  1.00  1.00              
ATOM   2039  OE1 GLN A 256      23.632  15.174 -24.851  1.00  1.00              
ATOM   2040  NE2 GLN A 256      22.539  16.480 -26.352  1.00  1.00              
ATOM   2041  C   GLN A 256      25.840  18.355 -22.708  1.00  1.00              
ATOM   2042  O   GLN A 256      25.726  17.358 -21.995  1.00  1.00              
ATOM   2043  N   CYS A 257      26.608  19.410 -22.338  1.00  1.00              
ATOM   2044  CA  CYS A 257      27.314  19.441 -21.076  1.00  1.00              
ATOM   2045  CB  CYS A 257      28.767  19.899 -21.295  1.00  1.00              
ATOM   2046  SG  CYS A 257      29.449  19.116 -22.792  1.00  1.00              
ATOM   2047  C   CYS A 257      26.706  20.324 -20.003  1.00  1.00              
ATOM   2048  O   CYS A 257      26.036  21.329 -20.258  1.00  1.00              
ATOM   2049  N   VAL A 258      27.026  19.954 -18.737  1.00  1.00              
ATOM   2050  CA  VAL A 258      26.537  20.553 -17.532  1.00  1.00              
ATOM   2051  CB  VAL A 258      25.688  19.628 -16.706  1.00  1.00              
ATOM   2052  CG1 VAL A 258      26.509  18.447 -16.177  1.00  1.00              
ATOM   2053  CG2 VAL A 258      24.998  20.469 -15.627  1.00  1.00              
ATOM   2054  C   VAL A 258      27.655  21.201 -16.740  1.00  1.00              
ATOM   2055  O   VAL A 258      28.243  22.149 -17.222  1.00  1.00              
ATOM   2056  N   GLY A 259      28.039  20.730 -15.541  1.00  1.00              
ATOM   2057  CA  GLY A 259      28.846  21.499 -14.600  1.00  1.00              
ATOM   2058  C   GLY A 259      30.176  22.040 -15.047  1.00  1.00              
ATOM   2059  O   GLY A 259      30.487  23.179 -14.695  1.00  1.00              
ATOM   2060  N   GLY A 260      31.027  21.275 -15.760  1.00  1.00              
ATOM   2061  CA  GLY A 260      32.297  21.847 -16.139  1.00  1.00              
ATOM   2062  C   GLY A 260      32.927  20.956 -17.166  1.00  1.00              
ATOM   2063  O   GLY A 260      32.869  19.737 -17.036  1.00  1.00              
ATOM   2064  N   CYS A 261      33.554  21.535 -18.219  1.00  1.00              
ATOM   2065  CA  CYS A 261      34.205  20.688 -19.184  1.00  1.00              
ATOM   2066  CB  CYS A 261      33.430  20.448 -20.497  1.00  1.00              
ATOM   2067  SG  CYS A 261      33.135  21.933 -21.492  1.00  1.00              
ATOM   2068  C   CYS A 261      35.543  21.276 -19.461  1.00  1.00              
ATOM   2069  O   CYS A 261      35.731  22.483 -19.304  1.00  1.00              
ATOM   2070  N   GLU A 262      36.512  20.431 -19.881  1.00  1.00              
ATOM   2071  CA  GLU A 262      37.852  20.927 -19.996  1.00  1.00              
ATOM   2072  CB  GLU A 262      38.879  19.882 -20.464  1.00  1.00              
ATOM   2073  CG  GLU A 262      40.314  20.412 -20.384  1.00  1.00              
ATOM   2074  CD  GLU A 262      41.280  19.245 -20.525  1.00  1.00              
ATOM   2075  OE1 GLU A 262      41.174  18.501 -21.536  1.00  1.00              
ATOM   2076  OE2 GLU A 262      42.138  19.081 -19.616  1.00  1.00              
ATOM   2077  C   GLU A 262      37.877  22.075 -20.949  1.00  1.00              
ATOM   2078  O   GLU A 262      38.203  23.195 -20.566  1.00  1.00              
ATOM   2079  N   ARG A 263      37.445  21.861 -22.199  1.00  1.00              
ATOM   2080  CA  ARG A 263      37.436  22.950 -23.127  1.00  1.00              
ATOM   2081  CB  ARG A 263      38.377  22.761 -24.323  1.00  1.00              
ATOM   2082  CG  ARG A 263      39.847  22.718 -23.922  1.00  1.00              
ATOM   2083  CD  ARG A 263      40.410  24.078 -23.510  1.00  1.00              
ATOM   2084  NE  ARG A 263      40.451  24.934 -24.728  1.00  1.00              
ATOM   2085  CZ  ARG A 263      41.529  24.869 -25.562  1.00  1.00              
ATOM   2086  NH1 ARG A 263      42.551  24.008 -25.286  1.00  1.00              
ATOM   2087  NH2 ARG A 263      41.584  25.661 -26.672  1.00  1.00              
ATOM   2088  C   ARG A 263      36.055  22.974 -23.671  1.00  1.00              
ATOM   2089  O   ARG A 263      35.270  22.057 -23.442  1.00  1.00              
ATOM   2090  N   VAL A 264      35.693  24.043 -24.389  1.00  1.00              
ATOM   2091  CA  VAL A 264      34.350  24.068 -24.872  1.00  1.00              
ATOM   2092  CB  VAL A 264      33.725  25.416 -24.762  1.00  1.00              
ATOM   2093  CG1 VAL A 264      33.607  25.721 -23.259  1.00  1.00              
ATOM   2094  CG2 VAL A 264      34.590  26.430 -25.525  1.00  1.00              
ATOM   2095  C   VAL A 264      34.286  23.578 -26.279  1.00  1.00              
ATOM   2096  O   VAL A 264      35.296  23.458 -26.970  1.00  1.00              
ATOM   2097  N   ASN A 265      33.048  23.258 -26.704  1.00  1.00              
ATOM   2098  CA  ASN A 265      32.699  22.742 -27.998  1.00  1.00              
ATOM   2099  CB  ASN A 265      33.187  23.583 -29.188  1.00  1.00              
ATOM   2100  CG  ASN A 265      32.240  24.768 -29.350  1.00  1.00              
ATOM   2101  OD1 ASN A 265      32.603  25.818 -29.878  1.00  1.00              
ATOM   2102  ND2 ASN A 265      30.975  24.590 -28.883  1.00  1.00              
ATOM   2103  C   ASN A 265      33.193  21.344 -28.154  1.00  1.00              
ATOM   2104  O   ASN A 265      33.230  20.816 -29.265  1.00  1.00              
ATOM   2105  N   ASP A 266      33.569  20.697 -27.037  1.00  1.00              
ATOM   2106  CA  ASP A 266      33.922  19.312 -27.090  1.00  1.00              
ATOM   2107  CB  ASP A 266      35.398  18.989 -26.828  1.00  1.00              
ATOM   2108  CG  ASP A 266      36.087  19.073 -28.179  1.00  1.00              
ATOM   2109  OD1 ASP A 266      35.474  18.582 -29.165  1.00  1.00              
ATOM   2110  OD2 ASP A 266      37.218  19.622 -28.252  1.00  1.00              
ATOM   2111  C   ASP A 266      33.089  18.579 -26.103  1.00  1.00              
ATOM   2112  O   ASP A 266      33.031  18.936 -24.928  1.00  1.00              
ATOM   2113  N   ALA A 267      32.297  17.627 -26.626  1.00  1.00              
ATOM   2114  CA  ALA A 267      31.478  16.729 -25.862  1.00  1.00              
ATOM   2115  CB  ALA A 267      30.386  16.059 -26.705  1.00  1.00              
ATOM   2116  C   ALA A 267      32.334  15.655 -25.253  1.00  1.00              
ATOM   2117  O   ALA A 267      32.107  15.193 -24.136  1.00  1.00              
ATOM   2118  N   THR A 268      33.340  15.187 -26.011  1.00  1.00              
ATOM   2119  CA  THR A 268      34.150  14.109 -25.516  1.00  1.00              
ATOM   2120  CB  THR A 268      35.128  13.603 -26.535  1.00  1.00              
ATOM   2121  OG1 THR A 268      34.440  13.186 -27.706  1.00  1.00              
ATOM   2122  CG2 THR A 268      35.877  12.405 -25.928  1.00  1.00              
ATOM   2123  C   THR A 268      34.905  14.604 -24.323  1.00  1.00              
ATOM   2124  O   THR A 268      35.063  13.902 -23.326  1.00  1.00              
ATOM   2125  N   ALA A 269      35.376  15.854 -24.433  1.00  1.00              
ATOM   2126  CA  ALA A 269      36.145  16.625 -23.501  1.00  1.00              
ATOM   2127  CB  ALA A 269      36.643  17.950 -24.105  1.00  1.00              
ATOM   2128  C   ALA A 269      35.348  16.972 -22.260  1.00  1.00              
ATOM   2129  O   ALA A 269      35.930  17.441 -21.285  1.00  1.00              
ATOM   2130  N   CYS A 270      33.998  16.915 -22.303  1.00  1.00              
ATOM   2131  CA  CYS A 270      33.177  17.348 -21.187  1.00  1.00              
ATOM   2132  CB  CYS A 270      31.726  17.696 -21.551  1.00  1.00              
ATOM   2133  SG  CYS A 270      31.465  19.175 -22.556  1.00  1.00              
ATOM   2134  C   CYS A 270      32.986  16.333 -20.079  1.00  1.00              
ATOM   2135  O   CYS A 270      33.287  15.142 -20.202  1.00  1.00              
ATOM   2136  N   HIS A 271      32.614  16.834 -18.872  1.00  1.00              
ATOM   2137  CA  HIS A 271      32.280  15.900 -17.840  1.00  1.00              
ATOM   2138  ND1 HIS A 271      34.204  14.726 -15.518  1.00  1.00              
ATOM   2139  CG  HIS A 271      32.976  15.350 -15.505  1.00  1.00              
ATOM   2140  CB  HIS A 271      32.618  16.447 -16.452  1.00  1.00              
ATOM   2141  NE2 HIS A 271      33.030  13.785 -13.886  1.00  1.00              
ATOM   2142  CD2 HIS A 271      32.270  14.763 -14.503  1.00  1.00              
ATOM   2143  CE1 HIS A 271      34.182  13.799 -14.528  1.00  1.00              
ATOM   2144  C   HIS A 271      30.851  15.368 -17.849  1.00  1.00              
ATOM   2145  O   HIS A 271      30.518  14.469 -18.616  1.00  1.00              
ATOM   2146  N   ALA A 272      29.919  16.027 -17.097  1.00  1.00              
ATOM   2147  CA  ALA A 272      28.569  15.527 -16.946  1.00  1.00              
ATOM   2148  CB  ALA A 272      27.905  15.912 -15.608  1.00  1.00              
ATOM   2149  C   ALA A 272      27.709  16.004 -18.061  1.00  1.00              
ATOM   2150  O   ALA A 272      27.649  17.198 -18.350  1.00  1.00              
ATOM   2151  N   CYS A 273      26.947  15.052 -18.633  1.00  1.00              
ATOM   2152  CA  CYS A 273      26.171  15.241 -19.823  1.00  1.00              
ATOM   2153  CB  CYS A 273      26.406  14.050 -20.742  1.00  1.00              
ATOM   2154  SG  CYS A 273      26.006  14.400 -22.452  1.00  1.00              
ATOM   2155  C   CYS A 273      24.727  15.215 -19.435  1.00  1.00              
ATOM   2156  O   CYS A 273      24.304  14.301 -18.736  1.00  1.00              
ATOM   2157  N   LYS A 274      23.922  16.193 -19.907  1.00  1.00              
ATOM   2158  CA  LYS A 274      22.525  16.236 -19.554  1.00  1.00              
ATOM   2159  CB  LYS A 274      21.755  17.465 -20.056  1.00  1.00              
ATOM   2160  CG  LYS A 274      22.106  18.741 -19.290  1.00  1.00              
ATOM   2161  CD  LYS A 274      21.853  18.647 -17.782  1.00  1.00              
ATOM   2162  CE  LYS A 274      20.409  18.931 -17.373  1.00  1.00              
ATOM   2163  NZ  LYS A 274      20.051  20.328 -17.699  1.00  1.00              
ATOM   2164  C   LYS A 274      21.852  15.004 -20.089  1.00  1.00              
ATOM   2165  O   LYS A 274      20.837  14.556 -19.558  1.00  1.00              
ATOM   2166  N   ASN A 275      22.377  14.436 -21.189  1.00  1.00              
ATOM   2167  CA  ASN A 275      21.794  13.253 -21.750  1.00  1.00              
ATOM   2168  CB  ASN A 275      21.584  13.320 -23.272  1.00  1.00              
ATOM   2169  CG  ASN A 275      20.437  14.272 -23.579  1.00  1.00              
ATOM   2170  OD1 ASN A 275      20.489  15.038 -24.540  1.00  1.00              
ATOM   2171  ND2 ASN A 275      19.362  14.211 -22.749  1.00  1.00              
ATOM   2172  C   ASN A 275      22.731  12.106 -21.516  1.00  1.00              
ATOM   2173  O   ASN A 275      23.620  12.162 -20.668  1.00  1.00              
ATOM   2174  N   VAL A 276      22.520  11.024 -22.292  1.00  1.00              
ATOM   2175  CA  VAL A 276      23.199   9.760 -22.176  1.00  1.00              
ATOM   2176  CB  VAL A 276      22.444   8.655 -22.859  1.00  1.00              
ATOM   2177  CG1 VAL A 276      22.507   8.874 -24.375  1.00  1.00              
ATOM   2178  CG2 VAL A 276      22.984   7.300 -22.388  1.00  1.00              
ATOM   2179  C   VAL A 276      24.609   9.790 -22.698  1.00  1.00              
ATOM   2180  O   VAL A 276      24.919  10.540 -23.615  1.00  1.00              
ATOM   2181  N   TYR A 277      25.477   8.907 -22.136  1.00  1.00              
ATOM   2182  CA  TYR A 277      26.901   8.785 -22.375  1.00  1.00              
ATOM   2183  CB  TYR A 277      27.731   8.266 -21.188  1.00  1.00              
ATOM   2184  CG  TYR A 277      27.970   9.245 -20.094  1.00  1.00              
ATOM   2185  CD1 TYR A 277      27.101   9.378 -19.038  1.00  1.00              
ATOM   2186  CD2 TYR A 277      29.118  10.003 -20.117  1.00  1.00              
ATOM   2187  CE1 TYR A 277      27.374  10.275 -18.030  1.00  1.00              
ATOM   2188  CE2 TYR A 277      29.396  10.899 -19.115  1.00  1.00              
ATOM   2189  CZ  TYR A 277      28.519  11.036 -18.068  1.00  1.00              
ATOM   2190  OH  TYR A 277      28.799  11.953 -17.034  1.00  1.00              
ATOM   2191  C   TYR A 277      27.165   7.707 -23.368  1.00  1.00              
ATOM   2192  O   TYR A 277      26.512   6.663 -23.358  1.00  1.00              
ATOM   2193  N   HIS A 278      28.186   7.923 -24.230  1.00  1.00              
ATOM   2194  CA  HIS A 278      28.340   6.966 -25.289  1.00  1.00              
ATOM   2195  ND1 HIS A 278      25.523   5.849 -27.259  1.00  1.00              
ATOM   2196  CG  HIS A 278      26.793   6.378 -27.347  1.00  1.00              
ATOM   2197  CB  HIS A 278      27.328   7.381 -26.373  1.00  1.00              
ATOM   2198  NE2 HIS A 278      26.405   5.077 -29.146  1.00  1.00              
ATOM   2199  CD2 HIS A 278      27.320   5.891 -28.501  1.00  1.00              
ATOM   2200  CE1 HIS A 278      25.342   5.083 -28.363  1.00  1.00              
ATOM   2201  C   HIS A 278      29.740   7.048 -25.854  1.00  1.00              
ATOM   2202  O   HIS A 278      30.029   7.910 -26.681  1.00  1.00              
ATOM   2203  N   LYS A 279      30.639   6.129 -25.433  1.00  1.00              
ATOM   2204  CA  LYS A 279      31.994   5.996 -25.919  1.00  1.00              
ATOM   2205  CB  LYS A 279      32.094   5.401 -27.339  1.00  1.00              
ATOM   2206  CG  LYS A 279      31.494   6.271 -28.446  1.00  1.00              
ATOM   2207  CD  LYS A 279      31.849   5.784 -29.852  1.00  1.00              
ATOM   2208  CE  LYS A 279      31.256   6.640 -30.973  1.00  1.00              
ATOM   2209  NZ  LYS A 279      31.656   6.097 -32.290  1.00  1.00              
ATOM   2210  C   LYS A 279      32.758   7.286 -25.868  1.00  1.00              
ATOM   2211  O   LYS A 279      33.533   7.580 -26.778  1.00  1.00              
ATOM   2212  N   GLY A 280      32.591   8.076 -24.787  1.00  1.00              
ATOM   2213  CA  GLY A 280      33.360   9.280 -24.627  1.00  1.00              
ATOM   2214  C   GLY A 280      32.665  10.433 -25.274  1.00  1.00              
ATOM   2215  O   GLY A 280      33.190  11.546 -25.301  1.00  1.00              
ATOM   2216  N   LYS A 281      31.461  10.202 -25.823  1.00  1.00              
ATOM   2217  CA  LYS A 281      30.784  11.293 -26.450  1.00  1.00              
ATOM   2218  CB  LYS A 281      30.602  11.089 -27.961  1.00  1.00              
ATOM   2219  CG  LYS A 281      30.111  12.333 -28.698  1.00  1.00              
ATOM   2220  CD  LYS A 281      30.245  12.219 -30.216  1.00  1.00              
ATOM   2221  CE  LYS A 281      31.697  12.251 -30.698  1.00  1.00              
ATOM   2222  NZ  LYS A 281      31.754  12.087 -32.167  1.00  1.00              
ATOM   2223  C   LYS A 281      29.429  11.447 -25.825  1.00  1.00              
ATOM   2224  O   LYS A 281      28.758  10.469 -25.499  1.00  1.00              
ATOM   2225  N   CYS A 282      29.015  12.714 -25.619  1.00  1.00              
ATOM   2226  CA  CYS A 282      27.717  13.053 -25.124  1.00  1.00              
ATOM   2227  CB  CYS A 282      27.574  14.554 -24.854  1.00  1.00              
ATOM   2228  SG  CYS A 282      27.817  14.975 -23.129  1.00  1.00              
ATOM   2229  C   CYS A 282      26.780  12.837 -26.250  1.00  1.00              
ATOM   2230  O   CYS A 282      26.886  13.485 -27.289  1.00  1.00              
ATOM   2231  N   ILE A 283      25.803  11.950 -26.046  1.00  1.00              
ATOM   2232  CA  ILE A 283      24.915  11.617 -27.109  1.00  1.00              
ATOM   2233  CB  ILE A 283      25.035  10.150 -27.415  1.00  1.00              
ATOM   2234  CG2 ILE A 283      24.838   9.384 -26.105  1.00  1.00              
ATOM   2235  CG1 ILE A 283      24.176   9.702 -28.601  1.00  1.00              
ATOM   2236  CD1 ILE A 283      24.498   8.281 -29.069  1.00  1.00              
ATOM   2237  C   ILE A 283      23.536  12.008 -26.691  1.00  1.00              
ATOM   2238  O   ILE A 283      23.091  11.660 -25.600  1.00  1.00              
ATOM   2239  N   GLU A 284      22.819  12.773 -27.544  1.00  1.00              
ATOM   2240  CA  GLU A 284      21.528  13.215 -27.108  1.00  1.00              
ATOM   2241  CB  GLU A 284      20.888  14.217 -28.076  1.00  1.00              
ATOM   2242  CG  GLU A 284      20.964  13.799 -29.537  1.00  1.00              
ATOM   2243  CD  GLU A 284      20.774  15.066 -30.351  1.00  1.00              
ATOM   2244  OE1 GLU A 284      20.713  16.162 -29.733  1.00  1.00              
ATOM   2245  OE2 GLU A 284      20.694  14.956 -31.603  1.00  1.00              
ATOM   2246  C   GLU A 284      20.659  12.030 -26.819  1.00  1.00              
ATOM   2247  O   GLU A 284      20.152  11.918 -25.701  1.00  1.00              
ATOM   2248  N   LYS A 285      20.511  11.078 -27.762  1.00  1.00              
ATOM   2249  CA  LYS A 285      19.737   9.911 -27.436  1.00  1.00              
ATOM   2250  CB  LYS A 285      18.491   9.668 -28.304  1.00  1.00              
ATOM   2251  CG  LYS A 285      17.732   8.408 -27.872  1.00  1.00              
ATOM   2252  CD  LYS A 285      16.352   8.238 -28.506  1.00  1.00              
ATOM   2253  CE  LYS A 285      15.217   8.887 -27.710  1.00  1.00              
ATOM   2254  NZ  LYS A 285      15.233  10.352 -27.910  1.00  1.00              
ATOM   2255  C   LYS A 285      20.622   8.730 -27.633  1.00  1.00              
ATOM   2256  O   LYS A 285      21.605   8.795 -28.366  1.00  1.00              
ATOM   2257  N   CYS A 286      20.291   7.602 -26.985  1.00  1.00              
ATOM   2258  CA  CYS A 286      21.128   6.445 -27.065  1.00  1.00              
ATOM   2259  CB  CYS A 286      20.614   5.319 -26.167  1.00  1.00              
ATOM   2260  SG  CYS A 286      21.824   4.013 -25.854  1.00  1.00              
ATOM   2261  C   CYS A 286      21.187   5.961 -28.493  1.00  1.00              
ATOM   2262  O   CYS A 286      22.238   5.523 -28.942  1.00  1.00              
ATOM   2263  N   ASP A 287      20.070   6.016 -29.251  1.00  1.00              
ATOM   2264  CA  ASP A 287      20.008   5.589 -30.632  1.00  1.00              
ATOM   2265  CB  ASP A 287      21.310   5.707 -31.466  1.00  1.00              
ATOM   2266  CG  ASP A 287      21.002   5.635 -32.955  1.00  1.00              
ATOM   2267  OD1 ASP A 287      19.871   6.023 -33.354  1.00  1.00              
ATOM   2268  OD2 ASP A 287      21.908   5.201 -33.716  1.00  1.00              
ATOM   2269  C   ASP A 287      19.472   4.182 -30.682  1.00  1.00              
ATOM   2270  O   ASP A 287      19.097   3.615 -29.661  1.00  1.00              
ATOM   2271  N   ALA A 288      19.347   3.608 -31.895  1.00  1.00              
ATOM   2272  CA  ALA A 288      18.719   2.327 -32.103  1.00  1.00              
ATOM   2273  CB  ALA A 288      18.491   2.027 -33.592  1.00  1.00              
ATOM   2274  C   ALA A 288      19.441   1.132 -31.549  1.00  1.00              
ATOM   2275  O   ALA A 288      18.835   0.297 -30.881  1.00  1.00              
ATOM   2276  N   HIS A 289      20.751   1.007 -31.811  1.00  1.00              
ATOM   2277  CA  HIS A 289      21.469  -0.185 -31.456  1.00  1.00              
ATOM   2278  ND1 HIS A 289      24.703  -1.882 -32.653  1.00  1.00              
ATOM   2279  CG  HIS A 289      23.530  -1.564 -32.006  1.00  1.00              
ATOM   2280  CB  HIS A 289      22.881  -0.212 -32.064  1.00  1.00              
ATOM   2281  NE2 HIS A 289      24.039  -3.726 -31.602  1.00  1.00              
ATOM   2282  CD2 HIS A 289      23.139  -2.702 -31.369  1.00  1.00              
ATOM   2283  CE1 HIS A 289      24.962  -3.186 -32.378  1.00  1.00              
ATOM   2284  C   HIS A 289      21.594  -0.302 -29.973  1.00  1.00              
ATOM   2285  O   HIS A 289      21.603  -1.408 -29.438  1.00  1.00              
ATOM   2286  N   LEU A 290      21.705   0.833 -29.259  1.00  1.00              
ATOM   2287  CA  LEU A 290      21.980   0.729 -27.858  1.00  1.00              
ATOM   2288  CB  LEU A 290      23.051   1.700 -27.347  1.00  1.00              
ATOM   2289  CG  LEU A 290      24.389   1.605 -28.093  1.00  1.00              
ATOM   2290  CD1 LEU A 290      25.520   2.266 -27.290  1.00  1.00              
ATOM   2291  CD2 LEU A 290      24.684   0.166 -28.535  1.00  1.00              
ATOM   2292  C   LEU A 290      20.746   0.923 -27.033  1.00  1.00              
ATOM   2293  O   LEU A 290      19.671   1.242 -27.541  1.00  1.00              
ATOM   2294  N   TYR A 291      20.904   0.693 -25.708  1.00  1.00              
ATOM   2295  CA  TYR A 291      19.859   0.776 -24.725  1.00  1.00              
ATOM   2296  CB  TYR A 291      19.719  -0.407 -23.751  1.00  1.00              
ATOM   2297  CG  TYR A 291      19.076  -1.587 -24.369  1.00  1.00              
ATOM   2298  CD1 TYR A 291      19.809  -2.510 -25.081  1.00  1.00              
ATOM   2299  CD2 TYR A 291      17.723  -1.768 -24.206  1.00  1.00              
ATOM   2300  CE1 TYR A 291      19.191  -3.604 -25.637  1.00  1.00              
ATOM   2301  CE2 TYR A 291      17.103  -2.859 -24.759  1.00  1.00              
ATOM   2302  CZ  TYR A 291      17.838  -3.774 -25.475  1.00  1.00              
ATOM   2303  OH  TYR A 291      17.199  -4.894 -26.041  1.00  1.00              
ATOM   2304  C   TYR A 291      20.168   1.866 -23.776  1.00  1.00              
ATOM   2305  O   TYR A 291      21.323   2.093 -23.421  1.00  1.00              
ATOM   2306  N   LEU A 292      19.102   2.552 -23.333  1.00  1.00              
ATOM   2307  CA  LEU A 292      19.265   3.538 -22.316  1.00  1.00              
ATOM   2308  CB  LEU A 292      18.097   4.538 -22.251  1.00  1.00              
ATOM   2309  CG  LEU A 292      18.046   5.492 -23.461  1.00  1.00              
ATOM   2310  CD1 LEU A 292      16.873   6.480 -23.370  1.00  1.00              
ATOM   2311  CD2 LEU A 292      19.389   6.212 -23.639  1.00  1.00              
ATOM   2312  C   LEU A 292      19.292   2.758 -21.054  1.00  1.00              
ATOM   2313  O   LEU A 292      18.306   2.120 -20.699  1.00  1.00              
ATOM   2314  N   LEU A 293      20.439   2.744 -20.351  1.00  1.00              
ATOM   2315  CA  LEU A 293      20.465   1.978 -19.139  1.00  1.00              
ATOM   2316  CB  LEU A 293      21.730   1.155 -18.862  1.00  1.00              
ATOM   2317  CG  LEU A 293      22.245   0.323 -20.027  1.00  1.00              
ATOM   2318  CD1 LEU A 293      23.059  -0.868 -19.495  1.00  1.00              
ATOM   2319  CD2 LEU A 293      21.136   0.022 -21.036  1.00  1.00              
ATOM   2320  C   LEU A 293      20.566   2.998 -18.056  1.00  1.00              
ATOM   2321  O   LEU A 293      21.546   3.742 -18.009  1.00  1.00              
ATOM   2322  N   LEU A 294      19.555   3.036 -17.167  1.00  1.00              
ATOM   2323  CA  LEU A 294      19.491   3.905 -16.033  1.00  1.00              
ATOM   2324  CB  LEU A 294      20.107   3.387 -14.714  1.00  1.00              
ATOM   2325  CG  LEU A 294      21.627   3.155 -14.663  1.00  1.00              
ATOM   2326  CD1 LEU A 294      22.034   2.755 -13.237  1.00  1.00              
ATOM   2327  CD2 LEU A 294      22.097   2.119 -15.697  1.00  1.00              
ATOM   2328  C   LEU A 294      20.013   5.264 -16.349  1.00  1.00              
ATOM   2329  O   LEU A 294      21.134   5.610 -15.976  1.00  1.00              
ATOM   2330  N   GLN A 295      19.218   6.058 -17.092  1.00  1.00              
ATOM   2331  CA  GLN A 295      19.668   7.359 -17.450  1.00  1.00              
ATOM   2332  CB  GLN A 295      20.232   8.182 -16.277  1.00  1.00              
ATOM   2333  CG  GLN A 295      19.170   8.802 -15.368  1.00  1.00              
ATOM   2334  CD  GLN A 295      18.731  10.102 -16.024  1.00  1.00              
ATOM   2335  OE1 GLN A 295      18.695  10.210 -17.248  1.00  1.00              
ATOM   2336  NE2 GLN A 295      18.404  11.125 -15.190  1.00  1.00              
ATOM   2337  C   GLN A 295      20.749   7.220 -18.478  1.00  1.00              
ATOM   2338  O   GLN A 295      20.671   6.431 -19.416  1.00  1.00              
ATOM   2339  N   ARG A 296      21.838   7.957 -18.232  1.00  1.00              
ATOM   2340  CA  ARG A 296      22.951   8.246 -19.083  1.00  1.00              
ATOM   2341  CB  ARG A 296      23.842   9.374 -18.529  1.00  1.00              
ATOM   2342  CG  ARG A 296      23.096  10.707 -18.409  1.00  1.00              
ATOM   2343  CD  ARG A 296      22.241  10.832 -17.145  1.00  1.00              
ATOM   2344  NE  ARG A 296      22.816  11.937 -16.325  1.00  1.00              
ATOM   2345  CZ  ARG A 296      22.293  13.194 -16.431  1.00  1.00              
ATOM   2346  NH1 ARG A 296      21.178  13.400 -17.191  1.00  1.00              
ATOM   2347  NH2 ARG A 296      22.871  14.242 -15.773  1.00  1.00              
ATOM   2348  C   ARG A 296      23.837   7.103 -19.500  1.00  1.00              
ATOM   2349  O   ARG A 296      24.836   7.370 -20.157  1.00  1.00              
ATOM   2350  N   ARG A 297      23.706   5.845 -19.050  1.00  1.00              
ATOM   2351  CA  ARG A 297      24.647   5.007 -19.761  1.00  1.00              
ATOM   2352  CB  ARG A 297      25.752   4.319 -18.930  1.00  1.00              
ATOM   2353  CG  ARG A 297      25.368   3.235 -17.931  1.00  1.00              
ATOM   2354  CD  ARG A 297      26.647   2.553 -17.427  1.00  1.00              
ATOM   2355  NE  ARG A 297      26.309   1.434 -16.507  1.00  1.00              
ATOM   2356  CZ  ARG A 297      27.313   0.772 -15.862  1.00  1.00              
ATOM   2357  NH1 ARG A 297      28.613   1.150 -16.032  1.00  1.00              
ATOM   2358  NH2 ARG A 297      27.028  -0.290 -15.059  1.00  1.00              
ATOM   2359  C   ARG A 297      23.937   4.017 -20.631  1.00  1.00              
ATOM   2360  O   ARG A 297      22.960   3.398 -20.223  1.00  1.00              
ATOM   2361  N   CYS A 298      24.434   3.889 -21.884  1.00  1.00              
ATOM   2362  CA  CYS A 298      23.911   3.077 -22.958  1.00  1.00              
ATOM   2363  CB  CYS A 298      24.352   3.559 -24.354  1.00  1.00              
ATOM   2364  SG  CYS A 298      23.383   4.964 -24.971  1.00  1.00              
ATOM   2365  C   CYS A 298      24.372   1.651 -22.822  1.00  1.00              
ATOM   2366  O   CYS A 298      25.379   1.346 -22.186  1.00  1.00              
ATOM   2367  N   VAL A 299      23.636   0.707 -23.439  1.00  1.00              
ATOM   2368  CA  VAL A 299      24.102  -0.631 -23.307  1.00  1.00              
ATOM   2369  CB  VAL A 299      23.307  -1.457 -22.358  1.00  1.00              
ATOM   2370  CG1 VAL A 299      22.086  -2.022 -23.087  1.00  1.00              
ATOM   2371  CG2 VAL A 299      24.236  -2.475 -21.689  1.00  1.00              
ATOM   2372  C   VAL A 299      24.083  -1.311 -24.639  1.00  1.00              
ATOM   2373  O   VAL A 299      23.758  -0.722 -25.672  1.00  1.00              
ATOM   2374  N   THR A 300      24.510  -2.586 -24.637  1.00  1.00              
ATOM   2375  CA  THR A 300      24.514  -3.362 -25.834  1.00  1.00              
ATOM   2376  CB  THR A 300      25.889  -3.791 -26.251  1.00  1.00              
ATOM   2377  OG1 THR A 300      25.856  -4.358 -27.552  1.00  1.00              
ATOM   2378  CG2 THR A 300      26.423  -4.807 -25.228  1.00  1.00              
ATOM   2379  C   THR A 300      23.696  -4.576 -25.535  1.00  1.00              
ATOM   2380  O   THR A 300      23.580  -4.993 -24.385  1.00  1.00              
ATOM   2381  N   ARG A 301      23.134  -5.191 -26.584  1.00  1.00              
ATOM   2382  CA  ARG A 301      22.213  -6.276 -26.466  1.00  1.00              
ATOM   2383  CB  ARG A 301      21.844  -6.813 -27.854  1.00  1.00              
ATOM   2384  CG  ARG A 301      20.463  -7.449 -27.952  1.00  1.00              
ATOM   2385  CD  ARG A 301      19.327  -6.433 -28.098  1.00  1.00              
ATOM   2386  NE  ARG A 301      18.142  -7.208 -28.554  1.00  1.00              
ATOM   2387  CZ  ARG A 301      16.939  -6.613 -28.796  1.00  1.00              
ATOM   2388  NH1 ARG A 301      16.797  -5.261 -28.681  1.00  1.00              
ATOM   2389  NH2 ARG A 301      15.870  -7.379 -29.163  1.00  1.00              
ATOM   2390  C   ARG A 301      22.881  -7.368 -25.692  1.00  1.00              
ATOM   2391  O   ARG A 301      22.287  -7.984 -24.809  1.00  1.00              
ATOM   2392  N   GLU A 302      24.159  -7.640 -25.981  1.00  1.00              
ATOM   2393  CA  GLU A 302      24.789  -8.697 -25.255  1.00  1.00              
ATOM   2394  CB  GLU A 302      26.200  -9.054 -25.768  1.00  1.00              
ATOM   2395  CG  GLU A 302      27.223  -7.916 -25.735  1.00  1.00              
ATOM   2396  CD  GLU A 302      28.547  -8.486 -26.229  1.00  1.00              
ATOM   2397  OE1 GLU A 302      28.563  -9.690 -26.604  1.00  1.00              
ATOM   2398  OE2 GLU A 302      29.557  -7.733 -26.235  1.00  1.00              
ATOM   2399  C   GLU A 302      24.870  -8.327 -23.805  1.00  1.00              
ATOM   2400  O   GLU A 302      24.643  -9.167 -22.937  1.00  1.00              
ATOM   2401  N   GLN A 303      25.181  -7.053 -23.496  1.00  1.00              
ATOM   2402  CA  GLN A 303      25.355  -6.668 -22.125  1.00  1.00              
ATOM   2403  CB  GLN A 303      25.933  -5.254 -21.951  1.00  1.00              
ATOM   2404  CG  GLN A 303      27.402  -5.162 -22.370  1.00  1.00              
ATOM   2405  CD  GLN A 303      28.190  -6.115 -21.480  1.00  1.00              
ATOM   2406  OE1 GLN A 303      27.954  -6.205 -20.276  1.00  1.00              
ATOM   2407  NE2 GLN A 303      29.148  -6.862 -22.092  1.00  1.00              
ATOM   2408  C   GLN A 303      24.075  -6.761 -21.365  1.00  1.00              
ATOM   2409  O   GLN A 303      24.070  -7.216 -20.223  1.00  1.00              
ATOM   2410  N   CYS A 304      22.948  -6.337 -21.963  1.00  1.00              
ATOM   2411  CA  CYS A 304      21.758  -6.313 -21.179  1.00  1.00              
ATOM   2412  CB  CYS A 304      20.646  -5.476 -21.817  1.00  1.00              
ATOM   2413  SG  CYS A 304      19.717  -4.605 -20.524  1.00  1.00              
ATOM   2414  C   CYS A 304      21.336  -7.725 -20.907  1.00  1.00              
ATOM   2415  O   CYS A 304      20.814  -8.037 -19.840  1.00  1.00              
ATOM   2416  N   LEU A 305      21.566  -8.625 -21.879  1.00  1.00              
ATOM   2417  CA  LEU A 305      21.192  -9.996 -21.762  1.00  1.00              
ATOM   2418  CB  LEU A 305      21.219 -10.613 -23.164  1.00  1.00              
ATOM   2419  CG  LEU A 305      20.304  -9.694 -24.016  1.00  1.00              
ATOM   2420  CD1 LEU A 305      20.173 -10.126 -25.489  1.00  1.00              
ATOM   2421  CD2 LEU A 305      18.981  -9.428 -23.265  1.00  1.00              
ATOM   2422  C   LEU A 305      22.015 -10.642 -20.683  1.00  1.00              
ATOM   2423  O   LEU A 305      21.504 -11.463 -19.922  1.00  1.00              
ATOM   2424  N   GLN A 306      23.305 -10.267 -20.559  1.00  1.00              
ATOM   2425  CA  GLN A 306      24.137 -10.795 -19.511  1.00  1.00              
ATOM   2426  CB  GLN A 306      25.607 -10.367 -19.631  1.00  1.00              
ATOM   2427  CG  GLN A 306      26.527 -11.129 -18.677  1.00  1.00              
ATOM   2428  CD  GLN A 306      26.645 -12.554 -19.200  1.00  1.00              
ATOM   2429  OE1 GLN A 306      26.173 -12.864 -20.292  1.00  1.00              
ATOM   2430  NE2 GLN A 306      27.293 -13.447 -18.404  1.00  1.00              
ATOM   2431  C   GLN A 306      23.619 -10.292 -18.190  1.00  1.00              
ATOM   2432  O   GLN A 306      23.607 -11.026 -17.205  1.00  1.00              
ATOM   2433  N   LEU A 307      23.170  -9.020 -18.146  1.00  1.00              
ATOM   2434  CA  LEU A 307      22.675  -8.382 -16.952  1.00  1.00              
ATOM   2435  CB  LEU A 307      22.291  -6.915 -17.151  1.00  1.00              
ATOM   2436  CG  LEU A 307      21.654  -6.302 -15.892  1.00  1.00              
ATOM   2437  CD1 LEU A 307      22.622  -6.318 -14.698  1.00  1.00              
ATOM   2438  CD2 LEU A 307      21.082  -4.910 -16.192  1.00  1.00              
ATOM   2439  C   LEU A 307      21.449  -9.079 -16.488  1.00  1.00              
ATOM   2440  O   LEU A 307      21.197  -9.135 -15.285  1.00  1.00              
ATOM   2441  N   ASN A 308      20.628  -9.588 -17.428  1.00  1.00              
ATOM   2442  CA  ASN A 308      19.488 -10.390 -17.086  1.00  1.00              
ATOM   2443  CB  ASN A 308      18.317 -10.118 -18.056  1.00  1.00              
ATOM   2444  CG  ASN A 308      17.008 -10.732 -17.580  1.00  1.00              
ATOM   2445  OD1 ASN A 308      16.075 -10.843 -18.373  1.00  1.00              
ATOM   2446  ND2 ASN A 308      16.918 -11.121 -16.281  1.00  1.00              
ATOM   2447  C   ASN A 308      19.944 -11.811 -17.330  1.00  1.00              
ATOM   2448  O   ASN A 308      19.619 -12.348 -18.386  1.00  1.00              
ATOM   2449  N   PRO A 309      20.679 -12.481 -16.454  1.00  1.00              
ATOM   2450  CA  PRO A 309      21.134 -13.809 -16.752  1.00  1.00              
ATOM   2451  CD  PRO A 309      21.555 -11.886 -15.464  1.00  1.00              
ATOM   2452  CB  PRO A 309      22.570 -13.904 -16.250  1.00  1.00              
ATOM   2453  CG  PRO A 309      22.569 -12.958 -15.051  1.00  1.00              
ATOM   2454  C   PRO A 309      20.258 -14.688 -15.947  1.00  1.00              
ATOM   2455  O   PRO A 309      19.184 -14.256 -15.553  1.00  1.00              
ATOM   2456  N   VAL A 310      20.680 -15.928 -15.672  1.00  1.00              
ATOM   2457  CA  VAL A 310      19.837 -16.678 -14.793  1.00  1.00              
ATOM   2458  CB  VAL A 310      20.150 -18.154 -14.723  1.00  1.00              
ATOM   2459  CG1 VAL A 310      21.609 -18.375 -14.289  1.00  1.00              
ATOM   2460  CG2 VAL A 310      19.113 -18.820 -13.803  1.00  1.00              
ATOM   2461  C   VAL A 310      19.953 -16.056 -13.437  1.00  1.00              
ATOM   2462  O   VAL A 310      20.888 -16.294 -12.675  1.00  1.00              
ATOM   2463  N   LEU A 311      18.960 -15.218 -13.099  1.00  1.00              
ATOM   2464  CA  LEU A 311      18.957 -14.585 -11.819  1.00  1.00              
ATOM   2465  CB  LEU A 311      17.634 -13.898 -11.500  1.00  1.00              
ATOM   2466  CG  LEU A 311      17.100 -12.902 -12.527  1.00  1.00              
ATOM   2467  CD1 LEU A 311      16.858 -13.517 -13.911  1.00  1.00              
ATOM   2468  CD2 LEU A 311      15.843 -12.257 -11.950  1.00  1.00              
ATOM   2469  C   LEU A 311      18.909 -15.724 -10.865  1.00  1.00              
ATOM   2470  O   LEU A 311      18.087 -16.625 -11.023  1.00  1.00              
ATOM   2471  N   SER A 312      19.828 -15.764  -9.890  1.00  1.00              
ATOM   2472  CA  SER A 312      19.714 -16.807  -8.923  1.00  1.00              
ATOM   2473  CB  SER A 312      21.028 -17.060  -8.169  1.00  1.00              
ATOM   2474  OG  SER A 312      22.012 -17.540  -9.073  1.00  1.00              
ATOM   2475  C   SER A 312      18.666 -16.453  -7.915  1.00  1.00              
ATOM   2476  O   SER A 312      17.725 -17.207  -7.666  1.00  1.00              
ATOM   2477  N   ASN A 313      18.800 -15.249  -7.331  1.00  1.00              
ATOM   2478  CA  ASN A 313      17.998 -14.896  -6.213  1.00  1.00              
ATOM   2479  CB  ASN A 313      18.844 -14.403  -5.032  1.00  1.00              
ATOM   2480  CG  ASN A 313      19.706 -15.530  -4.495  1.00  1.00              
ATOM   2481  OD1 ASN A 313      20.889 -15.316  -4.238  1.00  1.00              
ATOM   2482  ND2 ASN A 313      19.112 -16.739  -4.308  1.00  1.00              
ATOM   2483  C   ASN A 313      17.064 -13.792  -6.532  1.00  1.00              
ATOM   2484  O   ASN A 313      17.366 -12.639  -6.256  1.00  1.00              
ATOM   2485  N   LYS A 314      15.906 -14.152  -7.098  1.00  1.00              
ATOM   2486  CA  LYS A 314      14.723 -13.363  -7.305  1.00  1.00              
ATOM   2487  CB  LYS A 314      14.196 -13.538  -8.735  1.00  1.00              
ATOM   2488  CG  LYS A 314      12.810 -12.947  -8.965  1.00  1.00              
ATOM   2489  CD  LYS A 314      12.326 -13.098 -10.408  1.00  1.00              
ATOM   2490  CE  LYS A 314      12.270 -14.559 -10.866  1.00  1.00              
ATOM   2491  NZ  LYS A 314      11.379 -15.337  -9.974  1.00  1.00              
ATOM   2492  C   LYS A 314      13.769 -14.127  -6.401  1.00  1.00              
ATOM   2493  O   LYS A 314      13.936 -15.343  -6.296  1.00  1.00              
ATOM   2494  N   THR A 315      12.756 -13.562  -5.686  1.00  1.00              
ATOM   2495  CA  THR A 315      12.174 -12.254  -5.505  1.00  1.00              
ATOM   2496  CB  THR A 315      10.946 -12.276  -4.646  1.00  1.00              
ATOM   2497  OG1 THR A 315      10.333 -10.995  -4.633  1.00  1.00              
ATOM   2498  CG2 THR A 315      11.346 -12.690  -3.221  1.00  1.00              
ATOM   2499  C   THR A 315      13.149 -11.359  -4.841  1.00  1.00              
ATOM   2500  O   THR A 315      13.001 -10.138  -4.902  1.00  1.00              
ATOM   2501  N   VAL A 316      14.123 -11.936  -4.110  1.00  1.00              
ATOM   2502  CA  VAL A 316      15.142 -11.083  -3.590  1.00  1.00              
ATOM   2503  CB  VAL A 316      16.187 -11.802  -2.785  1.00  1.00              
ATOM   2504  CG1 VAL A 316      15.542 -12.306  -1.482  1.00  1.00              
ATOM   2505  CG2 VAL A 316      16.724 -12.959  -3.620  1.00  1.00              
ATOM   2506  C   VAL A 316      15.718 -10.422  -4.818  1.00  1.00              
ATOM   2507  O   VAL A 316      15.598 -10.906  -5.940  1.00  1.00              
ATOM   2508  N   PRO A 317      16.273  -9.275  -4.640  1.00  1.00              
ATOM   2509  CA  PRO A 317      16.670  -8.480  -5.774  1.00  1.00              
ATOM   2510  CD  PRO A 317      15.782  -8.435  -3.560  1.00  1.00              
ATOM   2511  CB  PRO A 317      16.751  -7.040  -5.268  1.00  1.00              
ATOM   2512  CG  PRO A 317      15.757  -6.999  -4.101  1.00  1.00              
ATOM   2513  C   PRO A 317      17.875  -8.817  -6.588  1.00  1.00              
ATOM   2514  O   PRO A 317      18.243  -7.932  -7.359  1.00  1.00              
ATOM   2515  N   ILE A 318      18.491 -10.017  -6.496  1.00  1.00              
ATOM   2516  CA  ILE A 318      19.776 -10.172  -7.137  1.00  1.00              
ATOM   2517  CB  ILE A 318      20.459 -11.505  -7.047  1.00  1.00              
ATOM   2518  CG2 ILE A 318      20.545 -11.876  -5.558  1.00  1.00              
ATOM   2519  CG1 ILE A 318      19.790 -12.573  -7.909  1.00  1.00              
ATOM   2520  CD1 ILE A 318      20.826 -13.613  -8.343  1.00  1.00              
ATOM   2521  C   ILE A 318      19.709  -9.828  -8.600  1.00  1.00              
ATOM   2522  O   ILE A 318      20.677  -9.288  -9.127  1.00  1.00              
ATOM   2523  N   LYS A 319      18.612 -10.139  -9.323  1.00  1.00              
ATOM   2524  CA  LYS A 319      18.592  -9.695 -10.691  1.00  1.00              
ATOM   2525  CB  LYS A 319      18.914 -10.775 -11.720  1.00  1.00              
ATOM   2526  CG  LYS A 319      20.307 -11.380 -11.682  1.00  1.00              
ATOM   2527  CD  LYS A 319      21.400 -10.390 -12.048  1.00  1.00              
ATOM   2528  CE  LYS A 319      22.746 -11.069 -12.278  1.00  1.00              
ATOM   2529  NZ  LYS A 319      23.792 -10.052 -12.513  1.00  1.00              
ATOM   2530  C   LYS A 319      17.208  -9.230 -11.066  1.00  1.00              
ATOM   2531  O   LYS A 319      16.224  -9.865 -10.692  1.00  1.00              
ATOM   2532  N   ALA A 320      17.093  -8.036 -11.706  1.00  1.00              
ATOM   2533  CA  ALA A 320      15.829  -7.522 -12.185  1.00  1.00              
ATOM   2534  CB  ALA A 320      15.862  -6.002 -12.252  1.00  1.00              
ATOM   2535  C   ALA A 320      15.282  -8.031 -13.507  1.00  1.00              
ATOM   2536  O   ALA A 320      14.155  -8.519 -13.536  1.00  1.00              
ATOM   2537  N   THR A 321      16.051  -7.888 -14.626  1.00  1.00              
ATOM   2538  CA  THR A 321      15.750  -8.305 -15.992  1.00  1.00              
ATOM   2539  CB  THR A 321      14.338  -8.813 -16.256  1.00  1.00              
ATOM   2540  OG1 THR A 321      14.150 -10.045 -15.574  1.00  1.00              
ATOM   2541  CG2 THR A 321      14.079  -9.067 -17.752  1.00  1.00              
ATOM   2542  C   THR A 321      16.224  -7.243 -16.994  1.00  1.00              
ATOM   2543  O   THR A 321      16.417  -6.090 -16.628  1.00  1.00              
ATOM   2544  N   ALA A 322      16.434  -7.654 -18.276  1.00  1.00              
ATOM   2545  CA  ALA A 322      17.009  -7.100 -19.495  1.00  1.00              
ATOM   2546  CB  ALA A 322      17.362  -8.219 -20.488  1.00  1.00              
ATOM   2547  C   ALA A 322      16.393  -5.989 -20.341  1.00  1.00              
ATOM   2548  O   ALA A 322      17.116  -5.443 -21.170  1.00  1.00              
ATOM   2549  N   GLY A 323      15.089  -5.658 -20.329  1.00  1.00              
ATOM   2550  CA  GLY A 323      14.680  -4.829 -21.461  1.00  1.00              
ATOM   2551  C   GLY A 323      14.664  -3.353 -21.247  1.00  1.00              
ATOM   2552  O   GLY A 323      14.225  -2.859 -20.217  1.00  1.00              
ATOM   2553  N   LEU A 324      15.224  -2.597 -22.242  1.00  1.00              
ATOM   2554  CA  LEU A 324      15.431  -1.151 -22.312  1.00  1.00              
ATOM   2555  CB  LEU A 324      14.118  -0.336 -22.261  1.00  1.00              
ATOM   2556  CG  LEU A 324      14.207   1.137 -22.747  1.00  1.00              
ATOM   2557  CD1 LEU A 324      14.809   2.116 -21.726  1.00  1.00              
ATOM   2558  CD2 LEU A 324      14.931   1.199 -24.101  1.00  1.00              
ATOM   2559  C   LEU A 324      16.330  -0.854 -21.149  1.00  1.00              
ATOM   2560  O   LEU A 324      16.582   0.283 -20.771  1.00  1.00              
ATOM   2561  N   CYS A 325      16.897  -1.954 -20.639  1.00  1.00              
ATOM   2562  CA  CYS A 325      17.728  -2.239 -19.536  1.00  1.00              
ATOM   2563  CB  CYS A 325      19.140  -1.720 -19.741  1.00  1.00              
ATOM   2564  SG  CYS A 325      19.798  -2.676 -21.149  1.00  1.00              
ATOM   2565  C   CYS A 325      17.023  -1.973 -18.247  1.00  1.00              
ATOM   2566  O   CYS A 325      17.609  -2.014 -17.168  1.00  1.00              
ATOM   2567  N   SER A 326      15.689  -1.804 -18.341  1.00  1.00              
ATOM   2568  CA  SER A 326      14.847  -1.682 -17.195  1.00  1.00              
ATOM   2569  CB  SER A 326      13.406  -1.278 -17.536  1.00  1.00              
ATOM   2570  OG  SER A 326      13.367   0.041 -18.052  1.00  1.00              
ATOM   2571  C   SER A 326      14.779  -3.042 -16.596  1.00  1.00              
ATOM   2572  O   SER A 326      15.056  -4.047 -17.248  1.00  1.00              
ATOM   2573  N   ASP A 327      14.368  -3.095 -15.323  1.00  1.00              
ATOM   2574  CA  ASP A 327      14.256  -4.313 -14.591  1.00  1.00              
ATOM   2575  CB  ASP A 327      13.879  -4.025 -13.131  1.00  1.00              
ATOM   2576  CG  ASP A 327      14.976  -3.167 -12.509  1.00  1.00              
ATOM   2577  OD1 ASP A 327      16.168  -3.349 -12.873  1.00  1.00              
ATOM   2578  OD2 ASP A 327      14.624  -2.297 -11.668  1.00  1.00              
ATOM   2579  C   ASP A 327      13.073  -4.999 -15.202  1.00  1.00              
ATOM   2580  O   ASP A 327      12.956  -5.154 -16.416  1.00  1.00              
ATOM   2581  N   LYS A 328      12.148  -5.471 -14.363  1.00  1.00              
ATOM   2582  CA  LYS A 328      11.029  -6.148 -14.933  1.00  1.00              
ATOM   2583  CB  LYS A 328      10.115  -6.758 -13.856  1.00  1.00              
ATOM   2584  CG  LYS A 328       9.620  -5.747 -12.822  1.00  1.00              
ATOM   2585  CD  LYS A 328       8.715  -6.374 -11.760  1.00  1.00              
ATOM   2586  CE  LYS A 328       7.852  -7.526 -12.279  1.00  1.00              
ATOM   2587  NZ  LYS A 328       8.642  -8.780 -12.300  1.00  1.00              
ATOM   2588  C   LYS A 328      10.272  -5.199 -15.817  1.00  1.00              
ATOM   2589  O   LYS A 328      10.326  -3.982 -15.648  1.00  1.00              
ATOM   2590  N   CYS A 329       9.569  -5.775 -16.815  1.00  1.00              
ATOM   2591  CA  CYS A 329       8.791  -5.084 -17.815  1.00  1.00              
ATOM   2592  CB  CYS A 329       8.247  -6.019 -18.932  1.00  1.00              
ATOM   2593  SG  CYS A 329       9.506  -6.882 -19.930  1.00  1.00              
ATOM   2594  C   CYS A 329       7.574  -4.481 -17.153  1.00  1.00              
ATOM   2595  O   CYS A 329       7.390  -4.528 -15.936  1.00  1.00              
ATOM   2596  N   PRO A 330       6.751  -3.873 -17.970  1.00  1.00              
ATOM   2597  CA  PRO A 330       5.544  -3.238 -17.493  1.00  1.00              
ATOM   2598  CD  PRO A 330       7.307  -3.150 -19.106  1.00  1.00              
ATOM   2599  CB  PRO A 330       5.100  -2.292 -18.606  1.00  1.00              
ATOM   2600  CG  PRO A 330       6.415  -1.918 -19.306  1.00  1.00              
ATOM   2601  C   PRO A 330       4.458  -4.175 -17.064  1.00  1.00              
ATOM   2602  O   PRO A 330       4.603  -5.386 -17.211  1.00  1.00              
ATOM   2603  N   ASP A 331       3.367  -3.623 -16.495  1.00  1.00              
ATOM   2604  CA  ASP A 331       2.270  -4.424 -16.036  1.00  1.00              
ATOM   2605  CB  ASP A 331       1.149  -3.591 -15.387  1.00  1.00              
ATOM   2606  CG  ASP A 331       0.144  -4.530 -14.732  1.00  1.00              
ATOM   2607  OD1 ASP A 331       0.559  -5.640 -14.305  1.00  1.00              
ATOM   2608  OD2 ASP A 331      -1.055  -4.150 -14.656  1.00  1.00              
ATOM   2609  C   ASP A 331       1.681  -5.128 -17.223  1.00  1.00              
ATOM   2610  O   ASP A 331       1.537  -4.555 -18.302  1.00  1.00              
ATOM   2611  N   GLY A 332       1.376  -6.430 -17.059  1.00  1.00              
ATOM   2612  CA  GLY A 332       0.692  -7.169 -18.081  1.00  1.00              
ATOM   2613  C   GLY A 332       1.579  -7.401 -19.270  1.00  1.00              
ATOM   2614  O   GLY A 332       1.102  -7.864 -20.306  1.00  1.00              
ATOM   2615  N   TYR A 333       2.886  -7.093 -19.150  1.00  1.00              
ATOM   2616  CA  TYR A 333       3.840  -7.288 -20.213  1.00  1.00              
ATOM   2617  CB  TYR A 333       4.751  -6.086 -20.501  1.00  1.00              
ATOM   2618  CG  TYR A 333       4.097  -5.093 -21.385  1.00  1.00              
ATOM   2619  CD1 TYR A 333       3.156  -4.214 -20.914  1.00  1.00              
ATOM   2620  CD2 TYR A 333       4.469  -5.038 -22.706  1.00  1.00              
ATOM   2621  CE1 TYR A 333       2.586  -3.301 -21.766  1.00  1.00              
ATOM   2622  CE2 TYR A 333       3.904  -4.130 -23.563  1.00  1.00              
ATOM   2623  CZ  TYR A 333       2.958  -3.259 -23.089  1.00  1.00              
ATOM   2624  OH  TYR A 333       2.370  -2.319 -23.960  1.00  1.00              
ATOM   2625  C   TYR A 333       4.805  -8.342 -19.783  1.00  1.00              
ATOM   2626  O   TYR A 333       5.408  -8.244 -18.715  1.00  1.00              
ATOM   2627  N   GLN A 334       5.001  -9.365 -20.635  1.00  1.00              
ATOM   2628  CA  GLN A 334       5.871 -10.464 -20.317  1.00  1.00              
ATOM   2629  CB  GLN A 334       5.252 -11.819 -20.702  1.00  1.00              
ATOM   2630  CG  GLN A 334       3.964 -12.151 -19.936  1.00  1.00              
ATOM   2631  CD  GLN A 334       4.323 -12.922 -18.671  1.00  1.00              
ATOM   2632  OE1 GLN A 334       4.778 -14.061 -18.747  1.00  1.00              
ATOM   2633  NE2 GLN A 334       4.109 -12.300 -17.480  1.00  1.00              
ATOM   2634  C   GLN A 334       7.171 -10.314 -21.052  1.00  1.00              
ATOM   2635  O   GLN A 334       7.413  -9.322 -21.735  1.00  1.00              
ATOM   2636  N   ILE A 335       8.053 -11.325 -20.930  1.00  1.00              
ATOM   2637  CA  ILE A 335       9.352 -11.238 -21.519  1.00  1.00              
ATOM   2638  CB  ILE A 335      10.433 -11.508 -20.519  1.00  1.00              
ATOM   2639  CG2 ILE A 335      10.281 -12.959 -20.053  1.00  1.00              
ATOM   2640  CG1 ILE A 335      11.820 -11.160 -21.074  1.00  1.00              
ATOM   2641  CD1 ILE A 335      12.908 -11.167 -20.000  1.00  1.00              
ATOM   2642  C   ILE A 335       9.473 -12.230 -22.631  1.00  1.00              
ATOM   2643  O   ILE A 335       8.599 -13.073 -22.836  1.00  1.00              
ATOM   2644  N   ASN A 336      10.535 -12.058 -23.449  1.00  1.00              
ATOM   2645  CA  ASN A 336      10.842 -12.976 -24.505  1.00  1.00              
ATOM   2646  CB  ASN A 336      11.032 -12.314 -25.877  1.00  1.00              
ATOM   2647  CG  ASN A 336       9.662 -11.857 -26.338  1.00  1.00              
ATOM   2648  OD1 ASN A 336       9.190 -12.232 -27.410  1.00  1.00              
ATOM   2649  ND2 ASN A 336       8.994 -11.027 -25.494  1.00  1.00              
ATOM   2650  C   ASN A 336      12.152 -13.588 -24.126  1.00  1.00              
ATOM   2651  O   ASN A 336      13.158 -12.915 -23.904  1.00  1.00              
ATOM   2652  N   PRO A 337      12.150 -14.874 -24.037  1.00  1.00              
ATOM   2653  CA  PRO A 337      13.357 -15.530 -23.657  1.00  1.00              
ATOM   2654  CD  PRO A 337      10.999 -15.564 -23.488  1.00  1.00              
ATOM   2655  CB  PRO A 337      12.973 -16.916 -23.143  1.00  1.00              
ATOM   2656  CG  PRO A 337      11.462 -17.025 -23.407  1.00  1.00              
ATOM   2657  C   PRO A 337      14.389 -15.521 -24.722  1.00  1.00              
ATOM   2658  O   PRO A 337      15.477 -16.022 -24.443  1.00  1.00              
ATOM   2659  N   ASP A 338      14.088 -14.916 -25.897  1.00  1.00              
ATOM   2660  CA  ASP A 338      14.934 -15.028 -27.053  1.00  1.00              
ATOM   2661  CB  ASP A 338      14.537 -14.039 -28.164  1.00  1.00              
ATOM   2662  CG  ASP A 338      13.113 -14.357 -28.607  1.00  1.00              
ATOM   2663  OD1 ASP A 338      12.440 -15.171 -27.919  1.00  1.00              
ATOM   2664  OD2 ASP A 338      12.676 -13.783 -29.640  1.00  1.00              
ATOM   2665  C   ASP A 338      16.338 -14.722 -26.653  1.00  1.00              
ATOM   2666  O   ASP A 338      17.188 -15.592 -26.599  1.00  1.00              
ATOM   2667  N   ASP A 339      16.678 -13.511 -26.265  1.00  1.00              
ATOM   2668  CA  ASP A 339      18.015 -13.473 -25.762  1.00  1.00              
ATOM   2669  CB  ASP A 339      18.999 -12.718 -26.672  1.00  1.00              
ATOM   2670  CG  ASP A 339      19.296 -13.572 -27.899  1.00  1.00              
ATOM   2671  OD1 ASP A 339      19.529 -14.798 -27.726  1.00  1.00              
ATOM   2672  OD2 ASP A 339      19.289 -13.008 -29.025  1.00  1.00              
ATOM   2673  C   ASP A 339      17.828 -12.652 -24.552  1.00  1.00              
ATOM   2674  O   ASP A 339      18.753 -11.991 -24.104  1.00  1.00              
ATOM   2675  N   HIS A 340      16.654 -12.821 -23.920  1.00  1.00              
ATOM   2676  CA  HIS A 340      16.123 -11.928 -22.937  1.00  1.00              
ATOM   2677  ND1 HIS A 340      16.833 -13.159 -19.445  1.00  1.00              
ATOM   2678  CG  HIS A 340      16.449 -12.944 -20.749  1.00  1.00              
ATOM   2679  CB  HIS A 340      16.898 -11.810 -21.620  1.00  1.00              
ATOM   2680  NE2 HIS A 340      15.404 -14.785 -19.968  1.00  1.00              
ATOM   2681  CD2 HIS A 340      15.578 -13.947 -21.052  1.00  1.00              
ATOM   2682  CE1 HIS A 340      16.176 -14.272 -19.027  1.00  1.00              
ATOM   2683  C   HIS A 340      15.851 -10.634 -23.613  1.00  1.00              
ATOM   2684  O   HIS A 340      16.227  -9.561 -23.145  1.00  1.00              
ATOM   2685  N   ARG A 341      15.291 -10.742 -24.842  1.00  1.00              
ATOM   2686  CA  ARG A 341      15.004  -9.541 -25.565  1.00  1.00              
ATOM   2687  CB  ARG A 341      15.537  -9.556 -26.997  1.00  1.00              
ATOM   2688  CG  ARG A 341      17.027  -9.228 -26.882  1.00  1.00              
ATOM   2689  CD  ARG A 341      17.252  -8.343 -25.646  1.00  1.00              
ATOM   2690  NE  ARG A 341      18.608  -7.725 -25.642  1.00  1.00              
ATOM   2691  CZ  ARG A 341      18.893  -6.840 -24.640  1.00  1.00              
ATOM   2692  NH1 ARG A 341      17.937  -6.577 -23.706  1.00  1.00              
ATOM   2693  NH2 ARG A 341      20.119  -6.256 -24.524  1.00  1.00              
ATOM   2694  C   ARG A 341      13.726  -8.748 -25.411  1.00  1.00              
ATOM   2695  O   ARG A 341      13.796  -7.564 -25.090  1.00  1.00              
ATOM   2696  N   GLU A 342      12.513  -9.324 -25.527  1.00  1.00              
ATOM   2697  CA  GLU A 342      11.435  -8.362 -25.628  1.00  1.00              
ATOM   2698  CB  GLU A 342      10.684  -8.424 -26.969  1.00  1.00              
ATOM   2699  CG  GLU A 342      11.528  -7.947 -28.152  1.00  1.00              
ATOM   2700  CD  GLU A 342      10.686  -8.084 -29.411  1.00  1.00              
ATOM   2701  OE1 GLU A 342       9.467  -8.375 -29.280  1.00  1.00              
ATOM   2702  OE2 GLU A 342      11.253  -7.901 -30.521  1.00  1.00              
ATOM   2703  C   GLU A 342      10.417  -8.514 -24.545  1.00  1.00              
ATOM   2704  O   GLU A 342      10.434  -9.460 -23.762  1.00  1.00              
ATOM   2705  N   CYS A 343       9.528  -7.503 -24.450  1.00  1.00              
ATOM   2706  CA  CYS A 343       8.408  -7.526 -23.549  1.00  1.00              
ATOM   2707  CB  CYS A 343       8.218  -6.254 -22.683  1.00  1.00              
ATOM   2708  SG  CYS A 343       9.660  -5.807 -21.656  1.00  1.00              
ATOM   2709  C   CYS A 343       7.227  -7.591 -24.459  1.00  1.00              
ATOM   2710  O   CYS A 343       7.017  -6.696 -25.278  1.00  1.00              
ATOM   2711  N   ARG A 344       6.427  -8.666 -24.347  1.00  1.00              
ATOM   2712  CA  ARG A 344       5.309  -8.809 -25.229  1.00  1.00              
ATOM   2713  CB  ARG A 344       5.117 -10.242 -25.753  1.00  1.00              
ATOM   2714  CG  ARG A 344       6.153 -10.653 -26.801  1.00  1.00              
ATOM   2715  CD  ARG A 344       6.006 -12.102 -27.266  1.00  1.00              
ATOM   2716  NE  ARG A 344       6.475 -12.973 -26.153  1.00  1.00              
ATOM   2717  CZ  ARG A 344       6.791 -14.278 -26.398  1.00  1.00              
ATOM   2718  NH1 ARG A 344       6.622 -14.791 -27.651  1.00  1.00              
ATOM   2719  NH2 ARG A 344       7.288 -15.060 -25.396  1.00  1.00              
ATOM   2720  C   ARG A 344       4.082  -8.427 -24.479  1.00  1.00              
ATOM   2721  O   ARG A 344       3.987  -8.605 -23.265  1.00  1.00              
ATOM   2722  N   LYS A 345       3.108  -7.846 -25.201  1.00  1.00              
ATOM   2723  CA  LYS A 345       1.898  -7.476 -24.547  1.00  1.00              
ATOM   2724  CB  LYS A 345       1.056  -6.449 -25.321  1.00  1.00              
ATOM   2725  CG  LYS A 345      -0.181  -5.982 -24.552  1.00  1.00              
ATOM   2726  CD  LYS A 345      -0.892  -4.779 -25.175  1.00  1.00              
ATOM   2727  CE  LYS A 345      -0.120  -3.467 -25.039  1.00  1.00              
ATOM   2728  NZ  LYS A 345      -0.882  -2.366 -25.669  1.00  1.00              
ATOM   2729  C   LYS A 345       1.104  -8.731 -24.423  1.00  1.00              
ATOM   2730  O   LYS A 345       0.749  -9.356 -25.421  1.00  1.00              
ATOM   2731  N   CYS A 346       0.828  -9.141 -23.171  1.00  1.00              
ATOM   2732  CA  CYS A 346       0.076 -10.335 -22.928  1.00  1.00              
ATOM   2733  CB  CYS A 346       0.733 -11.236 -21.872  1.00  1.00              
ATOM   2734  SG  CYS A 346      -0.212 -12.754 -21.565  1.00  1.00              
ATOM   2735  C   CYS A 346      -1.255  -9.876 -22.405  1.00  1.00              
ATOM   2736  O   CYS A 346      -1.319  -8.990 -21.556  1.00  1.00              
ATOM   2737  N   VAL A 347      -2.364 -10.435 -22.934  1.00  1.00              
ATOM   2738  CA  VAL A 347      -3.658  -9.905 -22.592  1.00  1.00              
ATOM   2739  CB  VAL A 347      -4.748 -10.420 -23.482  1.00  1.00              
ATOM   2740  CG1 VAL A 347      -6.078  -9.795 -23.026  1.00  1.00              
ATOM   2741  CG2 VAL A 347      -4.377 -10.098 -24.939  1.00  1.00              
ATOM   2742  C   VAL A 347      -4.120 -10.105 -21.175  1.00  1.00              
ATOM   2743  O   VAL A 347      -4.195  -9.143 -20.413  1.00  1.00              
ATOM   2744  N   GLY A 348      -4.371 -11.358 -20.735  1.00  1.00              
ATOM   2745  CA  GLY A 348      -5.025 -11.458 -19.456  1.00  1.00              
ATOM   2746  C   GLY A 348      -4.241 -12.325 -18.536  1.00  1.00              
ATOM   2747  O   GLY A 348      -3.822 -13.422 -18.899  1.00  1.00              
ATOM   2748  N   LYS A 349      -4.110 -11.855 -17.278  1.00  1.00              
ATOM   2749  CA  LYS A 349      -3.408 -12.544 -16.234  1.00  1.00              
ATOM   2750  CB  LYS A 349      -4.205 -13.698 -15.595  1.00  1.00              
ATOM   2751  CG  LYS A 349      -3.727 -14.089 -14.190  1.00  1.00              
ATOM   2752  CD  LYS A 349      -4.178 -13.122 -13.090  1.00  1.00              
ATOM   2753  CE  LYS A 349      -3.796 -13.575 -11.679  1.00  1.00              
ATOM   2754  NZ  LYS A 349      -4.743 -13.014 -10.687  1.00  1.00              
ATOM   2755  C   LYS A 349      -2.100 -13.072 -16.742  1.00  1.00              
ATOM   2756  O   LYS A 349      -2.018 -14.159 -17.309  1.00  1.00              
ATOM   2757  N   CYS A 350      -1.030 -12.264 -16.617  1.00  1.00              
ATOM   2758  CA  CYS A 350       0.259 -12.733 -17.037  1.00  1.00              
ATOM   2759  CB  CYS A 350       1.344 -11.645 -17.099  1.00  1.00              
ATOM   2760  SG  CYS A 350       1.167 -10.534 -18.525  1.00  1.00              
ATOM   2761  C   CYS A 350       0.712 -13.762 -16.043  1.00  1.00              
ATOM   2762  O   CYS A 350       0.292 -13.753 -14.886  1.00  1.00              
ATOM   2763  N   GLU A 351       1.584 -14.689 -16.494  1.00  1.00              
ATOM   2764  CA  GLU A 351       2.067 -15.768 -15.682  1.00  1.00              
ATOM   2765  CB  GLU A 351       2.372 -17.045 -16.482  1.00  1.00              
ATOM   2766  CG  GLU A 351       1.115 -17.706 -17.050  1.00  1.00              
ATOM   2767  CD  GLU A 351       1.538 -18.916 -17.866  1.00  1.00              
ATOM   2768  OE1 GLU A 351       2.632 -18.860 -18.489  1.00  1.00              
ATOM   2769  OE2 GLU A 351       0.770 -19.915 -17.876  1.00  1.00              
ATOM   2770  C   GLU A 351       3.327 -15.358 -14.991  1.00  1.00              
ATOM   2771  O   GLU A 351       4.226 -14.769 -15.591  1.00  1.00              
ATOM   2772  N   ILE A 352       3.403 -15.667 -13.681  1.00  1.00              
ATOM   2773  CA  ILE A 352       4.531 -15.299 -12.874  1.00  1.00              
ATOM   2774  CB  ILE A 352       4.280 -14.013 -12.141  1.00  1.00              
ATOM   2775  CG2 ILE A 352       2.941 -14.149 -11.402  1.00  1.00              
ATOM   2776  CG1 ILE A 352       5.487 -13.607 -11.281  1.00  1.00              
ATOM   2777  CD1 ILE A 352       5.429 -12.160 -10.790  1.00  1.00              
ATOM   2778  C   ILE A 352       4.816 -16.417 -11.913  1.00  1.00              
ATOM   2779  O   ILE A 352       3.925 -17.198 -11.585  1.00  1.00              
ATOM   2780  N   VAL A 353       6.082 -16.541 -11.453  1.00  1.00              
ATOM   2781  CA  VAL A 353       6.442 -17.618 -10.569  1.00  1.00              
ATOM   2782  CB  VAL A 353       7.327 -18.638 -11.220  1.00  1.00              
ATOM   2783  CG1 VAL A 353       8.599 -17.934 -11.701  1.00  1.00              
ATOM   2784  CG2 VAL A 353       7.595 -19.774 -10.223  1.00  1.00              
ATOM   2785  C   VAL A 353       7.135 -17.078  -9.355  1.00  1.00              
ATOM   2786  O   VAL A 353       7.733 -16.004  -9.399  1.00  1.00              
ATOM   2787  N   CYS A 354       7.050 -17.810  -8.217  1.00  1.00              
ATOM   2788  CA  CYS A 354       7.658 -17.294  -7.023  1.00  1.00              
ATOM   2789  CB  CYS A 354       6.653 -16.630  -6.060  1.00  1.00              
ATOM   2790  SG  CYS A 354       5.343 -17.752  -5.481  1.00  1.00              
ATOM   2791  C   CYS A 354       8.411 -18.354  -6.269  1.00  1.00              
ATOM   2792  O   CYS A 354       7.875 -19.390  -5.871  1.00  1.00              
ATOM   2793  N   GLU A 355       9.716 -18.099  -6.056  1.00  1.00              
ATOM   2794  CA  GLU A 355      10.480 -18.976  -5.235  1.00  1.00              
ATOM   2795  CB  GLU A 355      11.978 -18.631  -5.216  1.00  1.00              
ATOM   2796  CG  GLU A 355      12.658 -18.695  -6.584  1.00  1.00              
ATOM   2797  CD  GLU A 355      12.829 -20.155  -6.966  1.00  1.00              
ATOM   2798  OE1 GLU A 355      12.801 -21.015  -6.046  1.00  1.00              
ATOM   2799  OE2 GLU A 355      12.991 -20.428  -8.185  1.00  1.00              
ATOM   2800  C   GLU A 355       9.948 -18.654  -3.879  1.00  1.00              
ATOM   2801  O   GLU A 355       9.555 -17.518  -3.615  1.00  1.00              
ATOM   2802  N   ILE A 356       9.905 -19.616  -2.955  1.00  1.00              
ATOM   2803  CA  ILE A 356       9.319 -19.189  -1.733  1.00  1.00              
ATOM   2804  CB  ILE A 356       8.329 -20.160  -1.144  1.00  1.00              
ATOM   2805  CG2 ILE A 356       7.684 -19.512   0.082  1.00  1.00              
ATOM   2806  CG1 ILE A 356       7.226 -20.516  -2.140  1.00  1.00              
ATOM   2807  CD1 ILE A 356       6.252 -21.494  -1.497  1.00  1.00              
ATOM   2808  C   ILE A 356      10.449 -18.998  -0.779  1.00  1.00              
ATOM   2809  O   ILE A 356      11.581 -19.394  -1.055  1.00  1.00              
ATOM   2810  N   ASN A 357      10.195 -18.295   0.334  1.00  1.00              
ATOM   2811  CA  ASN A 357      11.245 -18.075   1.269  1.00  1.00              
ATOM   2812  CB  ASN A 357      10.879 -17.021   2.325  1.00  1.00              
ATOM   2813  CG  ASN A 357      10.631 -15.725   1.566  1.00  1.00              
ATOM   2814  OD1 ASN A 357       9.633 -15.041   1.785  1.00  1.00              
ATOM   2815  ND2 ASN A 357      11.562 -15.384   0.635  1.00  1.00              
ATOM   2816  C   ASN A 357      11.507 -19.371   1.957  1.00  1.00              
ATOM   2817  O   ASN A 357      11.051 -19.603   3.075  1.00  1.00              
ATOM   2818  N   HIS A 358      12.333 -20.216   1.312  1.00  1.00              
ATOM   2819  CA  HIS A 358      12.672 -21.510   1.823  1.00  1.00              
ATOM   2820  ND1 HIS A 358      15.672 -20.594   2.991  1.00  1.00              
ATOM   2821  CG  HIS A 358      14.355 -20.385   3.332  1.00  1.00              
ATOM   2822  CB  HIS A 358      13.271 -21.420   3.236  1.00  1.00              
ATOM   2823  NE2 HIS A 358      15.515 -18.475   3.646  1.00  1.00              
ATOM   2824  CD2 HIS A 358      14.277 -19.086   3.731  1.00  1.00              
ATOM   2825  CE1 HIS A 358      16.321 -19.420   3.197  1.00  1.00              
ATOM   2826  C   HIS A 358      11.424 -22.339   1.900  1.00  1.00              
ATOM   2827  O   HIS A 358      11.259 -23.127   2.828  1.00  1.00              
ATOM   2828  N   VAL A 359      10.544 -22.182   0.887  1.00  1.00              
ATOM   2829  CA  VAL A 359       9.286 -22.859   0.696  1.00  1.00              
ATOM   2830  CB  VAL A 359       9.405 -24.338   0.404  1.00  1.00              
ATOM   2831  CG1 VAL A 359      10.351 -24.514  -0.796  1.00  1.00              
ATOM   2832  CG2 VAL A 359       9.809 -25.120   1.662  1.00  1.00              
ATOM   2833  C   VAL A 359       8.406 -22.656   1.892  1.00  1.00              
ATOM   2834  O   VAL A 359       7.561 -23.490   2.206  1.00  1.00              
ATOM   2835  N   ILE A 360       8.502 -21.484   2.535  1.00  1.00              
ATOM   2836  CA  ILE A 360       7.801 -21.274   3.756  1.00  1.00              
ATOM   2837  CB  ILE A 360       8.730 -20.683   4.757  1.00  1.00              
ATOM   2838  CG2 ILE A 360       7.948 -20.338   6.021  1.00  1.00              
ATOM   2839  CG1 ILE A 360       9.860 -21.698   4.994  1.00  1.00              
ATOM   2840  CD1 ILE A 360      11.087 -21.123   5.689  1.00  1.00              
ATOM   2841  C   ILE A 360       6.614 -20.411   3.486  1.00  1.00              
ATOM   2842  O   ILE A 360       6.626 -19.565   2.597  1.00  1.00              
ATOM   2843  N   ASP A 361       5.533 -20.674   4.242  1.00  1.00              
ATOM   2844  CA  ASP A 361       4.235 -20.107   4.101  1.00  1.00              
ATOM   2845  CB  ASP A 361       3.276 -20.731   5.113  1.00  1.00              
ATOM   2846  CG  ASP A 361       3.484 -22.235   5.063  1.00  1.00              
ATOM   2847  OD1 ASP A 361       3.768 -22.770   3.960  1.00  1.00              
ATOM   2848  OD2 ASP A 361       3.406 -22.862   6.152  1.00  1.00              
ATOM   2849  C   ASP A 361       4.267 -18.652   4.447  1.00  1.00              
ATOM   2850  O   ASP A 361       5.016 -18.223   5.320  1.00  1.00              
ATOM   2851  N   THR A 362       3.402 -17.869   3.775  1.00  1.00              
ATOM   2852  CA  THR A 362       3.315 -16.448   3.928  1.00  1.00              
ATOM   2853  CB  THR A 362       4.077 -15.908   2.770  1.00  1.00              
ATOM   2854  OG1 THR A 362       3.569 -16.448   1.560  1.00  1.00              
ATOM   2855  CG2 THR A 362       5.545 -16.302   2.954  1.00  1.00              
ATOM   2856  C   THR A 362       1.843 -16.172   3.879  1.00  1.00              
ATOM   2857  O   THR A 362       1.142 -16.797   3.086  1.00  1.00              
ATOM   2858  N   PHE A 363       1.331 -15.193   4.660  1.00  1.00              
ATOM   2859  CA  PHE A 363      -0.080 -15.258   4.888  1.00  1.00              
ATOM   2860  CB  PHE A 363      -0.430 -15.594   6.343  1.00  1.00              
ATOM   2861  CG  PHE A 363      -0.513 -17.071   6.355  1.00  1.00              
ATOM   2862  CD1 PHE A 363       0.596 -17.848   6.580  1.00  1.00              
ATOM   2863  CD2 PHE A 363      -1.728 -17.671   6.109  1.00  1.00              
ATOM   2864  CE1 PHE A 363       0.489 -19.216   6.571  1.00  1.00              
ATOM   2865  CE2 PHE A 363      -1.845 -19.037   6.098  1.00  1.00              
ATOM   2866  CZ  PHE A 363      -0.726 -19.799   6.331  1.00  1.00              
ATOM   2867  C   PHE A 363      -1.058 -14.276   4.347  1.00  1.00              
ATOM   2868  O   PHE A 363      -1.908 -14.893   3.712  1.00  1.00              
ATOM   2869  N   PRO A 364      -1.132 -12.958   4.738  1.00  1.00              
ATOM   2870  CA  PRO A 364      -1.511 -11.751   4.008  1.00  1.00              
ATOM   2871  CD  PRO A 364      -1.226 -12.705   6.170  1.00  1.00              
ATOM   2872  CB  PRO A 364      -1.687 -10.636   5.036  1.00  1.00              
ATOM   2873  CG  PRO A 364      -1.975 -11.378   6.343  1.00  1.00              
ATOM   2874  C   PRO A 364      -0.349 -11.502   3.129  1.00  1.00              
ATOM   2875  O   PRO A 364      -0.342 -10.578   2.320  1.00  1.00              
ATOM   2876  N   LYS A 365       0.679 -12.327   3.358  1.00  1.00              
ATOM   2877  CA  LYS A 365       1.777 -12.524   2.501  1.00  1.00              
ATOM   2878  CB  LYS A 365       2.845 -13.342   3.174  1.00  1.00              
ATOM   2879  CG  LYS A 365       3.299 -12.754   4.509  1.00  1.00              
ATOM   2880  CD  LYS A 365       4.202 -13.691   5.314  1.00  1.00              
ATOM   2881  CE  LYS A 365       3.472 -14.514   6.375  1.00  1.00              
ATOM   2882  NZ  LYS A 365       3.063 -13.639   7.496  1.00  1.00              
ATOM   2883  C   LYS A 365       1.103 -13.174   1.318  1.00  1.00              
ATOM   2884  O   LYS A 365       1.601 -13.157   0.194  1.00  1.00              
ATOM   2885  N   ALA A 366      -0.088 -13.773   1.577  1.00  1.00              
ATOM   2886  CA  ALA A 366      -0.963 -14.236   0.552  1.00  1.00              
ATOM   2887  CB  ALA A 366      -2.317 -14.790   1.023  1.00  1.00              
ATOM   2888  C   ALA A 366      -1.264 -13.033  -0.283  1.00  1.00              
ATOM   2889  O   ALA A 366      -1.331 -13.130  -1.503  1.00  1.00              
ATOM   2890  N   GLN A 367      -1.452 -11.857   0.346  1.00  1.00              
ATOM   2891  CA  GLN A 367      -1.719 -10.660  -0.393  1.00  1.00              
ATOM   2892  CB  GLN A 367      -1.984  -9.422   0.462  1.00  1.00              
ATOM   2893  CG  GLN A 367      -2.040  -8.143  -0.374  1.00  1.00              
ATOM   2894  CD  GLN A 367      -3.482  -7.725  -0.563  1.00  1.00              
ATOM   2895  OE1 GLN A 367      -3.914  -7.380  -1.661  1.00  1.00              
ATOM   2896  NE2 GLN A 367      -4.249  -7.729   0.558  1.00  1.00              
ATOM   2897  C   GLN A 367      -0.536 -10.326  -1.246  1.00  1.00              
ATOM   2898  O   GLN A 367      -0.696  -9.936  -2.399  1.00  1.00              
ATOM   2899  N   ALA A 368       0.689 -10.461  -0.707  1.00  1.00              
ATOM   2900  CA  ALA A 368       1.853 -10.127  -1.475  1.00  1.00              
ATOM   2901  CB  ALA A 368       3.150 -10.322  -0.677  1.00  1.00              
ATOM   2902  C   ALA A 368       1.913 -11.038  -2.668  1.00  1.00              
ATOM   2903  O   ALA A 368       2.156 -10.599  -3.788  1.00  1.00              
ATOM   2904  N   ILE A 369       1.670 -12.338  -2.434  1.00  1.00              
ATOM   2905  CA  ILE A 369       1.680 -13.431  -3.371  1.00  1.00              
ATOM   2906  CB  ILE A 369       1.795 -14.826  -2.804  1.00  1.00              
ATOM   2907  CG2 ILE A 369       3.160 -14.930  -2.104  1.00  1.00              
ATOM   2908  CG1 ILE A 369       0.599 -15.237  -1.935  1.00  1.00              
ATOM   2909  CD1 ILE A 369       0.583 -16.742  -1.664  1.00  1.00              
ATOM   2910  C   ILE A 369       0.523 -13.394  -4.331  1.00  1.00              
ATOM   2911  O   ILE A 369       0.375 -14.300  -5.143  1.00  1.00              
ATOM   2912  N   ARG A 370      -0.403 -12.432  -4.210  1.00  1.00              
ATOM   2913  CA  ARG A 370      -1.685 -12.542  -4.864  1.00  1.00              
ATOM   2914  CB  ARG A 370      -2.547 -11.288  -4.600  1.00  1.00              
ATOM   2915  CG  ARG A 370      -2.979 -11.249  -3.137  1.00  1.00              
ATOM   2916  CD  ARG A 370      -3.493  -9.910  -2.610  1.00  1.00              
ATOM   2917  NE  ARG A 370      -4.784  -9.566  -3.265  1.00  1.00              
ATOM   2918  CZ  ARG A 370      -5.845  -9.119  -2.526  1.00  1.00              
ATOM   2919  NH1 ARG A 370      -5.848  -9.207  -1.165  1.00  1.00              
ATOM   2920  NH2 ARG A 370      -6.927  -8.581  -3.149  1.00  1.00              
ATOM   2921  C   ARG A 370      -1.727 -12.922  -6.337  1.00  1.00              
ATOM   2922  O   ARG A 370      -2.426 -13.879  -6.668  1.00  1.00              
ATOM   2923  N   LEU A 371      -1.030 -12.238  -7.266  1.00  1.00              
ATOM   2924  CA  LEU A 371      -1.085 -12.561  -8.684  1.00  1.00              
ATOM   2925  CB  LEU A 371      -0.579 -11.461  -9.631  1.00  1.00              
ATOM   2926  CG  LEU A 371      -1.625 -10.376  -9.940  1.00  1.00              
ATOM   2927  CD1 LEU A 371      -2.730 -10.928 -10.857  1.00  1.00              
ATOM   2928  CD2 LEU A 371      -2.182  -9.753  -8.653  1.00  1.00              
ATOM   2929  C   LEU A 371      -0.349 -13.812  -9.063  1.00  1.00              
ATOM   2930  O   LEU A 371      -0.466 -14.260 -10.202  1.00  1.00              
ATOM   2931  N   CYS A 372       0.515 -14.333  -8.176  1.00  1.00              
ATOM   2932  CA  CYS A 372       1.381 -15.445  -8.460  1.00  1.00              
ATOM   2933  CB  CYS A 372       2.157 -15.930  -7.221  1.00  1.00              
ATOM   2934  SG  CYS A 372       3.439 -14.767  -6.672  1.00  1.00              
ATOM   2935  C   CYS A 372       0.647 -16.636  -9.003  1.00  1.00              
ATOM   2936  O   CYS A 372      -0.342 -17.109  -8.438  1.00  1.00              
ATOM   2937  N   ASN A 373       1.106 -17.077 -10.196  1.00  1.00              
ATOM   2938  CA  ASN A 373       0.659 -18.235 -10.911  1.00  1.00              
ATOM   2939  CB  ASN A 373       0.826 -18.076 -12.427  1.00  1.00              
ATOM   2940  CG  ASN A 373      -0.242 -18.946 -13.064  1.00  1.00              
ATOM   2941  OD1 ASN A 373      -1.429 -18.717 -12.835  1.00  1.00              
ATOM   2942  ND2 ASN A 373       0.177 -19.954 -13.874  1.00  1.00              
ATOM   2943  C   ASN A 373       1.390 -19.476 -10.469  1.00  1.00              
ATOM   2944  O   ASN A 373       0.863 -20.580 -10.571  1.00  1.00              
ATOM   2945  N   ILE A 374       2.657 -19.348 -10.022  1.00  1.00              
ATOM   2946  CA  ILE A 374       3.415 -20.516  -9.660  1.00  1.00              
ATOM   2947  CB  ILE A 374       4.539 -20.793 -10.621  1.00  1.00              
ATOM   2948  CG2 ILE A 374       5.487 -21.839 -10.027  1.00  1.00              
ATOM   2949  CG1 ILE A 374       3.960 -21.219 -11.975  1.00  1.00              
ATOM   2950  CD1 ILE A 374       5.009 -21.364 -13.074  1.00  1.00              
ATOM   2951  C   ILE A 374       3.975 -20.349  -8.278  1.00  1.00              
ATOM   2952  O   ILE A 374       4.180 -19.237  -7.795  1.00  1.00              
ATOM   2953  N   ILE A 375       4.151 -21.482  -7.567  1.00  1.00              
ATOM   2954  CA  ILE A 375       4.770 -21.461  -6.282  1.00  1.00              
ATOM   2955  CB  ILE A 375       3.835 -21.928  -5.201  1.00  1.00              
ATOM   2956  CG2 ILE A 375       4.558 -21.681  -3.884  1.00  1.00              
ATOM   2957  CG1 ILE A 375       2.496 -21.168  -5.200  1.00  1.00              
ATOM   2958  CD1 ILE A 375       2.583 -19.732  -4.685  1.00  1.00              
ATOM   2959  C   ILE A 375       5.852 -22.494  -6.441  1.00  1.00              
ATOM   2960  O   ILE A 375       5.580 -23.601  -6.904  1.00  1.00              
ATOM   2961  N   ASP A 376       7.116 -22.101  -6.184  1.00  1.00              
ATOM   2962  CA  ASP A 376       8.313 -22.899  -6.270  1.00  1.00              
ATOM   2963  CB  ASP A 376       9.583 -22.047  -6.407  1.00  1.00              
ATOM   2964  CG  ASP A 376       9.588 -21.488  -7.822  1.00  1.00              
ATOM   2965  OD1 ASP A 376       9.220 -22.252  -8.755  1.00  1.00              
ATOM   2966  OD2 ASP A 376       9.950 -20.294  -7.989  1.00  1.00              
ATOM   2967  C   ASP A 376       8.483 -23.792  -5.081  1.00  1.00              
ATOM   2968  O   ASP A 376       9.083 -24.860  -5.179  1.00  1.00              
ATOM   2969  N   GLY A 377       8.006 -23.351  -3.905  1.00  1.00              
ATOM   2970  CA  GLY A 377       8.149 -24.121  -2.706  1.00  1.00              
ATOM   2971  C   GLY A 377       6.762 -24.299  -2.194  1.00  1.00              
ATOM   2972  O   GLY A 377       5.802 -23.877  -2.836  1.00  1.00              
ATOM   2973  N   ASN A 378       6.602 -24.925  -1.016  1.00  1.00              
ATOM   2974  CA  ASN A 378       5.259 -25.141  -0.576  1.00  1.00              
ATOM   2975  CB  ASN A 378       5.045 -26.464   0.184  1.00  1.00              
ATOM   2976  CG  ASN A 378       5.863 -26.528   1.456  1.00  1.00              
ATOM   2977  OD1 ASN A 378       7.090 -26.529   1.416  1.00  1.00              
ATOM   2978  ND2 ASN A 378       5.167 -26.612   2.620  1.00  1.00              
ATOM   2979  C   ASN A 378       4.712 -23.999   0.223  1.00  1.00              
ATOM   2980  O   ASN A 378       5.439 -23.223   0.841  1.00  1.00              
ATOM   2981  N   LEU A 379       3.368 -23.873   0.172  1.00  1.00              
ATOM   2982  CA  LEU A 379       2.607 -22.889   0.881  1.00  1.00              
ATOM   2983  CB  LEU A 379       1.761 -21.978  -0.033  1.00  1.00              
ATOM   2984  CG  LEU A 379       2.593 -20.884  -0.727  1.00  1.00              
ATOM   2985  CD1 LEU A 379       1.736 -19.990  -1.637  1.00  1.00              
ATOM   2986  CD2 LEU A 379       3.353 -20.063   0.327  1.00  1.00              
ATOM   2987  C   LEU A 379       1.689 -23.651   1.779  1.00  1.00              
ATOM   2988  O   LEU A 379       1.265 -24.763   1.462  1.00  1.00              
ATOM   2989  N   THR A 380       1.381 -23.086   2.958  1.00  1.00              
ATOM   2990  CA  THR A 380       0.543 -23.818   3.857  1.00  1.00              
ATOM   2991  CB  THR A 380       1.237 -24.217   5.124  1.00  1.00              
ATOM   2992  OG1 THR A 380       2.391 -24.988   4.831  1.00  1.00              
ATOM   2993  CG2 THR A 380       0.257 -25.037   5.977  1.00  1.00              
ATOM   2994  C   THR A 380      -0.509 -22.859   4.237  1.00  1.00              
ATOM   2995  O   THR A 380      -0.186 -21.698   4.436  1.00  1.00              
ATOM   2996  N   ILE A 381      -1.785 -23.277   4.337  1.00  1.00              
ATOM   2997  CA  ILE A 381      -2.767 -22.302   4.730  1.00  1.00              
ATOM   2998  CB  ILE A 381      -4.068 -22.377   3.985  1.00  1.00              
ATOM   2999  CG2 ILE A 381      -4.953 -21.249   4.530  1.00  1.00              
ATOM   3000  CG1 ILE A 381      -3.870 -22.289   2.465  1.00  1.00              
ATOM   3001  CD1 ILE A 381      -3.399 -23.597   1.829  1.00  1.00              
ATOM   3002  C   ILE A 381      -3.109 -22.578   6.163  1.00  1.00              
ATOM   3003  O   ILE A 381      -3.603 -23.651   6.495  1.00  1.00              
ATOM   3004  N   GLU A 382      -2.707 -21.644   7.043  1.00  1.00              
ATOM   3005  CA  GLU A 382      -2.904 -21.563   8.466  1.00  1.00              
ATOM   3006  CB  GLU A 382      -1.718 -20.886   9.173  1.00  1.00              
ATOM   3007  CG  GLU A 382      -1.676 -21.125  10.683  1.00  1.00              
ATOM   3008  CD  GLU A 382      -0.882 -22.399  10.938  1.00  1.00              
ATOM   3009  OE1 GLU A 382      -1.445 -23.508  10.736  1.00  1.00              
ATOM   3010  OE2 GLU A 382       0.309 -22.276  11.332  1.00  1.00              
ATOM   3011  C   GLU A 382      -4.119 -20.776   8.826  1.00  1.00              
ATOM   3012  O   GLU A 382      -4.372 -20.607  10.015  1.00  1.00              
ATOM   3013  N   ILE A 383      -4.777 -20.139   7.833  1.00  1.00              
ATOM   3014  CA  ILE A 383      -5.880 -19.241   8.009  1.00  1.00              
ATOM   3015  CB  ILE A 383      -6.743 -19.110   6.784  1.00  1.00              
ATOM   3016  CG2 ILE A 383      -7.874 -18.128   7.110  1.00  1.00              
ATOM   3017  CG1 ILE A 383      -5.914 -18.663   5.570  1.00  1.00              
ATOM   3018  CD1 ILE A 383      -6.672 -18.758   4.246  1.00  1.00              
ATOM   3019  C   ILE A 383      -6.757 -19.627   9.131  1.00  1.00              
ATOM   3020  O   ILE A 383      -7.165 -20.778   9.252  1.00  1.00              
ATOM   3021  N   ARG A 384      -6.956 -18.626  10.011  1.00  1.00              
ATOM   3022  CA  ARG A 384      -7.892 -18.536  11.081  1.00  1.00              
ATOM   3023  CB  ARG A 384      -7.283 -18.474  12.497  1.00  1.00              
ATOM   3024  CG  ARG A 384      -6.637 -19.795  12.914  1.00  1.00              
ATOM   3025  CD  ARG A 384      -6.013 -19.795  14.311  1.00  1.00              
ATOM   3026  NE  ARG A 384      -7.095 -20.097  15.291  1.00  1.00              
ATOM   3027  CZ  ARG A 384      -6.822 -20.843  16.402  1.00  1.00              
ATOM   3028  NH1 ARG A 384      -5.572 -21.356  16.598  1.00  1.00              
ATOM   3029  NH2 ARG A 384      -7.804 -21.071  17.323  1.00  1.00              
ATOM   3030  C   ARG A 384      -8.431 -17.178  10.780  1.00  1.00              
ATOM   3031  O   ARG A 384      -7.758 -16.159  10.909  1.00  1.00              
ATOM   3032  N   GLY A 385      -9.679 -17.193  10.314  1.00  1.00              
ATOM   3033  CA  GLY A 385     -10.629 -16.224   9.886  1.00  1.00              
ATOM   3034  C   GLY A 385     -11.053 -15.564  11.123  1.00  1.00              
ATOM   3035  O   GLY A 385     -11.891 -14.669  11.090  1.00  1.00              
ATOM   3036  N   LYS A 386     -10.533 -16.081  12.254  1.00  1.00              
ATOM   3037  CA  LYS A 386     -10.890 -15.632  13.551  1.00  1.00              
ATOM   3038  CB  LYS A 386      -9.981 -16.117  14.699  1.00  1.00              
ATOM   3039  CG  LYS A 386     -10.030 -17.628  14.933  1.00  1.00              
ATOM   3040  CD  LYS A 386      -9.149 -18.101  16.093  1.00  1.00              
ATOM   3041  CE  LYS A 386      -7.774 -17.437  16.169  1.00  1.00              
ATOM   3042  NZ  LYS A 386      -7.165 -17.699  17.493  1.00  1.00              
ATOM   3043  C   LYS A 386     -10.845 -14.135  13.522  1.00  1.00              
ATOM   3044  O   LYS A 386     -11.607 -13.488  14.231  1.00  1.00              
ATOM   3045  N   GLN A 387      -9.966 -13.515  12.712  1.00  1.00              
ATOM   3046  CA  GLN A 387     -10.086 -12.087  12.646  1.00  1.00              
ATOM   3047  CB  GLN A 387      -8.993 -11.412  13.478  1.00  1.00              
ATOM   3048  CG  GLN A 387      -9.119  -9.895  13.586  1.00  1.00              
ATOM   3049  CD  GLN A 387      -7.943  -9.423  14.424  1.00  1.00              
ATOM   3050  OE1 GLN A 387      -7.348 -10.213  15.155  1.00  1.00              
ATOM   3051  NE2 GLN A 387      -7.593  -8.113  14.313  1.00  1.00              
ATOM   3052  C   GLN A 387      -9.911 -11.638  11.220  1.00  1.00              
ATOM   3053  O   GLN A 387      -9.352 -10.575  10.950  1.00  1.00              
ATOM   3054  N   ASP A 388     -10.425 -12.405  10.246  1.00  1.00              
ATOM   3055  CA  ASP A 388     -10.202 -11.986   8.893  1.00  1.00              
ATOM   3056  CB  ASP A 388      -9.817 -13.132   7.943  1.00  1.00              
ATOM   3057  CG  ASP A 388      -8.363 -13.500   8.192  1.00  1.00              
ATOM   3058  OD1 ASP A 388      -7.623 -12.642   8.743  1.00  1.00              
ATOM   3059  OD2 ASP A 388      -7.971 -14.641   7.828  1.00  1.00              
ATOM   3060  C   ASP A 388     -11.448 -11.382   8.348  1.00  1.00              
ATOM   3061  O   ASP A 388     -12.552 -11.829   8.651  1.00  1.00              
ATOM   3062  N   SER A 389     -11.298 -10.347   7.502  1.00  1.00              
ATOM   3063  CA  SER A 389     -12.469  -9.725   6.965  1.00  1.00              
ATOM   3064  CB  SER A 389     -12.464  -8.196   7.098  1.00  1.00              
ATOM   3065  OG  SER A 389     -13.653  -7.660   6.540  1.00  1.00              
ATOM   3066  C   SER A 389     -12.528 -10.031   5.513  1.00  1.00              
ATOM   3067  O   SER A 389     -11.498  -9.989   4.835  1.00  1.00              
ATOM   3068  N   GLY A 390     -13.753 -10.356   5.025  1.00  1.00              
ATOM   3069  CA  GLY A 390     -13.972 -10.681   3.645  1.00  1.00              
ATOM   3070  C   GLY A 390     -12.952 -11.739   3.357  1.00  1.00              
ATOM   3071  O   GLY A 390     -12.044 -11.517   2.563  1.00  1.00              
ATOM   3072  N   MET A 391     -12.971 -12.848   4.120  1.00  1.00              
ATOM   3073  CA  MET A 391     -11.930 -13.825   3.961  1.00  1.00              
ATOM   3074  CB  MET A 391     -11.767 -14.763   5.177  1.00  1.00              
ATOM   3075  CG  MET A 391     -12.910 -15.746   5.412  1.00  1.00              
ATOM   3076  SD  MET A 391     -12.580 -16.954   6.734  1.00  1.00              
ATOM   3077  CE  MET A 391     -11.200 -17.777   5.885  1.00  1.00              
ATOM   3078  C   MET A 391     -11.928 -14.673   2.715  1.00  1.00              
ATOM   3079  O   MET A 391     -10.876 -14.837   2.099  1.00  1.00              
ATOM   3080  N   ALA A 392     -13.078 -15.250   2.310  1.00  1.00              
ATOM   3081  CA  ALA A 392     -13.104 -16.180   1.205  1.00  1.00              
ATOM   3082  CB  ALA A 392     -14.499 -16.772   0.989  1.00  1.00              
ATOM   3083  C   ALA A 392     -12.752 -15.489  -0.067  1.00  1.00              
ATOM   3084  O   ALA A 392     -11.943 -15.981  -0.852  1.00  1.00              
ATOM   3085  N   SER A 393     -13.360 -14.314  -0.293  1.00  1.00              
ATOM   3086  CA  SER A 393     -13.167 -13.582  -1.505  1.00  1.00              
ATOM   3087  CB  SER A 393     -14.025 -12.310  -1.575  1.00  1.00              
ATOM   3088  OG  SER A 393     -15.402 -12.653  -1.582  1.00  1.00              
ATOM   3089  C   SER A 393     -11.745 -13.163  -1.582  1.00  1.00              
ATOM   3090  O   SER A 393     -11.128 -13.231  -2.642  1.00  1.00              
ATOM   3091  N   GLU A 394     -11.177 -12.728  -0.446  1.00  1.00              
ATOM   3092  CA  GLU A 394      -9.833 -12.251  -0.481  1.00  1.00              
ATOM   3093  CB  GLU A 394      -9.321 -11.638   0.831  1.00  1.00              
ATOM   3094  CG  GLU A 394      -7.953 -10.984   0.617  1.00  1.00              
ATOM   3095  CD  GLU A 394      -7.447 -10.381   1.915  1.00  1.00              
ATOM   3096  OE1 GLU A 394      -7.942 -10.797   2.996  1.00  1.00              
ATOM   3097  OE2 GLU A 394      -6.546  -9.503   1.843  1.00  1.00              
ATOM   3098  C   GLU A 394      -8.917 -13.381  -0.816  1.00  1.00              
ATOM   3099  O   GLU A 394      -7.940 -13.195  -1.535  1.00  1.00              
ATOM   3100  N   LEU A 395      -9.196 -14.588  -0.296  1.00  1.00              
ATOM   3101  CA  LEU A 395      -8.304 -15.682  -0.512  1.00  1.00              
ATOM   3102  CB  LEU A 395      -8.696 -16.954   0.264  1.00  1.00              
ATOM   3103  CG  LEU A 395      -7.562 -17.998   0.333  1.00  1.00              
ATOM   3104  CD1 LEU A 395      -6.409 -17.514   1.230  1.00  1.00              
ATOM   3105  CD2 LEU A 395      -8.083 -19.371   0.770  1.00  1.00              
ATOM   3106  C   LEU A 395      -8.301 -15.991  -1.975  1.00  1.00              
ATOM   3107  O   LEU A 395      -7.239 -16.206  -2.553  1.00  1.00              
ATOM   3108  N   LYS A 396      -9.491 -15.986  -2.614  1.00  1.00              
ATOM   3109  CA  LYS A 396      -9.646 -16.292  -4.005  1.00  1.00              
ATOM   3110  CB  LYS A 396     -11.093 -16.139  -4.493  1.00  1.00              
ATOM   3111  CG  LYS A 396     -12.010 -17.318  -4.212  1.00  1.00              
ATOM   3112  CD  LYS A 396     -11.597 -18.585  -4.952  1.00  1.00              
ATOM   3113  CE  LYS A 396     -12.519 -19.771  -4.676  1.00  1.00              
ATOM   3114  NZ  LYS A 396     -13.912 -19.402  -5.002  1.00  1.00              
ATOM   3115  C   LYS A 396      -8.867 -15.314  -4.820  1.00  1.00              
ATOM   3116  O   LYS A 396      -8.142 -15.699  -5.729  1.00  1.00              
ATOM   3117  N   ASP A 397      -8.979 -14.012  -4.527  1.00  1.00              
ATOM   3118  CA  ASP A 397      -8.301 -13.063  -5.358  1.00  1.00              
ATOM   3119  CB  ASP A 397      -8.600 -11.610  -4.972  1.00  1.00              
ATOM   3120  CG  ASP A 397      -8.062 -10.727  -6.084  1.00  1.00              
ATOM   3121  OD1 ASP A 397      -6.822 -10.729  -6.303  1.00  1.00              
ATOM   3122  OD2 ASP A 397      -8.892 -10.036  -6.733  1.00  1.00              
ATOM   3123  C   ASP A 397      -6.817 -13.269  -5.237  1.00  1.00              
ATOM   3124  O   ASP A 397      -6.071 -13.229  -6.211  1.00  1.00              
ATOM   3125  N   ILE A 398      -6.371 -13.493  -3.999  1.00  1.00              
ATOM   3126  CA  ILE A 398      -5.017 -13.615  -3.557  1.00  1.00              
ATOM   3127  CB  ILE A 398      -4.821 -13.296  -2.103  1.00  1.00              
ATOM   3128  CG2 ILE A 398      -5.518 -11.959  -1.867  1.00  1.00              
ATOM   3129  CG1 ILE A 398      -5.389 -14.315  -1.137  1.00  1.00              
ATOM   3130  CD1 ILE A 398      -5.055 -13.879   0.286  1.00  1.00              
ATOM   3131  C   ILE A 398      -4.304 -14.880  -3.918  1.00  1.00              
ATOM   3132  O   ILE A 398      -3.124 -14.967  -3.599  1.00  1.00              
ATOM   3133  N   PHE A 399      -5.007 -15.959  -4.333  1.00  1.00              
ATOM   3134  CA  PHE A 399      -4.347 -17.185  -4.731  1.00  1.00              
ATOM   3135  CB  PHE A 399      -4.160 -18.153  -3.557  1.00  1.00              
ATOM   3136  CG  PHE A 399      -2.825 -18.819  -3.586  1.00  1.00              
ATOM   3137  CD1 PHE A 399      -1.630 -18.157  -3.424  1.00  1.00              
ATOM   3138  CD2 PHE A 399      -2.796 -20.180  -3.736  1.00  1.00              
ATOM   3139  CE1 PHE A 399      -0.442 -18.856  -3.447  1.00  1.00              
ATOM   3140  CE2 PHE A 399      -1.622 -20.893  -3.759  1.00  1.00              
ATOM   3141  CZ  PHE A 399      -0.435 -20.221  -3.615  1.00  1.00              
ATOM   3142  C   PHE A 399      -5.162 -17.958  -5.720  1.00  1.00              
ATOM   3143  O   PHE A 399      -4.902 -19.144  -5.911  1.00  1.00              
ATOM   3144  N   ALA A 400      -6.168 -17.352  -6.372  1.00  1.00              
ATOM   3145  CA  ALA A 400      -6.954 -18.143  -7.291  1.00  1.00              
ATOM   3146  CB  ALA A 400      -8.200 -17.425  -7.842  1.00  1.00              
ATOM   3147  C   ALA A 400      -6.118 -18.515  -8.470  1.00  1.00              
ATOM   3148  O   ALA A 400      -6.225 -19.627  -8.978  1.00  1.00              
ATOM   3149  N   ASN A 401      -5.272 -17.574  -8.933  1.00  1.00              
ATOM   3150  CA  ASN A 401      -4.470 -17.713 -10.111  1.00  1.00              
ATOM   3151  CB  ASN A 401      -4.153 -16.334 -10.712  1.00  1.00              
ATOM   3152  CG  ASN A 401      -3.531 -16.487 -12.089  1.00  1.00              
ATOM   3153  OD1 ASN A 401      -4.212 -16.853 -13.045  1.00  1.00              
ATOM   3154  ND2 ASN A 401      -2.212 -16.174 -12.200  1.00  1.00              
ATOM   3155  C   ASN A 401      -3.162 -18.356  -9.772  1.00  1.00              
ATOM   3156  O   ASN A 401      -2.098 -17.839 -10.120  1.00  1.00              
ATOM   3157  N   ILE A 402      -3.231 -19.520  -9.098  1.00  1.00              
ATOM   3158  CA  ILE A 402      -2.088 -20.329  -8.801  1.00  1.00              
ATOM   3159  CB  ILE A 402      -1.793 -20.390  -7.316  1.00  1.00              
ATOM   3160  CG2 ILE A 402      -2.975 -20.991  -6.562  1.00  1.00              
ATOM   3161  CG1 ILE A 402      -0.435 -21.036  -7.026  1.00  1.00              
ATOM   3162  CD1 ILE A 402       0.736 -20.098  -7.308  1.00  1.00              
ATOM   3163  C   ILE A 402      -2.389 -21.657  -9.429  1.00  1.00              
ATOM   3164  O   ILE A 402      -3.346 -22.336  -9.069  1.00  1.00              
ATOM   3165  N   HIS A 403      -1.648 -21.942 -10.516  1.00  1.00              
ATOM   3166  CA  HIS A 403      -1.739 -23.069 -11.392  1.00  1.00              
ATOM   3167  ND1 HIS A 403      -1.681 -24.773 -14.297  1.00  1.00              
ATOM   3168  CG  HIS A 403      -2.190 -23.601 -13.791  1.00  1.00              
ATOM   3169  CB  HIS A 403      -1.472 -22.681 -12.853  1.00  1.00              
ATOM   3170  NE2 HIS A 403      -3.739 -24.574 -15.114  1.00  1.00              
ATOM   3171  CD2 HIS A 403      -3.448 -23.495 -14.300  1.00  1.00              
ATOM   3172  CE1 HIS A 403      -2.648 -25.314 -15.080  1.00  1.00              
ATOM   3173  C   HIS A 403      -0.872 -24.248 -11.030  1.00  1.00              
ATOM   3174  O   HIS A 403      -0.910 -25.205 -11.784  1.00  1.00              
ATOM   3175  N   THR A 404       0.063 -24.206 -10.052  1.00  1.00              
ATOM   3176  CA  THR A 404       0.842 -25.405  -9.798  1.00  1.00              
ATOM   3177  CB  THR A 404       2.002 -25.603 -10.750  1.00  1.00              
ATOM   3178  OG1 THR A 404       1.606 -25.530 -12.110  1.00  1.00              
ATOM   3179  CG2 THR A 404       2.592 -26.998 -10.489  1.00  1.00              
ATOM   3180  C   THR A 404       1.532 -25.255  -8.456  1.00  1.00              
ATOM   3181  O   THR A 404       1.700 -24.139  -7.965  1.00  1.00              
ATOM   3182  N   ILE A 405       1.948 -26.378  -7.810  1.00  1.00              
ATOM   3183  CA  ILE A 405       2.716 -26.250  -6.597  1.00  1.00              
ATOM   3184  CB  ILE A 405       1.914 -26.483  -5.346  1.00  1.00              
ATOM   3185  CG2 ILE A 405       2.874 -26.418  -4.145  1.00  1.00              
ATOM   3186  CG1 ILE A 405       0.767 -25.454  -5.263  1.00  1.00              
ATOM   3187  CD1 ILE A 405      -0.261 -25.740  -4.167  1.00  1.00              
ATOM   3188  C   ILE A 405       3.843 -27.241  -6.642  1.00  1.00              
ATOM   3189  O   ILE A 405       3.643 -28.451  -6.595  1.00  1.00              
ATOM   3190  N   THR A 406       5.085 -26.742  -6.712  1.00  1.00              
ATOM   3191  CA  THR A 406       6.214 -27.596  -6.841  1.00  1.00              
ATOM   3192  CB  THR A 406       7.447 -26.832  -7.213  1.00  1.00              
ATOM   3193  OG1 THR A 406       7.224 -26.153  -8.440  1.00  1.00              
ATOM   3194  CG2 THR A 406       8.622 -27.813  -7.361  1.00  1.00              
ATOM   3195  C   THR A 406       6.486 -28.387  -5.606  1.00  1.00              
ATOM   3196  O   THR A 406       6.988 -29.481  -5.734  1.00  1.00              
ATOM   3197  N   GLY A 407       6.359 -27.856  -4.381  1.00  1.00              
ATOM   3198  CA  GLY A 407       6.699 -28.667  -3.231  1.00  1.00              
ATOM   3199  C   GLY A 407       5.640 -29.511  -2.573  1.00  1.00              
ATOM   3200  O   GLY A 407       5.785 -30.717  -2.386  1.00  1.00              
ATOM   3201  N   TYR A 408       4.528 -28.874  -2.172  1.00  1.00              
ATOM   3202  CA  TYR A 408       3.696 -29.558  -1.217  1.00  1.00              
ATOM   3203  CB  TYR A 408       4.669 -29.831  -0.048  1.00  1.00              
ATOM   3204  CG  TYR A 408       4.164 -30.224   1.286  1.00  1.00              
ATOM   3205  CD1 TYR A 408       3.458 -31.377   1.503  1.00  1.00              
ATOM   3206  CD2 TYR A 408       4.497 -29.428   2.355  1.00  1.00              
ATOM   3207  CE1 TYR A 408       3.056 -31.701   2.780  1.00  1.00              
ATOM   3208  CE2 TYR A 408       4.099 -29.751   3.625  1.00  1.00              
ATOM   3209  CZ  TYR A 408       3.369 -30.888   3.842  1.00  1.00              
ATOM   3210  OH  TYR A 408       2.963 -31.220   5.150  1.00  1.00              
ATOM   3211  C   TYR A 408       2.598 -28.577  -0.882  1.00  1.00              
ATOM   3212  O   TYR A 408       2.763 -27.363  -1.020  1.00  1.00              
ATOM   3213  N   LEU A 409       1.423 -29.055  -0.439  1.00  1.00              
ATOM   3214  CA  LEU A 409       0.415 -28.087  -0.128  1.00  1.00              
ATOM   3215  CB  LEU A 409      -0.596 -27.954  -1.287  1.00  1.00              
ATOM   3216  CG  LEU A 409      -1.590 -26.779  -1.208  1.00  1.00              
ATOM   3217  CD1 LEU A 409      -2.523 -26.775  -2.430  1.00  1.00              
ATOM   3218  CD2 LEU A 409      -2.357 -26.758   0.120  1.00  1.00              
ATOM   3219  C   LEU A 409      -0.268 -28.596   1.098  1.00  1.00              
ATOM   3220  O   LEU A 409      -0.937 -29.627   1.046  1.00  1.00              
ATOM   3221  N   LEU A 410      -0.111 -27.909   2.250  1.00  1.00              
ATOM   3222  CA  LEU A 410      -0.776 -28.475   3.397  1.00  1.00              
ATOM   3223  CB  LEU A 410       0.115 -29.066   4.507  1.00  1.00              
ATOM   3224  CG  LEU A 410       1.191 -28.137   5.079  1.00  1.00              
ATOM   3225  CD1 LEU A 410       1.977 -28.834   6.201  1.00  1.00              
ATOM   3226  CD2 LEU A 410       2.109 -27.616   3.967  1.00  1.00              
ATOM   3227  C   LEU A 410      -1.695 -27.486   4.021  1.00  1.00              
ATOM   3228  O   LEU A 410      -1.510 -26.279   3.926  1.00  1.00              
ATOM   3229  N   VAL A 411      -2.772 -27.979   4.648  1.00  1.00              
ATOM   3230  CA  VAL A 411      -3.632 -27.061   5.315  1.00  1.00              
ATOM   3231  CB  VAL A 411      -4.984 -26.992   4.659  1.00  1.00              
ATOM   3232  CG1 VAL A 411      -5.649 -28.370   4.727  1.00  1.00              
ATOM   3233  CG2 VAL A 411      -5.788 -25.839   5.271  1.00  1.00              
ATOM   3234  C   VAL A 411      -3.689 -27.501   6.738  1.00  1.00              
ATOM   3235  O   VAL A 411      -4.127 -28.610   7.032  1.00  1.00              
ATOM   3236  N   ARG A 412      -3.205 -26.650   7.671  1.00  1.00              
ATOM   3237  CA  ARG A 412      -3.216 -27.095   9.042  1.00  1.00              
ATOM   3238  CB  ARG A 412      -1.816 -27.192   9.667  1.00  1.00              
ATOM   3239  CG  ARG A 412      -0.952 -28.310   9.093  1.00  1.00              
ATOM   3240  CD  ARG A 412       0.504 -28.231   9.549  1.00  1.00              
ATOM   3241  NE  ARG A 412       1.108 -27.041   8.884  1.00  1.00              
ATOM   3242  CZ  ARG A 412       2.347 -26.603   9.254  1.00  1.00              
ATOM   3243  NH1 ARG A 412       3.012 -27.225  10.270  1.00  1.00              
ATOM   3244  NH2 ARG A 412       2.927 -25.554   8.602  1.00  1.00              
ATOM   3245  C   ARG A 412      -3.946 -26.092   9.881  1.00  1.00              
ATOM   3246  O   ARG A 412      -3.673 -24.895   9.827  1.00  1.00              
ATOM   3247  N   GLN A 413      -4.903 -26.588  10.688  1.00  1.00              
ATOM   3248  CA  GLN A 413      -5.668 -25.820  11.640  1.00  1.00              
ATOM   3249  CB  GLN A 413      -4.868 -25.341  12.864  1.00  1.00              
ATOM   3250  CG  GLN A 413      -4.364 -26.477  13.755  1.00  1.00              
ATOM   3251  CD  GLN A 413      -3.610 -25.857  14.922  1.00  1.00              
ATOM   3252  OE1 GLN A 413      -2.576 -26.369  15.347  1.00  1.00              
ATOM   3253  NE2 GLN A 413      -4.148 -24.728  15.460  1.00  1.00              
ATOM   3254  C   GLN A 413      -6.334 -24.624  11.032  1.00  1.00              
ATOM   3255  O   GLN A 413      -6.517 -23.614  11.712  1.00  1.00              
ATOM   3256  N   SER A 414      -6.777 -24.701   9.762  1.00  1.00              
ATOM   3257  CA  SER A 414      -7.408 -23.530   9.228  1.00  1.00              
ATOM   3258  CB  SER A 414      -7.195 -23.310   7.713  1.00  1.00              
ATOM   3259  OG  SER A 414      -7.910 -24.253   6.932  1.00  1.00              
ATOM   3260  C   SER A 414      -8.884 -23.528   9.525  1.00  1.00              
ATOM   3261  O   SER A 414      -9.729 -23.610   8.633  1.00  1.00              
ATOM   3262  N   SER A 415      -9.223 -23.277  10.806  1.00  1.00              
ATOM   3263  CA  SER A 415     -10.580 -23.243  11.276  1.00  1.00              
ATOM   3264  CB  SER A 415     -10.703 -22.760  12.733  1.00  1.00              
ATOM   3265  OG  SER A 415     -10.303 -21.402  12.843  1.00  1.00              
ATOM   3266  C   SER A 415     -11.490 -22.363  10.431  1.00  1.00              
ATOM   3267  O   SER A 415     -12.578 -22.832  10.114  1.00  1.00              
ATOM   3268  N   PRO A 416     -11.198 -21.140  10.046  1.00  1.00              
ATOM   3269  CA  PRO A 416     -12.085 -20.322   9.265  1.00  1.00              
ATOM   3270  CD  PRO A 416      -9.858 -20.667   9.848  1.00  1.00              
ATOM   3271  CB  PRO A 416     -11.380 -19.048   8.962  1.00  1.00              
ATOM   3272  CG  PRO A 416      -9.950 -19.580   8.775  1.00  1.00              
ATOM   3273  C   PRO A 416     -12.187 -20.840   7.875  1.00  1.00              
ATOM   3274  O   PRO A 416     -12.644 -20.067   7.036  1.00  1.00              
ATOM   3275  N   PHE A 417     -11.658 -22.031   7.570  1.00  1.00              
ATOM   3276  CA  PHE A 417     -11.603 -22.434   6.194  1.00  1.00              
ATOM   3277  CB  PHE A 417     -10.173 -22.956   5.961  1.00  1.00              
ATOM   3278  CG  PHE A 417      -9.635 -22.691   4.600  1.00  1.00              
ATOM   3279  CD1 PHE A 417      -9.074 -21.463   4.333  1.00  1.00              
ATOM   3280  CD2 PHE A 417      -9.661 -23.642   3.608  1.00  1.00              
ATOM   3281  CE1 PHE A 417      -8.551 -21.178   3.095  1.00  1.00              
ATOM   3282  CE2 PHE A 417      -9.137 -23.362   2.367  1.00  1.00              
ATOM   3283  CZ  PHE A 417      -8.583 -22.130   2.107  1.00  1.00              
ATOM   3284  C   PHE A 417     -12.581 -23.574   6.009  1.00  1.00              
ATOM   3285  O   PHE A 417     -12.450 -24.608   6.657  1.00  1.00              
ATOM   3286  N   ILE A 418     -13.694 -23.360   5.270  1.00  1.00              
ATOM   3287  CA  ILE A 418     -14.615 -24.410   4.884  1.00  1.00              
ATOM   3288  CB  ILE A 418     -16.067 -24.018   4.897  1.00  1.00              
ATOM   3289  CG2 ILE A 418     -16.867 -25.116   4.192  1.00  1.00              
ATOM   3290  CG1 ILE A 418     -16.545 -23.785   6.337  1.00  1.00              
ATOM   3291  CD1 ILE A 418     -18.048 -23.546   6.452  1.00  1.00              
ATOM   3292  C   ILE A 418     -14.301 -25.095   3.568  1.00  1.00              
ATOM   3293  O   ILE A 418     -14.520 -26.296   3.402  1.00  1.00              
ATOM   3294  N   SER A 419     -13.865 -24.335   2.542  1.00  1.00              
ATOM   3295  CA  SER A 419     -13.643 -24.965   1.261  1.00  1.00              
ATOM   3296  CB  SER A 419     -14.750 -24.713   0.220  1.00  1.00              
ATOM   3297  OG  SER A 419     -15.948 -25.378   0.589  1.00  1.00              
ATOM   3298  C   SER A 419     -12.391 -24.396   0.652  1.00  1.00              
ATOM   3299  O   SER A 419     -12.158 -23.189   0.613  1.00  1.00              
ATOM   3300  N   LEU A 420     -11.580 -25.313   0.112  1.00  1.00              
ATOM   3301  CA  LEU A 420     -10.287 -25.188  -0.489  1.00  1.00              
ATOM   3302  CB  LEU A 420      -9.575 -26.561  -0.487  1.00  1.00              
ATOM   3303  CG  LEU A 420      -8.030 -26.548  -0.545  1.00  1.00              
ATOM   3304  CD1 LEU A 420      -7.446 -26.279  -1.933  1.00  1.00              
ATOM   3305  CD2 LEU A 420      -7.482 -25.579   0.511  1.00  1.00              
ATOM   3306  C   LEU A 420     -10.411 -24.585  -1.872  1.00  1.00              
ATOM   3307  O   LEU A 420      -9.452 -24.565  -2.634  1.00  1.00              
ATOM   3308  N   ASN A 421     -11.628 -24.189  -2.289  1.00  1.00              
ATOM   3309  CA  ASN A 421     -11.938 -23.702  -3.611  1.00  1.00              
ATOM   3310  CB  ASN A 421     -13.436 -23.454  -3.834  1.00  1.00              
ATOM   3311  CG  ASN A 421     -13.729 -23.480  -5.329  1.00  1.00              
ATOM   3312  OD1 ASN A 421     -13.446 -22.555  -6.090  1.00  1.00              
ATOM   3313  ND2 ASN A 421     -14.343 -24.609  -5.768  1.00  1.00              
ATOM   3314  C   ASN A 421     -11.187 -22.446  -4.000  1.00  1.00              
ATOM   3315  O   ASN A 421     -11.123 -22.113  -5.184  1.00  1.00              
ATOM   3316  N   MET A 422     -10.578 -21.711  -3.049  1.00  1.00              
ATOM   3317  CA  MET A 422      -9.969 -20.449  -3.364  1.00  1.00              
ATOM   3318  CB  MET A 422      -9.348 -19.764  -2.149  1.00  1.00              
ATOM   3319  CG  MET A 422     -10.388 -19.603  -1.043  1.00  1.00              
ATOM   3320  SD  MET A 422     -11.915 -18.763  -1.524  1.00  1.00              
ATOM   3321  CE  MET A 422     -12.641 -18.887   0.127  1.00  1.00              
ATOM   3322  C   MET A 422      -8.955 -20.643  -4.445  1.00  1.00              
ATOM   3323  O   MET A 422      -8.721 -19.737  -5.234  1.00  1.00              
ATOM   3324  N   PHE A 423      -8.398 -21.861  -4.518  1.00  1.00              
ATOM   3325  CA  PHE A 423      -7.416 -22.439  -5.405  1.00  1.00              
ATOM   3326  CB  PHE A 423      -6.875 -23.784  -4.887  1.00  1.00              
ATOM   3327  CG  PHE A 423      -5.922 -23.504  -3.772  1.00  1.00              
ATOM   3328  CD1 PHE A 423      -4.629 -23.136  -4.044  1.00  1.00              
ATOM   3329  CD2 PHE A 423      -6.293 -23.613  -2.457  1.00  1.00              
ATOM   3330  CE1 PHE A 423      -3.713 -22.877  -3.064  1.00  1.00              
ATOM   3331  CE2 PHE A 423      -5.382 -23.350  -1.460  1.00  1.00              
ATOM   3332  CZ  PHE A 423      -4.092 -22.983  -1.756  1.00  1.00              
ATOM   3333  C   PHE A 423      -8.001 -22.691  -6.764  1.00  1.00              
ATOM   3334  O   PHE A 423      -7.532 -23.571  -7.486  1.00  1.00              
ATOM   3335  N   ARG A 424      -9.105 -22.005  -7.102  1.00  1.00              
ATOM   3336  CA  ARG A 424      -9.873 -22.232  -8.292  1.00  1.00              
ATOM   3337  CB  ARG A 424     -11.204 -21.455  -8.385  1.00  1.00              
ATOM   3338  CG  ARG A 424     -11.181 -19.934  -8.285  1.00  1.00              
ATOM   3339  CD  ARG A 424     -12.604 -19.403  -8.092  1.00  1.00              
ATOM   3340  NE  ARG A 424     -13.422 -19.982  -9.196  1.00  1.00              
ATOM   3341  CZ  ARG A 424     -14.783 -20.035  -9.106  1.00  1.00              
ATOM   3342  NH1 ARG A 424     -15.416 -19.535  -8.005  1.00  1.00              
ATOM   3343  NH2 ARG A 424     -15.513 -20.593 -10.116  1.00  1.00              
ATOM   3344  C   ARG A 424      -9.080 -22.211  -9.576  1.00  1.00              
ATOM   3345  O   ARG A 424      -9.674 -22.209 -10.649  1.00  1.00              
ATOM   3346  N   ASN A 425      -7.750 -22.003  -9.550  1.00  1.00              
ATOM   3347  CA  ASN A 425      -7.023 -22.254 -10.773  1.00  1.00              
ATOM   3348  CB  ASN A 425      -6.339 -21.000 -11.348  1.00  1.00              
ATOM   3349  CG  ASN A 425      -5.981 -21.252 -12.805  1.00  1.00              
ATOM   3350  OD1 ASN A 425      -6.844 -21.533 -13.634  1.00  1.00              
ATOM   3351  ND2 ASN A 425      -4.666 -21.134 -13.129  1.00  1.00              
ATOM   3352  C   ASN A 425      -5.920 -23.275 -10.541  1.00  1.00              
ATOM   3353  O   ASN A 425      -4.981 -23.335 -11.332  1.00  1.00              
ATOM   3354  N   LEU A 426      -5.988 -24.161  -9.518  1.00  1.00              
ATOM   3355  CA  LEU A 426      -4.835 -25.032  -9.367  1.00  1.00              
ATOM   3356  CB  LEU A 426      -4.429 -25.393  -7.933  1.00  1.00              
ATOM   3357  CG  LEU A 426      -3.814 -24.239  -7.168  1.00  1.00              
ATOM   3358  CD1 LEU A 426      -4.881 -23.170  -6.953  1.00  1.00              
ATOM   3359  CD2 LEU A 426      -3.048 -24.723  -5.932  1.00  1.00              
ATOM   3360  C   LEU A 426      -5.093 -26.385  -9.939  1.00  1.00              
ATOM   3361  O   LEU A 426      -6.007 -27.086  -9.508  1.00  1.00              
ATOM   3362  N   ARG A 427      -4.366 -26.743 -11.015  1.00  1.00              
ATOM   3363  CA  ARG A 427      -4.412 -28.083 -11.505  1.00  1.00              
ATOM   3364  CB  ARG A 427      -4.281 -28.184 -13.026  1.00  1.00              
ATOM   3365  CG  ARG A 427      -5.541 -27.701 -13.740  1.00  1.00              
ATOM   3366  CD  ARG A 427      -6.707 -28.690 -13.730  1.00  1.00              
ATOM   3367  NE  ARG A 427      -7.726 -28.125 -14.659  1.00  1.00              
ATOM   3368  CZ  ARG A 427      -8.429 -28.944 -15.494  1.00  1.00              
ATOM   3369  NH1 ARG A 427      -8.238 -30.294 -15.444  1.00  1.00              
ATOM   3370  NH2 ARG A 427      -9.316 -28.411 -16.384  1.00  1.00              
ATOM   3371  C   ARG A 427      -3.411 -29.010 -10.877  1.00  1.00              
ATOM   3372  O   ARG A 427      -3.776 -30.128 -10.540  1.00  1.00              
ATOM   3373  N   ARG A 428      -2.139 -28.589 -10.656  1.00  1.00              
ATOM   3374  CA  ARG A 428      -1.164 -29.602 -10.331  1.00  1.00              
ATOM   3375  CB  ARG A 428      -0.063 -29.797 -11.389  1.00  1.00              
ATOM   3376  CG  ARG A 428      -0.543 -30.228 -12.768  1.00  1.00              
ATOM   3377  CD  ARG A 428       0.562 -30.887 -13.592  1.00  1.00              
ATOM   3378  NE  ARG A 428       1.608 -29.860 -13.854  1.00  1.00              
ATOM   3379  CZ  ARG A 428       1.561 -29.129 -15.005  1.00  1.00              
ATOM   3380  NH1 ARG A 428       0.574 -29.357 -15.920  1.00  1.00              
ATOM   3381  NH2 ARG A 428       2.502 -28.170 -15.242  1.00  1.00              
ATOM   3382  C   ARG A 428      -0.342 -29.360  -9.108  1.00  1.00              
ATOM   3383  O   ARG A 428       0.360 -28.359  -8.990  1.00  1.00              
ATOM   3384  N   ILE A 429      -0.343 -30.330  -8.175  1.00  1.00              
ATOM   3385  CA  ILE A 429       0.657 -30.212  -7.165  1.00  1.00              
ATOM   3386  CB  ILE A 429       0.237 -30.681  -5.797  1.00  1.00              
ATOM   3387  CG2 ILE A 429       1.480 -30.657  -4.893  1.00  1.00              
ATOM   3388  CG1 ILE A 429      -0.922 -29.821  -5.258  1.00  1.00              
ATOM   3389  CD1 ILE A 429      -1.570 -30.378  -3.990  1.00  1.00              
ATOM   3390  C   ILE A 429       1.667 -31.170  -7.707  1.00  1.00              
ATOM   3391  O   ILE A 429       1.307 -32.281  -8.075  1.00  1.00              
ATOM   3392  N   GLU A 430       2.906 -30.701  -7.923  1.00  1.00              
ATOM   3393  CA  GLU A 430       4.034 -31.431  -8.431  1.00  1.00              
ATOM   3394  CB  GLU A 430       5.121 -30.507  -9.001  1.00  1.00              
ATOM   3395  CG  GLU A 430       6.209 -31.264  -9.764  1.00  1.00              
ATOM   3396  CD  GLU A 430       5.681 -31.587 -11.153  1.00  1.00              
ATOM   3397  OE1 GLU A 430       4.692 -32.361 -11.252  1.00  1.00              
ATOM   3398  OE2 GLU A 430       6.262 -31.056 -12.137  1.00  1.00              
ATOM   3399  C   GLU A 430       4.662 -32.270  -7.353  1.00  1.00              
ATOM   3400  O   GLU A 430       5.359 -33.237  -7.642  1.00  1.00              
ATOM   3401  N   ALA A 431       4.535 -31.835  -6.086  1.00  1.00              
ATOM   3402  CA  ALA A 431       5.034 -32.499  -4.905  1.00  1.00              
ATOM   3403  CB  ALA A 431       4.219 -33.727  -4.486  1.00  1.00              
ATOM   3404  C   ALA A 431       6.504 -32.826  -4.979  1.00  1.00              
ATOM   3405  O   ALA A 431       7.019 -33.703  -4.290  1.00  1.00              
ATOM   3406  N   LYS A 432       7.223 -32.000  -5.740  1.00  1.00              
ATOM   3407  CA  LYS A 432       8.631 -31.925  -6.007  1.00  1.00              
ATOM   3408  CB  LYS A 432       9.003 -30.822  -7.014  1.00  1.00              
ATOM   3409  CG  LYS A 432      10.464 -30.867  -7.465  1.00  1.00              
ATOM   3410  CD  LYS A 432      10.804 -32.089  -8.322  1.00  1.00              
ATOM   3411  CE  LYS A 432      10.866 -33.395  -7.527  1.00  1.00              
ATOM   3412  NZ  LYS A 432      11.325 -34.501  -8.396  1.00  1.00              
ATOM   3413  C   LYS A 432       9.378 -31.673  -4.727  1.00  1.00              
ATOM   3414  O   LYS A 432      10.598 -31.574  -4.735  1.00  1.00              
ATOM   3415  N   SER A 433       8.687 -31.366  -3.615  1.00  1.00              
ATOM   3416  CA  SER A 433       9.403 -31.304  -2.364  1.00  1.00              
ATOM   3417  CB  SER A 433       9.969 -29.909  -2.053  1.00  1.00              
ATOM   3418  OG  SER A 433      10.661 -29.924  -0.813  1.00  1.00              
ATOM   3419  C   SER A 433       8.415 -31.630  -1.292  1.00  1.00              
ATOM   3420  O   SER A 433       7.716 -30.748  -0.806  1.00  1.00              
ATOM   3421  N   LEU A 434       8.376 -32.900  -0.844  1.00  1.00              
ATOM   3422  CA  LEU A 434       7.376 -33.296   0.112  1.00  1.00              
ATOM   3423  CB  LEU A 434       6.839 -34.709  -0.120  1.00  1.00              
ATOM   3424  CG  LEU A 434       6.143 -34.863  -1.474  1.00  1.00              
ATOM   3425  CD1 LEU A 434       5.629 -36.292  -1.662  1.00  1.00              
ATOM   3426  CD2 LEU A 434       5.045 -33.806  -1.658  1.00  1.00              
ATOM   3427  C   LEU A 434       7.981 -33.301   1.481  1.00  1.00              
ATOM   3428  O   LEU A 434       9.198 -33.334   1.662  1.00  1.00              
ATOM   3429  N   PHE A 435       7.089 -33.282   2.485  1.00  1.00              
ATOM   3430  CA  PHE A 435       7.396 -33.266   3.885  1.00  1.00              
ATOM   3431  CB  PHE A 435       6.165 -32.889   4.721  1.00  1.00              
ATOM   3432  CG  PHE A 435       6.213 -31.405   4.854  1.00  1.00              
ATOM   3433  CD1 PHE A 435       6.898 -30.639   3.938  1.00  1.00              
ATOM   3434  CD2 PHE A 435       5.648 -30.782   5.942  1.00  1.00              
ATOM   3435  CE1 PHE A 435       6.971 -29.272   4.072  1.00  1.00              
ATOM   3436  CE2 PHE A 435       5.712 -29.416   6.083  1.00  1.00              
ATOM   3437  CZ  PHE A 435       6.372 -28.657   5.146  1.00  1.00              
ATOM   3438  C   PHE A 435       8.023 -34.561   4.315  1.00  1.00              
ATOM   3439  O   PHE A 435       8.237 -35.458   3.504  1.00  1.00              
ATOM   3440  N   ARG A 436       8.397 -34.656   5.610  1.00  1.00              
ATOM   3441  CA  ARG A 436       9.120 -35.773   6.172  1.00  1.00              
ATOM   3442  CB  ARG A 436       9.406 -35.616   7.675  1.00  1.00              
ATOM   3443  CG  ARG A 436      10.556 -34.662   8.020  1.00  1.00              
ATOM   3444  CD  ARG A 436      10.297 -33.186   7.706  1.00  1.00              
ATOM   3445  NE  ARG A 436      10.479 -32.990   6.240  1.00  1.00              
ATOM   3446  CZ  ARG A 436      10.405 -31.736   5.705  1.00  1.00              
ATOM   3447  NH1 ARG A 436      10.176 -30.661   6.514  1.00  1.00              
ATOM   3448  NH2 ARG A 436      10.560 -31.557   4.361  1.00  1.00              
ATOM   3449  C   ARG A 436       8.342 -37.039   6.000  1.00  1.00              
ATOM   3450  O   ARG A 436       8.917 -38.109   5.790  1.00  1.00              
ATOM   3451  N   ASN A 437       7.012 -36.941   6.147  1.00  1.00              
ATOM   3452  CA  ASN A 437       6.085 -38.019   5.952  1.00  1.00              
ATOM   3453  CB  ASN A 437       4.657 -37.683   6.412  1.00  1.00              
ATOM   3454  CG  ASN A 437       4.572 -37.893   7.914  1.00  1.00              
ATOM   3455  OD1 ASN A 437       3.941 -38.850   8.361  1.00  1.00              
ATOM   3456  ND2 ASN A 437       5.221 -36.999   8.708  1.00  1.00              
ATOM   3457  C   ASN A 437       6.024 -38.317   4.484  1.00  1.00              
ATOM   3458  O   ASN A 437       5.576 -39.386   4.073  1.00  1.00              
ATOM   3459  N   LEU A 438       6.478 -37.362   3.653  1.00  1.00              
ATOM   3460  CA  LEU A 438       6.418 -37.472   2.224  1.00  1.00              
ATOM   3461  CB  LEU A 438       6.930 -38.817   1.676  1.00  1.00              
ATOM   3462  CG  LEU A 438       8.459 -38.844   1.514  1.00  1.00              
ATOM   3463  CD1 LEU A 438       8.897 -38.059   0.267  1.00  1.00              
ATOM   3464  CD2 LEU A 438       9.152 -38.308   2.772  1.00  1.00              
ATOM   3465  C   LEU A 438       5.035 -37.227   1.721  1.00  1.00              
ATOM   3466  O   LEU A 438       4.726 -37.574   0.582  1.00  1.00              
ATOM   3467  N   TYR A 439       4.170 -36.583   2.533  1.00  1.00              
ATOM   3468  CA  TYR A 439       2.859 -36.287   2.036  1.00  1.00              
ATOM   3469  CB  TYR A 439       1.755 -35.964   3.057  1.00  1.00              
ATOM   3470  CG  TYR A 439       1.607 -36.993   4.116  1.00  1.00              
ATOM   3471  CD1 TYR A 439       1.291 -38.299   3.833  1.00  1.00              
ATOM   3472  CD2 TYR A 439       1.823 -36.620   5.420  1.00  1.00              
ATOM   3473  CE1 TYR A 439       1.168 -39.208   4.857  1.00  1.00              
ATOM   3474  CE2 TYR A 439       1.699 -37.526   6.443  1.00  1.00              
ATOM   3475  CZ  TYR A 439       1.366 -38.826   6.160  1.00  1.00              
ATOM   3476  OH  TYR A 439       1.238 -39.763   7.205  1.00  1.00              
ATOM   3477  C   TYR A 439       2.910 -35.037   1.237  1.00  1.00              
ATOM   3478  O   TYR A 439       3.620 -34.099   1.593  1.00  1.00              
ATOM   3479  N   ALA A 440       2.273 -35.069   0.050  1.00  1.00              
ATOM   3480  CA  ALA A 440       2.058 -33.888  -0.747  1.00  1.00              
ATOM   3481  CB  ALA A 440       1.765 -34.208  -2.220  1.00  1.00              
ATOM   3482  C   ALA A 440       0.905 -33.076  -0.195  1.00  1.00              
ATOM   3483  O   ALA A 440       0.990 -31.861  -0.001  1.00  1.00              
ATOM   3484  N   ILE A 441      -0.230 -33.739   0.116  1.00  1.00              
ATOM   3485  CA  ILE A 441      -1.328 -32.946   0.569  1.00  1.00              
ATOM   3486  CB  ILE A 441      -2.646 -33.257  -0.076  1.00  1.00              
ATOM   3487  CG2 ILE A 441      -3.705 -32.379   0.609  1.00  1.00              
ATOM   3488  CG1 ILE A 441      -2.586 -33.040  -1.596  1.00  1.00              
ATOM   3489  CD1 ILE A 441      -3.823 -33.562  -2.328  1.00  1.00              
ATOM   3490  C   ILE A 441      -1.490 -33.212   2.014  1.00  1.00              
ATOM   3491  O   ILE A 441      -1.710 -34.351   2.419  1.00  1.00              
ATOM   3492  N   THR A 442      -1.367 -32.155   2.836  1.00  1.00              
ATOM   3493  CA  THR A 442      -1.537 -32.371   4.240  1.00  1.00              
ATOM   3494  CB  THR A 442      -0.354 -31.924   5.050  1.00  1.00              
ATOM   3495  OG1 THR A 442       0.811 -32.596   4.598  1.00  1.00              
ATOM   3496  CG2 THR A 442      -0.596 -32.261   6.530  1.00  1.00              
ATOM   3497  C   THR A 442      -2.749 -31.586   4.645  1.00  1.00              
ATOM   3498  O   THR A 442      -3.021 -30.510   4.120  1.00  1.00              
ATOM   3499  N   VAL A 443      -3.562 -32.156   5.548  1.00  1.00              
ATOM   3500  CA  VAL A 443      -4.745 -31.526   6.034  1.00  1.00              
ATOM   3501  CB  VAL A 443      -5.941 -31.835   5.175  1.00  1.00              
ATOM   3502  CG1 VAL A 443      -7.223 -31.374   5.885  1.00  1.00              
ATOM   3503  CG2 VAL A 443      -5.737 -31.169   3.805  1.00  1.00              
ATOM   3504  C   VAL A 443      -4.985 -32.132   7.375  1.00  1.00              
ATOM   3505  O   VAL A 443      -5.131 -33.348   7.493  1.00  1.00              
ATOM   3506  N   PHE A 444      -4.987 -31.307   8.437  1.00  1.00              
ATOM   3507  CA  PHE A 444      -5.344 -31.851   9.705  1.00  1.00              
ATOM   3508  CB  PHE A 444      -4.308 -32.767  10.392  1.00  1.00              
ATOM   3509  CG  PHE A 444      -2.958 -32.150  10.443  1.00  1.00              
ATOM   3510  CD1 PHE A 444      -2.585 -31.307  11.462  1.00  1.00              
ATOM   3511  CD2 PHE A 444      -2.056 -32.441   9.447  1.00  1.00              
ATOM   3512  CE1 PHE A 444      -1.323 -30.761  11.480  1.00  1.00              
ATOM   3513  CE2 PHE A 444      -0.795 -31.901   9.459  1.00  1.00              
ATOM   3514  CZ  PHE A 444      -0.429 -31.057  10.479  1.00  1.00              
ATOM   3515  C   PHE A 444      -5.843 -30.813  10.648  1.00  1.00              
ATOM   3516  O   PHE A 444      -5.348 -29.691  10.743  1.00  1.00              
ATOM   3517  N   GLU A 445      -6.888 -31.225  11.378  1.00  1.00              
ATOM   3518  CA  GLU A 445      -7.562 -30.453  12.376  1.00  1.00              
ATOM   3519  CB  GLU A 445      -6.669 -30.069  13.568  1.00  1.00              
ATOM   3520  CG  GLU A 445      -7.469 -29.548  14.762  1.00  1.00              
ATOM   3521  CD  GLU A 445      -6.628 -29.777  16.003  1.00  1.00              
ATOM   3522  OE1 GLU A 445      -6.663 -30.926  16.518  1.00  1.00              
ATOM   3523  OE2 GLU A 445      -5.940 -28.821  16.451  1.00  1.00              
ATOM   3524  C   GLU A 445      -8.211 -29.235  11.806  1.00  1.00              
ATOM   3525  O   GLU A 445      -8.595 -28.352  12.568  1.00  1.00              
ATOM   3526  N   ASN A 446      -8.398 -29.162  10.469  1.00  1.00              
ATOM   3527  CA  ASN A 446      -9.157 -28.062   9.930  1.00  1.00              
ATOM   3528  CB  ASN A 446      -9.226 -28.011   8.398  1.00  1.00              
ATOM   3529  CG  ASN A 446      -7.885 -27.647   7.807  1.00  1.00              
ATOM   3530  OD1 ASN A 446      -7.379 -26.543   7.992  1.00  1.00              
ATOM   3531  ND2 ASN A 446      -7.297 -28.611   7.054  1.00  1.00              
ATOM   3532  C   ASN A 446     -10.558 -28.396  10.320  1.00  1.00              
ATOM   3533  O   ASN A 446     -11.094 -29.383   9.821  1.00  1.00              
ATOM   3534  N   PRO A 447     -11.157 -27.670  11.224  1.00  1.00              
ATOM   3535  CA  PRO A 447     -12.493 -27.942  11.683  1.00  1.00              
ATOM   3536  CD  PRO A 447     -10.570 -26.496  11.848  1.00  1.00              
ATOM   3537  CB  PRO A 447     -12.702 -27.012  12.881  1.00  1.00              
ATOM   3538  CG  PRO A 447     -11.730 -25.845  12.618  1.00  1.00              
ATOM   3539  C   PRO A 447     -13.628 -27.816  10.707  1.00  1.00              
ATOM   3540  O   PRO A 447     -14.352 -28.790  10.498  1.00  1.00              
ATOM   3541  N   ASN A 448     -13.798 -26.636  10.075  1.00  1.00              
ATOM   3542  CA  ASN A 448     -14.970 -26.475   9.259  1.00  1.00              
ATOM   3543  CB  ASN A 448     -15.591 -25.069   9.308  1.00  1.00              
ATOM   3544  CG  ASN A 448     -16.448 -24.937  10.554  1.00  1.00              
ATOM   3545  OD1 ASN A 448     -17.513 -25.546  10.642  1.00  1.00              
ATOM   3546  ND2 ASN A 448     -15.984 -24.119  11.536  1.00  1.00              
ATOM   3547  C   ASN A 448     -14.626 -26.678   7.831  1.00  1.00              
ATOM   3548  O   ASN A 448     -15.296 -26.134   6.956  1.00  1.00              
ATOM   3549  N   LEU A 449     -13.614 -27.500   7.526  1.00  1.00              
ATOM   3550  CA  LEU A 449     -13.400 -27.678   6.124  1.00  1.00              
ATOM   3551  CB  LEU A 449     -12.051 -28.323   5.753  1.00  1.00              
ATOM   3552  CG  LEU A 449     -10.861 -27.346   5.758  1.00  1.00              
ATOM   3553  CD1 LEU A 449      -9.554 -28.059   5.382  1.00  1.00              
ATOM   3554  CD2 LEU A 449     -11.132 -26.157   4.819  1.00  1.00              
ATOM   3555  C   LEU A 449     -14.499 -28.602   5.686  1.00  1.00              
ATOM   3556  O   LEU A 449     -14.480 -29.794   5.979  1.00  1.00              
ATOM   3557  N   LYS A 450     -15.550 -28.032   5.067  1.00  1.00              
ATOM   3558  CA  LYS A 450     -16.679 -28.759   4.578  1.00  1.00              
ATOM   3559  CB  LYS A 450     -17.911 -27.859   4.438  1.00  1.00              
ATOM   3560  CG  LYS A 450     -19.233 -28.617   4.473  1.00  1.00              
ATOM   3561  CD  LYS A 450     -19.557 -29.177   5.857  1.00  1.00              
ATOM   3562  CE  LYS A 450     -20.886 -29.927   5.924  1.00  1.00              
ATOM   3563  NZ  LYS A 450     -21.111 -30.431   7.296  1.00  1.00              
ATOM   3564  C   LYS A 450     -16.410 -29.406   3.238  1.00  1.00              
ATOM   3565  O   LYS A 450     -16.953 -30.465   2.935  1.00  1.00              
ATOM   3566  N   LYS A 451     -15.628 -28.756   2.353  1.00  1.00              
ATOM   3567  CA  LYS A 451     -15.380 -29.388   1.075  1.00  1.00              
ATOM   3568  CB  LYS A 451     -16.330 -29.019  -0.077  1.00  1.00              
ATOM   3569  CG  LYS A 451     -17.706 -29.675   0.031  1.00  1.00              
ATOM   3570  CD  LYS A 451     -18.648 -29.306  -1.115  1.00  1.00              
ATOM   3571  CE  LYS A 451     -18.796 -27.799  -1.324  1.00  1.00              
ATOM   3572  NZ  LYS A 451     -19.757 -27.519  -2.415  1.00  1.00              
ATOM   3573  C   LYS A 451     -14.000 -29.055   0.618  1.00  1.00              
ATOM   3574  O   LYS A 451     -13.455 -28.019   0.990  1.00  1.00              
ATOM   3575  N   LEU A 452     -13.346 -30.009  -0.087  1.00  1.00              
ATOM   3576  CA  LEU A 452     -12.042 -29.756  -0.621  1.00  1.00              
ATOM   3577  CB  LEU A 452     -11.201 -31.047  -0.709  1.00  1.00              
ATOM   3578  CG  LEU A 452      -9.685 -30.835  -0.926  1.00  1.00              
ATOM   3579  CD1 LEU A 452      -8.930 -32.164  -0.783  1.00  1.00              
ATOM   3580  CD2 LEU A 452      -9.362 -30.135  -2.257  1.00  1.00              
ATOM   3581  C   LEU A 452     -12.064 -29.026  -1.936  1.00  1.00              
ATOM   3582  O   LEU A 452     -11.301 -28.082  -2.142  1.00  1.00              
ATOM   3583  N   PHE A 453     -12.933 -29.455  -2.876  1.00  1.00              
ATOM   3584  CA  PHE A 453     -12.954 -28.849  -4.182  1.00  1.00              
ATOM   3585  CB  PHE A 453     -11.693 -29.237  -4.969  1.00  1.00              
ATOM   3586  CG  PHE A 453     -11.428 -28.244  -6.043  1.00  1.00              
ATOM   3587  CD1 PHE A 453     -10.880 -27.019  -5.731  1.00  1.00              
ATOM   3588  CD2 PHE A 453     -11.730 -28.531  -7.351  1.00  1.00              
ATOM   3589  CE1 PHE A 453     -10.625 -26.095  -6.715  1.00  1.00              
ATOM   3590  CE2 PHE A 453     -11.475 -27.613  -8.339  1.00  1.00              
ATOM   3591  CZ  PHE A 453     -10.921 -26.396  -8.022  1.00  1.00              
ATOM   3592  C   PHE A 453     -14.206 -29.394  -4.813  1.00  1.00              
ATOM   3593  O   PHE A 453     -14.761 -30.369  -4.320  1.00  1.00              
ATOM   3594  N   ASP A 454     -14.693 -28.812  -5.924  1.00  1.00              
ATOM   3595  CA  ASP A 454     -15.964 -29.237  -6.473  1.00  1.00              
ATOM   3596  CB  ASP A 454     -16.480 -28.387  -7.650  1.00  1.00              
ATOM   3597  CG  ASP A 454     -17.184 -27.168  -7.069  1.00  1.00              
ATOM   3598  OD1 ASP A 454     -17.235 -27.057  -5.815  1.00  1.00              
ATOM   3599  OD2 ASP A 454     -17.699 -26.343  -7.869  1.00  1.00              
ATOM   3600  C   ASP A 454     -15.930 -30.667  -6.915  1.00  1.00              
ATOM   3601  O   ASP A 454     -16.974 -31.313  -6.992  1.00  1.00              
ATOM   3602  N   SER A 455     -14.739 -31.170  -7.279  1.00  1.00              
ATOM   3603  CA  SER A 455     -14.518 -32.522  -7.710  1.00  1.00              
ATOM   3604  CB  SER A 455     -15.189 -33.590  -6.855  1.00  1.00              
ATOM   3605  OG  SER A 455     -14.909 -34.856  -7.433  1.00  1.00              
ATOM   3606  C   SER A 455     -15.047 -32.697  -9.084  1.00  1.00              
ATOM   3607  O   SER A 455     -14.523 -33.481  -9.872  1.00  1.00              
ATOM   3608  N   THR A 456     -16.082 -31.940  -9.450  1.00  1.00              
ATOM   3609  CA  THR A 456     -16.502 -32.145 -10.791  1.00  1.00              
ATOM   3610  CB  THR A 456     -17.777 -31.423 -11.109  1.00  1.00              
ATOM   3611  OG1 THR A 456     -17.623 -30.036 -10.853  1.00  1.00              
ATOM   3612  CG2 THR A 456     -18.909 -32.004 -10.245  1.00  1.00              
ATOM   3613  C   THR A 456     -15.413 -31.608 -11.666  1.00  1.00              
ATOM   3614  O   THR A 456     -15.042 -32.219 -12.668  1.00  1.00              
ATOM   3615  N   THR A 457     -14.907 -30.414 -11.300  1.00  1.00              
ATOM   3616  CA  THR A 457     -14.028 -29.688 -12.169  1.00  1.00              
ATOM   3617  CB  THR A 457     -14.011 -28.241 -11.799  1.00  1.00              
ATOM   3618  OG1 THR A 457     -13.525 -28.085 -10.475  1.00  1.00              
ATOM   3619  CG2 THR A 457     -15.450 -27.709 -11.896  1.00  1.00              
ATOM   3620  C   THR A 457     -12.593 -30.098 -12.399  1.00  1.00              
ATOM   3621  O   THR A 457     -12.293 -30.809 -13.352  1.00  1.00              
ATOM   3622  N   ASP A 458     -11.653 -29.749 -11.492  1.00  1.00              
ATOM   3623  CA  ASP A 458     -10.290 -29.901 -11.941  1.00  1.00              
ATOM   3624  CB  ASP A 458      -9.803 -28.706 -12.776  1.00  1.00              
ATOM   3625  CG  ASP A 458     -10.025 -27.427 -11.988  1.00  1.00              
ATOM   3626  OD1 ASP A 458     -11.196 -27.177 -11.592  1.00  1.00              
ATOM   3627  OD2 ASP A 458      -9.033 -26.682 -11.773  1.00  1.00              
ATOM   3628  C   ASP A 458      -9.364 -30.146 -10.820  1.00  1.00              
ATOM   3629  O   ASP A 458      -9.295 -29.357  -9.884  1.00  1.00              
ATOM   3630  N   LEU A 459      -8.657 -31.291 -10.862  1.00  1.00              
ATOM   3631  CA  LEU A 459      -7.696 -31.521  -9.832  1.00  1.00              
ATOM   3632  CB  LEU A 459      -8.255 -32.117  -8.523  1.00  1.00              
ATOM   3633  CG  LEU A 459      -9.246 -31.253  -7.713  1.00  1.00              
ATOM   3634  CD1 LEU A 459      -8.638 -29.903  -7.288  1.00  1.00              
ATOM   3635  CD2 LEU A 459     -10.629 -31.186  -8.379  1.00  1.00              
ATOM   3636  C   LEU A 459      -6.658 -32.505 -10.311  1.00  1.00              
ATOM   3637  O   LEU A 459      -6.994 -33.558 -10.852  1.00  1.00              
ATOM   3638  N   THR A 460      -5.355 -32.166 -10.156  1.00  1.00              
ATOM   3639  CA  THR A 460      -4.313 -33.127 -10.397  1.00  1.00              
ATOM   3640  CB  THR A 460      -3.616 -33.202 -11.709  1.00  1.00              
ATOM   3641  OG1 THR A 460      -3.045 -34.499 -11.812  1.00  1.00              
ATOM   3642  CG2 THR A 460      -2.459 -32.201 -11.728  1.00  1.00              
ATOM   3643  C   THR A 460      -3.232 -32.987  -9.380  1.00  1.00              
ATOM   3644  O   THR A 460      -2.777 -31.894  -9.019  1.00  1.00              
ATOM   3645  N   LEU A 461      -2.818 -34.167  -8.892  1.00  1.00              
ATOM   3646  CA  LEU A 461      -1.777 -34.289  -7.932  1.00  1.00              
ATOM   3647  CB  LEU A 461      -2.220 -34.951  -6.610  1.00  1.00              
ATOM   3648  CG  LEU A 461      -1.200 -34.903  -5.445  1.00  1.00              
ATOM   3649  CD1 LEU A 461      -1.782 -35.603  -4.208  1.00  1.00              
ATOM   3650  CD2 LEU A 461       0.196 -35.447  -5.805  1.00  1.00              
ATOM   3651  C   LEU A 461      -0.762 -35.191  -8.559  1.00  1.00              
ATOM   3652  O   LEU A 461      -1.048 -36.338  -8.887  1.00  1.00              
ATOM   3653  N   ASP A 462       0.447 -34.638  -8.728  1.00  1.00              
ATOM   3654  CA  ASP A 462       1.631 -35.127  -9.387  1.00  1.00              
ATOM   3655  CB  ASP A 462       2.619 -34.004  -9.748  1.00  1.00              
ATOM   3656  CG  ASP A 462       2.000 -33.115 -10.814  1.00  1.00              
ATOM   3657  OD1 ASP A 462       1.334 -33.657 -11.734  1.00  1.00              
ATOM   3658  OD2 ASP A 462       2.199 -31.875 -10.726  1.00  1.00              
ATOM   3659  C   ASP A 462       2.495 -36.152  -8.727  1.00  1.00              
ATOM   3660  O   ASP A 462       3.135 -36.863  -9.479  1.00  1.00              
ATOM   3661  N   ARG A 463       2.699 -36.210  -7.393  1.00  1.00              
ATOM   3662  CA  ARG A 463       3.573 -37.251  -6.868  1.00  1.00              
ATOM   3663  CB  ARG A 463       4.943 -37.493  -7.568  1.00  1.00              
ATOM   3664  CG  ARG A 463       5.922 -36.315  -7.620  1.00  1.00              
ATOM   3665  CD  ARG A 463       7.307 -36.708  -8.148  1.00  1.00              
ATOM   3666  NE  ARG A 463       7.273 -36.625  -9.636  1.00  1.00              
ATOM   3667  CZ  ARG A 463       8.066 -37.443 -10.388  1.00  1.00              
ATOM   3668  NH1 ARG A 463       8.857 -38.378  -9.786  1.00  1.00              
ATOM   3669  NH2 ARG A 463       8.063 -37.331 -11.748  1.00  1.00              
ATOM   3670  C   ARG A 463       3.908 -37.005  -5.436  1.00  1.00              
ATOM   3671  O   ARG A 463       4.857 -36.300  -5.103  1.00  1.00              
ATOM   3672  N   GLY A 464       3.186 -37.684  -4.541  1.00  1.00              
ATOM   3673  CA  GLY A 464       3.398 -37.520  -3.131  1.00  1.00              
ATOM   3674  C   GLY A 464       2.029 -37.740  -2.615  1.00  1.00              
ATOM   3675  O   GLY A 464       1.084 -37.115  -3.098  1.00  1.00              
ATOM   3676  N   THR A 465       1.902 -38.619  -1.608  1.00  1.00              
ATOM   3677  CA  THR A 465       0.612 -39.035  -1.171  1.00  1.00              
ATOM   3678  CB  THR A 465       0.645 -40.390  -0.562  1.00  1.00              
ATOM   3679  OG1 THR A 465       1.274 -40.353   0.711  1.00  1.00              
ATOM   3680  CG2 THR A 465       1.494 -41.234  -1.528  1.00  1.00              
ATOM   3681  C   THR A 465       0.039 -38.076  -0.183  1.00  1.00              
ATOM   3682  O   THR A 465       0.765 -37.389   0.533  1.00  1.00              
ATOM   3683  N   VAL A 466      -1.311 -38.043  -0.137  1.00  1.00              
ATOM   3684  CA  VAL A 466      -2.094 -37.137   0.663  1.00  1.00              
ATOM   3685  CB  VAL A 466      -3.453 -36.877   0.073  1.00  1.00              
ATOM   3686  CG1 VAL A 466      -4.281 -38.174   0.153  1.00  1.00              
ATOM   3687  CG2 VAL A 466      -4.097 -35.684   0.797  1.00  1.00              
ATOM   3688  C   VAL A 466      -2.324 -37.692   2.030  1.00  1.00              
ATOM   3689  O   VAL A 466      -2.393 -38.903   2.223  1.00  1.00              
ATOM   3690  N   SER A 467      -2.426 -36.799   3.036  1.00  1.00              
ATOM   3691  CA  SER A 467      -2.750 -37.269   4.350  1.00  1.00              
ATOM   3692  CB  SER A 467      -1.592 -37.232   5.367  1.00  1.00              
ATOM   3693  OG  SER A 467      -1.196 -35.897   5.635  1.00  1.00              
ATOM   3694  C   SER A 467      -3.877 -36.428   4.879  1.00  1.00              
ATOM   3695  O   SER A 467      -3.890 -35.221   4.668  1.00  1.00              
ATOM   3696  N   ILE A 468      -4.904 -37.029   5.528  1.00  1.00              
ATOM   3697  CA  ILE A 468      -5.891 -36.166   6.128  1.00  1.00              
ATOM   3698  CB  ILE A 468      -7.189 -35.969   5.387  1.00  1.00              
ATOM   3699  CG2 ILE A 468      -6.929 -35.056   4.189  1.00  1.00              
ATOM   3700  CG1 ILE A 468      -7.908 -37.289   5.080  1.00  1.00              
ATOM   3701  CD1 ILE A 468      -9.319 -37.070   4.532  1.00  1.00              
ATOM   3702  C   ILE A 468      -6.204 -36.672   7.486  1.00  1.00              
ATOM   3703  O   ILE A 468      -6.285 -37.878   7.713  1.00  1.00              
ATOM   3704  N   ALA A 469      -6.362 -35.729   8.432  1.00  1.00              
ATOM   3705  CA  ALA A 469      -6.660 -36.087   9.780  1.00  1.00              
ATOM   3706  CB  ALA A 469      -5.408 -36.250  10.659  1.00  1.00              
ATOM   3707  C   ALA A 469      -7.450 -34.970  10.388  1.00  1.00              
ATOM   3708  O   ALA A 469      -7.233 -33.808  10.053  1.00  1.00              
ATOM   3709  N   ASN A 470      -8.379 -35.335  11.303  1.00  1.00              
ATOM   3710  CA  ASN A 470      -9.186 -34.497  12.159  1.00  1.00              
ATOM   3711  CB  ASN A 470      -8.384 -33.483  12.983  1.00  1.00              
ATOM   3712  CG  ASN A 470      -7.958 -34.111  14.297  1.00  1.00              
ATOM   3713  OD1 ASN A 470      -8.483 -33.731  15.341  1.00  1.00              
ATOM   3714  ND2 ASN A 470      -7.005 -35.079  14.257  1.00  1.00              
ATOM   3715  C   ASN A 470     -10.273 -33.684  11.534  1.00  1.00              
ATOM   3716  O   ASN A 470     -10.944 -32.967  12.271  1.00  1.00              
ATOM   3717  N   ASN A 471     -10.563 -33.774  10.228  1.00  1.00              
ATOM   3718  CA  ASN A 471     -11.623 -32.895   9.761  1.00  1.00              
ATOM   3719  CB  ASN A 471     -11.809 -32.905   8.238  1.00  1.00              
ATOM   3720  CG  ASN A 471     -10.727 -32.085   7.573  1.00  1.00              
ATOM   3721  OD1 ASN A 471     -10.603 -30.888   7.821  1.00  1.00              
ATOM   3722  ND2 ASN A 471      -9.935 -32.742   6.687  1.00  1.00              
ATOM   3723  C   ASN A 471     -12.916 -33.429  10.301  1.00  1.00              
ATOM   3724  O   ASN A 471     -13.066 -34.606  10.447  1.00  1.00              
ATOM   3725  N   LYS A 472     -13.896 -32.678  10.777  1.00  1.00              
ATOM   3726  CA  LYS A 472     -15.143 -33.346  11.086  1.00  1.00              
ATOM   3727  CB  LYS A 472     -15.942 -32.624  12.182  1.00  1.00              
ATOM   3728  CG  LYS A 472     -15.252 -32.586  13.547  1.00  1.00              
ATOM   3729  CD  LYS A 472     -15.020 -33.960  14.173  1.00  1.00              
ATOM   3730  CE  LYS A 472     -14.360 -33.890  15.551  1.00  1.00              
ATOM   3731  NZ  LYS A 472     -14.107 -35.254  16.061  1.00  1.00              
ATOM   3732  C   LYS A 472     -15.996 -33.326   9.868  1.00  1.00              
ATOM   3733  O   LYS A 472     -16.962 -34.078   9.767  1.00  1.00              
ATOM   3734  N   MET A 473     -15.724 -32.347   8.983  1.00  1.00              
ATOM   3735  CA  MET A 473     -16.469 -32.162   7.775  1.00  1.00              
ATOM   3736  CB  MET A 473     -17.228 -30.815   7.628  1.00  1.00              
ATOM   3737  CG  MET A 473     -16.430 -29.536   7.879  1.00  1.00              
ATOM   3738  SD  MET A 473     -17.389 -28.001   7.680  1.00  1.00              
ATOM   3739  CE  MET A 473     -18.417 -28.235   9.158  1.00  1.00              
ATOM   3740  C   MET A 473     -15.529 -32.398   6.637  1.00  1.00              
ATOM   3741  O   MET A 473     -14.353 -32.697   6.833  1.00  1.00              
ATOM   3742  N   LEU A 474     -16.074 -32.353   5.413  1.00  1.00              
ATOM   3743  CA  LEU A 474     -15.403 -32.692   4.190  1.00  1.00              
ATOM   3744  CB  LEU A 474     -14.097 -33.522   4.254  1.00  1.00              
ATOM   3745  CG  LEU A 474     -12.793 -32.791   4.587  1.00  1.00              
ATOM   3746  CD1 LEU A 474     -11.590 -33.747   4.566  1.00  1.00              
ATOM   3747  CD2 LEU A 474     -12.588 -31.623   3.631  1.00  1.00              
ATOM   3748  C   LEU A 474     -16.335 -33.703   3.648  1.00  1.00              
ATOM   3749  O   LEU A 474     -17.160 -33.432   2.778  1.00  1.00              
ATOM   3750  N   CYS A 475     -16.142 -34.924   4.188  1.00  1.00              
ATOM   3751  CA  CYS A 475     -16.913 -36.115   3.986  1.00  1.00              
ATOM   3752  CB  CYS A 475     -18.016 -36.029   2.914  1.00  1.00              
ATOM   3753  SG  CYS A 475     -19.445 -35.033   3.434  1.00  1.00              
ATOM   3754  C   CYS A 475     -15.949 -37.148   3.547  1.00  1.00              
ATOM   3755  O   CYS A 475     -15.020 -36.837   2.811  1.00  1.00              
ATOM   3756  N   PHE A 476     -16.128 -38.408   3.980  1.00  1.00              
ATOM   3757  CA  PHE A 476     -15.160 -39.377   3.568  1.00  1.00              
ATOM   3758  CB  PHE A 476     -15.166 -40.669   4.404  1.00  1.00              
ATOM   3759  CG  PHE A 476     -13.716 -40.943   4.655  1.00  1.00              
ATOM   3760  CD1 PHE A 476     -13.059 -40.216   5.625  1.00  1.00              
ATOM   3761  CD2 PHE A 476     -13.004 -41.870   3.930  1.00  1.00              
ATOM   3762  CE1 PHE A 476     -11.725 -40.420   5.887  1.00  1.00              
ATOM   3763  CE2 PHE A 476     -11.668 -42.080   4.189  1.00  1.00              
ATOM   3764  CZ  PHE A 476     -11.025 -41.358   5.168  1.00  1.00              
ATOM   3765  C   PHE A 476     -15.331 -39.602   2.091  1.00  1.00              
ATOM   3766  O   PHE A 476     -14.385 -39.900   1.361  1.00  1.00              
ATOM   3767  N   LYS A 477     -16.573 -39.470   1.598  1.00  1.00              
ATOM   3768  CA  LYS A 477     -16.804 -39.667   0.197  1.00  1.00              
ATOM   3769  CB  LYS A 477     -18.298 -39.616  -0.151  1.00  1.00              
ATOM   3770  CG  LYS A 477     -19.084 -40.603   0.711  1.00  1.00              
ATOM   3771  CD  LYS A 477     -18.507 -42.021   0.678  1.00  1.00              
ATOM   3772  CE  LYS A 477     -19.010 -42.916   1.813  1.00  1.00              
ATOM   3773  NZ  LYS A 477     -18.141 -44.109   1.940  1.00  1.00              
ATOM   3774  C   LYS A 477     -16.066 -38.602  -0.560  1.00  1.00              
ATOM   3775  O   LYS A 477     -15.484 -38.866  -1.611  1.00  1.00              
ATOM   3776  N   TYR A 478     -16.056 -37.365  -0.027  1.00  1.00              
ATOM   3777  CA  TYR A 478     -15.444 -36.246  -0.690  1.00  1.00              
ATOM   3778  CB  TYR A 478     -15.616 -34.958   0.129  1.00  1.00              
ATOM   3779  CG  TYR A 478     -15.979 -33.870  -0.819  1.00  1.00              
ATOM   3780  CD1 TYR A 478     -15.047 -33.285  -1.640  1.00  1.00              
ATOM   3781  CD2 TYR A 478     -17.294 -33.466  -0.899  1.00  1.00              
ATOM   3782  CE1 TYR A 478     -15.436 -32.293  -2.507  1.00  1.00              
ATOM   3783  CE2 TYR A 478     -17.684 -32.472  -1.764  1.00  1.00              
ATOM   3784  CZ  TYR A 478     -16.748 -31.880  -2.572  1.00  1.00              
ATOM   3785  OH  TYR A 478     -17.139 -30.860  -3.465  1.00  1.00              
ATOM   3786  C   TYR A 478     -13.971 -36.520  -0.770  1.00  1.00              
ATOM   3787  O   TYR A 478     -13.358 -36.320  -1.817  1.00  1.00              
ATOM   3788  N   ILE A 479     -13.367 -37.001   0.340  1.00  1.00              
ATOM   3789  CA  ILE A 479     -11.955 -37.235   0.376  1.00  1.00              
ATOM   3790  CB  ILE A 479     -11.409 -37.511   1.754  1.00  1.00              
ATOM   3791  CG2 ILE A 479     -12.141 -38.704   2.377  1.00  1.00              
ATOM   3792  CG1 ILE A 479      -9.880 -37.651   1.695  1.00  1.00              
ATOM   3793  CD1 ILE A 479      -9.157 -36.347   1.363  1.00  1.00              
ATOM   3794  C   ILE A 479     -11.584 -38.316  -0.591  1.00  1.00              
ATOM   3795  O   ILE A 479     -10.564 -38.204  -1.266  1.00  1.00              
ATOM   3796  N   LYS A 480     -12.390 -39.393  -0.695  1.00  1.00              
ATOM   3797  CA  LYS A 480     -12.087 -40.456  -1.614  1.00  1.00              
ATOM   3798  CB  LYS A 480     -13.038 -41.662  -1.524  1.00  1.00              
ATOM   3799  CG  LYS A 480     -12.609 -42.681  -0.468  1.00  1.00              
ATOM   3800  CD  LYS A 480     -11.214 -43.247  -0.748  1.00  1.00              
ATOM   3801  CE  LYS A 480     -11.032 -43.734  -2.187  1.00  1.00              
ATOM   3802  NZ  LYS A 480      -9.610 -44.056  -2.434  1.00  1.00              
ATOM   3803  C   LYS A 480     -12.119 -39.943  -3.016  1.00  1.00              
ATOM   3804  O   LYS A 480     -11.284 -40.323  -3.835  1.00  1.00              
ATOM   3805  N   GLN A 481     -13.081 -39.061  -3.334  1.00  1.00              
ATOM   3806  CA  GLN A 481     -13.204 -38.584  -4.679  1.00  1.00              
ATOM   3807  CB  GLN A 481     -14.476 -37.744  -4.897  1.00  1.00              
ATOM   3808  CG  GLN A 481     -14.797 -37.509  -6.373  1.00  1.00              
ATOM   3809  CD  GLN A 481     -16.273 -37.154  -6.478  1.00  1.00              
ATOM   3810  OE1 GLN A 481     -17.018 -37.795  -7.218  1.00  1.00              
ATOM   3811  NE2 GLN A 481     -16.713 -36.118  -5.716  1.00  1.00              
ATOM   3812  C   GLN A 481     -11.980 -37.796  -5.037  1.00  1.00              
ATOM   3813  O   GLN A 481     -11.470 -37.933  -6.145  1.00  1.00              
ATOM   3814  N   LEU A 482     -11.461 -36.967  -4.105  1.00  1.00              
ATOM   3815  CA  LEU A 482     -10.288 -36.172  -4.344  1.00  1.00              
ATOM   3816  CB  LEU A 482      -9.961 -35.199  -3.200  1.00  1.00              
ATOM   3817  CG  LEU A 482     -10.824 -33.927  -3.236  1.00  1.00              
ATOM   3818  CD1 LEU A 482     -10.390 -33.019  -4.398  1.00  1.00              
ATOM   3819  CD2 LEU A 482     -12.322 -34.257  -3.294  1.00  1.00              
ATOM   3820  C   LEU A 482      -9.112 -37.075  -4.553  1.00  1.00              
ATOM   3821  O   LEU A 482      -8.261 -36.808  -5.396  1.00  1.00              
ATOM   3822  N   MET A 483      -9.069 -38.174  -3.785  1.00  1.00              
ATOM   3823  CA  MET A 483      -8.086 -39.210  -3.747  1.00  1.00              
ATOM   3824  CB  MET A 483      -8.318 -40.201  -2.594  1.00  1.00              
ATOM   3825  CG  MET A 483      -7.187 -41.213  -2.424  1.00  1.00              
ATOM   3826  SD  MET A 483      -7.392 -42.329  -1.006  1.00  1.00              
ATOM   3827  CE  MET A 483      -5.689 -42.951  -1.057  1.00  1.00              
ATOM   3828  C   MET A 483      -8.131 -39.986  -5.021  1.00  1.00              
ATOM   3829  O   MET A 483      -7.202 -40.719  -5.314  1.00  1.00              
ATOM   3830  N   SER A 484      -9.215 -39.936  -5.812  1.00  1.00              
ATOM   3831  CA  SER A 484      -9.208 -40.696  -7.043  1.00  1.00              
ATOM   3832  CB  SER A 484     -10.466 -40.469  -7.899  1.00  1.00              
ATOM   3833  OG  SER A 484     -10.387 -41.243  -9.086  1.00  1.00              
ATOM   3834  C   SER A 484      -8.019 -40.248  -7.860  1.00  1.00              
ATOM   3835  O   SER A 484      -7.495 -40.984  -8.694  1.00  1.00              
ATOM   3836  N   LYS A 485      -7.562 -39.015  -7.584  1.00  1.00              
ATOM   3837  CA  LYS A 485      -6.438 -38.322  -8.133  1.00  1.00              
ATOM   3838  CB  LYS A 485      -6.413 -36.858  -7.670  1.00  1.00              
ATOM   3839  CG  LYS A 485      -5.481 -35.951  -8.462  1.00  1.00              
ATOM   3840  CD  LYS A 485      -5.832 -34.476  -8.279  1.00  1.00              
ATOM   3841  CE  LYS A 485      -5.036 -33.766  -7.185  1.00  1.00              
ATOM   3842  NZ  LYS A 485      -5.181 -32.299  -7.339  1.00  1.00              
ATOM   3843  C   LYS A 485      -5.144 -38.983  -7.709  1.00  1.00              
ATOM   3844  O   LYS A 485      -4.081 -38.652  -8.230  1.00  1.00              
ATOM   3845  N   LEU A 486      -5.175 -39.802  -6.641  1.00  1.00              
ATOM   3846  CA  LEU A 486      -4.046 -40.574  -6.185  1.00  1.00              
ATOM   3847  CB  LEU A 486      -3.076 -39.735  -5.342  1.00  1.00              
ATOM   3848  CG  LEU A 486      -1.838 -40.479  -4.821  1.00  1.00              
ATOM   3849  CD1 LEU A 486      -0.903 -40.890  -5.968  1.00  1.00              
ATOM   3850  CD2 LEU A 486      -1.124 -39.652  -3.742  1.00  1.00              
ATOM   3851  C   LEU A 486      -4.625 -41.599  -5.261  1.00  1.00              
ATOM   3852  O   LEU A 486      -5.065 -41.259  -4.164  1.00  1.00              
ATOM   3853  N   ASN A 487      -4.611 -42.891  -5.645  1.00  1.00              
ATOM   3854  CA  ASN A 487      -5.323 -43.855  -4.852  1.00  1.00              
ATOM   3855  CB  ASN A 487      -6.118 -44.878  -5.676  1.00  1.00              
ATOM   3856  CG  ASN A 487      -7.426 -44.211  -6.063  1.00  1.00              
ATOM   3857  OD1 ASN A 487      -7.577 -43.667  -7.155  1.00  1.00              
ATOM   3858  ND2 ASN A 487      -8.412 -44.253  -5.127  1.00  1.00              
ATOM   3859  C   ASN A 487      -4.390 -44.606  -3.978  1.00  1.00              
ATOM   3860  O   ASN A 487      -4.045 -44.135  -2.900  1.00  1.00              
ATOM   3861  N   ILE A 488      -3.898 -45.754  -4.473  1.00  1.00              
ATOM   3862  CA  ILE A 488      -3.099 -46.709  -3.756  1.00  1.00              
ATOM   3863  CB  ILE A 488      -2.608 -47.854  -4.606  1.00  1.00              
ATOM   3864  CG2 ILE A 488      -1.683 -47.322  -5.715  1.00  1.00              
ATOM   3865  CG1 ILE A 488      -1.963 -48.924  -3.710  1.00  1.00              
ATOM   3866  CD1 ILE A 488      -2.953 -49.605  -2.767  1.00  1.00              
ATOM   3867  C   ILE A 488      -1.929 -46.075  -3.050  1.00  1.00              
ATOM   3868  O   ILE A 488      -1.405 -46.722  -2.147  1.00  1.00              
ATOM   3869  N   PRO A 489      -1.428 -44.908  -3.377  1.00  1.00              
ATOM   3870  CA  PRO A 489      -0.292 -44.408  -2.647  1.00  1.00              
ATOM   3871  CD  PRO A 489      -1.352 -44.468  -4.768  1.00  1.00              
ATOM   3872  CB  PRO A 489       0.219 -43.211  -3.440  1.00  1.00              
ATOM   3873  CG  PRO A 489      -0.097 -43.596  -4.888  1.00  1.00              
ATOM   3874  C   PRO A 489      -0.384 -44.160  -1.158  1.00  1.00              
ATOM   3875  O   PRO A 489       0.582 -43.626  -0.619  1.00  1.00              
ATOM   3876  N   LEU A 490      -1.496 -44.460  -0.457  1.00  1.00              
ATOM   3877  CA  LEU A 490      -1.490 -44.223   0.973  1.00  1.00              
ATOM   3878  CB  LEU A 490      -2.702 -43.404   1.430  1.00  1.00              
ATOM   3879  CG  LEU A 490      -2.587 -41.925   1.046  1.00  1.00              
ATOM   3880  CD1 LEU A 490      -3.823 -41.125   1.482  1.00  1.00              
ATOM   3881  CD2 LEU A 490      -1.292 -41.347   1.630  1.00  1.00              
ATOM   3882  C   LEU A 490      -1.531 -45.527   1.737  1.00  1.00              
ATOM   3883  O   LEU A 490      -2.440 -46.332   1.534  1.00  1.00              
ATOM   3884  N   ASP A 491      -0.480 -45.828   2.553  1.00  1.00              
ATOM   3885  CA  ASP A 491      -0.497 -47.062   3.308  1.00  1.00              
ATOM   3886  CB  ASP A 491       0.905 -47.674   3.493  1.00  1.00              
ATOM   3887  CG  ASP A 491       1.349 -48.202   2.139  1.00  1.00              
ATOM   3888  OD1 ASP A 491       0.468 -48.682   1.377  1.00  1.00              
ATOM   3889  OD2 ASP A 491       2.571 -48.126   1.843  1.00  1.00              
ATOM   3890  C   ASP A 491      -1.206 -47.099   4.647  1.00  1.00              
ATOM   3891  O   ASP A 491      -2.327 -47.589   4.747  1.00  1.00              
ATOM   3892  N   PRO A 492      -0.608 -46.494   5.658  1.00  1.00              
ATOM   3893  CA  PRO A 492      -1.005 -46.585   7.052  1.00  1.00              
ATOM   3894  CD  PRO A 492       0.373 -45.438   5.446  1.00  1.00              
ATOM   3895  CB  PRO A 492       0.124 -45.899   7.813  1.00  1.00              
ATOM   3896  CG  PRO A 492       0.600 -44.812   6.832  1.00  1.00              
ATOM   3897  C   PRO A 492      -2.257 -45.790   7.176  1.00  1.00              
ATOM   3898  O   PRO A 492      -2.910 -45.574   6.162  1.00  1.00              
ATOM   3899  N   ILE A 493      -2.641 -45.373   8.398  1.00  1.00              
ATOM   3900  CA  ILE A 493      -3.836 -44.592   8.505  1.00  1.00              
ATOM   3901  CB  ILE A 493      -4.489 -44.761   9.856  1.00  1.00              
ATOM   3902  CG2 ILE A 493      -3.493 -44.348  10.952  1.00  1.00              
ATOM   3903  CG1 ILE A 493      -5.846 -44.044   9.920  1.00  1.00              
ATOM   3904  CD1 ILE A 493      -6.663 -44.410  11.159  1.00  1.00              
ATOM   3905  C   ILE A 493      -3.498 -43.136   8.282  1.00  1.00              
ATOM   3906  O   ILE A 493      -3.628 -42.291   9.167  1.00  1.00              
ATOM   3907  N   ASP A 494      -3.069 -42.791   7.050  1.00  1.00              
ATOM   3908  CA  ASP A 494      -2.792 -41.416   6.727  1.00  1.00              
ATOM   3909  CB  ASP A 494      -2.156 -41.195   5.340  1.00  1.00              
ATOM   3910  CG  ASP A 494      -0.682 -41.568   5.417  1.00  1.00              
ATOM   3911  OD1 ASP A 494      -0.189 -41.809   6.550  1.00  1.00              
ATOM   3912  OD2 ASP A 494      -0.026 -41.610   4.343  1.00  1.00              
ATOM   3913  C   ASP A 494      -4.099 -40.684   6.749  1.00  1.00              
ATOM   3914  O   ASP A 494      -4.204 -39.591   7.303  1.00  1.00              
ATOM   3915  N   GLN A 495      -5.136 -41.285   6.130  1.00  1.00              
ATOM   3916  CA  GLN A 495      -6.454 -40.744   6.129  1.00  1.00              
ATOM   3917  CB  GLN A 495      -7.311 -41.176   4.928  1.00  1.00              
ATOM   3918  CG  GLN A 495      -6.871 -40.526   3.619  1.00  1.00              
ATOM   3919  CD  GLN A 495      -7.781 -41.021   2.505  1.00  1.00              
ATOM   3920  OE1 GLN A 495      -8.513 -41.996   2.658  1.00  1.00              
ATOM   3921  NE2 GLN A 495      -7.728 -40.327   1.337  1.00  1.00              
ATOM   3922  C   GLN A 495      -7.094 -41.265   7.367  1.00  1.00              
ATOM   3923  O   GLN A 495      -6.870 -42.420   7.727  1.00  1.00              
ATOM   3924  N   SER A 496      -7.894 -40.434   8.068  1.00  1.00              
ATOM   3925  CA  SER A 496      -8.494 -40.958   9.261  1.00  1.00              
ATOM   3926  CB  SER A 496      -8.290 -40.062  10.494  1.00  1.00              
ATOM   3927  OG  SER A 496      -6.906 -39.966  10.800  1.00  1.00              
ATOM   3928  C   SER A 496      -9.964 -41.088   9.009  1.00  1.00              
ATOM   3929  O   SER A 496     -10.601 -40.170   8.499  1.00  1.00              
ATOM   3930  N   GLU A 497     -10.514 -42.291   9.264  1.00  1.00              
ATOM   3931  CA  GLU A 497     -11.915 -42.560   9.091  1.00  1.00              
ATOM   3932  CB  GLU A 497     -12.233 -44.046   8.884  1.00  1.00              
ATOM   3933  CG  GLU A 497     -13.662 -44.264   8.387  1.00  1.00              
ATOM   3934  CD  GLU A 497     -13.735 -43.902   6.912  1.00  1.00              
ATOM   3935  OE1 GLU A 497     -12.755 -43.301   6.397  1.00  1.00              
ATOM   3936  OE2 GLU A 497     -14.775 -44.223   6.279  1.00  1.00              
ATOM   3937  C   GLU A 497     -12.745 -42.066  10.243  1.00  1.00              
ATOM   3938  O   GLU A 497     -13.844 -41.553  10.041  1.00  1.00              
ATOM   3939  N   GLY A 498     -12.236 -42.214  11.486  1.00  1.00              
ATOM   3940  CA  GLY A 498     -12.964 -41.874  12.680  1.00  1.00              
ATOM   3941  C   GLY A 498     -13.259 -40.419  12.629  1.00  1.00              
ATOM   3942  O   GLY A 498     -14.307 -39.968  13.086  1.00  1.00              
ATOM   3943  N   THR A 499     -12.301 -39.644  12.100  1.00  1.00              
ATOM   3944  CA  THR A 499     -12.502 -38.247  11.918  1.00  1.00              
ATOM   3945  CB  THR A 499     -11.369 -37.382  12.406  1.00  1.00              
ATOM   3946  OG1 THR A 499     -10.172 -37.661  11.696  1.00  1.00              
ATOM   3947  CG2 THR A 499     -11.171 -37.651  13.907  1.00  1.00              
ATOM   3948  C   THR A 499     -12.636 -38.086  10.432  1.00  1.00              
ATOM   3949  O   THR A 499     -12.775 -39.038   9.679  1.00  1.00              
ATOM   3950  N   ASN A 500     -12.464 -36.878   9.926  1.00  1.00              
ATOM   3951  CA  ASN A 500     -12.842 -36.524   8.584  1.00  1.00              
ATOM   3952  CB  ASN A 500     -12.246 -37.415   7.484  1.00  1.00              
ATOM   3953  CG  ASN A 500     -10.860 -36.997   7.097  1.00  1.00              
ATOM   3954  OD1 ASN A 500     -10.652 -35.883   6.624  1.00  1.00              
ATOM   3955  ND2 ASN A 500      -9.891 -37.931   7.265  1.00  1.00              
ATOM   3956  C   ASN A 500     -14.297 -36.794   8.354  1.00  1.00              
ATOM   3957  O   ASN A 500     -14.692 -37.936   8.149  1.00  1.00              
ATOM   3958  N   GLY A 501     -15.173 -35.781   8.486  1.00  1.00              
ATOM   3959  CA  GLY A 501     -16.502 -36.050   7.998  1.00  1.00              
ATOM   3960  C   GLY A 501     -17.303 -36.848   8.982  1.00  1.00              
ATOM   3961  O   GLY A 501     -18.424 -37.252   8.677  1.00  1.00              
ATOM   3962  N   GLU A 502     -16.765 -37.100  10.188  1.00  1.00              
ATOM   3963  CA  GLU A 502     -17.477 -37.884  11.156  1.00  1.00              
ATOM   3964  CB  GLU A 502     -16.660 -38.183  12.428  1.00  1.00              
ATOM   3965  CG  GLU A 502     -16.329 -36.956  13.279  1.00  1.00              
ATOM   3966  CD  GLU A 502     -15.770 -37.453  14.606  1.00  1.00              
ATOM   3967  OE1 GLU A 502     -16.588 -37.681  15.536  1.00  1.00              
ATOM   3968  OE2 GLU A 502     -14.525 -37.620  14.705  1.00  1.00              
ATOM   3969  C   GLU A 502     -18.691 -37.126  11.582  1.00  1.00              
ATOM   3970  O   GLU A 502     -19.724 -37.720  11.879  1.00  1.00              
ATOM   3971  N   LYS A 503     -18.529 -35.796  11.712  1.00  1.00              
ATOM   3972  CA  LYS A 503     -19.485 -34.788  12.087  1.00  1.00              
ATOM   3973  CB  LYS A 503     -18.830 -33.520  12.664  1.00  1.00              
ATOM   3974  CG  LYS A 503     -19.845 -32.561  13.291  1.00  1.00              
ATOM   3975  CD  LYS A 503     -19.225 -31.461  14.156  1.00  1.00              
ATOM   3976  CE  LYS A 503     -20.262 -30.514  14.766  1.00  1.00              
ATOM   3977  NZ  LYS A 503     -19.599 -29.545  15.668  1.00  1.00              
ATOM   3978  C   LYS A 503     -20.386 -34.356  10.956  1.00  1.00              
ATOM   3979  O   LYS A 503     -21.288 -33.559  11.183  1.00  1.00              
ATOM   3980  N   ALA A 504     -20.106 -34.716   9.690  1.00  1.00              
ATOM   3981  CA  ALA A 504     -20.907 -34.204   8.606  1.00  1.00              
ATOM   3982  CB  ALA A 504     -20.109 -34.000   7.304  1.00  1.00              
ATOM   3983  C   ALA A 504     -22.124 -35.045   8.282  1.00  1.00              
ATOM   3984  O   ALA A 504     -22.382 -36.102   8.866  1.00  1.00              
ATOM   3985  N   ILE A 505     -22.971 -34.516   7.369  1.00  1.00              
ATOM   3986  CA  ILE A 505     -24.104 -35.276   6.916  1.00  1.00              
ATOM   3987  CB  ILE A 505     -25.426 -34.747   7.390  1.00  1.00              
ATOM   3988  CG2 ILE A 505     -25.551 -33.253   7.038  1.00  1.00              
ATOM   3989  CG1 ILE A 505     -26.536 -35.646   6.826  1.00  1.00              
ATOM   3990  CD1 ILE A 505     -27.904 -35.400   7.451  1.00  1.00              
ATOM   3991  C   ILE A 505     -24.130 -35.308   5.412  1.00  1.00              
ATOM   3992  O   ILE A 505     -24.490 -34.327   4.754  1.00  1.00              
ATOM   3993  N   CYS A 506     -23.810 -36.484   4.825  1.00  1.00              
ATOM   3994  CA  CYS A 506     -23.726 -36.620   3.398  1.00  1.00              
ATOM   3995  CB  CYS A 506     -22.286 -36.504   2.871  1.00  1.00              
ATOM   3996  SG  CYS A 506     -21.167 -37.733   3.610  1.00  1.00              
ATOM   3997  C   CYS A 506     -24.264 -37.966   2.991  1.00  1.00              
ATOM   3998  O   CYS A 506     -25.326 -38.393   3.437  1.00  1.00              
ATOM   3999  N   GLU A 507     -23.522 -38.658   2.103  1.00  1.00              
ATOM   4000  CA  GLU A 507     -23.836 -39.946   1.537  1.00  1.00              
ATOM   4001  CB  GLU A 507     -24.360 -40.986   2.534  1.00  1.00              
ATOM   4002  CG  GLU A 507     -24.651 -42.320   1.841  1.00  1.00              
ATOM   4003  CD  GLU A 507     -23.320 -43.007   1.583  1.00  1.00              
ATOM   4004  OE1 GLU A 507     -22.447 -42.376   0.929  1.00  1.00              
ATOM   4005  OE2 GLU A 507     -23.156 -44.170   2.040  1.00  1.00              
ATOM   4006  C   GLU A 507     -24.872 -39.820   0.451  1.00  1.00              
ATOM   4007  O   GLU A 507     -24.962 -40.703  -0.398  1.00  1.00              
ATOM   4008  N   ASP A 508     -25.511 -38.637   0.340  1.00  1.00              
ATOM   4009  CA  ASP A 508     -26.490 -38.245  -0.651  1.00  1.00              
ATOM   4010  CB  ASP A 508     -25.870 -37.907  -2.012  1.00  1.00              
ATOM   4011  CG  ASP A 508     -25.131 -36.594  -1.852  1.00  1.00              
ATOM   4012  OD1 ASP A 508     -25.736 -35.636  -1.300  1.00  1.00              
ATOM   4013  OD2 ASP A 508     -23.950 -36.531  -2.283  1.00  1.00              
ATOM   4014  C   ASP A 508     -27.692 -39.104  -0.930  1.00  1.00              
ATOM   4015  O   ASP A 508     -27.642 -40.062  -1.700  1.00  1.00              
ATOM   4016  N   MET A 509     -28.816 -38.754  -0.261  1.00  1.00              
ATOM   4017  CA  MET A 509     -30.122 -39.292  -0.531  1.00  1.00              
ATOM   4018  CB  MET A 509     -30.760 -39.951   0.703  1.00  1.00              
ATOM   4019  CG  MET A 509     -31.925 -40.878   0.369  1.00  1.00              
ATOM   4020  SD  MET A 509     -32.704 -41.669   1.809  1.00  1.00              
ATOM   4021  CE  MET A 509     -33.928 -42.581   0.825  1.00  1.00              
ATOM   4022  C   MET A 509     -30.923 -38.079  -0.897  1.00  1.00              
ATOM   4023  O   MET A 509     -30.592 -37.000  -0.424  1.00  1.00              
ATOM   4024  N   ALA A 510     -31.965 -38.191  -1.753  1.00  1.00              
ATOM   4025  CA  ALA A 510     -32.683 -37.009  -2.155  1.00  1.00              
ATOM   4026  CB  ALA A 510     -32.976 -36.957  -3.664  1.00  1.00              
ATOM   4027  C   ALA A 510     -33.993 -36.972  -1.441  1.00  1.00              
ATOM   4028  O   ALA A 510     -34.630 -37.999  -1.229  1.00  1.00              
ATOM   4029  N   ILE A 511     -34.403 -35.765  -1.015  1.00  1.00              
ATOM   4030  CA  ILE A 511     -35.659 -35.548  -0.357  1.00  1.00              
ATOM   4031  CB  ILE A 511     -35.475 -34.975   1.019  1.00  1.00              
ATOM   4032  CG2 ILE A 511     -36.643 -34.063   1.342  1.00  1.00              
ATOM   4033  CG1 ILE A 511     -35.194 -36.067   2.056  1.00  1.00              
ATOM   4034  CD1 ILE A 511     -34.999 -35.530   3.476  1.00  1.00              
ATOM   4035  C   ILE A 511     -36.393 -34.546  -1.193  1.00  1.00              
ATOM   4036  O   ILE A 511     -35.881 -33.455  -1.429  1.00  1.00              
ATOM   4037  N   ASN A 512     -37.611 -34.890  -1.673  1.00  1.00              
ATOM   4038  CA  ASN A 512     -38.338 -33.992  -2.534  1.00  1.00              
ATOM   4039  CB  ASN A 512     -38.685 -34.573  -3.914  1.00  1.00              
ATOM   4040  CG  ASN A 512     -37.447 -34.505  -4.798  1.00  1.00              
ATOM   4041  OD1 ASN A 512     -36.809 -33.462  -4.923  1.00  1.00              
ATOM   4042  ND2 ASN A 512     -37.097 -35.653  -5.435  1.00  1.00              
ATOM   4043  C   ASN A 512     -39.620 -33.582  -1.881  1.00  1.00              
ATOM   4044  O   ASN A 512     -40.301 -34.393  -1.264  1.00  1.00              
ATOM   4045  N   VAL A 513     -39.996 -32.298  -2.058  1.00  1.00              
ATOM   4046  CA  VAL A 513     -41.109 -31.677  -1.386  1.00  1.00              
ATOM   4047  CB  VAL A 513     -41.254 -30.211  -1.670  1.00  1.00              
ATOM   4048  CG1 VAL A 513     -42.472 -29.728  -0.901  1.00  1.00              
ATOM   4049  CG2 VAL A 513     -40.020 -29.417  -1.290  1.00  1.00              
ATOM   4050  C   VAL A 513     -42.433 -32.220  -1.812  1.00  1.00              
ATOM   4051  O   VAL A 513     -42.788 -32.197  -2.988  1.00  1.00              
ATOM   4052  N   SER A 514     -43.240 -32.695  -0.845  1.00  1.00              
ATOM   4053  CA  SER A 514     -44.538 -33.117  -1.259  1.00  1.00              
ATOM   4054  CB  SER A 514     -45.335 -33.895  -0.218  1.00  1.00              
ATOM   4055  OG  SER A 514     -45.713 -33.032   0.837  1.00  1.00              
ATOM   4056  C   SER A 514     -45.349 -31.911  -1.615  1.00  1.00              
ATOM   4057  O   SER A 514     -46.026 -31.916  -2.639  1.00  1.00              
ATOM   4058  N   ILE A 515     -45.317 -30.845  -0.779  1.00  1.00              
ATOM   4059  CA  ILE A 515     -46.157 -29.716  -1.078  1.00  1.00              
ATOM   4060  CB  ILE A 515     -47.549 -29.893  -0.531  1.00  1.00              
ATOM   4061  CG2 ILE A 515     -48.361 -28.611  -0.777  1.00  1.00              
ATOM   4062  CG1 ILE A 515     -48.199 -31.140  -1.154  1.00  1.00              
ATOM   4063  CD1 ILE A 515     -49.511 -31.550  -0.489  1.00  1.00              
ATOM   4064  C   ILE A 515     -45.583 -28.449  -0.509  1.00  1.00              
ATOM   4065  O   ILE A 515     -44.845 -28.466   0.474  1.00  1.00              
ATOM   4066  N   THR A 516     -45.893 -27.299  -1.150  1.00  1.00              
ATOM   4067  CA  THR A 516     -45.511 -26.025  -0.606  1.00  1.00              
ATOM   4068  CB  THR A 516     -44.279 -25.439  -1.238  1.00  1.00              
ATOM   4069  OG1 THR A 516     -44.094 -24.102  -0.796  1.00  1.00              
ATOM   4070  CG2 THR A 516     -44.403 -25.506  -2.764  1.00  1.00              
ATOM   4071  C   THR A 516     -46.657 -25.070  -0.765  1.00  1.00              
ATOM   4072  O   THR A 516     -47.365 -25.089  -1.770  1.00  1.00              
ATOM   4073  N   ALA A 517     -46.888 -24.218   0.256  1.00  1.00              
ATOM   4074  CA  ALA A 517     -47.936 -23.237   0.185  1.00  1.00              
ATOM   4075  CB  ALA A 517     -49.101 -23.491   1.157  1.00  1.00              
ATOM   4076  C   ALA A 517     -47.309 -21.938   0.576  1.00  1.00              
ATOM   4077  O   ALA A 517     -46.347 -21.925   1.342  1.00  1.00              
ATOM   4078  N   VAL A 518     -47.797 -20.799   0.045  1.00  1.00              
ATOM   4079  CA  VAL A 518     -47.133 -19.598   0.450  1.00  1.00              
ATOM   4080  CB  VAL A 518     -46.058 -19.168  -0.511  1.00  1.00              
ATOM   4081  CG1 VAL A 518     -46.664 -19.078  -1.915  1.00  1.00              
ATOM   4082  CG2 VAL A 518     -45.417 -17.865  -0.007  1.00  1.00              
ATOM   4083  C   VAL A 518     -48.101 -18.489   0.710  1.00  1.00              
ATOM   4084  O   VAL A 518     -49.092 -18.292   0.003  1.00  1.00              
ATOM   4085  N   ASN A 519     -47.804 -17.739   1.789  1.00  1.00              
ATOM   4086  CA  ASN A 519     -48.568 -16.619   2.237  1.00  1.00              
ATOM   4087  CB  ASN A 519     -49.240 -16.836   3.601  1.00  1.00              
ATOM   4088  CG  ASN A 519     -50.345 -17.872   3.448  1.00  1.00              
ATOM   4089  OD1 ASN A 519     -51.016 -17.957   2.421  1.00  1.00              
ATOM   4090  ND2 ASN A 519     -50.546 -18.689   4.517  1.00  1.00              
ATOM   4091  C   ASN A 519     -47.593 -15.499   2.397  1.00  1.00              
ATOM   4092  O   ASN A 519     -46.385 -15.706   2.364  1.00  1.00              
ATOM   4093  N   ALA A 520     -48.112 -14.281   2.604  1.00  1.00              
ATOM   4094  CA  ALA A 520     -47.355 -13.066   2.689  1.00  1.00              
ATOM   4095  CB  ALA A 520     -48.201 -11.800   2.803  1.00  1.00              
ATOM   4096  C   ALA A 520     -46.439 -13.089   3.858  1.00  1.00              
ATOM   4097  O   ALA A 520     -45.629 -12.180   4.019  1.00  1.00              
ATOM   4098  N   ASP A 521     -46.653 -13.998   4.817  1.00  1.00              
ATOM   4099  CA  ASP A 521     -45.747 -13.938   5.917  1.00  1.00              
ATOM   4100  CB  ASP A 521     -46.360 -13.022   6.994  1.00  1.00              
ATOM   4101  CG  ASP A 521     -45.278 -12.468   7.893  1.00  1.00              
ATOM   4102  OD1 ASP A 521     -44.528 -13.294   8.462  1.00  1.00              
ATOM   4103  OD2 ASP A 521     -45.179 -11.219   8.023  1.00  1.00              
ATOM   4104  C   ASP A 521     -45.560 -15.328   6.450  1.00  1.00              
ATOM   4105  O   ASP A 521     -45.479 -15.514   7.662  1.00  1.00              
ATOM   4106  N   SER A 522     -45.495 -16.342   5.554  1.00  1.00              
ATOM   4107  CA  SER A 522     -45.247 -17.705   5.947  1.00  1.00              
ATOM   4108  CB  SER A 522     -46.237 -18.295   6.973  1.00  1.00              
ATOM   4109  OG  SER A 522     -45.877 -17.964   8.306  1.00  1.00              
ATOM   4110  C   SER A 522     -45.323 -18.601   4.745  1.00  1.00              
ATOM   4111  O   SER A 522     -45.982 -18.296   3.753  1.00  1.00              
ATOM   4112  N   VAL A 523     -44.617 -19.748   4.806  1.00  1.00              
ATOM   4113  CA  VAL A 523     -44.704 -20.729   3.768  1.00  1.00              
ATOM   4114  CB  VAL A 523     -43.577 -20.632   2.781  1.00  1.00              
ATOM   4115  CG1 VAL A 523     -43.648 -21.814   1.804  1.00  1.00              
ATOM   4116  CG2 VAL A 523     -43.694 -19.269   2.078  1.00  1.00              
ATOM   4117  C   VAL A 523     -44.684 -22.047   4.465  1.00  1.00              
ATOM   4118  O   VAL A 523     -43.953 -22.230   5.436  1.00  1.00              
ATOM   4119  N   PHE A 524     -45.515 -22.999   4.003  1.00  1.00              
ATOM   4120  CA  PHE A 524     -45.576 -24.253   4.691  1.00  1.00              
ATOM   4121  CB  PHE A 524     -47.008 -24.626   5.102  1.00  1.00              
ATOM   4122  CG  PHE A 524     -46.945 -25.723   6.106  1.00  1.00              
ATOM   4123  CD1 PHE A 524     -46.564 -26.993   5.744  1.00  1.00              
ATOM   4124  CD2 PHE A 524     -47.300 -25.481   7.410  1.00  1.00              
ATOM   4125  CE1 PHE A 524     -46.515 -28.006   6.672  1.00  1.00              
ATOM   4126  CE2 PHE A 524     -47.256 -26.492   8.338  1.00  1.00              
ATOM   4127  CZ  PHE A 524     -46.861 -27.755   7.976  1.00  1.00              
ATOM   4128  C   PHE A 524     -45.085 -25.292   3.733  1.00  1.00              
ATOM   4129  O   PHE A 524     -45.526 -25.357   2.589  1.00  1.00              
ATOM   4130  N   PHE A 525     -44.141 -26.141   4.175  1.00  1.00              
ATOM   4131  CA  PHE A 525     -43.629 -27.164   3.312  1.00  1.00              
ATOM   4132  CB  PHE A 525     -42.116 -27.111   3.057  1.00  1.00              
ATOM   4133  CG  PHE A 525     -41.857 -26.523   1.723  1.00  1.00              
ATOM   4134  CD1 PHE A 525     -41.845 -25.171   1.507  1.00  1.00              
ATOM   4135  CD2 PHE A 525     -41.638 -27.372   0.664  1.00  1.00              
ATOM   4136  CE1 PHE A 525     -41.594 -24.691   0.245  1.00  1.00              
ATOM   4137  CE2 PHE A 525     -41.389 -26.891  -0.598  1.00  1.00              
ATOM   4138  CZ  PHE A 525     -41.364 -25.537  -0.811  1.00  1.00              
ATOM   4139  C   PHE A 525     -43.905 -28.508   3.847  1.00  1.00              
ATOM   4140  O   PHE A 525     -44.292 -28.661   5.002  1.00  1.00              
ATOM   4141  N   SER A 526     -43.730 -29.514   2.968  1.00  1.00              
ATOM   4142  CA  SER A 526     -43.780 -30.885   3.372  1.00  1.00              
ATOM   4143  CB  SER A 526     -45.130 -31.567   3.116  1.00  1.00              
ATOM   4144  OG  SER A 526     -46.130 -31.018   3.960  1.00  1.00              
ATOM   4145  C   SER A 526     -42.728 -31.561   2.541  1.00  1.00              
ATOM   4146  O   SER A 526     -42.540 -31.222   1.379  1.00  1.00              
ATOM   4147  N   TRP A 527     -41.969 -32.512   3.108  1.00  1.00              
ATOM   4148  CA  TRP A 527     -40.966 -33.194   2.340  1.00  1.00              
ATOM   4149  CB  TRP A 527     -39.524 -32.817   2.754  1.00  1.00              
ATOM   4150  CG  TRP A 527     -39.051 -31.440   2.338  1.00  1.00              
ATOM   4151  CD2 TRP A 527     -38.411 -31.120   1.088  1.00  1.00              
ATOM   4152  CD1 TRP A 527     -39.092 -30.281   3.051  1.00  1.00              
ATOM   4153  NE1 TRP A 527     -38.503 -29.265   2.340  1.00  1.00              
ATOM   4154  CE2 TRP A 527     -38.080 -29.764   1.130  1.00  1.00              
ATOM   4155  CE3 TRP A 527     -38.110 -31.888   0.002  1.00  1.00              
ATOM   4156  CZ2 TRP A 527     -37.435 -29.156   0.090  1.00  1.00              
ATOM   4157  CZ3 TRP A 527     -37.478 -31.266  -1.053  1.00  1.00              
ATOM   4158  CH2 TRP A 527     -37.141 -29.929  -1.011  1.00  1.00              
ATOM   4159  C   TRP A 527     -41.203 -34.661   2.576  1.00  1.00              
ATOM   4160  O   TRP A 527     -42.000 -35.007   3.447  1.00  1.00              
ATOM   4161  N   PRO A 528     -40.621 -35.547   1.796  1.00  1.00              
ATOM   4162  CA  PRO A 528     -40.845 -36.946   1.967  1.00  1.00              
ATOM   4163  CD  PRO A 528     -39.341 -35.350   1.161  1.00  1.00              
ATOM   4164  CB  PRO A 528     -40.169 -37.600   0.782  1.00  1.00              
ATOM   4165  CG  PRO A 528     -38.917 -36.727   0.619  1.00  1.00              
ATOM   4166  C   PRO A 528     -40.152 -37.344   3.233  1.00  1.00              
ATOM   4167  O   PRO A 528     -39.236 -36.651   3.683  1.00  1.00              
ATOM   4168  N   SER A 529     -40.563 -38.486   3.799  1.00  1.00              
ATOM   4169  CA  SER A 529     -40.061 -38.924   5.056  1.00  1.00              
ATOM   4170  CB  SER A 529     -41.052 -39.803   5.837  1.00  1.00              
ATOM   4171  OG  SER A 529     -42.158 -39.024   6.267  1.00  1.00              
ATOM   4172  C   SER A 529     -38.746 -39.620   4.933  1.00  1.00              
ATOM   4173  O   SER A 529     -38.184 -39.821   3.859  1.00  1.00              
ATOM   4174  N   PHE A 530     -38.222 -39.957   6.114  1.00  1.00              
ATOM   4175  CA  PHE A 530     -36.945 -40.519   6.407  1.00  1.00              
ATOM   4176  CB  PHE A 530     -36.673 -40.009   7.834  1.00  1.00              
ATOM   4177  CG  PHE A 530     -35.306 -40.205   8.346  1.00  1.00              
ATOM   4178  CD1 PHE A 530     -34.288 -39.375   7.955  1.00  1.00              
ATOM   4179  CD2 PHE A 530     -35.054 -41.213   9.240  1.00  1.00              
ATOM   4180  CE1 PHE A 530     -33.028 -39.575   8.459  1.00  1.00              
ATOM   4181  CE2 PHE A 530     -33.792 -41.401   9.740  1.00  1.00              
ATOM   4182  CZ  PHE A 530     -32.769 -40.582   9.348  1.00  1.00              
ATOM   4183  C   PHE A 530     -37.056 -42.019   6.317  1.00  1.00              
ATOM   4184  O   PHE A 530     -38.048 -42.598   6.761  1.00  1.00              
ATOM   4185  N   ASN A 531     -36.046 -42.686   5.700  1.00  1.00              
ATOM   4186  CA  ASN A 531     -36.066 -44.124   5.575  1.00  1.00              
ATOM   4187  CB  ASN A 531     -36.124 -44.627   4.121  1.00  1.00              
ATOM   4188  CG  ASN A 531     -37.520 -44.381   3.571  1.00  1.00              
ATOM   4189  OD1 ASN A 531     -38.510 -44.888   4.097  1.00  1.00              
ATOM   4190  ND2 ASN A 531     -37.604 -43.582   2.474  1.00  1.00              
ATOM   4191  C   ASN A 531     -34.806 -44.678   6.162  1.00  1.00              
ATOM   4192  O   ASN A 531     -33.731 -44.602   5.567  1.00  1.00              
ATOM   4193  N   ILE A 532     -34.910 -45.258   7.367  1.00  1.00              
ATOM   4194  CA  ILE A 532     -33.757 -45.833   7.989  1.00  1.00              
ATOM   4195  CB  ILE A 532     -32.856 -44.752   8.531  1.00  1.00              
ATOM   4196  CG2 ILE A 532     -33.456 -44.319   9.870  1.00  1.00              
ATOM   4197  CG1 ILE A 532     -31.370 -45.156   8.619  1.00  1.00              
ATOM   4198  CD1 ILE A 532     -31.015 -46.175   9.693  1.00  1.00              
ATOM   4199  C   ILE A 532     -34.328 -46.693   9.083  1.00  1.00              
ATOM   4200  O   ILE A 532     -35.537 -46.659   9.310  1.00  1.00              
ATOM   4201  N   THR A 533     -33.505 -47.508   9.775  1.00  1.00              
ATOM   4202  CA  THR A 533     -34.045 -48.318  10.833  1.00  1.00              
ATOM   4203  CB  THR A 533     -33.008 -49.124  11.560  1.00  1.00              
ATOM   4204  OG1 THR A 533     -32.340 -49.993  10.657  1.00  1.00              
ATOM   4205  CG2 THR A 533     -33.697 -49.934  12.669  1.00  1.00              
ATOM   4206  C   THR A 533     -34.639 -47.355  11.807  1.00  1.00              
ATOM   4207  O   THR A 533     -34.115 -46.260  11.997  1.00  1.00              
ATOM   4208  N   ASP A 534     -35.753 -47.739  12.458  1.00  1.00              
ATOM   4209  CA  ASP A 534     -36.455 -46.791  13.273  1.00  1.00              
ATOM   4210  CB  ASP A 534     -37.954 -47.112  13.392  1.00  1.00              
ATOM   4211  CG  ASP A 534     -38.675 -45.882  13.925  1.00  1.00              
ATOM   4212  OD1 ASP A 534     -38.071 -44.777  13.892  1.00  1.00              
ATOM   4213  OD2 ASP A 534     -39.843 -46.032  14.374  1.00  1.00              
ATOM   4214  C   ASP A 534     -35.893 -46.745  14.656  1.00  1.00              
ATOM   4215  O   ASP A 534     -36.521 -47.193  15.611  1.00  1.00              
ATOM   4216  N   ILE A 535     -34.725 -46.094  14.805  1.00  1.00              
ATOM   4217  CA  ILE A 535     -34.039 -45.894  16.053  1.00  1.00              
ATOM   4218  CB  ILE A 535     -32.733 -45.169  16.009  1.00  1.00              
ATOM   4219  CG2 ILE A 535     -31.831 -45.843  14.969  1.00  1.00              
ATOM   4220  CG1 ILE A 535     -32.974 -43.692  15.729  1.00  1.00              
ATOM   4221  CD1 ILE A 535     -31.787 -42.829  16.136  1.00  1.00              
ATOM   4222  C   ILE A 535     -34.913 -45.012  16.877  1.00  1.00              
ATOM   4223  O   ILE A 535     -34.644 -44.789  18.056  1.00  1.00              
ATOM   4224  N   ASP A 536     -35.966 -44.443  16.259  1.00  1.00              
ATOM   4225  CA  ASP A 536     -36.737 -43.407  16.864  1.00  1.00              
ATOM   4226  CB  ASP A 536     -37.139 -43.678  18.324  1.00  1.00              
ATOM   4227  CG  ASP A 536     -38.249 -44.721  18.331  1.00  1.00              
ATOM   4228  OD1 ASP A 536     -38.723 -45.089  17.224  1.00  1.00              
ATOM   4229  OD2 ASP A 536     -38.640 -45.160  19.445  1.00  1.00              
ATOM   4230  C   ASP A 536     -35.897 -42.187  16.798  1.00  1.00              
ATOM   4231  O   ASP A 536     -35.476 -41.617  17.803  1.00  1.00              
ATOM   4232  N   GLN A 537     -35.551 -41.867  15.532  1.00  1.00              
ATOM   4233  CA  GLN A 537     -34.888 -40.664  15.126  1.00  1.00              
ATOM   4234  CB  GLN A 537     -34.191 -40.767  13.755  1.00  1.00              
ATOM   4235  CG  GLN A 537     -32.898 -41.577  13.702  1.00  1.00              
ATOM   4236  CD  GLN A 537     -31.712 -40.631  13.792  1.00  1.00              
ATOM   4237  OE1 GLN A 537     -30.821 -40.767  14.627  1.00  1.00              
ATOM   4238  NE2 GLN A 537     -31.688 -39.635  12.870  1.00  1.00              
ATOM   4239  C   GLN A 537     -35.986 -39.669  14.915  1.00  1.00              
ATOM   4240  O   GLN A 537     -36.881 -39.854  14.089  1.00  1.00              
ATOM   4241  N   ARG A 538     -35.995 -38.638  15.766  1.00  1.00              
ATOM   4242  CA  ARG A 538     -36.902 -37.536  15.704  1.00  1.00              
ATOM   4243  CB  ARG A 538     -37.077 -36.870  17.074  1.00  1.00              
ATOM   4244  CG  ARG A 538     -37.634 -37.851  18.105  1.00  1.00              
ATOM   4245  CD  ARG A 538     -39.086 -38.261  17.847  1.00  1.00              
ATOM   4246  NE  ARG A 538     -39.354 -39.461  18.687  1.00  1.00              
ATOM   4247  CZ  ARG A 538     -40.572 -39.648  19.273  1.00  1.00              
ATOM   4248  NH1 ARG A 538     -41.561 -38.721  19.118  1.00  1.00              
ATOM   4249  NH2 ARG A 538     -40.794 -40.766  20.024  1.00  1.00              
ATOM   4250  C   ARG A 538     -36.436 -36.511  14.707  1.00  1.00              
ATOM   4251  O   ARG A 538     -37.210 -35.695  14.220  1.00  1.00              
ATOM   4252  N   LYS A 539     -35.138 -36.491  14.378  1.00  1.00              
ATOM   4253  CA  LYS A 539     -34.648 -35.320  13.718  1.00  1.00              
ATOM   4254  CB  LYS A 539     -33.144 -35.148  13.882  1.00  1.00              
ATOM   4255  CG  LYS A 539     -32.629 -35.022  15.316  1.00  1.00              
ATOM   4256  CD  LYS A 539     -32.480 -36.365  16.025  1.00  1.00              
ATOM   4257  CE  LYS A 539     -31.509 -37.307  15.309  1.00  1.00              
ATOM   4258  NZ  LYS A 539     -30.109 -36.902  15.559  1.00  1.00              
ATOM   4259  C   LYS A 539     -34.913 -35.150  12.249  1.00  1.00              
ATOM   4260  O   LYS A 539     -34.975 -36.087  11.458  1.00  1.00              
ATOM   4261  N   PHE A 540     -35.143 -33.868  11.897  1.00  1.00              
ATOM   4262  CA  PHE A 540     -35.016 -33.294  10.595  1.00  1.00              
ATOM   4263  CB  PHE A 540     -35.386 -34.013   9.265  1.00  1.00              
ATOM   4264  CG  PHE A 540     -36.689 -34.708   9.141  1.00  1.00              
ATOM   4265  CD1 PHE A 540     -37.817 -34.027   8.752  1.00  1.00              
ATOM   4266  CD2 PHE A 540     -36.753 -36.066   9.370  1.00  1.00              
ATOM   4267  CE1 PHE A 540     -39.010 -34.696   8.622  1.00  1.00              
ATOM   4268  CE2 PHE A 540     -37.940 -36.741   9.241  1.00  1.00              
ATOM   4269  CZ  PHE A 540     -39.070 -36.049   8.869  1.00  1.00              
ATOM   4270  C   PHE A 540     -35.174 -31.823  10.661  1.00  1.00              
ATOM   4271  O   PHE A 540     -35.884 -31.285  11.506  1.00  1.00              
ATOM   4272  N   LEU A 541     -34.415 -31.113   9.813  1.00  1.00              
ATOM   4273  CA  LEU A 541     -34.449 -29.701   9.960  1.00  1.00              
ATOM   4274  CB  LEU A 541     -33.330 -29.149  10.855  1.00  1.00              
ATOM   4275  CG  LEU A 541     -33.390 -29.723  12.284  1.00  1.00              
ATOM   4276  CD1 LEU A 541     -32.795 -31.137  12.355  1.00  1.00              
ATOM   4277  CD2 LEU A 541     -32.790 -28.762  13.309  1.00  1.00              
ATOM   4278  C   LEU A 541     -34.400 -29.043   8.643  1.00  1.00              
ATOM   4279  O   LEU A 541     -33.762 -29.551   7.741  1.00  1.00              
ATOM   4280  N   GLY A 542     -35.080 -27.900   8.467  1.00  1.00              
ATOM   4281  CA  GLY A 542     -34.987 -27.257   7.185  1.00  1.00              
ATOM   4282  C   GLY A 542     -34.414 -25.892   7.456  1.00  1.00              
ATOM   4283  O   GLY A 542     -34.568 -25.367   8.550  1.00  1.00              
ATOM   4284  N   TYR A 543     -33.746 -25.266   6.470  1.00  1.00              
ATOM   4285  CA  TYR A 543     -33.119 -23.987   6.619  1.00  1.00              
ATOM   4286  CB  TYR A 543     -31.694 -23.753   6.084  1.00  1.00              
ATOM   4287  CG  TYR A 543     -30.614 -24.680   6.499  1.00  1.00              
ATOM   4288  CD1 TYR A 543     -29.938 -24.542   7.690  1.00  1.00              
ATOM   4289  CD2 TYR A 543     -30.257 -25.684   5.632  1.00  1.00              
ATOM   4290  CE1 TYR A 543     -28.922 -25.416   8.005  1.00  1.00              
ATOM   4291  CE2 TYR A 543     -29.246 -26.557   5.942  1.00  1.00              
ATOM   4292  CZ  TYR A 543     -28.578 -26.423   7.132  1.00  1.00              
ATOM   4293  OH  TYR A 543     -27.537 -27.320   7.449  1.00  1.00              
ATOM   4294  C   TYR A 543     -33.751 -23.132   5.610  1.00  1.00              
ATOM   4295  O   TYR A 543     -34.015 -23.598   4.511  1.00  1.00              
ATOM   4296  N   GLU A 544     -33.932 -21.852   5.949  1.00  1.00              
ATOM   4297  CA  GLU A 544     -34.511 -20.871   5.088  1.00  1.00              
ATOM   4298  CB  GLU A 544     -35.789 -20.321   5.740  1.00  1.00              
ATOM   4299  CG  GLU A 544     -36.147 -18.884   5.359  1.00  1.00              
ATOM   4300  CD  GLU A 544     -37.547 -18.609   5.884  1.00  1.00              
ATOM   4301  OE1 GLU A 544     -37.773 -18.808   7.108  1.00  1.00              
ATOM   4302  OE2 GLU A 544     -38.410 -18.205   5.062  1.00  1.00              
ATOM   4303  C   GLU A 544     -33.556 -19.712   5.019  1.00  1.00              
ATOM   4304  O   GLU A 544     -33.153 -19.179   6.048  1.00  1.00              
ATOM   4305  N   LEU A 545     -33.128 -19.317   3.805  1.00  1.00              
ATOM   4306  CA  LEU A 545     -32.372 -18.108   3.610  1.00  1.00              
ATOM   4307  CB  LEU A 545     -30.846 -18.208   3.743  1.00  1.00              
ATOM   4308  CG  LEU A 545     -30.228 -16.795   3.761  1.00  1.00              
ATOM   4309  CD1 LEU A 545     -30.682 -16.032   5.016  1.00  1.00              
ATOM   4310  CD2 LEU A 545     -28.703 -16.806   3.589  1.00  1.00              
ATOM   4311  C   LEU A 545     -32.684 -17.764   2.200  1.00  1.00              
ATOM   4312  O   LEU A 545     -32.511 -18.607   1.320  1.00  1.00              
ATOM   4313  N   PHE A 546     -33.076 -16.495   1.969  1.00  1.00              
ATOM   4314  CA  PHE A 546     -33.819 -16.135   0.805  1.00  1.00              
ATOM   4315  CB  PHE A 546     -35.007 -15.236   1.202  1.00  1.00              
ATOM   4316  CG  PHE A 546     -35.114 -14.808   2.619  1.00  1.00              
ATOM   4317  CD1 PHE A 546     -34.235 -13.873   3.096  1.00  1.00              
ATOM   4318  CD2 PHE A 546     -36.127 -15.252   3.439  1.00  1.00              
ATOM   4319  CE1 PHE A 546     -34.348 -13.444   4.393  1.00  1.00              
ATOM   4320  CE2 PHE A 546     -36.252 -14.834   4.733  1.00  1.00              
ATOM   4321  CZ  PHE A 546     -35.346 -13.924   5.209  1.00  1.00              
ATOM   4322  C   PHE A 546     -33.297 -14.997  -0.004  1.00  1.00              
ATOM   4323  O   PHE A 546     -33.626 -13.885   0.374  1.00  1.00              
ATOM   4324  N   PHE A 547     -32.666 -15.151  -1.176  1.00  1.00              
ATOM   4325  CA  PHE A 547     -32.584 -13.920  -1.926  1.00  1.00              
ATOM   4326  CB  PHE A 547     -31.521 -12.919  -1.466  1.00  1.00              
ATOM   4327  CG  PHE A 547     -32.120 -11.602  -1.835  1.00  1.00              
ATOM   4328  CD1 PHE A 547     -33.144 -11.105  -1.057  1.00  1.00              
ATOM   4329  CD2 PHE A 547     -31.695 -10.870  -2.919  1.00  1.00              
ATOM   4330  CE1 PHE A 547     -33.743  -9.904  -1.345  1.00  1.00              
ATOM   4331  CE2 PHE A 547     -32.291  -9.665  -3.213  1.00  1.00              
ATOM   4332  CZ  PHE A 547     -33.313  -9.181  -2.430  1.00  1.00              
ATOM   4333  C   PHE A 547     -32.290 -14.332  -3.330  1.00  1.00              
ATOM   4334  O   PHE A 547     -32.967 -15.211  -3.859  1.00  1.00              
ATOM   4335  N   LYS A 548     -31.304 -13.684  -3.988  1.00  1.00              
ATOM   4336  CA  LYS A 548     -30.953 -14.097  -5.319  1.00  1.00              
ATOM   4337  CB  LYS A 548     -29.752 -13.338  -5.912  1.00  1.00              
ATOM   4338  CG  LYS A 548     -29.520 -13.627  -7.397  1.00  1.00              
ATOM   4339  CD  LYS A 548     -28.571 -12.637  -8.076  1.00  1.00              
ATOM   4340  CE  LYS A 548     -29.186 -11.255  -8.310  1.00  1.00              
ATOM   4341  NZ  LYS A 548     -29.203 -10.485  -7.046  1.00  1.00              
ATOM   4342  C   LYS A 548     -30.596 -15.544  -5.187  1.00  1.00              
ATOM   4343  O   LYS A 548     -30.005 -15.951  -4.188  1.00  1.00              
ATOM   4344  N   GLU A 549     -30.965 -16.382  -6.176  1.00  1.00              
ATOM   4345  CA  GLU A 549     -30.776 -17.778  -5.912  1.00  1.00              
ATOM   4346  CB  GLU A 549     -31.761 -18.704  -6.649  1.00  1.00              
ATOM   4347  CG  GLU A 549     -31.846 -18.530  -8.163  1.00  1.00              
ATOM   4348  CD  GLU A 549     -32.948 -19.467  -8.637  1.00  1.00              
ATOM   4349  OE1 GLU A 549     -32.784 -20.704  -8.467  1.00  1.00              
ATOM   4350  OE2 GLU A 549     -33.976 -18.957  -9.159  1.00  1.00              
ATOM   4351  C   GLU A 549     -29.372 -18.254  -6.096  1.00  1.00              
ATOM   4352  O   GLU A 549     -28.835 -18.293  -7.200  1.00  1.00              
ATOM   4353  N   VAL A 550     -28.748 -18.639  -4.964  1.00  1.00              
ATOM   4354  CA  VAL A 550     -27.433 -19.218  -4.919  1.00  1.00              
ATOM   4355  CB  VAL A 550     -26.359 -18.301  -5.452  1.00  1.00              
ATOM   4356  CG1 VAL A 550     -26.307 -17.012  -4.613  1.00  1.00              
ATOM   4357  CG2 VAL A 550     -25.031 -19.068  -5.501  1.00  1.00              
ATOM   4358  C   VAL A 550     -27.170 -19.476  -3.461  1.00  1.00              
ATOM   4359  O   VAL A 550     -27.370 -18.582  -2.639  1.00  1.00              
ATOM   4360  N   PRO A 551     -26.783 -20.663  -3.069  1.00  1.00              
ATOM   4361  CA  PRO A 551     -26.612 -20.798  -1.645  1.00  1.00              
ATOM   4362  CD  PRO A 551     -27.498 -21.804  -3.616  1.00  1.00              
ATOM   4363  CB  PRO A 551     -27.420 -22.023  -1.223  1.00  1.00              
ATOM   4364  CG  PRO A 551     -27.526 -22.855  -2.504  1.00  1.00              
ATOM   4365  C   PRO A 551     -25.247 -20.778  -1.052  1.00  1.00              
ATOM   4366  O   PRO A 551     -24.281 -21.203  -1.688  1.00  1.00              
ATOM   4367  N   ARG A 552     -25.200 -20.400   0.240  1.00  1.00              
ATOM   4368  CA  ARG A 552     -23.991 -20.395   1.000  1.00  1.00              
ATOM   4369  CB  ARG A 552     -24.131 -19.854   2.440  1.00  1.00              
ATOM   4370  CG  ARG A 552     -24.208 -18.322   2.530  1.00  1.00              
ATOM   4371  CD  ARG A 552     -23.974 -17.772   3.945  1.00  1.00              
ATOM   4372  NE  ARG A 552     -23.984 -16.278   3.879  1.00  1.00              
ATOM   4373  CZ  ARG A 552     -23.339 -15.545   4.835  1.00  1.00              
ATOM   4374  NH1 ARG A 552     -22.659 -16.180   5.833  1.00  1.00              
ATOM   4375  NH2 ARG A 552     -23.365 -14.179   4.796  1.00  1.00              
ATOM   4376  C   ARG A 552     -23.567 -21.829   1.048  1.00  1.00              
ATOM   4377  O   ARG A 552     -22.393 -22.152   1.215  1.00  1.00              
ATOM   4378  N   ILE A 553     -24.547 -22.735   0.906  1.00  1.00              
ATOM   4379  CA  ILE A 553     -24.306 -24.143   0.954  1.00  1.00              
ATOM   4380  CB  ILE A 553     -25.120 -24.801   2.021  1.00  1.00              
ATOM   4381  CG2 ILE A 553     -26.585 -24.621   1.612  1.00  1.00              
ATOM   4382  CG1 ILE A 553     -24.703 -26.257   2.264  1.00  1.00              
ATOM   4383  CD1 ILE A 553     -25.326 -26.858   3.524  1.00  1.00              
ATOM   4384  C   ILE A 553     -24.738 -24.719  -0.361  1.00  1.00              
ATOM   4385  O   ILE A 553     -25.340 -24.022  -1.171  1.00  1.00              
ATOM   4386  N   ASP A 554     -24.390 -26.002  -0.606  1.00  1.00              
ATOM   4387  CA  ASP A 554     -24.652 -26.739  -1.819  1.00  1.00              
ATOM   4388  CB  ASP A 554     -25.729 -26.194  -2.773  1.00  1.00              
ATOM   4389  CG  ASP A 554     -25.983 -27.277  -3.813  1.00  1.00              
ATOM   4390  OD1 ASP A 554     -25.193 -28.259  -3.837  1.00  1.00              
ATOM   4391  OD2 ASP A 554     -26.964 -27.141  -4.591  1.00  1.00              
ATOM   4392  C   ASP A 554     -23.366 -26.676  -2.511  1.00  1.00              
ATOM   4393  O   ASP A 554     -22.386 -27.119  -1.931  1.00  1.00              
ATOM   4394  N   GLU A 555     -23.326 -26.191  -3.765  1.00  1.00              
ATOM   4395  CA  GLU A 555     -22.031 -25.912  -4.293  1.00  1.00              
ATOM   4396  CB  GLU A 555     -21.988 -25.552  -5.787  1.00  1.00              
ATOM   4397  CG  GLU A 555     -22.058 -26.773  -6.706  1.00  1.00              
ATOM   4398  CD  GLU A 555     -20.728 -27.508  -6.607  1.00  1.00              
ATOM   4399  OE1 GLU A 555     -20.329 -27.858  -5.465  1.00  1.00              
ATOM   4400  OE2 GLU A 555     -20.092 -27.723  -7.673  1.00  1.00              
ATOM   4401  C   GLU A 555     -21.724 -24.713  -3.489  1.00  1.00              
ATOM   4402  O   GLU A 555     -22.610 -23.890  -3.262  1.00  1.00              
ATOM   4403  N   ASN A 556     -20.489 -24.552  -3.005  1.00  1.00              
ATOM   4404  CA  ASN A 556     -20.478 -23.475  -2.082  1.00  1.00              
ATOM   4405  CB  ASN A 556     -19.688 -23.741  -0.801  1.00  1.00              
ATOM   4406  CG  ASN A 556     -20.632 -24.662  -0.027  1.00  1.00              
ATOM   4407  OD1 ASN A 556     -21.769 -24.883  -0.446  1.00  1.00              
ATOM   4408  ND2 ASN A 556     -20.168 -25.200   1.130  1.00  1.00              
ATOM   4409  C   ASN A 556     -20.233 -22.155  -2.731  1.00  1.00              
ATOM   4410  O   ASN A 556     -19.113 -21.783  -3.062  1.00  1.00              
ATOM   4411  N   MET A 557     -21.327 -21.391  -2.948  1.00  1.00              
ATOM   4412  CA  MET A 557     -21.118 -20.116  -3.558  1.00  1.00              
ATOM   4413  CB  MET A 557     -20.956 -20.176  -5.088  1.00  1.00              
ATOM   4414  CG  MET A 557     -19.627 -20.778  -5.563  1.00  1.00              
ATOM   4415  SD  MET A 557     -18.214 -19.626  -5.629  1.00  1.00              
ATOM   4416  CE  MET A 557     -17.986 -19.406  -3.841  1.00  1.00              
ATOM   4417  C   MET A 557     -22.231 -19.174  -3.270  1.00  1.00              
ATOM   4418  O   MET A 557     -23.408 -19.511  -3.341  1.00  1.00              
ATOM   4419  N   THR A 558     -21.862 -17.930  -2.938  1.00  1.00              
ATOM   4420  CA  THR A 558     -22.840 -16.917  -2.728  1.00  1.00              
ATOM   4421  CB  THR A 558     -23.251 -16.807  -1.298  1.00  1.00              
ATOM   4422  OG1 THR A 558     -24.367 -15.942  -1.161  1.00  1.00              
ATOM   4423  CG2 THR A 558     -22.053 -16.300  -0.497  1.00  1.00              
ATOM   4424  C   THR A 558     -22.184 -15.668  -3.210  1.00  1.00              
ATOM   4425  O   THR A 558     -20.984 -15.649  -3.480  1.00  1.00              
ATOM   4426  N   ILE A 559     -22.952 -14.576  -3.310  1.00  1.00              
ATOM   4427  CA  ILE A 559     -22.438 -13.375  -3.893  1.00  1.00              
ATOM   4428  CB  ILE A 559     -23.294 -12.888  -5.037  1.00  1.00              
ATOM   4429  CG2 ILE A 559     -24.681 -12.514  -4.488  1.00  1.00              
ATOM   4430  CG1 ILE A 559     -22.592 -11.782  -5.845  1.00  1.00              
ATOM   4431  CD1 ILE A 559     -23.285 -11.467  -7.170  1.00  1.00              
ATOM   4432  C   ILE A 559     -22.422 -12.362  -2.792  1.00  1.00              
ATOM   4433  O   ILE A 559     -22.123 -12.688  -1.644  1.00  1.00              
ATOM   4434  N   GLU A 560     -22.670 -11.085  -3.113  1.00  1.00              
ATOM   4435  CA  GLU A 560     -22.599 -10.091  -2.090  1.00  1.00              
ATOM   4436  CB  GLU A 560     -22.585  -8.642  -2.607  1.00  1.00              
ATOM   4437  CG  GLU A 560     -21.197  -8.164  -3.044  1.00  1.00              
ATOM   4438  CD  GLU A 560     -20.769  -8.938  -4.281  1.00  1.00              
ATOM   4439  OE1 GLU A 560     -21.607  -9.079  -5.210  1.00  1.00              
ATOM   4440  OE2 GLU A 560     -19.596  -9.399  -4.312  1.00  1.00              
ATOM   4441  C   GLU A 560     -23.713 -10.239  -1.113  1.00  1.00              
ATOM   4442  O   GLU A 560     -24.855 -10.535  -1.462  1.00  1.00              
ATOM   4443  N   GLU A 561     -23.356 -10.044   0.170  1.00  1.00              
ATOM   4444  CA  GLU A 561     -24.262 -10.100   1.273  1.00  1.00              
ATOM   4445  CB  GLU A 561     -24.120 -11.372   2.123  1.00  1.00              
ATOM   4446  CG  GLU A 561     -24.684 -12.626   1.453  1.00  1.00              
ATOM   4447  CD  GLU A 561     -26.187 -12.644   1.695  1.00  1.00              
ATOM   4448  OE1 GLU A 561     -26.674 -11.753   2.442  1.00  1.00              
ATOM   4449  OE2 GLU A 561     -26.868 -13.546   1.140  1.00  1.00              
ATOM   4450  C   GLU A 561     -23.914  -8.928   2.137  1.00  1.00              
ATOM   4451  O   GLU A 561     -23.026  -8.147   1.795  1.00  1.00              
ATOM   4452  N   ASP A 562     -24.634  -8.767   3.268  1.00  1.00              
ATOM   4453  CA  ASP A 562     -24.425  -7.654   4.160  1.00  1.00              
ATOM   4454  CB  ASP A 562     -25.591  -7.435   5.141  1.00  1.00              
ATOM   4455  CG  ASP A 562     -26.831  -7.009   4.372  1.00  1.00              
ATOM   4456  OD1 ASP A 562     -26.762  -5.986   3.640  1.00  1.00              
ATOM   4457  OD2 ASP A 562     -27.872  -7.701   4.522  1.00  1.00              
ATOM   4458  C   ASP A 562     -23.229  -7.927   5.015  1.00  1.00              
ATOM   4459  O   ASP A 562     -23.145  -8.965   5.669  1.00  1.00              
ATOM   4460  N   ARG A 563     -22.280  -6.969   5.046  1.00  1.00              
ATOM   4461  CA  ARG A 563     -21.074  -7.091   5.822  1.00  1.00              
ATOM   4462  CB  ARG A 563     -19.794  -6.827   5.010  1.00  1.00              
ATOM   4463  CG  ARG A 563     -19.707  -5.416   4.422  1.00  1.00              
ATOM   4464  CD  ARG A 563     -20.891  -5.038   3.529  1.00  1.00              
ATOM   4465  NE  ARG A 563     -20.660  -3.660   3.018  1.00  1.00              
ATOM   4466  CZ  ARG A 563     -20.055  -3.485   1.808  1.00  1.00              
ATOM   4467  NH1 ARG A 563     -19.708  -4.571   1.058  1.00  1.00              
ATOM   4468  NH2 ARG A 563     -19.809  -2.225   1.343  1.00  1.00              
ATOM   4469  C   ARG A 563     -21.149  -6.051   6.900  1.00  1.00              
ATOM   4470  O   ARG A 563     -21.749  -4.992   6.718  1.00  1.00              
ATOM   4471  N   SER A 564     -20.549  -6.334   8.073  1.00  1.00              
ATOM   4472  CA  SER A 564     -20.638  -5.419   9.172  1.00  1.00              
ATOM   4473  CB  SER A 564     -20.519  -6.107  10.543  1.00  1.00              
ATOM   4474  OG  SER A 564     -20.614  -5.149  11.586  1.00  1.00              
ATOM   4475  C   SER A 564     -19.557  -4.390   9.069  1.00  1.00              
ATOM   4476  O   SER A 564     -18.575  -4.535   8.349  1.00  1.00              
ATOM   4477  N   ALA A 565     -19.736  -3.290   9.811  1.00  1.00              
ATOM   4478  CA  ALA A 565     -18.826  -2.187   9.862  1.00  1.00              
ATOM   4479  CB  ALA A 565     -18.866  -1.296   8.611  1.00  1.00              
ATOM   4480  C   ALA A 565     -19.360  -1.386  10.997  1.00  1.00              
ATOM   4481  O   ALA A 565     -20.156  -1.899  11.781  1.00  1.00              
ATOM   4482  N   CYS A 566     -18.912  -0.132  11.168  1.00  1.00              
ATOM   4483  CA  CYS A 566     -19.519   0.606  12.234  1.00  1.00              
ATOM   4484  CB  CYS A 566     -18.775   1.914  12.573  1.00  1.00              
ATOM   4485  SG  CYS A 566     -18.538   3.012  11.141  1.00  1.00              
ATOM   4486  C   CYS A 566     -20.927   0.920  11.806  1.00  1.00              
ATOM   4487  O   CYS A 566     -21.174   1.895  11.098  1.00  1.00              
ATOM   4488  N   VAL A 567     -21.905   0.086  12.225  1.00  1.00              
ATOM   4489  CA  VAL A 567     -23.266   0.337  11.828  1.00  1.00              
ATOM   4490  CB  VAL A 567     -23.739  -0.538  10.707  1.00  1.00              
ATOM   4491  CG1 VAL A 567     -23.567  -2.008  11.124  1.00  1.00              
ATOM   4492  CG2 VAL A 567     -25.202  -0.167  10.400  1.00  1.00              
ATOM   4493  C   VAL A 567     -24.185   0.074  12.982  1.00  1.00              
ATOM   4494  O   VAL A 567     -24.003  -0.885  13.731  1.00  1.00              
ATOM   4495  N   ASP A 568     -25.207   0.946  13.137  1.00  1.00              
ATOM   4496  CA  ASP A 568     -26.129   0.898  14.240  1.00  1.00              
ATOM   4497  CB  ASP A 568     -27.081   2.107  14.262  1.00  1.00              
ATOM   4498  CG  ASP A 568     -26.286   3.360  14.599  1.00  1.00              
ATOM   4499  OD1 ASP A 568     -25.122   3.227  15.063  1.00  1.00              
ATOM   4500  OD2 ASP A 568     -26.836   4.473  14.390  1.00  1.00              
ATOM   4501  C   ASP A 568     -27.009  -0.310  14.249  1.00  1.00              
ATOM   4502  O   ASP A 568     -26.978  -1.104  15.188  1.00  1.00              
ATOM   4503  N   SER A 569     -27.822  -0.514  13.200  1.00  1.00              
ATOM   4504  CA  SER A 569     -28.703  -1.632  13.351  1.00  1.00              
ATOM   4505  CB  SER A 569     -29.617  -1.538  14.586  1.00  1.00              
ATOM   4506  OG  SER A 569     -30.510  -0.442  14.448  1.00  1.00              
ATOM   4507  C   SER A 569     -29.613  -1.712  12.180  1.00  1.00              
ATOM   4508  O   SER A 569     -30.050  -0.707  11.620  1.00  1.00              
ATOM   4509  N   TRP A 570     -29.930  -2.958  11.804  1.00  1.00              
ATOM   4510  CA  TRP A 570     -30.801  -3.236  10.713  1.00  1.00              
ATOM   4511  CB  TRP A 570     -30.192  -2.773   9.377  1.00  1.00              
ATOM   4512  CG  TRP A 570     -30.902  -3.204   8.116  1.00  1.00              
ATOM   4513  CD2 TRP A 570     -30.270  -4.006   7.107  1.00  1.00              
ATOM   4514  CD1 TRP A 570     -32.152  -2.912   7.651  1.00  1.00              
ATOM   4515  NE1 TRP A 570     -32.340  -3.494   6.418  1.00  1.00              
ATOM   4516  CE2 TRP A 570     -31.187  -4.168   6.071  1.00  1.00              
ATOM   4517  CE3 TRP A 570     -29.021  -4.557   7.048  1.00  1.00              
ATOM   4518  CZ2 TRP A 570     -30.868  -4.886   4.953  1.00  1.00              
ATOM   4519  CZ3 TRP A 570     -28.704  -5.287   5.925  1.00  1.00              
ATOM   4520  CH2 TRP A 570     -29.611  -5.448   4.898  1.00  1.00              
ATOM   4521  C   TRP A 570     -30.929  -4.720  10.710  1.00  1.00              
ATOM   4522  O   TRP A 570     -30.085  -5.411  11.280  1.00  1.00              
ATOM   4523  N   GLN A 571     -31.994  -5.256  10.085  1.00  1.00              
ATOM   4524  CA  GLN A 571     -32.119  -6.685  10.075  1.00  1.00              
ATOM   4525  CB  GLN A 571     -33.490  -7.234   9.632  1.00  1.00              
ATOM   4526  CG  GLN A 571     -33.847  -6.995   8.163  1.00  1.00              
ATOM   4527  CD  GLN A 571     -35.022  -7.909   7.847  1.00  1.00              
ATOM   4528  OE1 GLN A 571     -34.908  -8.821   7.029  1.00  1.00              
ATOM   4529  NE2 GLN A 571     -36.177  -7.672   8.524  1.00  1.00              
ATOM   4530  C   GLN A 571     -31.116  -7.191   9.087  1.00  1.00              
ATOM   4531  O   GLN A 571     -30.868  -6.542   8.072  1.00  1.00              
ATOM   4532  N   SER A 572     -30.494  -8.360   9.353  1.00  1.00              
ATOM   4533  CA  SER A 572     -29.505  -8.814   8.413  1.00  1.00              
ATOM   4534  CB  SER A 572     -28.064  -8.730   8.947  1.00  1.00              
ATOM   4535  OG  SER A 572     -27.150  -9.193   7.963  1.00  1.00              
ATOM   4536  C   SER A 572     -29.770 -10.241   8.014  1.00  1.00              
ATOM   4537  O   SER A 572     -30.432 -10.988   8.734  1.00  1.00              
ATOM   4538  N   VAL A 573     -29.321 -10.594   6.783  1.00  1.00              
ATOM   4539  CA  VAL A 573     -29.446 -11.872   6.113  1.00  1.00              
ATOM   4540  CB  VAL A 573     -29.334 -11.767   4.612  1.00  1.00              
ATOM   4541  CG1 VAL A 573     -29.284 -13.179   3.991  1.00  1.00              
ATOM   4542  CG2 VAL A 573     -30.529 -10.947   4.101  1.00  1.00              
ATOM   4543  C   VAL A 573     -28.509 -12.989   6.530  1.00  1.00              
ATOM   4544  O   VAL A 573     -28.940 -14.135   6.519  1.00  1.00              
ATOM   4545  N   PHE A 574     -27.216 -12.724   6.837  1.00  1.00              
ATOM   4546  CA  PHE A 574     -26.190 -13.702   7.179  1.00  1.00              
ATOM   4547  CB  PHE A 574     -25.568 -13.559   8.577  1.00  1.00              
ATOM   4548  CG  PHE A 574     -24.397 -12.670   8.348  1.00  1.00              
ATOM   4549  CD1 PHE A 574     -23.268 -13.210   7.776  1.00  1.00              
ATOM   4550  CD2 PHE A 574     -24.406 -11.336   8.681  1.00  1.00              
ATOM   4551  CE1 PHE A 574     -22.157 -12.442   7.533  1.00  1.00              
ATOM   4552  CE2 PHE A 574     -23.296 -10.560   8.441  1.00  1.00              
ATOM   4553  CZ  PHE A 574     -22.172 -11.109   7.867  1.00  1.00              
ATOM   4554  C   PHE A 574     -26.437 -15.156   6.871  1.00  1.00              
ATOM   4555  O   PHE A 574     -26.934 -15.510   5.805  1.00  1.00              
ATOM   4556  N   LYS A 575     -25.986 -16.031   7.800  1.00  1.00              
ATOM   4557  CA  LYS A 575     -25.969 -17.470   7.712  1.00  1.00              
ATOM   4558  CB  LYS A 575     -25.274 -18.116   8.925  1.00  1.00              
ATOM   4559  CG  LYS A 575     -24.783 -19.546   8.691  1.00  1.00              
ATOM   4560  CD  LYS A 575     -23.559 -19.632   7.775  1.00  1.00              
ATOM   4561  CE  LYS A 575     -23.064 -21.062   7.546  1.00  1.00              
ATOM   4562  NZ  LYS A 575     -23.918 -21.740   6.547  1.00  1.00              
ATOM   4563  C   LYS A 575     -27.369 -18.016   7.615  1.00  1.00              
ATOM   4564  O   LYS A 575     -28.352 -17.285   7.737  1.00  1.00              
ATOM   4565  N   GLN A 576     -27.494 -19.340   7.343  1.00  1.00              
ATOM   4566  CA  GLN A 576     -28.808 -19.898   7.170  1.00  1.00              
ATOM   4567  CB  GLN A 576     -28.926 -21.053   6.143  1.00  1.00              
ATOM   4568  CG  GLN A 576     -28.200 -22.370   6.426  1.00  1.00              
ATOM   4569  CD  GLN A 576     -28.421 -23.225   5.178  1.00  1.00              
ATOM   4570  OE1 GLN A 576     -29.260 -22.891   4.342  1.00  1.00              
ATOM   4571  NE2 GLN A 576     -27.663 -24.346   5.037  1.00  1.00              
ATOM   4572  C   GLN A 576     -29.408 -20.285   8.487  1.00  1.00              
ATOM   4573  O   GLN A 576     -28.734 -20.733   9.413  1.00  1.00              
ATOM   4574  N   TYR A 577     -30.732 -20.074   8.575  1.00  1.00              
ATOM   4575  CA  TYR A 577     -31.570 -20.257   9.724  1.00  1.00              
ATOM   4576  CB  TYR A 577     -32.795 -19.334   9.595  1.00  1.00              
ATOM   4577  CG  TYR A 577     -33.716 -19.466  10.750  1.00  1.00              
ATOM   4578  CD1 TYR A 577     -33.460 -18.812  11.932  1.00  1.00              
ATOM   4579  CD2 TYR A 577     -34.855 -20.226  10.633  1.00  1.00              
ATOM   4580  CE1 TYR A 577     -34.324 -18.928  12.995  1.00  1.00              
ATOM   4581  CE2 TYR A 577     -35.723 -20.346  11.693  1.00  1.00              
ATOM   4582  CZ  TYR A 577     -35.456 -19.698  12.875  1.00  1.00              
ATOM   4583  OH  TYR A 577     -36.344 -19.819  13.964  1.00  1.00              
ATOM   4584  C   TYR A 577     -31.983 -21.701   9.742  1.00  1.00              
ATOM   4585  O   TYR A 577     -32.123 -22.327   8.695  1.00  1.00              
ATOM   4586  N   TYR A 578     -32.176 -22.287  10.939  1.00  1.00              
ATOM   4587  CA  TYR A 578     -32.378 -23.704  10.985  1.00  1.00              
ATOM   4588  CB  TYR A 578     -31.227 -24.261  11.847  1.00  1.00              
ATOM   4589  CG  TYR A 578     -30.848 -25.676  11.571  1.00  1.00              
ATOM   4590  CD1 TYR A 578     -30.655 -26.125  10.283  1.00  1.00              
ATOM   4591  CD2 TYR A 578     -30.568 -26.528  12.614  1.00  1.00              
ATOM   4592  CE1 TYR A 578     -30.267 -27.424  10.040  1.00  1.00              
ATOM   4593  CE2 TYR A 578     -30.176 -27.824  12.377  1.00  1.00              
ATOM   4594  CZ  TYR A 578     -30.031 -28.280  11.090  1.00  1.00              
ATOM   4595  OH  TYR A 578     -29.630 -29.614  10.855  1.00  1.00              
ATOM   4596  C   TYR A 578     -33.750 -23.938  11.570  1.00  1.00              
ATOM   4597  O   TYR A 578     -34.239 -23.156  12.380  1.00  1.00              
ATOM   4598  N   GLU A 579     -34.465 -24.980  11.103  1.00  1.00              
ATOM   4599  CA  GLU A 579     -35.773 -25.263  11.617  1.00  1.00              
ATOM   4600  CB  GLU A 579     -36.888 -25.131  10.569  1.00  1.00              
ATOM   4601  CG  GLU A 579     -37.104 -23.696  10.089  1.00  1.00              
ATOM   4602  CD  GLU A 579     -38.070 -23.733   8.914  1.00  1.00              
ATOM   4603  OE1 GLU A 579     -38.590 -24.839   8.607  1.00  1.00              
ATOM   4604  OE2 GLU A 579     -38.295 -22.654   8.303  1.00  1.00              
ATOM   4605  C   GLU A 579     -35.725 -26.678  12.007  1.00  1.00              
ATOM   4606  O   GLU A 579     -35.510 -27.514  11.142  1.00  1.00              
ATOM   4607  N   THR A 580     -35.944 -26.982  13.299  1.00  1.00              
ATOM   4608  CA  THR A 580     -35.839 -28.338  13.756  1.00  1.00              
ATOM   4609  CB  THR A 580     -35.119 -28.490  15.071  1.00  1.00              
ATOM   4610  OG1 THR A 580     -34.764 -29.849  15.267  1.00  1.00              
ATOM   4611  CG2 THR A 580     -36.002 -27.994  16.227  1.00  1.00              
ATOM   4612  C   THR A 580     -37.226 -28.862  13.915  1.00  1.00              
ATOM   4613  O   THR A 580     -38.099 -28.202  14.478  1.00  1.00              
ATOM   4614  N   SER A 581     -37.467 -30.068  13.371  1.00  1.00              
ATOM   4615  CA  SER A 581     -38.764 -30.661  13.464  1.00  1.00              
ATOM   4616  CB  SER A 581     -39.586 -30.508  12.172  1.00  1.00              
ATOM   4617  OG  SER A 581     -38.905 -31.120  11.087  1.00  1.00              
ATOM   4618  C   SER A 581     -38.553 -32.114  13.734  1.00  1.00              
ATOM   4619  O   SER A 581     -37.588 -32.698  13.247  1.00  1.00              
ATOM   4620  N   ASN A 582     -39.457 -32.731  14.525  1.00  1.00              
ATOM   4621  CA  ASN A 582     -39.321 -34.111  14.904  1.00  1.00              
ATOM   4622  CB  ASN A 582     -40.083 -34.497  16.185  1.00  1.00              
ATOM   4623  CG  ASN A 582     -39.368 -33.867  17.373  1.00  1.00              
ATOM   4624  OD1 ASN A 582     -38.475 -33.035  17.218  1.00  1.00              
ATOM   4625  ND2 ASN A 582     -39.763 -34.286  18.604  1.00  1.00              
ATOM   4626  C   ASN A 582     -39.827 -34.989  13.794  1.00  1.00              
ATOM   4627  O   ASN A 582     -40.228 -34.517  12.731  1.00  1.00              
ATOM   4628  N   GLY A 583     -39.787 -36.320  14.010  1.00  1.00              
ATOM   4629  CA  GLY A 583     -40.170 -37.227  12.969  1.00  1.00              
ATOM   4630  C   GLY A 583     -41.597 -37.638  13.132  1.00  1.00              
ATOM   4631  O   GLY A 583     -42.083 -37.755  14.255  1.00  1.00              
ATOM   4632  N   GLU A 584     -42.297 -37.867  11.992  1.00  1.00              
ATOM   4633  CA  GLU A 584     -43.666 -38.315  12.021  1.00  1.00              
ATOM   4634  CB  GLU A 584     -44.528 -37.924  10.806  1.00  1.00              
ATOM   4635  CG  GLU A 584     -44.816 -36.422  10.759  1.00  1.00              
ATOM   4636  CD  GLU A 584     -46.061 -36.153   9.920  1.00  1.00              
ATOM   4637  OE1 GLU A 584     -47.186 -36.339  10.453  1.00  1.00              
ATOM   4638  OE2 GLU A 584     -45.907 -35.735   8.742  1.00  1.00              
ATOM   4639  C   GLU A 584     -43.665 -39.808  12.163  1.00  1.00              
ATOM   4640  O   GLU A 584     -42.746 -40.497  11.725  1.00  1.00              
ATOM   4641  N   PRO A 585     -44.705 -40.285  12.801  1.00  1.00              
ATOM   4642  CA  PRO A 585     -44.836 -41.672  13.183  1.00  1.00              
ATOM   4643  CD  PRO A 585     -45.469 -39.412  13.678  1.00  1.00              
ATOM   4644  CB  PRO A 585     -46.047 -41.730  14.115  1.00  1.00              
ATOM   4645  CG  PRO A 585     -46.082 -40.329  14.749  1.00  1.00              
ATOM   4646  C   PRO A 585     -44.818 -42.795  12.189  1.00  1.00              
ATOM   4647  O   PRO A 585     -44.054 -43.736  12.390  1.00  1.00              
ATOM   4648  N   THR A 586     -45.636 -42.746  11.127  1.00  1.00              
ATOM   4649  CA  THR A 586     -45.715 -43.853  10.210  1.00  1.00              
ATOM   4650  CB  THR A 586     -46.648 -44.927  10.701  1.00  1.00              
ATOM   4651  OG1 THR A 586     -47.962 -44.405  10.834  1.00  1.00              
ATOM   4652  CG2 THR A 586     -46.150 -45.469  12.050  1.00  1.00              
ATOM   4653  C   THR A 586     -46.309 -43.246   8.988  1.00  1.00              
ATOM   4654  O   THR A 586     -46.898 -42.187   9.176  1.00  1.00              
ATOM   4655  N   PRO A 587     -46.284 -43.872   7.811  1.00  1.00              
ATOM   4656  CA  PRO A 587     -46.602 -43.211   6.564  1.00  1.00              
ATOM   4657  CD  PRO A 587     -46.603 -45.289   7.715  1.00  1.00              
ATOM   4658  CB  PRO A 587     -46.883 -44.294   5.532  1.00  1.00              
ATOM   4659  CG  PRO A 587     -47.370 -45.463   6.392  1.00  1.00              
ATOM   4660  C   PRO A 587     -47.693 -42.204   6.596  1.00  1.00              
ATOM   4661  O   PRO A 587     -48.848 -42.543   6.840  1.00  1.00              
ATOM   4662  N   ASP A 588     -47.296 -40.940   6.386  1.00  1.00              
ATOM   4663  CA  ASP A 588     -48.173 -39.816   6.380  1.00  1.00              
ATOM   4664  CB  ASP A 588     -47.433 -38.470   6.380  1.00  1.00              
ATOM   4665  CG  ASP A 588     -46.878 -38.234   7.773  1.00  1.00              
ATOM   4666  OD1 ASP A 588     -47.697 -38.164   8.728  1.00  1.00              
ATOM   4667  OD2 ASP A 588     -45.631 -38.118   7.901  1.00  1.00              
ATOM   4668  C   ASP A 588     -48.998 -39.839   5.151  1.00  1.00              
ATOM   4669  O   ASP A 588     -50.167 -39.469   5.191  1.00  1.00              
ATOM   4670  N   ILE A 589     -48.394 -40.236   4.016  1.00  1.00              
ATOM   4671  CA  ILE A 589     -49.067 -40.199   2.753  1.00  1.00              
ATOM   4672  CB  ILE A 589     -50.430 -40.836   2.738  1.00  1.00              
ATOM   4673  CG2 ILE A 589     -51.075 -40.548   1.370  1.00  1.00              
ATOM   4674  CG1 ILE A 589     -50.307 -42.341   3.037  1.00  1.00              
ATOM   4675  CD1 ILE A 589     -51.652 -43.041   3.219  1.00  1.00              
ATOM   4676  C   ILE A 589     -49.159 -38.758   2.324  1.00  1.00              
ATOM   4677  O   ILE A 589     -48.969 -38.462   1.146  1.00  1.00              
ATOM   4678  N   PHE A 590     -49.545 -37.841   3.246  1.00  1.00              
ATOM   4679  CA  PHE A 590     -49.592 -36.430   2.967  1.00  1.00              
ATOM   4680  CB  PHE A 590     -50.420 -35.651   3.997  1.00  1.00              
ATOM   4681  CG  PHE A 590     -50.442 -34.244   3.523  1.00  1.00              
ATOM   4682  CD1 PHE A 590     -51.283 -33.875   2.499  1.00  1.00              
ATOM   4683  CD2 PHE A 590     -49.629 -33.297   4.101  1.00  1.00              
ATOM   4684  CE1 PHE A 590     -51.310 -32.577   2.050  1.00  1.00              
ATOM   4685  CE2 PHE A 590     -49.653 -31.997   3.656  1.00  1.00              
ATOM   4686  CZ  PHE A 590     -50.494 -31.636   2.631  1.00  1.00              
ATOM   4687  C   PHE A 590     -48.223 -35.794   2.893  1.00  1.00              
ATOM   4688  O   PHE A 590     -47.888 -35.195   1.872  1.00  1.00              
ATOM   4689  N   MET A 591     -47.422 -35.906   3.990  1.00  1.00              
ATOM   4690  CA  MET A 591     -46.043 -35.474   4.132  1.00  1.00              
ATOM   4691  CB  MET A 591     -45.376 -34.874   2.895  1.00  1.00              
ATOM   4692  CG  MET A 591     -45.200 -35.976   1.839  1.00  1.00              
ATOM   4693  SD  MET A 591     -43.922 -37.225   2.172  1.00  1.00              
ATOM   4694  CE  MET A 591     -44.723 -38.049   3.576  1.00  1.00              
ATOM   4695  C   MET A 591     -45.760 -34.730   5.410  1.00  1.00              
ATOM   4696  O   MET A 591     -46.632 -34.553   6.262  1.00  1.00              
ATOM   4697  N   ASP A 592     -44.480 -34.324   5.584  1.00  1.00              
ATOM   4698  CA  ASP A 592     -43.992 -33.768   6.818  1.00  1.00              
ATOM   4699  CB  ASP A 592     -43.009 -34.755   7.483  1.00  1.00              
ATOM   4700  CG  ASP A 592     -42.731 -34.380   8.926  1.00  1.00              
ATOM   4701  OD1 ASP A 592     -43.447 -33.489   9.450  1.00  1.00              
ATOM   4702  OD2 ASP A 592     -41.802 -34.987   9.526  1.00  1.00              
ATOM   4703  C   ASP A 592     -43.218 -32.524   6.519  1.00  1.00              
ATOM   4704  O   ASP A 592     -42.329 -32.554   5.681  1.00  1.00              
ATOM   4705  N   ILE A 593     -43.591 -31.375   7.112  1.00  1.00              
ATOM   4706  CA  ILE A 593     -42.728 -30.216   7.110  1.00  1.00              
ATOM   4707  CB  ILE A 593     -41.971 -29.780   5.828  1.00  1.00              
ATOM   4708  CG2 ILE A 593     -41.670 -28.283   5.707  1.00  1.00              
ATOM   4709  CG1 ILE A 593     -40.606 -30.471   5.787  1.00  1.00              
ATOM   4710  CD1 ILE A 593     -39.669 -29.932   6.864  1.00  1.00              
ATOM   4711  C   ILE A 593     -43.127 -29.235   8.182  1.00  1.00              
ATOM   4712  O   ILE A 593     -44.055 -29.490   8.949  1.00  1.00              
ATOM   4713  N   GLY A 594     -42.339 -28.162   8.364  1.00  1.00              
ATOM   4714  CA  GLY A 594     -42.598 -27.142   9.322  1.00  1.00              
ATOM   4715  C   GLY A 594     -43.044 -25.944   8.546  1.00  1.00              
ATOM   4716  O   GLY A 594     -42.690 -25.753   7.383  1.00  1.00              
ATOM   4717  N   PRO A 595     -43.814 -25.165   9.263  1.00  1.00              
ATOM   4718  CA  PRO A 595     -44.527 -23.988   8.799  1.00  1.00              
ATOM   4719  CD  PRO A 595     -44.538 -25.809  10.351  1.00  1.00              
ATOM   4720  CB  PRO A 595     -45.550 -23.665   9.887  1.00  1.00              
ATOM   4721  CG  PRO A 595     -45.835 -25.015  10.548  1.00  1.00              
ATOM   4722  C   PRO A 595     -43.893 -22.703   8.352  1.00  1.00              
ATOM   4723  O   PRO A 595     -44.674 -21.908   7.832  1.00  1.00              
ATOM   4724  N   ARG A 596     -42.585 -22.425   8.581  1.00  1.00              
ATOM   4725  CA  ARG A 596     -41.987 -21.172   8.141  1.00  1.00              
ATOM   4726  CB  ARG A 596     -41.701 -21.113   6.621  1.00  1.00              
ATOM   4727  CG  ARG A 596     -40.665 -22.130   6.143  1.00  1.00              
ATOM   4728  CD  ARG A 596     -40.635 -22.333   4.628  1.00  1.00              
ATOM   4729  NE  ARG A 596     -39.817 -21.240   4.053  1.00  1.00              
ATOM   4730  CZ  ARG A 596     -38.473 -21.301   4.241  1.00  1.00              
ATOM   4731  NH1 ARG A 596     -37.950 -22.227   5.085  1.00  1.00              
ATOM   4732  NH2 ARG A 596     -37.639 -20.468   3.578  1.00  1.00              
ATOM   4733  C   ARG A 596     -42.874 -20.007   8.480  1.00  1.00              
ATOM   4734  O   ARG A 596     -43.671 -19.582   7.645  1.00  1.00              
ATOM   4735  N   GLU A 597     -42.818 -19.487   9.720  1.00  1.00              
ATOM   4736  CA  GLU A 597     -43.730 -18.421  10.026  1.00  1.00              
ATOM   4737  CB  GLU A 597     -44.621 -18.740  11.232  1.00  1.00              
ATOM   4738  CG  GLU A 597     -43.820 -19.084  12.484  1.00  1.00              
ATOM   4739  CD  GLU A 597     -44.799 -19.541  13.552  1.00  1.00              
ATOM   4740  OE1 GLU A 597     -45.966 -19.849  13.190  1.00  1.00              
ATOM   4741  OE2 GLU A 597     -44.392 -19.594  14.743  1.00  1.00              
ATOM   4742  C   GLU A 597     -42.991 -17.144  10.292  1.00  1.00              
ATOM   4743  O   GLU A 597     -41.797 -17.142  10.585  1.00  1.00              
ATOM   4744  N   ARG A 598     -43.728 -16.015  10.178  1.00  1.00              
ATOM   4745  CA  ARG A 598     -43.253 -14.680  10.429  1.00  1.00              
ATOM   4746  CB  ARG A 598     -43.030 -14.374  11.915  1.00  1.00              
ATOM   4747  CG  ARG A 598     -44.342 -14.305  12.693  1.00  1.00              
ATOM   4748  CD  ARG A 598     -44.154 -14.335  14.210  1.00  1.00              
ATOM   4749  NE  ARG A 598     -43.392 -13.118  14.604  1.00  1.00              
ATOM   4750  CZ  ARG A 598     -42.913 -13.006  15.878  1.00  1.00              
ATOM   4751  NH1 ARG A 598     -43.126 -14.013  16.775  1.00  1.00              
ATOM   4752  NH2 ARG A 598     -42.217 -11.894  16.254  1.00  1.00              
ATOM   4753  C   ARG A 598     -41.997 -14.393   9.679  1.00  1.00              
ATOM   4754  O   ARG A 598     -40.928 -14.232  10.266  1.00  1.00              
ATOM   4755  N   ILE A 599     -42.121 -14.295   8.343  1.00  1.00              
ATOM   4756  CA  ILE A 599     -41.010 -14.042   7.477  1.00  1.00              
ATOM   4757  CB  ILE A 599     -40.836 -15.119   6.442  1.00  1.00              
ATOM   4758  CG2 ILE A 599     -39.524 -14.841   5.706  1.00  1.00              
ATOM   4759  CG1 ILE A 599     -40.793 -16.505   7.095  1.00  1.00              
ATOM   4760  CD1 ILE A 599     -40.882 -17.657   6.098  1.00  1.00              
ATOM   4761  C   ILE A 599     -41.283 -12.753   6.758  1.00  1.00              
ATOM   4762  O   ILE A 599     -42.400 -12.240   6.801  1.00  1.00              
ATOM   4763  N   ARG A 600     -40.249 -12.149   6.129  1.00  1.00              
ATOM   4764  CA  ARG A 600     -40.515 -10.948   5.386  1.00  1.00              
ATOM   4765  CB  ARG A 600     -39.247 -10.286   4.821  1.00  1.00              
ATOM   4766  CG  ARG A 600     -39.523  -8.978   4.078  1.00  1.00              
ATOM   4767  CD  ARG A 600     -38.269  -8.306   3.510  1.00  1.00              
ATOM   4768  NE  ARG A 600     -37.459  -7.782   4.650  1.00  1.00              
ATOM   4769  CZ  ARG A 600     -36.374  -6.992   4.395  1.00  1.00              
ATOM   4770  NH1 ARG A 600     -36.050  -6.685   3.105  1.00  1.00              
ATOM   4771  NH2 ARG A 600     -35.616  -6.503   5.420  1.00  1.00              
ATOM   4772  C   ARG A 600     -41.420 -11.347   4.234  1.00  1.00              
ATOM   4773  O   ARG A 600     -41.307 -12.442   3.689  1.00  1.00              
ATOM   4774  N   PRO A 601     -42.360 -10.494   3.895  1.00  1.00              
ATOM   4775  CA  PRO A 601     -43.360 -10.823   2.904  1.00  1.00              
ATOM   4776  CD  PRO A 601     -42.898  -9.579   4.883  1.00  1.00              
ATOM   4777  CB  PRO A 601     -44.472  -9.786   3.059  1.00  1.00              
ATOM   4778  CG  PRO A 601     -44.383  -9.385   4.533  1.00  1.00              
ATOM   4779  C   PRO A 601     -43.071 -11.086   1.467  1.00  1.00              
ATOM   4780  O   PRO A 601     -43.551 -12.093   0.958  1.00  1.00              
ATOM   4781  N   ASN A 602     -42.328 -10.222   0.764  1.00  1.00              
ATOM   4782  CA  ASN A 602     -42.168 -10.508  -0.629  1.00  1.00              
ATOM   4783  CB  ASN A 602     -42.395  -9.260  -1.513  1.00  1.00              
ATOM   4784  CG  ASN A 602     -42.409  -9.684  -2.976  1.00  1.00              
ATOM   4785  OD1 ASN A 602     -41.613 -10.518  -3.398  1.00  1.00              
ATOM   4786  ND2 ASN A 602     -43.336  -9.108  -3.784  1.00  1.00              
ATOM   4787  C   ASN A 602     -40.751 -10.937  -0.736  1.00  1.00              
ATOM   4788  O   ASN A 602     -39.906 -10.175  -1.200  1.00  1.00              
ATOM   4789  N   THR A 603     -40.451 -12.184  -0.310  1.00  1.00              
ATOM   4790  CA  THR A 603     -39.070 -12.543  -0.327  1.00  1.00              
ATOM   4791  CB  THR A 603     -38.407 -12.698   1.019  1.00  1.00              
ATOM   4792  OG1 THR A 603     -38.588 -11.531   1.805  1.00  1.00              
ATOM   4793  CG2 THR A 603     -36.898 -12.891   0.772  1.00  1.00              
ATOM   4794  C   THR A 603     -38.868 -13.841  -1.023  1.00  1.00              
ATOM   4795  O   THR A 603     -39.600 -14.816  -0.852  1.00  1.00              
ATOM   4796  N   LEU A 604     -37.800 -13.873  -1.827  1.00  1.00              
ATOM   4797  CA  LEU A 604     -37.471 -15.059  -2.532  1.00  1.00              
ATOM   4798  CB  LEU A 604     -36.501 -14.745  -3.682  1.00  1.00              
ATOM   4799  CG  LEU A 604     -36.287 -15.876  -4.693  1.00  1.00              
ATOM   4800  CD1 LEU A 604     -35.716 -17.147  -4.048  1.00  1.00              
ATOM   4801  CD2 LEU A 604     -37.570 -16.110  -5.491  1.00  1.00              
ATOM   4802  C   LEU A 604     -36.719 -15.840  -1.531  1.00  1.00              
ATOM   4803  O   LEU A 604     -35.534 -15.583  -1.413  1.00  1.00              
ATOM   4804  N   TYR A 605     -37.327 -16.802  -0.797  1.00  1.00              
ATOM   4805  CA  TYR A 605     -36.510 -17.464   0.180  1.00  1.00              
ATOM   4806  CB  TYR A 605     -36.868 -17.436   1.675  1.00  1.00              
ATOM   4807  CG  TYR A 605     -38.269 -17.472   2.139  1.00  1.00              
ATOM   4808  CD1 TYR A 605     -39.046 -18.586   2.009  1.00  1.00              
ATOM   4809  CD2 TYR A 605     -38.782 -16.375   2.785  1.00  1.00              
ATOM   4810  CE1 TYR A 605     -40.327 -18.615   2.494  1.00  1.00              
ATOM   4811  CE2 TYR A 605     -40.066 -16.392   3.271  1.00  1.00              
ATOM   4812  CZ  TYR A 605     -40.839 -17.515   3.128  1.00  1.00              
ATOM   4813  OH  TYR A 605     -42.154 -17.543   3.628  1.00  1.00              
ATOM   4814  C   TYR A 605     -36.054 -18.799  -0.224  1.00  1.00              
ATOM   4815  O   TYR A 605     -36.788 -19.553  -0.848  1.00  1.00              
ATOM   4816  N   ALA A 606     -34.775 -19.095   0.105  1.00  1.00              
ATOM   4817  CA  ALA A 606     -34.218 -20.340  -0.338  1.00  1.00              
ATOM   4818  CB  ALA A 606     -32.780 -20.228  -0.872  1.00  1.00              
ATOM   4819  C   ALA A 606     -34.209 -21.307   0.799  1.00  1.00              
ATOM   4820  O   ALA A 606     -33.760 -20.993   1.900  1.00  1.00              
ATOM   4821  N   TYR A 607     -34.732 -22.528   0.574  1.00  1.00              
ATOM   4822  CA  TYR A 607     -34.720 -23.418   1.694  1.00  1.00              
ATOM   4823  CB  TYR A 607     -35.905 -23.221   2.654  1.00  1.00              
ATOM   4824  CG  TYR A 607     -37.247 -22.931   2.110  1.00  1.00              
ATOM   4825  CD1 TYR A 607     -37.427 -21.935   1.184  1.00  1.00              
ATOM   4826  CD2 TYR A 607     -38.319 -23.679   2.528  1.00  1.00              
ATOM   4827  CE1 TYR A 607     -38.686 -21.642   0.739  1.00  1.00              
ATOM   4828  CE2 TYR A 607     -39.580 -23.382   2.077  1.00  1.00              
ATOM   4829  CZ  TYR A 607     -39.764 -22.352   1.189  1.00  1.00              
ATOM   4830  OH  TYR A 607     -41.047 -22.016   0.717  1.00  1.00              
ATOM   4831  C   TYR A 607     -34.402 -24.865   1.410  1.00  1.00              
ATOM   4832  O   TYR A 607     -34.782 -25.426   0.382  1.00  1.00              
ATOM   4833  N   TYR A 608     -33.636 -25.484   2.352  1.00  1.00              
ATOM   4834  CA  TYR A 608     -33.221 -26.871   2.311  1.00  1.00              
ATOM   4835  CB  TYR A 608     -31.721 -27.194   2.432  1.00  1.00              
ATOM   4836  CG  TYR A 608     -30.801 -26.732   1.369  1.00  1.00              
ATOM   4837  CD1 TYR A 608     -30.512 -27.547   0.302  1.00  1.00              
ATOM   4838  CD2 TYR A 608     -30.188 -25.510   1.476  1.00  1.00              
ATOM   4839  CE1 TYR A 608     -29.634 -27.140  -0.670  1.00  1.00              
ATOM   4840  CE2 TYR A 608     -29.310 -25.096   0.507  1.00  1.00              
ATOM   4841  CZ  TYR A 608     -29.037 -25.910  -0.565  1.00  1.00              
ATOM   4842  OH  TYR A 608     -28.136 -25.488  -1.560  1.00  1.00              
ATOM   4843  C   TYR A 608     -33.552 -27.492   3.624  1.00  1.00              
ATOM   4844  O   TYR A 608     -33.200 -26.927   4.644  1.00  1.00              
ATOM   4845  N   VAL A 609     -34.150 -28.695   3.665  1.00  1.00              
ATOM   4846  CA  VAL A 609     -34.327 -29.358   4.937  1.00  1.00              
ATOM   4847  CB  VAL A 609     -35.720 -29.889   5.206  1.00  1.00              
ATOM   4848  CG1 VAL A 609     -36.721 -28.747   5.351  1.00  1.00              
ATOM   4849  CG2 VAL A 609     -36.124 -30.854   4.079  1.00  1.00              
ATOM   4850  C   VAL A 609     -33.511 -30.616   4.829  1.00  1.00              
ATOM   4851  O   VAL A 609     -33.438 -31.210   3.766  1.00  1.00              
ATOM   4852  N   ALA A 610     -32.874 -31.077   5.916  1.00  1.00              
ATOM   4853  CA  ALA A 610     -32.077 -32.265   5.927  1.00  1.00              
ATOM   4854  CB  ALA A 610     -30.559 -32.011   5.935  1.00  1.00              
ATOM   4855  C   ALA A 610     -32.423 -32.995   7.175  1.00  1.00              
ATOM   4856  O   ALA A 610     -33.053 -32.438   8.063  1.00  1.00              
ATOM   4857  N   THR A 611     -32.042 -34.274   7.295  1.00  1.00              
ATOM   4858  CA  THR A 611     -32.447 -34.953   8.496  1.00  1.00              
ATOM   4859  CB  THR A 611     -32.988 -36.315   8.202  1.00  1.00              
ATOM   4860  OG1 THR A 611     -33.386 -36.981   9.392  1.00  1.00              
ATOM   4861  CG2 THR A 611     -31.891 -37.081   7.450  1.00  1.00              
ATOM   4862  C   THR A 611     -31.281 -35.057   9.420  1.00  1.00              
ATOM   4863  O   THR A 611     -30.161 -35.309   8.990  1.00  1.00              
ATOM   4864  N   GLN A 612     -31.491 -34.817  10.732  1.00  1.00              
ATOM   4865  CA  GLN A 612     -30.379 -35.004  11.611  1.00  1.00              
ATOM   4866  CB  GLN A 612     -30.508 -34.299  12.971  1.00  1.00              
ATOM   4867  CG  GLN A 612     -29.332 -34.491  13.924  1.00  1.00              
ATOM   4868  CD  GLN A 612     -29.673 -33.713  15.186  1.00  1.00              
ATOM   4869  OE1 GLN A 612     -29.645 -34.253  16.290  1.00  1.00              
ATOM   4870  NE2 GLN A 612     -30.015 -32.407  15.013  1.00  1.00              
ATOM   4871  C   GLN A 612     -30.339 -36.481  11.804  1.00  1.00              
ATOM   4872  O   GLN A 612     -31.323 -37.087  12.223  1.00  1.00              
ATOM   4873  N   MET A 613     -29.212 -37.127  11.475  1.00  1.00              
ATOM   4874  CA  MET A 613     -29.291 -38.548  11.558  1.00  1.00              
ATOM   4875  CB  MET A 613     -29.059 -39.226  10.201  1.00  1.00              
ATOM   4876  CG  MET A 613     -29.573 -40.662  10.132  1.00  1.00              
ATOM   4877  SD  MET A 613     -29.322 -41.501   8.541  1.00  1.00              
ATOM   4878  CE  MET A 613     -29.907 -40.109   7.532  1.00  1.00              
ATOM   4879  C   MET A 613     -28.253 -39.036  12.520  1.00  1.00              
ATOM   4880  O   MET A 613     -27.336 -38.310  12.899  1.00  1.00              
ATOM   4881  N   VAL A 614     -28.427 -40.276  13.014  1.00  1.00              
ATOM   4882  CA  VAL A 614     -27.413 -40.839  13.852  1.00  1.00              
ATOM   4883  CB  VAL A 614     -27.886 -41.067  15.258  1.00  1.00              
ATOM   4884  CG1 VAL A 614     -26.738 -41.677  16.077  1.00  1.00              
ATOM   4885  CG2 VAL A 614     -28.405 -39.731  15.814  1.00  1.00              
ATOM   4886  C   VAL A 614     -27.105 -42.170  13.239  1.00  1.00              
ATOM   4887  O   VAL A 614     -28.015 -42.964  13.004  1.00  1.00              
ATOM   4888  N   LEU A 615     -25.817 -42.432  12.927  1.00  1.00              
ATOM   4889  CA  LEU A 615     -25.429 -43.686  12.338  1.00  1.00              
ATOM   4890  CB  LEU A 615     -25.142 -43.665  10.826  1.00  1.00              
ATOM   4891  CG  LEU A 615     -26.396 -43.580   9.945  1.00  1.00              
ATOM   4892  CD1 LEU A 615     -26.047 -43.829   8.471  1.00  1.00              
ATOM   4893  CD2 LEU A 615     -27.492 -44.527  10.455  1.00  1.00              
ATOM   4894  C   LEU A 615     -24.169 -44.172  12.967  1.00  1.00              
ATOM   4895  O   LEU A 615     -23.153 -43.479  12.969  1.00  1.00              
ATOM   4896  N   HIS A 616     -24.243 -45.372  13.573  1.00  1.00              
ATOM   4897  CA  HIS A 616     -23.106 -46.031  14.152  1.00  1.00              
ATOM   4898  ND1 HIS A 616     -23.744 -46.330  17.464  1.00  1.00              
ATOM   4899  CG  HIS A 616     -24.305 -46.721  16.269  1.00  1.00              
ATOM   4900  CB  HIS A 616     -23.516 -47.182  15.082  1.00  1.00              
ATOM   4901  NE2 HIS A 616     -25.945 -46.126  17.699  1.00  1.00              
ATOM   4902  CD2 HIS A 616     -25.651 -46.590  16.430  1.00  1.00              
ATOM   4903  CE1 HIS A 616     -24.769 -45.985  18.283  1.00  1.00              
ATOM   4904  C   HIS A 616     -22.239 -46.623  13.081  1.00  1.00              
ATOM   4905  O   HIS A 616     -21.022 -46.444  13.083  1.00  1.00              
ATOM   4906  N   ALA A 617     -22.864 -47.350  12.130  1.00  1.00              
ATOM   4907  CA  ALA A 617     -22.145 -48.037  11.094  1.00  1.00              
ATOM   4908  CB  ALA A 617     -21.628 -49.417  11.528  1.00  1.00              
ATOM   4909  C   ALA A 617     -23.118 -48.250   9.979  1.00  1.00              
ATOM   4910  O   ALA A 617     -24.320 -48.069  10.163  1.00  1.00              
ATOM   4911  N   GLY A 618     -22.633 -48.646   8.783  1.00  1.00              
ATOM   4912  CA  GLY A 618     -23.576 -48.805   7.715  1.00  1.00              
ATOM   4913  C   GLY A 618     -24.122 -47.439   7.498  1.00  1.00              
ATOM   4914  O   GLY A 618     -25.303 -47.176   7.721  1.00  1.00              
ATOM   4915  N   ALA A 619     -23.245 -46.508   7.086  1.00  1.00              
ATOM   4916  CA  ALA A 619     -23.705 -45.162   7.019  1.00  1.00              
ATOM   4917  CB  ALA A 619     -22.707 -44.163   7.623  1.00  1.00              
ATOM   4918  C   ALA A 619     -24.015 -44.731   5.623  1.00  1.00              
ATOM   4919  O   ALA A 619     -23.249 -44.939   4.683  1.00  1.00              
ATOM   4920  N   LYS A 620     -25.222 -44.150   5.485  1.00  1.00              
ATOM   4921  CA  LYS A 620     -25.710 -43.467   4.327  1.00  1.00              
ATOM   4922  CB  LYS A 620     -26.341 -44.363   3.237  1.00  1.00              
ATOM   4923  CG  LYS A 620     -27.835 -44.667   3.401  1.00  1.00              
ATOM   4924  CD  LYS A 620     -28.761 -43.530   2.952  1.00  1.00              
ATOM   4925  CE  LYS A 620     -30.250 -43.832   3.128  1.00  1.00              
ATOM   4926  NZ  LYS A 620     -30.701 -44.783   2.092  1.00  1.00              
ATOM   4927  C   LYS A 620     -26.786 -42.619   4.926  1.00  1.00              
ATOM   4928  O   LYS A 620     -27.489 -43.069   5.829  1.00  1.00              
ATOM   4929  N   ASN A 621     -26.943 -41.359   4.489  1.00  1.00              
ATOM   4930  CA  ASN A 621     -27.976 -40.585   5.109  1.00  1.00              
ATOM   4931  CB  ASN A 621     -27.467 -39.441   6.004  1.00  1.00              
ATOM   4932  CG  ASN A 621     -26.963 -39.959   7.342  1.00  1.00              
ATOM   4933  OD1 ASN A 621     -27.056 -39.236   8.331  1.00  1.00              
ATOM   4934  ND2 ASN A 621     -26.426 -41.205   7.395  1.00  1.00              
ATOM   4935  C   ASN A 621     -28.804 -39.938   4.044  1.00  1.00              
ATOM   4936  O   ASN A 621     -28.406 -39.912   2.882  1.00  1.00              
ATOM   4937  N   GLY A 622     -30.012 -39.443   4.406  1.00  1.00              
ATOM   4938  CA  GLY A 622     -30.837 -38.781   3.427  1.00  1.00
[truncated: 57,029 more chars]
