# Supplementary material for: Caenorhabditis elegans DAF-2 as a Model for Human Insulin Receptoropathies
Source: G3 (Bethesda). 2016 Nov 15;7(1):257–68. doi: 10.1534/g3.116.037184 (PMC5217114; doi:10.1534/g3.116.037184)
Supplement: Supplementary file 19 [file 257FileS9.zip › File_S9_DAF-2_E2.pdb]

ATOM      1  N   GLU A   1      15.520 -10.632  -8.915  1.00  1.00              
ATOM      2  CA  GLU A   1      14.367 -10.264  -8.071  1.00  1.00              
ATOM      3  CB  GLU A   1      14.560 -10.827  -6.656  1.00  1.00              
ATOM      4  CG  GLU A   1      15.862 -10.363  -6.003  1.00  1.00              
ATOM      5  CD  GLU A   1      15.978 -11.073  -4.666  1.00  1.00              
ATOM      6  OE1 GLU A   1      14.917 -11.460  -4.109  1.00  1.00              
ATOM      7  OE2 GLU A   1      17.131 -11.244  -4.186  1.00  1.00              
ATOM      8  C   GLU A   1      14.233  -8.779  -8.003  1.00  1.00              
ATOM      9  O   GLU A   1      15.214  -8.045  -8.011  1.00  1.00              
ATOM     10  N   PHE A   2      13.002  -8.259  -7.936  1.00  1.00              
ATOM     11  CA  PHE A   2      12.931  -6.830  -7.885  1.00  1.00              
ATOM     12  CB  PHE A   2      11.503  -6.247  -7.900  1.00  1.00              
ATOM     13  CG  PHE A   2      10.931  -6.384  -9.271  1.00  1.00              
ATOM     14  CD1 PHE A   2      11.340  -5.539 -10.278  1.00  1.00              
ATOM     15  CD2 PHE A   2       9.973  -7.331  -9.547  1.00  1.00              
ATOM     16  CE1 PHE A   2      10.816  -5.650 -11.545  1.00  1.00              
ATOM     17  CE2 PHE A   2       9.445  -7.445 -10.813  1.00  1.00              
ATOM     18  CZ  PHE A   2       9.867  -6.605 -11.814  1.00  1.00              
ATOM     19  C   PHE A   2      13.591  -6.358  -6.622  1.00  1.00              
ATOM     20  O   PHE A   2      13.668  -7.080  -5.628  1.00  1.00              
ATOM     21  N   ILE A   3      14.135  -5.127  -6.670  1.00  1.00              
ATOM     22  CA  ILE A   3      14.822  -4.534  -5.556  1.00  1.00              
ATOM     23  CB  ILE A   3      15.205  -3.104  -5.798  1.00  1.00              
ATOM     24  CG2 ILE A   3      15.701  -2.508  -4.471  1.00  1.00              
ATOM     25  CG1 ILE A   3      16.220  -3.011  -6.948  1.00  1.00              
ATOM     26  CD1 ILE A   3      17.516  -3.772  -6.675  1.00  1.00              
ATOM     27  C   ILE A   3      13.914  -4.553  -4.365  1.00  1.00              
ATOM     28  O   ILE A   3      12.708  -4.334  -4.480  1.00  1.00              
ATOM     29  N   THR A   4      14.473  -4.846  -3.171  1.00  1.00              
ATOM     30  CA  THR A   4      13.613  -4.915  -2.026  1.00  1.00              
ATOM     31  CB  THR A   4      13.524  -6.301  -1.459  1.00  1.00              
ATOM     32  OG1 THR A   4      13.092  -7.208  -2.461  1.00  1.00              
ATOM     33  CG2 THR A   4      12.513  -6.293  -0.301  1.00  1.00              
ATOM     34  C   THR A   4      14.106  -4.011  -0.928  1.00  1.00              
ATOM     35  O   THR A   4      15.308  -3.869  -0.724  1.00  1.00              
ATOM     36  N   PHE A   5      13.167  -3.345  -0.211  1.00  1.00              
ATOM     37  CA  PHE A   5      13.490  -2.549   0.956  1.00  1.00              
ATOM     38  CB  PHE A   5      12.826  -1.160   1.047  1.00  1.00              
ATOM     39  CG  PHE A   5      13.570  -0.089   0.335  1.00  1.00              
ATOM     40  CD1 PHE A   5      14.675   0.480   0.925  1.00  1.00              
ATOM     41  CD2 PHE A   5      13.145   0.381  -0.885  1.00  1.00              
ATOM     42  CE1 PHE A   5      15.371   1.485   0.297  1.00  1.00              
ATOM     43  CE2 PHE A   5      13.836   1.385  -1.518  1.00  1.00              
ATOM     44  CZ  PHE A   5      14.950   1.937  -0.930  1.00  1.00              
ATOM     45  C   PHE A   5      12.882  -3.220   2.140  1.00  1.00              
ATOM     46  O   PHE A   5      11.683  -3.104   2.342  1.00  1.00              
ATOM     47  N   PRO A   6      13.615  -3.928   2.929  1.00  1.00              
ATOM     48  CA  PRO A   6      12.996  -4.512   4.094  1.00  1.00              
ATOM     49  CD  PRO A   6      14.588  -4.828   2.329  1.00  1.00              
ATOM     50  CB  PRO A   6      13.799  -5.770   4.410  1.00  1.00              
ATOM     51  CG  PRO A   6      14.423  -6.164   3.063  1.00  1.00              
ATOM     52  C   PRO A   6      12.869  -3.630   5.303  1.00  1.00              
ATOM     53  O   PRO A   6      12.374  -4.132   6.313  1.00  1.00              
ATOM     54  N   HIS A   7      13.371  -2.374   5.299  1.00  1.00              
ATOM     55  CA  HIS A   7      13.217  -1.667   6.538  1.00  1.00              
ATOM     56  ND1 HIS A   7      13.088  -3.085   9.632  1.00  1.00              
ATOM     57  CG  HIS A   7      13.807  -2.100   8.992  1.00  1.00              
ATOM     58  CB  HIS A   7      14.230  -2.207   7.561  1.00  1.00              
ATOM     59  NE2 HIS A   7      13.452  -1.488  11.133  1.00  1.00              
ATOM     60  CD2 HIS A   7      14.020  -1.131   9.922  1.00  1.00              
ATOM     61  CE1 HIS A   7      12.904  -2.669  10.909  1.00  1.00              
ATOM     62  C   HIS A   7      13.523  -0.209   6.291  1.00  1.00              
ATOM     63  O   HIS A   7      14.384   0.366   6.950  1.00  1.00              
ATOM     64  N   LEU A   8      12.791   0.456   5.376  1.00  1.00              
ATOM     65  CA  LEU A   8      13.122   1.806   4.998  1.00  1.00              
ATOM     66  CB  LEU A   8      12.381   2.320   3.746  1.00  1.00              
ATOM     67  CG  LEU A   8      13.076   3.564   3.150  1.00  1.00              
ATOM     68  CD1 LEU A   8      14.425   3.173   2.527  1.00  1.00              
ATOM     69  CD2 LEU A   8      12.188   4.341   2.171  1.00  1.00              
ATOM     70  C   LEU A   8      12.902   2.766   6.151  1.00  1.00              
ATOM     71  O   LEU A   8      13.624   3.748   6.298  1.00  1.00              
ATOM     72  N   ARG A   9      11.851   2.536   6.958  1.00  1.00              
ATOM     73  CA  ARG A   9      11.509   3.181   8.198  1.00  1.00              
ATOM     74  CB  ARG A   9      12.545   2.933   9.306  1.00  1.00              
ATOM     75  CG  ARG A   9      12.553   1.468   9.753  1.00  1.00              
ATOM     76  CD  ARG A   9      11.537   1.143  10.847  1.00  1.00              
ATOM     77  NE  ARG A   9      12.058   1.742  12.105  1.00  1.00              
ATOM     78  CZ  ARG A   9      11.349   1.632  13.266  1.00  1.00              
ATOM     79  NH1 ARG A   9      10.144   0.991  13.275  1.00  1.00              
ATOM     80  NH2 ARG A   9      11.848   2.160  14.421  1.00  1.00              
ATOM     81  C   ARG A   9      11.176   4.649   8.146  1.00  1.00              
ATOM     82  O   ARG A   9      11.082   5.247   9.217  1.00  1.00              
ATOM     83  N   GLU A  10      11.002   5.272   6.956  1.00  1.00              
ATOM     84  CA  GLU A  10      10.423   6.592   6.842  1.00  1.00              
ATOM     85  CB  GLU A  10      10.586   7.618   7.980  1.00  1.00              
ATOM     86  CG  GLU A  10       9.655   8.810   7.717  1.00  1.00              
ATOM     87  CD  GLU A  10      10.062  10.025   8.530  1.00  1.00              
ATOM     88  OE1 GLU A  10      11.131   9.980   9.192  1.00  1.00              
ATOM     89  OE2 GLU A  10       9.299  11.026   8.484  1.00  1.00              
ATOM     90  C   GLU A  10      10.906   7.365   5.663  1.00  1.00              
ATOM     91  O   GLU A  10      12.088   7.384   5.326  1.00  1.00              
ATOM     92  N   ILE A  11       9.939   8.044   5.017  1.00  1.00              
ATOM     93  CA  ILE A  11      10.187   9.043   4.021  1.00  1.00              
ATOM     94  CB  ILE A  11       9.577   8.755   2.673  1.00  1.00              
ATOM     95  CG2 ILE A  11       9.856   9.968   1.771  1.00  1.00              
ATOM     96  CG1 ILE A  11      10.099   7.440   2.074  1.00  1.00              
ATOM     97  CD1 ILE A  11       9.576   6.198   2.787  1.00  1.00              
ATOM     98  C   ILE A  11       9.414  10.200   4.567  1.00  1.00              
ATOM     99  O   ILE A  11       8.219  10.078   4.845  1.00  1.00              
ATOM    100  N   THR A  12      10.105  11.314   4.852  1.00  1.00              
ATOM    101  CA  THR A  12       9.456  12.487   5.345  1.00  1.00              
ATOM    102  CB  THR A  12      10.419  13.407   6.035  1.00  1.00              
ATOM    103  OG1 THR A  12      11.401  13.877   5.123  1.00  1.00              
ATOM    104  CG2 THR A  12      11.100  12.616   7.165  1.00  1.00              
ATOM    105  C   THR A  12       8.766  13.246   4.242  1.00  1.00              
ATOM    106  O   THR A  12       7.659  13.746   4.428  1.00  1.00              
ATOM    107  N   GLY A  13       9.445  13.425   3.088  1.00  1.00              
ATOM    108  CA  GLY A  13       8.931  14.260   2.025  1.00  1.00              
ATOM    109  C   GLY A  13       7.836  13.715   1.153  1.00  1.00              
ATOM    110  O   GLY A  13       6.758  14.299   1.119  1.00  1.00              
ATOM    111  N   THR A  14       8.095  12.602   0.420  1.00  1.00              
ATOM    112  CA  THR A  14       7.167  12.004  -0.525  1.00  1.00              
ATOM    113  CB  THR A  14       6.711  12.863  -1.691  1.00  1.00              
ATOM    114  OG1 THR A  14       7.838  13.425  -2.341  1.00  1.00              
ATOM    115  CG2 THR A  14       5.673  13.935  -1.321  1.00  1.00              
ATOM    116  C   THR A  14       7.822  10.837  -1.209  1.00  1.00              
ATOM    117  O   THR A  14       9.027  10.611  -1.103  1.00  1.00              
ATOM    118  N   LEU A  15       7.007  10.072  -1.969  1.00  1.00              
ATOM    119  CA  LEU A  15       7.486   8.937  -2.707  1.00  1.00              
ATOM    120  CB  LEU A  15       6.892   7.623  -2.157  1.00  1.00              
ATOM    121  CG  LEU A  15       7.524   6.316  -2.674  1.00  1.00              
ATOM    122  CD1 LEU A  15       6.809   5.096  -2.073  1.00  1.00              
ATOM    123  CD2 LEU A  15       7.584   6.264  -4.205  1.00  1.00              
ATOM    124  C   LEU A  15       6.994   9.152  -4.102  1.00  1.00              
ATOM    125  O   LEU A  15       5.794   9.307  -4.320  1.00  1.00              
ATOM    126  N   LEU A  16       7.914   9.178  -5.087  1.00  1.00              
ATOM    127  CA  LEU A  16       7.517   9.453  -6.439  1.00  1.00              
ATOM    128  CB  LEU A  16       8.357  10.561  -7.087  1.00  1.00              
ATOM    129  CG  LEU A  16       8.246  11.887  -6.324  1.00  1.00              
ATOM    130  CD1 LEU A  16       8.896  13.046  -7.096  1.00  1.00              
ATOM    131  CD2 LEU A  16       6.790  12.139  -5.907  1.00  1.00              
ATOM    132  C   LEU A  16       7.708   8.214  -7.258  1.00  1.00              
ATOM    133  O   LEU A  16       8.725   7.530  -7.161  1.00  1.00              
ATOM    134  N   VAL A  17       6.688   7.888  -8.072  1.00  1.00              
ATOM    135  CA  VAL A  17       6.700   6.765  -8.959  1.00  1.00              
ATOM    136  CB  VAL A  17       5.954   5.590  -8.393  1.00  1.00              
ATOM    137  CG1 VAL A  17       5.902   4.467  -9.437  1.00  1.00              
ATOM    138  CG2 VAL A  17       6.636   5.176  -7.081  1.00  1.00              
ATOM    139  C   VAL A  17       5.969   7.220 -10.188  1.00  1.00              
ATOM    140  O   VAL A  17       4.877   7.784 -10.093  1.00  1.00              
ATOM    141  N   PHE A  18       6.528   6.940 -11.383  1.00  1.00              
ATOM    142  CA  PHE A  18       5.941   7.459 -12.588  1.00  1.00              
ATOM    143  CB  PHE A  18       6.843   8.417 -13.383  1.00  1.00              
ATOM    144  CG  PHE A  18       6.820   9.726 -12.674  1.00  1.00              
ATOM    145  CD1 PHE A  18       5.737  10.564 -12.817  1.00  1.00              
ATOM    146  CD2 PHE A  18       7.872  10.119 -11.881  1.00  1.00              
ATOM    147  CE1 PHE A  18       5.700  11.777 -12.172  1.00  1.00              
ATOM    148  CE2 PHE A  18       7.840  11.332 -11.234  1.00  1.00              
ATOM    149  CZ  PHE A  18       6.754  12.162 -11.378  1.00  1.00              
ATOM    150  C   PHE A  18       5.537   6.366 -13.525  1.00  1.00              
ATOM    151  O   PHE A  18       4.708   5.527 -13.199  1.00  1.00              
ATOM    152  N   GLU A  19       6.075   6.426 -14.757  1.00  1.00              
ATOM    153  CA  GLU A  19       5.788   5.613 -15.913  1.00  1.00              
ATOM    154  CB  GLU A  19       6.374   6.197 -17.210  1.00  1.00              
ATOM    155  CG  GLU A  19       5.599   7.398 -17.750  1.00  1.00              
ATOM    156  CD  GLU A  19       4.285   6.874 -18.312  1.00  1.00              
ATOM    157  OE1 GLU A  19       4.007   5.660 -18.120  1.00  1.00              
ATOM    158  OE2 GLU A  19       3.543   7.676 -18.939  1.00  1.00              
ATOM    159  C   GLU A  19       6.264   4.183 -15.848  1.00  1.00              
ATOM    160  O   GLU A  19       5.850   3.389 -16.690  1.00  1.00              
ATOM    161  N   THR A  20       7.189   3.814 -14.938  1.00  1.00              
ATOM    162  CA  THR A  20       7.768   2.484 -14.930  1.00  1.00              
ATOM    163  CB  THR A  20       8.575   2.207 -13.691  1.00  1.00              
ATOM    164  OG1 THR A  20       9.637   3.143 -13.586  1.00  1.00              
ATOM    165  CG2 THR A  20       9.139   0.777 -13.754  1.00  1.00              
ATOM    166  C   THR A  20       6.735   1.382 -15.050  1.00  1.00              
ATOM    167  O   THR A  20       5.580   1.535 -14.651  1.00  1.00              
ATOM    168  N   GLU A  21       7.121   0.222 -15.652  1.00  1.00              
ATOM    169  CA  GLU A  21       6.108  -0.791 -15.795  1.00  1.00              
ATOM    170  CB  GLU A  21       5.467  -0.778 -17.191  1.00  1.00              
ATOM    171  CG  GLU A  21       4.638   0.487 -17.426  1.00  1.00              
ATOM    172  CD  GLU A  21       4.042   0.442 -18.823  1.00  1.00              
ATOM    173  OE1 GLU A  21       3.543  -0.644 -19.220  1.00  1.00              
ATOM    174  OE2 GLU A  21       4.076   1.498 -19.509  1.00  1.00              
ATOM    175  C   GLU A  21       6.590  -2.181 -15.519  1.00  1.00              
ATOM    176  O   GLU A  21       6.023  -3.157 -15.999  1.00  1.00              
ATOM    177  N   GLY A  22       7.705  -2.354 -14.822  1.00  1.00              
ATOM    178  CA  GLY A  22       8.076  -3.694 -14.472  1.00  1.00              
ATOM    179  C   GLY A  22       7.458  -4.130 -13.194  1.00  1.00              
ATOM    180  O   GLY A  22       7.176  -5.307 -12.977  1.00  1.00              
ATOM    181  N   LEU A  23       7.294  -3.147 -12.296  1.00  1.00              
ATOM    182  CA  LEU A  23       7.020  -3.402 -10.921  1.00  1.00              
ATOM    183  CB  LEU A  23       7.505  -2.213 -10.069  1.00  1.00              
ATOM    184  CG  LEU A  23       7.622  -2.448  -8.557  1.00  1.00              
ATOM    185  CD1 LEU A  23       6.254  -2.536  -7.878  1.00  1.00              
ATOM    186  CD2 LEU A  23       8.528  -3.654  -8.273  1.00  1.00              
ATOM    187  C   LEU A  23       5.560  -3.665 -10.722  1.00  1.00              
ATOM    188  O   LEU A  23       4.687  -2.860 -11.044  1.00  1.00              
ATOM    189  N   VAL A  24       5.306  -4.910 -10.294  1.00  1.00              
ATOM    190  CA  VAL A  24       4.070  -5.538  -9.947  1.00  1.00              
ATOM    191  CB  VAL A  24       4.107  -7.011 -10.214  1.00  1.00              
ATOM    192  CG1 VAL A  24       5.037  -7.677  -9.188  1.00  1.00              
ATOM    193  CG2 VAL A  24       2.667  -7.545 -10.229  1.00  1.00              
ATOM    194  C   VAL A  24       3.683  -5.330  -8.499  1.00  1.00              
ATOM    195  O   VAL A  24       2.638  -5.829  -8.098  1.00  1.00              
ATOM    196  N   ASP A  25       4.519  -4.748  -7.606  1.00  1.00              
ATOM    197  CA  ASP A  25       4.014  -4.708  -6.251  1.00  1.00              
ATOM    198  CB  ASP A  25       3.943  -6.118  -5.630  1.00  1.00              
ATOM    199  CG  ASP A  25       3.311  -6.095  -4.242  1.00  1.00              
ATOM    200  OD1 ASP A  25       2.791  -5.032  -3.812  1.00  1.00              
ATOM    201  OD2 ASP A  25       3.343  -7.170  -3.587  1.00  1.00              
ATOM    202  C   ASP A  25       4.847  -3.873  -5.303  1.00  1.00              
ATOM    203  O   ASP A  25       6.056  -4.041  -5.178  1.00  1.00              
ATOM    204  N   LEU A  26       4.179  -2.958  -4.573  1.00  1.00              
ATOM    205  CA  LEU A  26       4.713  -2.066  -3.570  1.00  1.00              
ATOM    206  CB  LEU A  26       3.686  -1.001  -3.149  1.00  1.00              
ATOM    207  CG  LEU A  26       3.447   0.061  -4.238  1.00  1.00              
ATOM    208  CD1 LEU A  26       2.378   1.084  -3.824  1.00  1.00              
ATOM    209  CD2 LEU A  26       4.769   0.748  -4.614  1.00  1.00              
ATOM    210  C   LEU A  26       5.166  -2.789  -2.340  1.00  1.00              
ATOM    211  O   LEU A  26       6.085  -2.337  -1.667  1.00  1.00              
ATOM    212  N   ARG A  27       4.520  -3.907  -1.983  1.00  1.00              
ATOM    213  CA  ARG A  27       4.787  -4.600  -0.765  1.00  1.00              
ATOM    214  CB  ARG A  27       3.859  -5.821  -0.640  1.00  1.00              
ATOM    215  CG  ARG A  27       3.384  -6.136   0.779  1.00  1.00              
ATOM    216  CD  ARG A  27       2.331  -5.137   1.280  1.00  1.00              
ATOM    217  NE  ARG A  27       1.221  -5.910   1.905  1.00  1.00              
ATOM    218  CZ  ARG A  27       0.100  -5.257   2.330  1.00  1.00              
ATOM    219  NH1 ARG A  27      -0.023  -3.912   2.127  1.00  1.00              
ATOM    220  NH2 ARG A  27      -0.891  -5.945   2.966  1.00  1.00              
ATOM    221  C   ARG A  27       6.226  -5.056  -0.725  1.00  1.00              
ATOM    222  O   ARG A  27       6.875  -4.863   0.293  1.00  1.00              
ATOM    223  N   LYS A  28       6.791  -5.680  -1.786  1.00  1.00              
ATOM    224  CA  LYS A  28       8.160  -6.135  -1.681  1.00  1.00              
ATOM    225  CB  LYS A  28       8.569  -7.174  -2.744  1.00  1.00              
ATOM    226  CG  LYS A  28       8.797  -6.623  -4.150  1.00  1.00              
ATOM    227  CD  LYS A  28       9.544  -7.609  -5.050  1.00  1.00              
ATOM    228  CE  LYS A  28      10.907  -8.028  -4.492  1.00  1.00              
ATOM    229  NZ  LYS A  28      11.509  -9.078  -5.343  1.00  1.00              
ATOM    230  C   LYS A  28       9.143  -4.990  -1.723  1.00  1.00              
ATOM    231  O   LYS A  28      10.155  -4.986  -1.025  1.00  1.00              
ATOM    232  N   ILE A  29       8.866  -4.014  -2.603  1.00  1.00              
ATOM    233  CA  ILE A  29       9.583  -2.803  -2.910  1.00  1.00              
ATOM    234  CB  ILE A  29       9.132  -2.169  -4.196  1.00  1.00              
ATOM    235  CG2 ILE A  29       7.699  -1.649  -4.010  1.00  1.00              
ATOM    236  CG1 ILE A  29      10.142  -1.097  -4.637  1.00  1.00              
ATOM    237  CD1 ILE A  29      11.501  -1.669  -5.041  1.00  1.00              
ATOM    238  C   ILE A  29       9.501  -1.788  -1.830  1.00  1.00              
ATOM    239  O   ILE A  29      10.103  -0.724  -1.919  1.00  1.00              
ATOM    240  N   PHE A  30       8.549  -1.965  -0.922  1.00  1.00              
ATOM    241  CA  PHE A  30       8.364  -1.029   0.138  1.00  1.00              
ATOM    242  CB  PHE A  30       7.426   0.024  -0.500  1.00  1.00              
ATOM    243  CG  PHE A  30       7.656   1.463  -0.168  1.00  1.00              
ATOM    244  CD1 PHE A  30       8.888   2.046  -0.375  1.00  1.00              
ATOM    245  CD2 PHE A  30       6.636   2.242   0.332  1.00  1.00              
ATOM    246  CE1 PHE A  30       9.096   3.376  -0.087  1.00  1.00              
ATOM    247  CE2 PHE A  30       6.832   3.576   0.616  1.00  1.00              
ATOM    248  CZ  PHE A  30       8.067   4.146   0.405  1.00  1.00              
ATOM    249  C   PHE A  30       7.632  -1.916   1.104  1.00  1.00              
ATOM    250  O   PHE A  30       6.408  -1.922   1.067  1.00  1.00              
ATOM    251  N   PRO A  31       8.266  -2.790   1.858  1.00  1.00              
ATOM    252  CA  PRO A  31       7.515  -3.436   2.889  1.00  1.00              
ATOM    253  CD  PRO A  31       9.211  -3.717   1.281  1.00  1.00              
ATOM    254  CB  PRO A  31       7.897  -4.910   2.909  1.00  1.00              
ATOM    255  CG  PRO A  31       9.277  -4.914   2.246  1.00  1.00              
ATOM    256  C   PRO A  31       8.040  -2.756   4.083  1.00  1.00              
ATOM    257  O   PRO A  31       9.253  -2.680   4.160  1.00  1.00              
ATOM    258  N   ASN A  32       7.221  -2.412   5.073  1.00  1.00              
ATOM    259  CA  ASN A  32       7.693  -1.765   6.273  1.00  1.00              
ATOM    260  CB  ASN A  32       8.943  -2.441   6.868  1.00  1.00              
ATOM    261  CG  ASN A  32       9.108  -2.063   8.334  1.00  1.00              
ATOM    262  OD1 ASN A  32       8.343  -1.299   8.920  1.00  1.00              
ATOM    263  ND2 ASN A  32      10.167  -2.645   8.956  1.00  1.00              
ATOM    264  C   ASN A  32       7.967  -0.290   6.104  1.00  1.00              
ATOM    265  O   ASN A  32       8.559   0.328   6.987  1.00  1.00              
ATOM    266  N   LEU A  33       7.537   0.350   4.998  1.00  1.00              
ATOM    267  CA  LEU A  33       7.664   1.779   4.979  1.00  1.00              
ATOM    268  CB  LEU A  33       7.329   2.423   3.640  1.00  1.00              
ATOM    269  CG  LEU A  33       8.496   2.324   2.661  1.00  1.00              
ATOM    270  CD1 LEU A  33       9.617   3.266   3.095  1.00  1.00              
ATOM    271  CD2 LEU A  33       8.948   0.882   2.418  1.00  1.00              
ATOM    272  C   LEU A  33       6.669   2.283   5.971  1.00  1.00              
ATOM    273  O   LEU A  33       5.471   2.039   5.827  1.00  1.00              
ATOM    274  N   ARG A  34       7.191   2.970   7.009  1.00  1.00              
ATOM    275  CA  ARG A  34       6.509   3.455   8.178  1.00  1.00              
ATOM    276  CB  ARG A  34       7.471   3.696   9.356  1.00  1.00              
ATOM    277  CG  ARG A  34       7.956   2.397  10.000  1.00  1.00              
ATOM    278  CD  ARG A  34       6.794   1.490  10.411  1.00  1.00              
ATOM    279  NE  ARG A  34       7.346   0.262  11.045  1.00  1.00              
ATOM    280  CZ  ARG A  34       6.647  -0.328  12.059  1.00  1.00              
ATOM    281  NH1 ARG A  34       5.473   0.224  12.480  1.00  1.00              
ATOM    282  NH2 ARG A  34       7.118  -1.461  12.657  1.00  1.00              
ATOM    283  C   ARG A  34       5.640   4.680   8.077  1.00  1.00              
ATOM    284  O   ARG A  34       4.694   4.761   8.840  1.00  1.00              
ATOM    285  N   VAL A  35       5.940   5.722   7.280  1.00  1.00              
ATOM    286  CA  VAL A  35       5.064   6.882   7.234  1.00  1.00              
ATOM    287  CB  VAL A  35       5.147   7.890   8.361  1.00  1.00              
ATOM    288  CG1 VAL A  35       4.567   7.350   9.676  1.00  1.00              
ATOM    289  CG2 VAL A  35       6.604   8.363   8.458  1.00  1.00              
ATOM    290  C   VAL A  35       5.493   7.715   6.072  1.00  1.00              
ATOM    291  O   VAL A  35       6.652   7.674   5.668  1.00  1.00              
ATOM    292  N   ILE A  36       4.534   8.425   5.448  1.00  1.00              
ATOM    293  CA  ILE A  36       4.820   9.357   4.384  1.00  1.00              
ATOM    294  CB  ILE A  36       3.758   9.357   3.318  1.00  1.00              
ATOM    295  CG2 ILE A  36       2.404   9.659   3.950  1.00  1.00              
ATOM    296  CG1 ILE A  36       4.167  10.241   2.133  1.00  1.00              
ATOM    297  CD1 ILE A  36       5.313   9.671   1.302  1.00  1.00              
ATOM    298  C   ILE A  36       5.268  10.757   4.810  1.00  1.00              
ATOM    299  O   ILE A  36       6.087  11.383   4.135  1.00  1.00              
ATOM    300  N   GLY A  37       4.656  11.349   5.863  1.00  1.00              
ATOM    301  CA  GLY A  37       5.088  12.609   6.447  1.00  1.00              
ATOM    302  C   GLY A  37       4.557  13.855   5.766  1.00  1.00              
ATOM    303  O   GLY A  37       4.181  14.812   6.441  1.00  1.00              
ATOM    304  N   GLY A  38       4.569  13.925   4.420  1.00  1.00              
ATOM    305  CA  GLY A  38       3.992  15.051   3.710  1.00  1.00              
ATOM    306  C   GLY A  38       4.741  16.349   3.915  1.00  1.00              
ATOM    307  O   GLY A  38       4.311  17.386   3.409  1.00  1.00              
ATOM    308  N   ARG A  39       5.925  16.320   4.560  1.00  1.00              
ATOM    309  CA  ARG A  39       6.639  17.513   4.954  1.00  1.00              
ATOM    310  CB  ARG A  39       7.994  17.218   5.621  1.00  1.00              
ATOM    311  CG  ARG A  39       8.716  18.481   6.096  1.00  1.00              
ATOM    312  CD  ARG A  39      10.104  18.223   6.683  1.00  1.00              
ATOM    313  NE  ARG A  39      11.028  17.961   5.544  1.00  1.00              
ATOM    314  CZ  ARG A  39      12.325  18.382   5.606  1.00  1.00              
ATOM    315  NH1 ARG A  39      12.773  19.050   6.709  1.00  1.00              
ATOM    316  NH2 ARG A  39      13.172  18.139   4.563  1.00  1.00              
ATOM    317  C   ARG A  39       6.916  18.382   3.775  1.00  1.00              
ATOM    318  O   ARG A  39       6.977  19.599   3.913  1.00  1.00              
ATOM    319  N   SER A  40       7.198  17.795   2.605  1.00  1.00              
ATOM    320  CA  SER A  40       7.313  18.582   1.412  1.00  1.00              
ATOM    321  CB  SER A  40       8.747  18.657   0.860  1.00  1.00              
ATOM    322  OG  SER A  40       8.780  19.448  -0.318  1.00  1.00              
ATOM    323  C   SER A  40       6.484  17.801   0.444  1.00  1.00              
ATOM    324  O   SER A  40       6.795  16.646   0.158  1.00  1.00              
ATOM    325  N   LEU A  41       5.388  18.381  -0.080  1.00  1.00              
ATOM    326  CA  LEU A  41       4.600  17.556  -0.949  1.00  1.00              
ATOM    327  CB  LEU A  41       3.125  17.332  -0.545  1.00  1.00              
ATOM    328  CG  LEU A  41       2.295  18.584  -0.220  1.00  1.00              
ATOM    329  CD1 LEU A  41       0.856  18.189   0.149  1.00  1.00              
ATOM    330  CD2 LEU A  41       2.951  19.425   0.887  1.00  1.00              
ATOM    331  C   LEU A  41       4.651  18.068  -2.349  1.00  1.00              
ATOM    332  O   LEU A  41       4.945  19.237  -2.598  1.00  1.00              
ATOM    333  N   ILE A  42       4.372  17.172  -3.316  1.00  1.00              
ATOM    334  CA  ILE A  42       4.481  17.589  -4.680  1.00  1.00              
ATOM    335  CB  ILE A  42       4.933  16.537  -5.648  1.00  1.00              
ATOM    336  CG2 ILE A  42       4.738  17.093  -7.068  1.00  1.00              
ATOM    337  CG1 ILE A  42       6.380  16.119  -5.359  1.00  1.00              
ATOM    338  CD1 ILE A  42       6.880  15.048  -6.316  1.00  1.00              
ATOM    339  C   ILE A  42       3.162  18.068  -5.180  1.00  1.00              
ATOM    340  O   ILE A  42       2.357  17.307  -5.711  1.00  1.00              
ATOM    341  N   GLN A  43       2.965  19.395  -5.131  1.00  1.00              
ATOM    342  CA  GLN A  43       1.740  19.995  -5.567  1.00  1.00              
ATOM    343  CB  GLN A  43       1.490  19.876  -7.083  1.00  1.00              
ATOM    344  CG  GLN A  43       2.483  20.693  -7.914  1.00  1.00              
ATOM    345  CD  GLN A  43       2.141  20.503  -9.384  1.00  1.00              
ATOM    346  OE1 GLN A  43       1.189  19.805  -9.728  1.00  1.00              
ATOM    347  NE2 GLN A  43       2.934  21.154 -10.277  1.00  1.00              
ATOM    348  C   GLN A  43       0.570  19.423  -4.828  1.00  1.00              
ATOM    349  O   GLN A  43      -0.413  18.998  -5.432  1.00  1.00              
ATOM    350  N   HIS A  44       0.652  19.485  -3.483  1.00  1.00              
ATOM    351  CA  HIS A  44      -0.334  19.074  -2.518  1.00  1.00              
ATOM    352  ND1 HIS A  44      -2.285  21.581  -1.248  1.00  1.00              
ATOM    353  CG  HIS A  44      -1.909  21.098  -2.482  1.00  1.00              
ATOM    354  CB  HIS A  44      -1.739  19.641  -2.793  1.00  1.00              
ATOM    355  NE2 HIS A  44      -2.055  23.348  -2.577  1.00  1.00              
ATOM    356  CD2 HIS A  44      -1.773  22.192  -3.282  1.00  1.00              
ATOM    357  CE1 HIS A  44      -2.357  22.931  -1.361  1.00  1.00              
ATOM    358  C   HIS A  44      -0.527  17.583  -2.388  1.00  1.00              
ATOM    359  O   HIS A  44      -1.496  17.172  -1.751  1.00  1.00              
ATOM    360  N   TYR A  45       0.372  16.721  -2.912  1.00  1.00              
ATOM    361  CA  TYR A  45       0.175  15.303  -2.711  1.00  1.00              
ATOM    362  CB  TYR A  45      -0.144  14.492  -3.993  1.00  1.00              
ATOM    363  CG  TYR A  45      -1.491  14.730  -4.609  1.00  1.00              
ATOM    364  CD1 TYR A  45      -2.590  14.061  -4.138  1.00  1.00              
ATOM    365  CD2 TYR A  45      -1.691  15.585  -5.669  1.00  1.00              
ATOM    366  CE1 TYR A  45      -3.854  14.207  -4.649  1.00  1.00              
ATOM    367  CE2 TYR A  45      -2.952  15.749  -6.207  1.00  1.00              
ATOM    368  CZ  TYR A  45      -4.035  15.065  -5.700  1.00  1.00              
ATOM    369  OH  TYR A  45      -5.321  15.234  -6.253  1.00  1.00              
ATOM    370  C   TYR A  45       1.458  14.652  -2.260  1.00  1.00              
ATOM    371  O   TYR A  45       2.463  14.713  -2.966  1.00  1.00              
ATOM    372  N   ALA A  46       1.437  13.960  -1.098  1.00  1.00              
ATOM    373  CA  ALA A  46       2.579  13.252  -0.576  1.00  1.00              
ATOM    374  CB  ALA A  46       2.376  12.751   0.860  1.00  1.00              
ATOM    375  C   ALA A  46       2.937  12.066  -1.432  1.00  1.00              
ATOM    376  O   ALA A  46       4.109  11.694  -1.497  1.00  1.00              
ATOM    377  N   LEU A  47       1.947  11.371  -2.039  1.00  1.00              
ATOM    378  CA  LEU A  47       2.337  10.274  -2.882  1.00  1.00              
ATOM    379  CB  LEU A  47       1.959   8.846  -2.435  1.00  1.00              
ATOM    380  CG  LEU A  47       0.492   8.607  -2.061  1.00  1.00              
ATOM    381  CD1 LEU A  47       0.229   7.106  -1.843  1.00  1.00              
ATOM    382  CD2 LEU A  47       0.102   9.438  -0.828  1.00  1.00              
ATOM    383  C   LEU A  47       1.838  10.475  -4.263  1.00  1.00              
ATOM    384  O   LEU A  47       0.837  11.147  -4.506  1.00  1.00              
ATOM    385  N   ILE A  48       2.590   9.903  -5.217  1.00  1.00              
ATOM    386  CA  ILE A  48       2.277  10.032  -6.601  1.00  1.00              
ATOM    387  CB  ILE A  48       3.313  10.907  -7.247  1.00  1.00              
ATOM    388  CG2 ILE A  48       4.687  10.266  -6.999  1.00  1.00              
ATOM    389  CG1 ILE A  48       3.002  11.231  -8.708  1.00  1.00              
ATOM    390  CD1 ILE A  48       3.895  12.355  -9.235  1.00  1.00              
ATOM    391  C   ILE A  48       2.323   8.652  -7.184  1.00  1.00              
ATOM    392  O   ILE A  48       3.252   7.882  -6.944  1.00  1.00              
ATOM    393  N   ILE A  49       1.250   8.269  -7.892  1.00  1.00              
ATOM    394  CA  ILE A  49       1.216   7.046  -8.630  1.00  1.00              
ATOM    395  CB  ILE A  49       0.355   5.961  -8.038  1.00  1.00              
ATOM    396  CG2 ILE A  49       0.439   4.758  -8.988  1.00  1.00              
ATOM    397  CG1 ILE A  49       0.777   5.595  -6.605  1.00  1.00              
ATOM    398  CD1 ILE A  49      -0.181   4.614  -5.928  1.00  1.00              
ATOM    399  C   ILE A  49       0.539   7.473  -9.895  1.00  1.00              
ATOM    400  O   ILE A  49      -0.607   7.922  -9.858  1.00  1.00              
ATOM    401  N   TYR A  50       1.237   7.394 -11.042  1.00  1.00              
ATOM    402  CA  TYR A  50       0.623   7.816 -12.266  1.00  1.00              
ATOM    403  CB  TYR A  50       1.221   9.091 -12.891  1.00  1.00              
ATOM    404  CG  TYR A  50       0.894  10.343 -12.165  1.00  1.00              
ATOM    405  CD1 TYR A  50      -0.410  10.748 -12.029  1.00  1.00              
ATOM    406  CD2 TYR A  50       1.892  11.155 -11.687  1.00  1.00              
ATOM    407  CE1 TYR A  50      -0.730  11.916 -11.383  1.00  1.00              
ATOM    408  CE2 TYR A  50       1.578  12.326 -11.041  1.00  1.00              
ATOM    409  CZ  TYR A  50       0.270  12.710 -10.882  1.00  1.00              
ATOM    410  OH  TYR A  50      -0.042  13.914 -10.216  1.00  1.00              
ATOM    411  C   TYR A  50       0.911   6.825 -13.346  1.00  1.00              
ATOM    412  O   TYR A  50       2.068   6.554 -13.662  1.00  1.00              
ATOM    413  N   ARG A  51      -0.160   6.297 -13.959  1.00  1.00              
ATOM    414  CA  ARG A  51      -0.114   5.471 -15.136  1.00  1.00              
ATOM    415  CB  ARG A  51       0.198   6.275 -16.411  1.00  1.00              
ATOM    416  CG  ARG A  51      -0.867   7.339 -16.702  1.00  1.00              
ATOM    417  CD  ARG A  51      -0.608   8.171 -17.960  1.00  1.00              
ATOM    418  NE  ARG A  51      -1.432   7.601 -19.063  1.00  1.00              
ATOM    419  CZ  ARG A  51      -1.709   8.357 -20.166  1.00  1.00              
ATOM    420  NH1 ARG A  51      -1.239   9.636 -20.254  1.00  1.00              
ATOM    421  NH2 ARG A  51      -2.458   7.835 -21.181  1.00  1.00              
ATOM    422  C   ARG A  51       0.842   4.310 -15.021  1.00  1.00              
ATOM    423  O   ARG A  51       1.359   3.883 -16.047  1.00  1.00              
ATOM    424  N   ASN A  52       1.043   3.716 -13.818  1.00  1.00              
ATOM    425  CA  ASN A  52       2.019   2.659 -13.626  1.00  1.00              
ATOM    426  CB  ASN A  52       2.541   2.519 -12.181  1.00  1.00              
ATOM    427  CG  ASN A  52       3.766   3.342 -11.888  1.00  1.00              
ATOM    428  OD1 ASN A  52       3.719   4.291 -11.108  1.00  1.00              
ATOM    429  ND2 ASN A  52       4.914   2.964 -12.511  1.00  1.00              
ATOM    430  C   ASN A  52       1.501   1.256 -13.700  1.00  1.00              
ATOM    431  O   ASN A  52       2.153   0.483 -12.996  1.00  1.00              
ATOM    432  N   PRO A  53       0.589   0.812 -14.545  1.00  1.00              
ATOM    433  CA  PRO A  53      -0.118  -0.448 -14.348  1.00  1.00              
ATOM    434  CD  PRO A  53       0.667   1.157 -15.954  1.00  1.00              
ATOM    435  CB  PRO A  53      -0.504  -0.944 -15.737  1.00  1.00              
ATOM    436  CG  PRO A  53      -0.406   0.297 -16.637  1.00  1.00              
ATOM    437  C   PRO A  53       0.462  -1.549 -13.507  1.00  1.00              
ATOM    438  O   PRO A  53       0.810  -2.618 -13.998  1.00  1.00              
ATOM    439  N   ASP A  54       0.404  -1.324 -12.186  1.00  1.00              
ATOM    440  CA  ASP A  54       0.926  -2.153 -11.149  1.00  1.00              
ATOM    441  CB  ASP A  54       1.605  -1.230 -10.121  1.00  1.00              
ATOM    442  CG  ASP A  54       2.587  -1.984  -9.257  1.00  1.00              
ATOM    443  OD1 ASP A  54       2.198  -3.049  -8.716  1.00  1.00              
ATOM    444  OD2 ASP A  54       3.741  -1.496  -9.123  1.00  1.00              
ATOM    445  C   ASP A  54      -0.258  -2.828 -10.533  1.00  1.00              
ATOM    446  O   ASP A  54      -1.303  -2.216 -10.393  1.00  1.00              
ATOM    447  N   LEU A  55      -0.156  -4.110 -10.158  1.00  1.00              
ATOM    448  CA  LEU A  55      -1.284  -4.816  -9.623  1.00  1.00              
ATOM    449  CB  LEU A  55      -1.000  -6.309  -9.413  1.00  1.00              
ATOM    450  CG  LEU A  55      -2.264  -7.103  -9.047  1.00  1.00              
ATOM    451  CD1 LEU A  55      -3.288  -7.070 -10.194  1.00  1.00              
ATOM    452  CD2 LEU A  55      -1.914  -8.530  -8.600  1.00  1.00              
ATOM    453  C   LEU A  55      -1.722  -4.206  -8.320  1.00  1.00              
ATOM    454  O   LEU A  55      -2.922  -4.162  -8.058  1.00  1.00              
ATOM    455  N   GLU A  56      -0.794  -3.741  -7.447  1.00  1.00              
ATOM    456  CA  GLU A  56      -1.292  -3.195  -6.213  1.00  1.00              
ATOM    457  CB  GLU A  56      -1.818  -4.272  -5.250  1.00  1.00              
ATOM    458  CG  GLU A  56      -0.797  -5.347  -4.889  1.00  1.00              
ATOM    459  CD  GLU A  56      -1.498  -6.316  -3.951  1.00  1.00              
ATOM    460  OE1 GLU A  56      -2.725  -6.136  -3.731  1.00  1.00              
ATOM    461  OE2 GLU A  56      -0.820  -7.247  -3.444  1.00  1.00              
ATOM    462  C   GLU A  56      -0.366  -2.275  -5.456  1.00  1.00              
ATOM    463  O   GLU A  56       0.851  -2.448  -5.377  1.00  1.00              
ATOM    464  N   ILE A  57      -1.043  -1.280  -4.836  1.00  1.00              
ATOM    465  CA  ILE A  57      -0.681  -0.129  -4.043  1.00  1.00              
ATOM    466  CB  ILE A  57      -1.749   0.961  -4.048  1.00  1.00              
ATOM    467  CG2 ILE A  57      -1.212   2.298  -3.486  1.00  1.00              
ATOM    468  CG1 ILE A  57      -2.141   1.226  -5.510  1.00  1.00              
ATOM    469  CD1 ILE A  57      -3.210   2.303  -5.672  1.00  1.00              
ATOM    470  C   ILE A  57      -0.167  -0.470  -2.678  1.00  1.00              
ATOM    471  O   ILE A  57      -0.140   0.451  -1.879  1.00  1.00              
ATOM    472  N   GLY A  58      -0.200  -1.764  -2.275  1.00  1.00              
ATOM    473  CA  GLY A  58       0.516  -2.471  -1.215  1.00  1.00              
ATOM    474  C   GLY A  58       1.550  -1.713  -0.403  1.00  1.00              
ATOM    475  O   GLY A  58       2.542  -2.318   0.002  1.00  1.00              
ATOM    476  N   LEU A  59       1.385  -0.414  -0.120  1.00  1.00              
ATOM    477  CA  LEU A  59       2.271   0.329   0.703  1.00  1.00              
ATOM    478  CB  LEU A  59       2.031   1.852   0.752  1.00  1.00              
ATOM    479  CG  LEU A  59       2.278   2.588  -0.581  1.00  1.00              
ATOM    480  CD1 LEU A  59       2.270   4.113  -0.387  1.00  1.00              
ATOM    481  CD2 LEU A  59       3.550   2.089  -1.279  1.00  1.00              
ATOM    482  C   LEU A  59       1.908  -0.227   2.020  1.00  1.00              
ATOM    483  O   LEU A  59       0.848   0.076   2.552  1.00  1.00              
ATOM    484  N   ASP A  60       2.794  -1.038   2.600  1.00  1.00              
ATOM    485  CA  ASP A  60       2.377  -1.826   3.703  1.00  1.00              
ATOM    486  CB  ASP A  60       3.127  -3.166   3.725  1.00  1.00              
ATOM    487  CG  ASP A  60       2.306  -4.194   4.472  1.00  1.00              
ATOM    488  OD1 ASP A  60       1.066  -3.996   4.556  1.00  1.00              
ATOM    489  OD2 ASP A  60       2.902  -5.195   4.954  1.00  1.00              
ATOM    490  C   ASP A  60       2.815  -1.071   4.899  1.00  1.00              
ATOM    491  O   ASP A  60       3.834  -0.382   4.872  1.00  1.00              
ATOM    492  N   LYS A  61       2.025  -1.144   5.976  1.00  1.00              
ATOM    493  CA  LYS A  61       2.457  -0.477   7.168  1.00  1.00              
ATOM    494  CB  LYS A  61       3.787  -0.996   7.745  1.00  1.00              
ATOM    495  CG  LYS A  61       3.597  -2.040   8.843  1.00  1.00              
ATOM    496  CD  LYS A  61       2.940  -1.431  10.084  1.00  1.00              
ATOM    497  CE  LYS A  61       2.707  -2.413  11.231  1.00  1.00              
ATOM    498  NZ  LYS A  61       2.088  -1.705  12.374  1.00  1.00              
ATOM    499  C   LYS A  61       2.588   0.996   6.981  1.00  1.00              
ATOM    500  O   LYS A  61       3.118   1.660   7.875  1.00  1.00              
ATOM    501  N   LEU A  62       2.107   1.576   5.858  1.00  1.00              
ATOM    502  CA  LEU A  62       2.183   3.005   5.899  1.00  1.00              
ATOM    503  CB  LEU A  62       1.712   3.807   4.665  1.00  1.00              
ATOM    504  CG  LEU A  62       2.577   3.759   3.393  1.00  1.00              
ATOM    505  CD1 LEU A  62       2.157   4.895   2.445  1.00  1.00              
ATOM    506  CD2 LEU A  62       4.081   3.761   3.699  1.00  1.00              
ATOM    507  C   LEU A  62       1.166   3.316   6.931  1.00  1.00              
ATOM    508  O   LEU A  62       0.006   2.938   6.791  1.00  1.00              
ATOM    509  N   SER A  63       1.580   3.969   8.025  1.00  1.00              
ATOM    510  CA  SER A  63       0.584   4.276   8.993  1.00  1.00              
ATOM    511  CB  SER A  63       0.698   3.434  10.273  1.00  1.00              
ATOM    512  OG  SER A  63      -0.323   3.792  11.192  1.00  1.00              
ATOM    513  C   SER A  63       0.689   5.706   9.404  1.00  1.00              
ATOM    514  O   SER A  63       1.100   5.970  10.528  1.00  1.00              
ATOM    515  N   VAL A  64       0.318   6.642   8.498  1.00  1.00              
ATOM    516  CA  VAL A  64       0.159   8.060   8.745  1.00  1.00              
ATOM    517  CB  VAL A  64       0.607   8.596  10.088  1.00  1.00              
ATOM    518  CG1 VAL A  64       0.698  10.125  10.030  1.00  1.00              
ATOM    519  CG2 VAL A  64      -0.423   8.152  11.144  1.00  1.00              
ATOM    520  C   VAL A  64       0.774   8.878   7.657  1.00  1.00              
ATOM    521  O   VAL A  64       1.989   9.025   7.541  1.00  1.00              
ATOM    522  N   ILE A  65      -0.116   9.475   6.851  1.00  1.00              
ATOM    523  CA  ILE A  65       0.182  10.333   5.742  1.00  1.00              
ATOM    524  CB  ILE A  65      -1.033  10.545   4.871  1.00  1.00              
ATOM    525  CG2 ILE A  65      -0.725  11.601   3.798  1.00  1.00              
ATOM    526  CG1 ILE A  65      -1.442   9.202   4.244  1.00  1.00              
ATOM    527  CD1 ILE A  65      -0.389   8.633   3.293  1.00  1.00              
ATOM    528  C   ILE A  65       0.739  11.637   6.237  1.00  1.00              
ATOM    529  O   ILE A  65       1.487  12.321   5.536  1.00  1.00              
ATOM    530  N   ARG A  66       0.328  12.060   7.445  1.00  1.00              
ATOM    531  CA  ARG A  66       0.768  13.329   7.922  1.00  1.00              
ATOM    532  CB  ARG A  66       2.294  13.512   7.970  1.00  1.00              
ATOM    533  CG  ARG A  66       2.890  12.683   9.111  1.00  1.00              
ATOM    534  CD  ARG A  66       4.240  13.162   9.639  1.00  1.00              
ATOM    535  NE  ARG A  66       4.543  12.323  10.832  1.00  1.00              
ATOM    536  CZ  ARG A  66       3.929  12.592  12.021  1.00  1.00              
ATOM    537  NH1 ARG A  66       3.044  13.628  12.114  1.00  1.00              
ATOM    538  NH2 ARG A  66       4.186  11.815  13.113  1.00  1.00              
ATOM    539  C   ARG A  66       0.074  14.334   7.049  1.00  1.00              
ATOM    540  O   ARG A  66      -1.024  14.078   6.560  1.00  1.00              
ATOM    541  N   ASN A  67       0.660  15.513   6.796  1.00  1.00              
ATOM    542  CA  ASN A  67      -0.186  16.460   6.127  1.00  1.00              
ATOM    543  CB  ASN A  67       0.006  17.898   6.635  1.00  1.00              
ATOM    544  CG  ASN A  67      -1.136  18.754   6.106  1.00  1.00              
ATOM    545  OD1 ASN A  67      -2.298  18.552   6.457  1.00  1.00              
ATOM    546  ND2 ASN A  67      -0.797  19.747   5.242  1.00  1.00              
ATOM    547  C   ASN A  67      -0.054  16.508   4.633  1.00  1.00              
ATOM    548  O   ASN A  67       0.920  17.041   4.105  1.00  1.00              
ATOM    549  N   GLY A  68      -1.080  15.993   3.910  1.00  1.00              
ATOM    550  CA  GLY A  68      -1.108  16.142   2.471  1.00  1.00              
ATOM    551  C   GLY A  68      -2.044  15.110   1.905  1.00  1.00              
ATOM    552  O   GLY A  68      -2.250  14.067   2.513  1.00  1.00              
ATOM    553  N   GLY A  69      -2.613  15.338   0.699  1.00  1.00              
ATOM    554  CA  GLY A  69      -3.552  14.383   0.162  1.00  1.00              
ATOM    555  C   GLY A  69      -2.909  13.553  -0.903  1.00  1.00              
ATOM    556  O   GLY A  69      -1.939  13.991  -1.510  1.00  1.00              
ATOM    557  N   VAL A  70      -3.452  12.330  -1.144  1.00  1.00              
ATOM    558  CA  VAL A  70      -2.964  11.380  -2.125  1.00  1.00              
ATOM    559  CB  VAL A  70      -2.857   9.956  -1.620  1.00  1.00              
ATOM    560  CG1 VAL A  70      -3.924   9.666  -0.555  1.00  1.00              
ATOM    561  CG2 VAL A  70      -2.964   9.002  -2.820  1.00  1.00              
ATOM    562  C   VAL A  70      -3.644  11.430  -3.462  1.00  1.00              
ATOM    563  O   VAL A  70      -4.834  11.705  -3.584  1.00  1.00              
ATOM    564  N   ARG A  71      -2.831  11.234  -4.529  1.00  1.00              
ATOM    565  CA  ARG A  71      -3.289  11.245  -5.892  1.00  1.00              
ATOM    566  CB  ARG A  71      -2.685  12.428  -6.682  1.00  1.00              
ATOM    567  CG  ARG A  71      -2.991  12.472  -8.179  1.00  1.00              
ATOM    568  CD  ARG A  71      -2.818  13.871  -8.770  1.00  1.00              
ATOM    569  NE  ARG A  71      -3.399  13.854 -10.140  1.00  1.00              
ATOM    570  CZ  ARG A  71      -3.834  15.013 -10.713  1.00  1.00              
ATOM    571  NH1 ARG A  71      -3.740  16.191 -10.029  1.00  1.00              
ATOM    572  NH2 ARG A  71      -4.366  14.995 -11.970  1.00  1.00              
ATOM    573  C   ARG A  71      -2.792   9.993  -6.540  1.00  1.00              
ATOM    574  O   ARG A  71      -1.584   9.816  -6.662  1.00  1.00              
ATOM    575  N   ILE A  72      -3.692   9.062  -6.934  1.00  1.00              
ATOM    576  CA  ILE A  72      -3.217   7.918  -7.661  1.00  1.00              
ATOM    577  CB  ILE A  72      -3.185   6.651  -6.846  1.00  1.00              
ATOM    578  CG2 ILE A  72      -2.125   6.825  -5.747  1.00  1.00              
ATOM    579  CG1 ILE A  72      -4.572   6.280  -6.305  1.00  1.00              
ATOM    580  CD1 ILE A  72      -4.600   4.902  -5.647  1.00  1.00              
ATOM    581  C   ILE A  72      -4.076   7.741  -8.888  1.00  1.00              
ATOM    582  O   ILE A  72      -5.170   7.182  -8.821  1.00  1.00              
ATOM    583  N   ILE A  73      -3.561   8.150 -10.076  1.00  1.00              
ATOM    584  CA  ILE A  73      -4.385   8.201 -11.262  1.00  1.00              
ATOM    585  CB  ILE A  73      -4.671   9.622 -11.678  1.00  1.00              
ATOM    586  CG2 ILE A  73      -3.325  10.346 -11.824  1.00  1.00              
ATOM    587  CG1 ILE A  73      -5.546   9.698 -12.943  1.00  1.00              
ATOM    588  CD1 ILE A  73      -6.039  11.102 -13.277  1.00  1.00              
ATOM    589  C   ILE A  73      -3.813   7.530 -12.487  1.00  1.00              
ATOM    590  O   ILE A  73      -2.602   7.482 -12.677  1.00  1.00              
ATOM    591  N   ASP A  74      -4.751   7.044 -13.350  1.00  1.00              
ATOM    592  CA  ASP A  74      -4.656   6.476 -14.679  1.00  1.00              
ATOM    593  CB  ASP A  74      -4.088   7.453 -15.727  1.00  1.00              
ATOM    594  CG  ASP A  74      -5.191   8.430 -16.105  1.00  1.00              
ATOM    595  OD1 ASP A  74      -6.313   7.957 -16.429  1.00  1.00              
ATOM    596  OD2 ASP A  74      -4.925   9.661 -16.089  1.00  1.00              
ATOM    597  C   ASP A  74      -3.877   5.197 -14.793  1.00  1.00              
ATOM    598  O   ASP A  74      -3.417   4.871 -15.884  1.00  1.00              
ATOM    599  N   ASN A  75      -3.797   4.394 -13.718  1.00  1.00              
ATOM    600  CA  ASN A  75      -2.979   3.203 -13.638  1.00  1.00              
ATOM    601  CB  ASN A  75      -2.812   2.714 -12.201  1.00  1.00              
ATOM    602  CG  ASN A  75      -1.599   1.811 -12.165  1.00  1.00              
ATOM    603  OD1 ASN A  75      -1.708   0.598 -12.323  1.00  1.00              
ATOM    604  ND2 ASN A  75      -0.412   2.411 -11.893  1.00  1.00              
ATOM    605  C   ASN A  75      -3.352   2.009 -14.499  1.00  1.00              
ATOM    606  O   ASN A  75      -2.471   1.262 -14.926  1.00  1.00              
ATOM    607  N   ARG A  76      -4.655   1.732 -14.675  1.00  1.00              
ATOM    608  CA  ARG A  76      -5.246   0.699 -15.501  1.00  1.00              
ATOM    609  CB  ARG A  76      -4.861   0.830 -16.985  1.00  1.00              
ATOM    610  CG  ARG A  76      -5.679  -0.084 -17.898  1.00  1.00              
ATOM    611  CD  ARG A  76      -5.572   0.280 -19.379  1.00  1.00              
ATOM    612  NE  ARG A  76      -6.274   1.581 -19.574  1.00  1.00              
ATOM    613  CZ  ARG A  76      -5.595   2.756 -19.427  1.00  1.00              
ATOM    614  NH1 ARG A  76      -4.269   2.743 -19.108  1.00  1.00              
ATOM    615  NH2 ARG A  76      -6.243   3.944 -19.602  1.00  1.00              
ATOM    616  C   ARG A  76      -4.996  -0.722 -15.030  1.00  1.00              
ATOM    617  O   ARG A  76      -5.656  -1.645 -15.505  1.00  1.00              
ATOM    618  N   LYS A  77      -3.940  -0.983 -14.239  1.00  1.00              
ATOM    619  CA  LYS A  77      -3.665  -2.243 -13.576  1.00  1.00              
ATOM    620  CB  LYS A  77      -2.228  -2.747 -13.823  1.00  1.00              
ATOM    621  CG  LYS A  77      -1.890  -4.078 -13.141  1.00  1.00              
ATOM    622  CD  LYS A  77      -2.679  -5.279 -13.670  1.00  1.00              
ATOM    623  CE  LYS A  77      -2.326  -6.596 -12.978  1.00  1.00              
ATOM    624  NZ  LYS A  77      -3.146  -7.699 -13.528  1.00  1.00              
ATOM    625  C   LYS A  77      -3.862  -2.237 -12.082  1.00  1.00              
ATOM    626  O   LYS A  77      -3.911  -3.300 -11.466  1.00  1.00              
ATOM    627  N   LEU A  78      -3.847  -1.051 -11.437  1.00  1.00              
ATOM    628  CA  LEU A  78      -3.736  -1.031  -9.990  1.00  1.00              
ATOM    629  CB  LEU A  78      -3.336   0.335  -9.383  1.00  1.00              
ATOM    630  CG  LEU A  78      -1.851   0.739  -9.464  1.00  1.00              
ATOM    631  CD1 LEU A  78      -1.663   2.204  -9.042  1.00  1.00              
ATOM    632  CD2 LEU A  78      -0.949  -0.174  -8.630  1.00  1.00              
ATOM    633  C   LEU A  78      -5.048  -1.341  -9.355  1.00  1.00              
ATOM    634  O   LEU A  78      -6.077  -0.803  -9.750  1.00  1.00              
ATOM    635  N   CYS A  79      -5.038  -2.205  -8.318  1.00  1.00              
ATOM    636  CA  CYS A  79      -6.265  -2.528  -7.666  1.00  1.00              
ATOM    637  CB  CYS A  79      -6.880  -3.845  -8.180  1.00  1.00              
ATOM    638  SG  CYS A  79      -8.621  -4.109  -7.713  1.00  1.00              
ATOM    639  C   CYS A  79      -6.015  -2.665  -6.191  1.00  1.00              
ATOM    640  O   CYS A  79      -4.891  -2.546  -5.697  1.00  1.00              
ATOM    641  N   TYR A  80      -7.107  -2.975  -5.469  1.00  1.00              
ATOM    642  CA  TYR A  80      -7.160  -3.188  -4.050  1.00  1.00              
ATOM    643  CB  TYR A  80      -5.982  -4.064  -3.608  1.00  1.00              
ATOM    644  CG  TYR A  80      -6.440  -4.978  -2.526  1.00  1.00              
ATOM    645  CD1 TYR A  80      -7.505  -5.821  -2.754  1.00  1.00              
ATOM    646  CD2 TYR A  80      -5.778  -5.049  -1.325  1.00  1.00              
ATOM    647  CE1 TYR A  80      -7.934  -6.691  -1.783  1.00  1.00              
ATOM    648  CE2 TYR A  80      -6.201  -5.921  -0.349  1.00  1.00              
ATOM    649  CZ  TYR A  80      -7.283  -6.738  -0.575  1.00  1.00              
ATOM    650  OH  TYR A  80      -7.719  -7.634   0.423  1.00  1.00              
ATOM    651  C   TYR A  80      -7.222  -1.869  -3.324  1.00  1.00              
ATOM    652  O   TYR A  80      -7.138  -1.823  -2.098  1.00  1.00              
ATOM    653  N   THR A  81      -7.441  -0.763  -4.071  1.00  1.00              
ATOM    654  CA  THR A  81      -7.589   0.561  -3.525  1.00  1.00              
ATOM    655  CB  THR A  81      -7.453   1.658  -4.533  1.00  1.00              
ATOM    656  OG1 THR A  81      -8.391   1.501  -5.587  1.00  1.00              
ATOM    657  CG2 THR A  81      -6.014   1.620  -5.064  1.00  1.00              
ATOM    658  C   THR A  81      -8.887   0.737  -2.803  1.00  1.00              
ATOM    659  O   THR A  81      -8.964   1.481  -1.827  1.00  1.00              
ATOM    660  N   LYS A  82      -9.961   0.082  -3.271  1.00  1.00              
ATOM    661  CA  LYS A  82     -11.214   0.215  -2.578  1.00  1.00              
ATOM    662  CB  LYS A  82     -12.369  -0.537  -3.266  1.00  1.00              
ATOM    663  CG  LYS A  82     -13.747  -0.165  -2.713  1.00  1.00              
ATOM    664  CD  LYS A  82     -14.912  -0.549  -3.628  1.00  1.00              
ATOM    665  CE  LYS A  82     -15.089   0.395  -4.819  1.00  1.00              
ATOM    666  NZ  LYS A  82     -16.283   0.018  -5.604  1.00  1.00              
ATOM    667  C   LYS A  82     -10.968  -0.372  -1.235  1.00  1.00              
ATOM    668  O   LYS A  82     -11.618  -0.024  -0.253  1.00  1.00              
ATOM    669  N   THR A  83      -9.987  -1.288  -1.177  1.00  1.00              
ATOM    670  CA  THR A  83      -9.676  -2.028   0.004  1.00  1.00              
ATOM    671  CB  THR A  83      -8.825  -3.235  -0.226  1.00  1.00              
ATOM    672  OG1 THR A  83      -9.247  -3.899  -1.402  1.00  1.00              
ATOM    673  CG2 THR A  83      -9.155  -4.199   0.932  1.00  1.00              
ATOM    674  C   THR A  83      -9.006  -1.148   1.020  1.00  1.00              
ATOM    675  O   THR A  83      -8.651  -1.626   2.088  1.00  1.00              
ATOM    676  N   ILE A  84      -8.671   0.121   0.728  1.00  1.00              
ATOM    677  CA  ILE A  84      -7.979   0.799   1.789  1.00  1.00              
ATOM    678  CB  ILE A  84      -6.644   1.321   1.327  1.00  1.00              
ATOM    679  CG2 ILE A  84      -6.870   2.494   0.359  1.00  1.00              
ATOM    680  CG1 ILE A  84      -5.741   1.647   2.522  1.00  1.00              
ATOM    681  CD1 ILE A  84      -4.273   1.811   2.134  1.00  1.00              
ATOM    682  C   ILE A  84      -8.803   1.913   2.362  1.00  1.00              
ATOM    683  O   ILE A  84      -9.253   2.824   1.665  1.00  1.00              
ATOM    684  N   ASP A  85      -9.063   1.833   3.684  1.00  1.00              
ATOM    685  CA  ASP A  85      -9.684   2.941   4.327  1.00  1.00              
ATOM    686  CB  ASP A  85     -10.351   2.637   5.679  1.00  1.00              
ATOM    687  CG  ASP A  85     -11.672   1.922   5.460  1.00  1.00              
ATOM    688  OD1 ASP A  85     -11.842   1.268   4.397  1.00  1.00              
ATOM    689  OD2 ASP A  85     -12.541   2.036   6.365  1.00  1.00              
ATOM    690  C   ASP A  85      -8.495   3.761   4.624  1.00  1.00              
ATOM    691  O   ASP A  85      -7.613   3.344   5.374  1.00  1.00              
ATOM    692  N   TRP A  86      -8.392   4.877   3.899  1.00  1.00              
ATOM    693  CA  TRP A  86      -7.399   5.870   4.096  1.00  1.00              
ATOM    694  CB  TRP A  86      -7.288   6.897   2.955  1.00  1.00              
ATOM    695  CG  TRP A  86      -6.443   6.416   1.803  1.00  1.00              
ATOM    696  CD2 TRP A  86      -5.095   6.860   1.581  1.00  1.00              
ATOM    697  CD1 TRP A  86      -6.731   5.531   0.806  1.00  1.00              
ATOM    698  NE1 TRP A  86      -5.640   5.386  -0.019  1.00  1.00              
ATOM    699  CE2 TRP A  86      -4.627   6.201   0.446  1.00  1.00              
ATOM    700  CE3 TRP A  86      -4.312   7.743   2.271  1.00  1.00              
ATOM    701  CZ2 TRP A  86      -3.361   6.416  -0.019  1.00  1.00              
ATOM    702  CZ3 TRP A  86      -3.037   7.961   1.799  1.00  1.00              
ATOM    703  CH2 TRP A  86      -2.571   7.308   0.676  1.00  1.00              
ATOM    704  C   TRP A  86      -7.776   6.588   5.336  1.00  1.00              
ATOM    705  O   TRP A  86      -6.942   7.237   5.941  1.00  1.00              
ATOM    706  N   LYS A  87      -9.048   6.503   5.760  1.00  1.00              
ATOM    707  CA  LYS A  87      -9.480   7.243   6.909  1.00  1.00              
ATOM    708  CB  LYS A  87     -10.947   7.000   7.307  1.00  1.00              
ATOM    709  CG  LYS A  87     -11.930   7.754   6.410  1.00  1.00              
ATOM    710  CD  LYS A  87     -13.401   7.522   6.755  1.00  1.00              
ATOM    711  CE  LYS A  87     -14.340   8.516   6.069  1.00  1.00              
ATOM    712  NZ  LYS A  87     -15.729   8.312   6.536  1.00  1.00              
ATOM    713  C   LYS A  87      -8.607   6.917   8.082  1.00  1.00              
ATOM    714  O   LYS A  87      -8.496   7.712   9.013  1.00  1.00              
ATOM    715  N   HIS A  88      -8.042   5.702   8.112  1.00  1.00              
ATOM    716  CA  HIS A  88      -7.109   5.267   9.115  1.00  1.00              
ATOM    717  ND1 HIS A  88      -8.739   2.777  10.717  1.00  1.00              
ATOM    718  CG  HIS A  88      -8.267   3.034   9.448  1.00  1.00              
ATOM    719  CB  HIS A  88      -6.972   3.734   9.154  1.00  1.00              
ATOM    720  NE2 HIS A  88     -10.252   1.969   9.302  1.00  1.00              
ATOM    721  CD2 HIS A  88      -9.204   2.533   8.596  1.00  1.00              
ATOM    722  CE1 HIS A  88      -9.927   2.138  10.571  1.00  1.00              
ATOM    723  C   HIS A  88      -5.721   5.825   8.897  1.00  1.00              
ATOM    724  O   HIS A  88      -4.892   5.709   9.787  1.00  1.00              
ATOM    725  N   LEU A  89      -5.322   6.146   7.651  1.00  1.00              
ATOM    726  CA  LEU A  89      -4.079   6.818   7.339  1.00  1.00              
ATOM    727  CB  LEU A  89      -3.339   6.250   6.124  1.00  1.00              
ATOM    728  CG  LEU A  89      -2.487   5.020   6.483  1.00  1.00              
ATOM    729  CD1 LEU A  89      -3.329   3.884   7.078  1.00  1.00              
ATOM    730  CD2 LEU A  89      -1.646   4.575   5.280  1.00  1.00              
ATOM    731  C   LEU A  89      -4.086   8.322   7.235  1.00  1.00              
ATOM    732  O   LEU A  89      -3.070   8.970   7.481  1.00  1.00              
ATOM    733  N   ILE A  90      -5.198   8.924   6.784  1.00  1.00              
ATOM    734  CA  ILE A  90      -5.189  10.321   6.460  1.00  1.00              
ATOM    735  CB  ILE A  90      -5.199  10.491   4.963  1.00  1.00              
ATOM    736  CG2 ILE A  90      -6.552  10.013   4.424  1.00  1.00              
ATOM    737  CG1 ILE A  90      -4.769  11.891   4.525  1.00  1.00              
ATOM    738  CD1 ILE A  90      -4.546  11.994   3.016  1.00  1.00              
ATOM    739  C   ILE A  90      -6.370  10.989   7.109  1.00  1.00              
ATOM    740  O   ILE A  90      -7.523  10.598   6.918  1.00  1.00              
ATOM    741  N   THR A  91      -6.085  12.044   7.899  1.00  1.00              
ATOM    742  CA  THR A  91      -7.074  12.786   8.625  1.00  1.00              
ATOM    743  CB  THR A  91      -6.479  13.852   9.496  1.00  1.00              
ATOM    744  OG1 THR A  91      -5.784  14.805   8.706  1.00  1.00              
ATOM    745  CG2 THR A  91      -5.517  13.191  10.498  1.00  1.00              
ATOM    746  C   THR A  91      -7.959  13.450   7.633  1.00  1.00              
ATOM    747  O   THR A  91      -9.139  13.673   7.898  1.00  1.00              
ATOM    748  N   SER A  92      -7.388  13.834   6.478  1.00  1.00              
ATOM    749  CA  SER A  92      -8.189  14.421   5.446  1.00  1.00              
ATOM    750  CB  SER A  92      -7.575  15.691   4.832  1.00  1.00              
ATOM    751  OG  SER A  92      -6.357  15.375   4.175  1.00  1.00              
ATOM    752  C   SER A  92      -8.293  13.401   4.360  1.00  1.00              
ATOM    753  O   SER A  92      -7.374  12.618   4.133  1.00  1.00              
ATOM    754  N   SER A  93      -9.446  13.336   3.674  1.00  1.00              
ATOM    755  CA  SER A  93      -9.544  12.368   2.627  1.00  1.00              
ATOM    756  CB  SER A  93     -10.266  11.087   3.070  1.00  1.00              
ATOM    757  OG  SER A  93     -10.332  10.167   1.991  1.00  1.00              
ATOM    758  C   SER A  93     -10.343  13.003   1.530  1.00  1.00              
ATOM    759  O   SER A  93     -10.403  12.502   0.407  1.00  1.00              
ATOM    760  N   ILE A  94     -10.935  14.175   1.821  1.00  1.00              
ATOM    761  CA  ILE A  94     -11.768  14.811   0.847  1.00  1.00              
ATOM    762  CB  ILE A  94     -12.393  16.086   1.344  1.00  1.00              
ATOM    763  CG2 ILE A  94     -11.276  17.083   1.694  1.00  1.00              
ATOM    764  CG1 ILE A  94     -13.407  16.614   0.317  1.00  1.00              
ATOM    765  CD1 ILE A  94     -14.625  15.706   0.145  1.00  1.00              
ATOM    766  C   ILE A  94     -10.943  15.117  -0.363  1.00  1.00              
ATOM    767  O   ILE A  94     -11.376  14.866  -1.487  1.00  1.00              
ATOM    768  N   ASN A  95      -9.722  15.655  -0.182  1.00  1.00              
ATOM    769  CA  ASN A  95      -8.951  15.947  -1.350  1.00  1.00              
ATOM    770  CB  ASN A  95      -8.182  17.280  -1.265  1.00  1.00              
ATOM    771  CG  ASN A  95      -7.264  17.269  -0.051  1.00  1.00              
ATOM    772  OD1 ASN A  95      -6.045  17.182  -0.187  1.00  1.00              
ATOM    773  ND2 ASN A  95      -7.861  17.359   1.169  1.00  1.00              
ATOM    774  C   ASN A  95      -8.002  14.816  -1.588  1.00  1.00              
ATOM    775  O   ASN A  95      -6.906  14.744  -1.033  1.00  1.00              
ATOM    776  N   ASP A  96      -8.443  13.877  -2.440  1.00  1.00              
ATOM    777  CA  ASP A  96      -7.661  12.736  -2.791  1.00  1.00              
ATOM    778  CB  ASP A  96      -8.040  11.471  -2.026  1.00  1.00              
ATOM    779  CG  ASP A  96      -6.749  10.732  -1.873  1.00  1.00              
ATOM    780  OD1 ASP A  96      -5.872  11.409  -1.289  1.00  1.00              
ATOM    781  OD2 ASP A  96      -6.594   9.558  -2.305  1.00  1.00              
ATOM    782  C   ASP A  96      -8.144  12.428  -4.156  1.00  1.00              
ATOM    783  O   ASP A  96      -9.284  12.739  -4.498  1.00  1.00              
ATOM    784  N   VAL A  97      -7.294  11.822  -4.988  1.00  1.00              
ATOM    785  CA  VAL A  97      -7.775  11.504  -6.288  1.00  1.00              
ATOM    786  CB  VAL A  97      -7.212  12.435  -7.309  1.00  1.00              
ATOM    787  CG1 VAL A  97      -5.706  12.427  -7.097  1.00  1.00              
ATOM    788  CG2 VAL A  97      -7.623  12.008  -8.719  1.00  1.00              
ATOM    789  C   VAL A  97      -7.353  10.108  -6.586  1.00  1.00              
ATOM    790  O   VAL A  97      -6.178   9.761  -6.474  1.00  1.00              
ATOM    791  N   VAL A  98      -8.327   9.255  -6.941  1.00  1.00              
ATOM    792  CA  VAL A  98      -8.018   7.911  -7.302  1.00  1.00              
ATOM    793  CB  VAL A  98      -8.436   6.949  -6.233  1.00  1.00              
ATOM    794  CG1 VAL A  98      -8.086   5.522  -6.677  1.00  1.00              
ATOM    795  CG2 VAL A  98      -7.776   7.398  -4.916  1.00  1.00              
ATOM    796  C   VAL A  98      -8.837   7.662  -8.525  1.00  1.00              
ATOM    797  O   VAL A  98     -10.055   7.816  -8.475  1.00  1.00              
ATOM    798  N   VAL A  99      -8.203   7.302  -9.664  1.00  1.00              
ATOM    799  CA  VAL A  99      -8.973   7.057 -10.850  1.00  1.00              
ATOM    800  CB  VAL A  99      -9.393   8.290 -11.604  1.00  1.00              
ATOM    801  CG1 VAL A  99     -10.564   8.985 -10.890  1.00  1.00              
ATOM    802  CG2 VAL A  99      -8.167   9.204 -11.705  1.00  1.00              
ATOM    803  C   VAL A  99      -8.225   6.195 -11.813  1.00  1.00              
ATOM    804  O   VAL A  99      -6.997   6.136 -11.795  1.00  1.00              
ATOM    805  N   ASP A 100      -9.009   5.541 -12.703  1.00  1.00              
ATOM    806  CA  ASP A 100      -8.610   4.645 -13.760  1.00  1.00              
ATOM    807  CB  ASP A 100      -7.464   5.233 -14.621  1.00  1.00              
ATOM    808  CG  ASP A 100      -7.174   4.363 -15.849  1.00  1.00              
ATOM    809  OD1 ASP A 100      -6.449   3.343 -15.710  1.00  1.00              
ATOM    810  OD2 ASP A 100      -7.672   4.717 -16.950  1.00  1.00              
ATOM    811  C   ASP A 100      -8.186   3.322 -13.191  1.00  1.00              
ATOM    812  O   ASP A 100      -7.955   2.368 -13.932  1.00  1.00              
ATOM    813  N   ASN A 101      -8.174   3.176 -11.855  1.00  1.00              
ATOM    814  CA  ASN A 101      -7.765   1.919 -11.302  1.00  1.00              
ATOM    815  CB  ASN A 101      -7.396   1.976  -9.807  1.00  1.00              
ATOM    816  CG  ASN A 101      -6.136   2.812  -9.651  1.00  1.00              
ATOM    817  OD1 ASN A 101      -6.037   3.648  -8.755  1.00  1.00              
ATOM    818  ND2 ASN A 101      -5.141   2.578 -10.545  1.00  1.00              
ATOM    819  C   ASN A 101      -8.917   0.965 -11.425  1.00  1.00              
ATOM    820  O   ASN A 101     -10.082   1.353 -11.496  1.00  1.00              
ATOM    821  N   ALA A 102      -8.570  -0.332 -11.423  1.00  1.00              
ATOM    822  CA  ALA A 102      -9.378  -1.513 -11.549  1.00  1.00              
ATOM    823  CB  ALA A 102      -8.569  -2.816 -11.606  1.00  1.00              
ATOM    824  C   ALA A 102     -10.311  -1.657 -10.393  1.00  1.00              
ATOM    825  O   ALA A 102     -11.159  -2.538 -10.430  1.00  1.00              
ATOM    826  N   ALA A 103     -10.098  -0.965  -9.260  1.00  1.00              
ATOM    827  CA  ALA A 103     -11.085  -1.109  -8.232  1.00  1.00              
ATOM    828  CB  ALA A 103     -10.787  -0.315  -6.950  1.00  1.00              
ATOM    829  C   ALA A 103     -12.369  -0.625  -8.836  1.00  1.00              
ATOM    830  O   ALA A 103     -12.363   0.232  -9.716  1.00  1.00              
ATOM    831  N   GLU A 104     -13.507  -1.124  -8.316  1.00  1.00              
ATOM    832  CA  GLU A 104     -14.829  -0.983  -8.872  1.00  1.00              
ATOM    833  CB  GLU A 104     -15.924  -1.605  -7.993  1.00  1.00              
ATOM    834  CG  GLU A 104     -15.994  -3.129  -8.083  1.00  1.00              
ATOM    835  CD  GLU A 104     -16.808  -3.488  -9.323  1.00  1.00              
ATOM    836  OE1 GLU A 104     -17.889  -2.871  -9.520  1.00  1.00              
ATOM    837  OE2 GLU A 104     -16.359  -4.381 -10.090  1.00  1.00              
ATOM    838  C   GLU A 104     -15.226   0.432  -9.120  1.00  1.00              
ATOM    839  O   GLU A 104     -16.109   0.650  -9.951  1.00  1.00              
ATOM    840  N   TYR A 105     -14.621   1.411  -8.413  1.00  1.00              
ATOM    841  CA  TYR A 105     -14.979   2.794  -8.594  1.00  1.00              
ATOM    842  CB  TYR A 105     -14.005   3.778  -7.918  1.00  1.00              
ATOM    843  CG  TYR A 105     -14.009   3.629  -6.432  1.00  1.00              
ATOM    844  CD1 TYR A 105     -13.178   2.724  -5.811  1.00  1.00              
ATOM    845  CD2 TYR A 105     -14.837   4.409  -5.658  1.00  1.00              
ATOM    846  CE1 TYR A 105     -13.176   2.600  -4.442  1.00  1.00              
ATOM    847  CE2 TYR A 105     -14.840   4.289  -4.288  1.00  1.00              
ATOM    848  CZ  TYR A 105     -14.007   3.382  -3.678  1.00  1.00              
ATOM    849  OH  TYR A 105     -14.006   3.256  -2.272  1.00  1.00              
ATOM    850  C   TYR A 105     -14.855   3.039 -10.073  1.00  1.00              
ATOM    851  O   TYR A 105     -15.647   3.781 -10.651  1.00  1.00              
ATOM    852  N   ALA A 106     -13.829   2.443 -10.720  1.00  1.00              
ATOM    853  CA  ALA A 106     -13.793   2.463 -12.159  1.00  1.00              
ATOM    854  CB  ALA A 106     -12.652   3.325 -12.727  1.00  1.00              
ATOM    855  C   ALA A 106     -13.567   1.047 -12.634  1.00  1.00              
ATOM    856  O   ALA A 106     -12.429   0.585 -12.578  1.00  1.00              
ATOM    857  N   VAL A 107     -14.600   0.352 -13.198  1.00  1.00              
ATOM    858  CA  VAL A 107     -14.448  -1.055 -13.534  1.00  1.00              
ATOM    859  CB  VAL A 107     -14.714  -1.940 -12.379  1.00  1.00              
ATOM    860  CG1 VAL A 107     -13.551  -1.640 -11.438  1.00  1.00              
ATOM    861  CG2 VAL A 107     -16.081  -1.617 -11.761  1.00  1.00              
ATOM    862  C   VAL A 107     -15.207  -1.471 -14.769  1.00  1.00              
ATOM    863  O   VAL A 107     -15.145  -0.719 -15.743  1.00  1.00              
ATOM    864  N   THR A 108     -15.967  -2.617 -14.870  1.00  1.00              
ATOM    865  CA  THR A 108     -16.527  -3.736 -14.103  1.00  1.00              
ATOM    866  CB  THR A 108     -17.695  -4.354 -14.822  1.00  1.00              
ATOM    867  OG1 THR A 108     -18.437  -5.192 -13.947  1.00  1.00              
ATOM    868  CG2 THR A 108     -17.169  -5.165 -16.018  1.00  1.00              
ATOM    869  C   THR A 108     -15.641  -4.894 -13.617  1.00  1.00              
ATOM    870  O   THR A 108     -16.150  -5.766 -12.913  1.00  1.00              
ATOM    871  N   GLU A 109     -14.362  -5.000 -14.032  1.00  1.00              
ATOM    872  CA  GLU A 109     -13.400  -6.083 -13.864  1.00  1.00              
ATOM    873  CB  GLU A 109     -12.153  -5.852 -14.734  1.00  1.00              
ATOM    874  CG  GLU A 109     -11.215  -7.056 -14.818  1.00  1.00              
ATOM    875  CD  GLU A 109     -10.117  -6.716 -15.817  1.00  1.00              
ATOM    876  OE1 GLU A 109     -10.130  -5.570 -16.340  1.00  1.00              
ATOM    877  OE2 GLU A 109      -9.254  -7.597 -16.075  1.00  1.00              
ATOM    878  C   GLU A 109     -12.901  -6.439 -12.463  1.00  1.00              
ATOM    879  O   GLU A 109     -12.238  -7.460 -12.305  1.00  1.00              
ATOM    880  N   THR A 110     -13.107  -5.623 -11.422  1.00  1.00              
ATOM    881  CA  THR A 110     -12.469  -5.747 -10.121  1.00  1.00              
ATOM    882  CB  THR A 110     -13.140  -4.908  -9.084  1.00  1.00              
ATOM    883  OG1 THR A 110     -13.310  -3.585  -9.522  1.00  1.00              
ATOM    884  CG2 THR A 110     -12.274  -4.910  -7.819  1.00  1.00              
ATOM    885  C   THR A 110     -12.589  -7.068  -9.423  1.00  1.00              
ATOM    886  O   THR A 110     -13.529  -7.237  -8.650  1.00  1.00              
ATOM    887  N   GLY A 111     -11.644  -8.016  -9.589  1.00  1.00              
ATOM    888  CA  GLY A 111     -11.682  -9.081  -8.630  1.00  1.00              
ATOM    889  C   GLY A 111     -10.924  -8.457  -7.501  1.00  1.00              
ATOM    890  O   GLY A 111      -9.697  -8.379  -7.538  1.00  1.00              
ATOM    891  N   LEU A 112     -11.644  -7.946  -6.486  1.00  1.00              
ATOM    892  CA  LEU A 112     -11.013  -7.333  -5.358  1.00  1.00              
ATOM    893  CB  LEU A 112     -11.657  -5.990  -4.999  1.00  1.00              
ATOM    894  CG  LEU A 112     -10.831  -5.169  -4.022  1.00  1.00              
ATOM    895  CD1 LEU A 112     -10.649  -5.903  -2.690  1.00  1.00              
ATOM    896  CD2 LEU A 112      -9.523  -4.774  -4.703  1.00  1.00              
ATOM    897  C   LEU A 112     -11.376  -8.287  -4.266  1.00  1.00              
ATOM    898  O   LEU A 112     -12.557  -8.464  -3.976  1.00  1.00              
ATOM    899  N   MET A 113     -10.381  -8.928  -3.628  1.00  1.00              
ATOM    900  CA  MET A 113     -10.707  -9.945  -2.669  1.00  1.00              
ATOM    901  CB  MET A 113      -9.810 -11.185  -2.787  1.00  1.00              
ATOM    902  CG  MET A 113     -10.088 -11.993  -4.052  1.00  1.00              
ATOM    903  SD  MET A 113      -8.724 -13.072  -4.572  1.00  1.00              
ATOM    904  CE  MET A 113      -7.853 -11.718  -5.413  1.00  1.00              
ATOM    905  C   MET A 113     -10.564  -9.429  -1.275  1.00  1.00              
ATOM    906  O   MET A 113      -9.635  -8.683  -0.969  1.00  1.00              
ATOM    907  N   CYS A 114     -11.488  -9.821  -0.367  1.00  1.00              
ATOM    908  CA  CYS A 114     -11.327  -9.268   0.941  1.00  1.00              
ATOM    909  CB  CYS A 114     -12.095  -7.967   1.154  1.00  1.00              
ATOM    910  SG  CYS A 114     -11.264  -6.572   0.332  1.00  1.00              
ATOM    911  C   CYS A 114     -11.605 -10.212   2.072  1.00  1.00              
ATOM    912  O   CYS A 114     -10.767 -11.072   2.329  1.00  1.00              
ATOM    913  N   PRO A 115     -12.800 -10.219   2.630  1.00  1.00              
ATOM    914  CA  PRO A 115     -13.058 -10.651   3.995  1.00  1.00              
ATOM    915  CD  PRO A 115     -13.993 -10.350   1.810  1.00  1.00              
ATOM    916  CB  PRO A 115     -14.447 -11.283   3.994  1.00  1.00              
ATOM    917  CG  PRO A 115     -15.145 -10.638   2.789  1.00  1.00              
ATOM    918  C   PRO A 115     -12.036 -11.479   4.710  1.00  1.00              
ATOM    919  O   PRO A 115     -11.682 -11.057   5.807  1.00  1.00              
ATOM    920  N   ARG A 116     -11.602 -12.646   4.212  1.00  1.00              
ATOM    921  CA  ARG A 116     -10.460 -13.329   4.772  1.00  1.00              
ATOM    922  CB  ARG A 116     -10.310 -13.371   6.311  1.00  1.00              
ATOM    923  CG  ARG A 116      -9.529 -12.236   6.979  1.00  1.00              
ATOM    924  CD  ARG A 116      -9.469 -12.407   8.498  1.00  1.00              
ATOM    925  NE  ARG A 116      -8.696 -11.271   9.071  1.00  1.00              
ATOM    926  CZ  ARG A 116      -8.924 -10.899  10.364  1.00  1.00              
ATOM    927  NH1 ARG A 116      -9.878 -11.546  11.094  1.00  1.00              
ATOM    928  NH2 ARG A 116      -8.203  -9.888  10.930  1.00  1.00              
ATOM    929  C   ARG A 116     -10.574 -14.756   4.384  1.00  1.00              
ATOM    930  O   ARG A 116     -11.680 -15.279   4.263  1.00  1.00              
ATOM    931  N   GLY A 117      -9.427 -15.419   4.143  1.00  1.00              
ATOM    932  CA  GLY A 117      -9.510 -16.830   3.942  1.00  1.00              
ATOM    933  C   GLY A 117      -9.781 -17.344   5.307  1.00  1.00              
ATOM    934  O   GLY A 117      -8.857 -17.713   6.031  1.00  1.00              
ATOM    935  N   ALA A 118     -11.070 -17.399   5.679  1.00  1.00              
ATOM    936  CA  ALA A 118     -11.424 -17.746   7.021  1.00  1.00              
ATOM    937  CB  ALA A 118     -10.529 -17.115   8.106  1.00  1.00              
ATOM    938  C   ALA A 118     -12.769 -17.145   7.218  1.00  1.00              
ATOM    939  O   ALA A 118     -13.783 -17.679   6.769  1.00  1.00              
ATOM    940  N   CYS A 119     -12.787 -16.029   7.976  1.00  1.00              
ATOM    941  CA  CYS A 119     -14.005 -15.331   8.253  1.00  1.00              
ATOM    942  CB  CYS A 119     -14.475 -15.509   9.704  1.00  1.00              
ATOM    943  SG  CYS A 119     -14.793 -17.249  10.118  1.00  1.00              
ATOM    944  C   CYS A 119     -13.773 -13.867   8.070  1.00  1.00              
ATOM    945  O   CYS A 119     -12.798 -13.448   7.448  1.00  1.00              
ATOM    946  N   GLU A 120     -14.718 -13.041   8.569  1.00  1.00              
ATOM    947  CA  GLU A 120     -14.519 -11.623   8.488  1.00  1.00              
ATOM    948  CB  GLU A 120     -15.162 -10.975   7.243  1.00  1.00              
ATOM    949  CG  GLU A 120     -16.650 -11.260   7.050  1.00  1.00              
ATOM    950  CD  GLU A 120     -17.014 -10.845   5.630  1.00  1.00              
ATOM    951  OE1 GLU A 120     -17.011  -9.617   5.349  1.00  1.00              
ATOM    952  OE2 GLU A 120     -17.288 -11.756   4.803  1.00  1.00              
ATOM    953  C   GLU A 120     -14.973 -10.960   9.755  1.00  1.00              
ATOM    954  O   GLU A 120     -16.095 -11.157  10.221  1.00  1.00              
ATOM    955  N   GLU A 121     -14.013 -10.249  10.393  1.00  1.00              
ATOM    956  CA  GLU A 121     -14.125  -9.523  11.632  1.00  1.00              
ATOM    957  CB  GLU A 121     -12.771  -9.416  12.347  1.00  1.00              
ATOM    958  CG  GLU A 121     -12.196 -10.777  12.739  1.00  1.00              
ATOM    959  CD  GLU A 121     -13.157 -11.430  13.721  1.00  1.00              
ATOM    960  OE1 GLU A 121     -14.129 -10.747  14.140  1.00  1.00              
ATOM    961  OE2 GLU A 121     -12.932 -12.621  14.065  1.00  1.00              
ATOM    962  C   GLU A 121     -14.689  -8.124  11.554  1.00  1.00              
ATOM    963  O   GLU A 121     -15.448  -7.716  12.431  1.00  1.00              
ATOM    964  N   ASP A 122     -14.334  -7.347  10.510  1.00  1.00              
ATOM    965  CA  ASP A 122     -14.556  -5.920  10.523  1.00  1.00              
ATOM    966  CB  ASP A 122     -13.424  -5.128   9.851  1.00  1.00              
ATOM    967  CG  ASP A 122     -13.381  -5.513   8.384  1.00  1.00              
ATOM    968  OD1 ASP A 122     -14.171  -6.408   7.983  1.00  1.00              
ATOM    969  OD2 ASP A 122     -12.553  -4.920   7.644  1.00  1.00              
ATOM    970  C   ASP A 122     -15.842  -5.450   9.942  1.00  1.00              
ATOM    971  O   ASP A 122     -16.838  -6.168   9.890  1.00  1.00              
ATOM    972  N   LYS A 123     -15.852  -4.159   9.527  1.00  1.00              
ATOM    973  CA  LYS A 123     -17.101  -3.612   9.121  1.00  1.00              
ATOM    974  CB  LYS A 123     -17.841  -2.898  10.269  1.00  1.00              
ATOM    975  CG  LYS A 123     -18.565  -3.815  11.261  1.00  1.00              
ATOM    976  CD  LYS A 123     -19.819  -4.501  10.701  1.00  1.00              
ATOM    977  CE  LYS A 123     -19.559  -5.827   9.981  1.00  1.00              
ATOM    978  NZ  LYS A 123     -19.166  -5.582   8.576  1.00  1.00              
ATOM    979  C   LYS A 123     -16.999  -2.620   8.042  1.00  1.00              
ATOM    980  O   LYS A 123     -16.097  -2.641   7.212  1.00  1.00              
ATOM    981  N   GLY A 124     -18.054  -1.782   8.015  1.00  1.00              
ATOM    982  CA  GLY A 124     -18.169  -0.652   7.160  1.00  1.00              
ATOM    983  C   GLY A 124     -19.019  -0.977   5.997  1.00  1.00              
ATOM    984  O   GLY A 124     -18.745  -1.911   5.246  1.00  1.00              
ATOM    985  N   GLU A 125     -20.056  -0.146   5.794  1.00  1.00              
ATOM    986  CA  GLU A 125     -20.928  -0.399   4.701  1.00  1.00              
ATOM    987  CB  GLU A 125     -22.093   0.602   4.585  1.00  1.00              
ATOM    988  CG  GLU A 125     -21.657   2.067   4.587  1.00  1.00              
ATOM    989  CD  GLU A 125     -21.497   2.495   6.040  1.00  1.00              
ATOM    990  OE1 GLU A 125     -21.747   1.645   6.937  1.00  1.00              
ATOM    991  OE2 GLU A 125     -21.129   3.677   6.274  1.00  1.00              
ATOM    992  C   GLU A 125     -20.125  -0.356   3.451  1.00  1.00              
ATOM    993  O   GLU A 125     -19.588   0.682   3.065  1.00  1.00              
ATOM    994  N   SER A 126     -20.075  -1.524   2.784  1.00  1.00              
ATOM    995  CA  SER A 126     -19.398  -1.750   1.545  1.00  1.00              
ATOM    996  CB  SER A 126     -19.814  -0.758   0.443  1.00  1.00              
ATOM    997  OG  SER A 126     -21.181  -0.941   0.107  1.00  1.00              
ATOM    998  C   SER A 126     -17.903  -1.670   1.688  1.00  1.00              
ATOM    999  O   SER A 126     -17.198  -1.701   0.683  1.00  1.00              
ATOM   1000  N   LYS A 127     -17.344  -1.634   2.913  1.00  1.00              
ATOM   1001  CA  LYS A 127     -15.914  -1.486   2.955  1.00  1.00              
ATOM   1002  CB  LYS A 127     -15.447  -0.334   3.862  1.00  1.00              
ATOM   1003  CG  LYS A 127     -15.333   1.042   3.209  1.00  1.00              
ATOM   1004  CD  LYS A 127     -14.225   1.118   2.157  1.00  1.00              
ATOM   1005  CE  LYS A 127     -13.771   2.547   1.856  1.00  1.00              
ATOM   1006  NZ  LYS A 127     -14.922   3.357   1.408  1.00  1.00              
ATOM   1007  C   LYS A 127     -15.236  -2.695   3.521  1.00  1.00              
ATOM   1008  O   LYS A 127     -15.316  -2.975   4.715  1.00  1.00              
ATOM   1009  N   CYS A 128     -14.524  -3.458   2.674  1.00  1.00              
ATOM   1010  CA  CYS A 128     -13.700  -4.472   3.248  1.00  1.00              
ATOM   1011  CB  CYS A 128     -13.444  -5.616   2.273  1.00  1.00              
ATOM   1012  SG  CYS A 128     -14.910  -6.667   2.043  1.00  1.00              
ATOM   1013  C   CYS A 128     -12.429  -3.730   3.543  1.00  1.00              
ATOM   1014  O   CYS A 128     -11.994  -2.928   2.720  1.00  1.00              
ATOM   1015  N   HIS A 129     -11.792  -3.946   4.713  1.00  1.00              
ATOM   1016  CA  HIS A 129     -10.677  -3.085   5.037  1.00  1.00              
ATOM   1017  ND1 HIS A 129     -13.079  -2.106   6.879  1.00  1.00              
ATOM   1018  CG  HIS A 129     -11.744  -1.785   6.965  1.00  1.00              
ATOM   1019  CB  HIS A 129     -10.629  -2.673   6.514  1.00  1.00              
ATOM   1020  NE2 HIS A 129     -12.965  -0.107   7.847  1.00  1.00              
ATOM   1021  CD2 HIS A 129     -11.691  -0.561   7.556  1.00  1.00              
ATOM   1022  CE1 HIS A 129     -13.763  -1.067   7.421  1.00  1.00              
ATOM   1023  C   HIS A 129      -9.370  -3.787   4.846  1.00  1.00              
ATOM   1024  O   HIS A 129      -8.905  -4.450   5.770  1.00  1.00              
ATOM   1025  N   TYR A 130      -8.701  -3.681   3.669  1.00  1.00              
ATOM   1026  CA  TYR A 130      -7.480  -4.458   3.573  1.00  1.00              
ATOM   1027  CB  TYR A 130      -7.719  -5.869   2.986  1.00  1.00              
ATOM   1028  CG  TYR A 130      -8.872  -6.424   3.741  1.00  1.00              
ATOM   1029  CD1 TYR A 130     -10.139  -6.157   3.278  1.00  1.00              
ATOM   1030  CD2 TYR A 130      -8.712  -7.132   4.907  1.00  1.00              
ATOM   1031  CE1 TYR A 130     -11.241  -6.616   3.949  1.00  1.00              
ATOM   1032  CE2 TYR A 130      -9.816  -7.595   5.583  1.00  1.00              
ATOM   1033  CZ  TYR A 130     -11.079  -7.338   5.102  1.00  1.00              
ATOM   1034  OH  TYR A 130     -12.216  -7.808   5.790  1.00  1.00              
ATOM   1035  C   TYR A 130      -6.425  -3.843   2.684  1.00  1.00              
ATOM   1036  O   TYR A 130      -6.739  -3.211   1.682  1.00  1.00              
ATOM   1037  N   LEU A 131      -5.129  -3.968   3.071  1.00  1.00              
ATOM   1038  CA  LEU A 131      -3.981  -3.595   2.265  1.00  1.00              
ATOM   1039  CB  LEU A 131      -2.680  -3.406   3.070  1.00  1.00              
ATOM   1040  CG  LEU A 131      -2.508  -2.042   3.750  1.00  1.00              
ATOM   1041  CD1 LEU A 131      -2.194  -0.945   2.721  1.00  1.00              
ATOM   1042  CD2 LEU A 131      -3.713  -1.713   4.627  1.00  1.00              
ATOM   1043  C   LEU A 131      -3.587  -4.562   1.172  1.00  1.00              
ATOM   1044  O   LEU A 131      -3.294  -4.146   0.052  1.00  1.00              
ATOM   1045  N   GLU A 132      -3.515  -5.880   1.466  1.00  1.00              
ATOM   1046  CA  GLU A 132      -2.987  -6.797   0.481  1.00  1.00              
ATOM   1047  CB  GLU A 132      -1.481  -6.585   0.237  1.00  1.00              
ATOM   1048  CG  GLU A 132      -0.839  -7.580  -0.723  1.00  1.00              
ATOM   1049  CD  GLU A 132       0.557  -7.092  -1.075  1.00  1.00              
ATOM   1050  OE1 GLU A 132       0.829  -5.877  -0.888  1.00  1.00              
ATOM   1051  OE2 GLU A 132       1.364  -7.932  -1.554  1.00  1.00              
ATOM   1052  C   GLU A 132      -3.195  -8.196   0.963  1.00  1.00              
ATOM   1053  O   GLU A 132      -3.511  -8.406   2.126  1.00  1.00              
ATOM   1054  N   GLU A 133      -2.988  -9.208   0.097  1.00  1.00              
ATOM   1055  CA  GLU A 133      -3.308 -10.559   0.483  1.00  1.00              
ATOM   1056  CB  GLU A 133      -3.183 -11.558  -0.677  1.00  1.00              
ATOM   1057  CG  GLU A 133      -4.250 -11.278  -1.740  1.00  1.00              
ATOM   1058  CD  GLU A 133      -4.250 -12.396  -2.772  1.00  1.00              
ATOM   1059  OE1 GLU A 133      -3.558 -13.423  -2.541  1.00  1.00              
ATOM   1060  OE2 GLU A 133      -4.955 -12.237  -3.804  1.00  1.00              
ATOM   1061  C   GLU A 133      -2.497 -11.003   1.665  1.00  1.00              
ATOM   1062  O   GLU A 133      -3.010 -11.664   2.567  1.00  1.00              
ATOM   1063  N   LYS A 134      -1.210 -10.635   1.689  1.00  1.00              
ATOM   1064  CA  LYS A 134      -0.271 -10.969   2.718  1.00  1.00              
ATOM   1065  CB  LYS A 134       1.161 -10.593   2.275  1.00  1.00              
ATOM   1066  CG  LYS A 134       2.327 -11.216   3.053  1.00  1.00              
ATOM   1067  CD  LYS A 134       2.546 -10.673   4.464  1.00  1.00              
ATOM   1068  CE  LYS A 134       3.815 -11.209   5.129  1.00  1.00              
ATOM   1069  NZ  LYS A 134       5.010 -10.633   4.473  1.00  1.00              
ATOM   1070  C   LYS A 134      -0.610 -10.247   3.999  1.00  1.00              
ATOM   1071  O   LYS A 134      -0.127 -10.641   5.052  1.00  1.00              
ATOM   1072  N   ASN A 135      -1.370  -9.130   3.995  1.00  1.00              
ATOM   1073  CA  ASN A 135      -1.549  -8.522   5.293  1.00  1.00              
ATOM   1074  CB  ASN A 135      -0.455  -7.490   5.630  1.00  1.00              
ATOM   1075  CG  ASN A 135       0.891  -8.194   5.736  1.00  1.00              
ATOM   1076  OD1 ASN A 135       1.768  -8.009   4.894  1.00  1.00              
ATOM   1077  ND2 ASN A 135       1.063  -9.025   6.799  1.00  1.00              
ATOM   1078  C   ASN A 135      -2.846  -7.774   5.417  1.00  1.00              
ATOM   1079  O   ASN A 135      -3.737  -7.853   4.575  1.00  1.00              
ATOM   1080  N   GLN A 136      -3.009  -7.061   6.553  1.00  1.00              
ATOM   1081  CA  GLN A 136      -4.147  -6.204   6.704  1.00  1.00              
ATOM   1082  CB  GLN A 136      -5.407  -6.882   7.279  1.00  1.00              
ATOM   1083  CG  GLN A 136      -5.287  -7.558   8.635  1.00  1.00              
ATOM   1084  CD  GLN A 136      -6.459  -8.532   8.706  1.00  1.00              
ATOM   1085  OE1 GLN A 136      -6.278  -9.736   8.531  1.00  1.00              
ATOM   1086  NE2 GLN A 136      -7.690  -8.006   8.945  1.00  1.00              
ATOM   1087  C   GLN A 136      -3.726  -4.922   7.369  1.00  1.00              
ATOM   1088  O   GLN A 136      -2.562  -4.737   7.723  1.00  1.00              
ATOM   1089  N   GLU A 137      -4.654  -3.951   7.450  1.00  1.00              
ATOM   1090  CA  GLU A 137      -4.385  -2.682   8.054  1.00  1.00              
ATOM   1091  CB  GLU A 137      -5.018  -1.530   7.260  1.00  1.00              
ATOM   1092  CG  GLU A 137      -4.622  -0.129   7.717  1.00  1.00              
ATOM   1093  CD  GLU A 137      -5.117   0.832   6.645  1.00  1.00              
ATOM   1094  OE1 GLU A 137      -4.616   0.728   5.495  1.00  1.00              
ATOM   1095  OE2 GLU A 137      -6.001   1.675   6.952  1.00  1.00              
ATOM   1096  C   GLU A 137      -5.071  -2.768   9.390  1.00  1.00              
ATOM   1097  O   GLU A 137      -6.107  -3.417   9.507  1.00  1.00              
ATOM   1098  N   GLN A 138      -4.518  -2.140  10.448  1.00  1.00              
ATOM   1099  CA  GLN A 138      -5.134  -2.299  11.746  1.00  1.00              
ATOM   1100  CB  GLN A 138      -4.136  -2.513  12.898  1.00  1.00              
ATOM   1101  CG  GLN A 138      -3.356  -3.831  12.848  1.00  1.00              
ATOM   1102  CD  GLN A 138      -2.031  -3.601  12.132  1.00  1.00              
ATOM   1103  OE1 GLN A 138      -1.555  -4.467  11.399  1.00  1.00              
ATOM   1104  NE2 GLN A 138      -1.406  -2.415  12.362  1.00  1.00              
ATOM   1105  C   GLN A 138      -5.907  -1.060  12.077  1.00  1.00              
ATOM   1106  O   GLN A 138      -5.600   0.010  11.557  1.00  1.00              
ATOM   1107  N   GLY A 139      -6.857  -1.103  13.046  1.00  1.00              
ATOM   1108  CA  GLY A 139      -7.594   0.127  13.093  1.00  1.00              
ATOM   1109  C   GLY A 139      -8.344   0.499  14.353  1.00  1.00              
ATOM   1110  O   GLY A 139      -8.405   1.698  14.613  1.00  1.00              
ATOM   1111  N   VAL A 140      -8.897  -0.410  15.189  1.00  1.00              
ATOM   1112  CA  VAL A 140      -9.658   0.072  16.332  1.00  1.00              
ATOM   1113  CB  VAL A 140     -10.215  -1.024  17.195  1.00  1.00              
ATOM   1114  CG1 VAL A 140     -11.198  -1.857  16.355  1.00  1.00              
ATOM   1115  CG2 VAL A 140      -9.047  -1.832  17.785  1.00  1.00              
ATOM   1116  C   VAL A 140      -8.779   0.930  17.212  1.00  1.00              
ATOM   1117  O   VAL A 140      -7.612   0.623  17.401  1.00  1.00              
ATOM   1118  N   GLU A 141      -9.370   1.997  17.800  1.00  1.00              
ATOM   1119  CA  GLU A 141      -8.879   3.102  18.609  1.00  1.00              
ATOM   1120  CB  GLU A 141     -10.040   3.687  19.397  1.00  1.00              
ATOM   1121  CG  GLU A 141     -10.682   2.545  20.184  1.00  1.00              
ATOM   1122  CD  GLU A 141     -11.828   3.079  21.010  1.00  1.00              
ATOM   1123  OE1 GLU A 141     -12.688   3.802  20.441  1.00  1.00              
ATOM   1124  OE2 GLU A 141     -11.854   2.764  22.229  1.00  1.00              
ATOM   1125  C   GLU A 141      -7.880   2.695  19.648  1.00  1.00              
ATOM   1126  O   GLU A 141      -7.577   1.510  19.776  1.00  1.00              
ATOM   1127  N   ARG A 142      -7.380   3.654  20.492  1.00  1.00              
ATOM   1128  CA  ARG A 142      -7.664   5.079  20.609  1.00  1.00              
ATOM   1129  CB  ARG A 142      -7.325   5.637  22.003  1.00  1.00              
ATOM   1130  CG  ARG A 142      -5.848   5.527  22.385  1.00  1.00              
ATOM   1131  CD  ARG A 142      -5.516   6.213  23.712  1.00  1.00              
ATOM   1132  NE  ARG A 142      -5.777   7.671  23.536  1.00  1.00              
ATOM   1133  CZ  ARG A 142      -5.887   8.481  24.629  1.00  1.00              
ATOM   1134  NH1 ARG A 142      -5.760   7.955  25.882  1.00  1.00              
ATOM   1135  NH2 ARG A 142      -6.124   9.816  24.472  1.00  1.00              
ATOM   1136  C   ARG A 142      -7.047   6.054  19.614  1.00  1.00              
ATOM   1137  O   ARG A 142      -7.755   6.939  19.137  1.00  1.00              
ATOM   1138  N   VAL A 143      -5.739   5.970  19.255  1.00  1.00              
ATOM   1139  CA  VAL A 143      -5.208   7.100  18.514  1.00  1.00              
ATOM   1140  CB  VAL A 143      -4.765   8.203  19.441  1.00  1.00              
ATOM   1141  CG1 VAL A 143      -3.442   7.785  20.102  1.00  1.00              
ATOM   1142  CG2 VAL A 143      -4.750   9.554  18.701  1.00  1.00              
ATOM   1143  C   VAL A 143      -4.055   6.716  17.605  1.00  1.00              
ATOM   1144  O   VAL A 143      -3.928   5.561  17.206  1.00  1.00              
ATOM   1145  N   GLN A 144      -3.224   7.723  17.212  1.00  1.00              
ATOM   1146  CA  GLN A 144      -2.112   7.641  16.285  1.00  1.00              
ATOM   1147  CB  GLN A 144      -1.607   8.981  15.703  1.00  1.00              
ATOM   1148  CG  GLN A 144      -0.538   8.757  14.618  1.00  1.00              
ATOM   1149  CD  GLN A 144      -0.370   9.986  13.733  1.00  1.00              
ATOM   1150  OE1 GLN A 144      -1.156  10.208  12.814  1.00  1.00              
ATOM   1151  NE2 GLN A 144       0.695  10.791  13.992  1.00  1.00              
ATOM   1152  C   GLN A 144      -0.944   6.884  16.837  1.00  1.00              
ATOM   1153  O   GLN A 144      -0.059   6.493  16.079  1.00  1.00              
ATOM   1154  N   SER A 145      -0.848   6.737  18.169  1.00  1.00              
ATOM   1155  CA  SER A 145       0.230   6.009  18.769  1.00  1.00              
ATOM   1156  CB  SER A 145      -0.084   5.733  20.239  1.00  1.00              
ATOM   1157  OG  SER A 145      -0.130   6.955  20.959  1.00  1.00              
ATOM   1158  C   SER A 145       0.328   4.678  18.065  1.00  1.00              
ATOM   1159  O   SER A 145      -0.664   4.166  17.553  1.00  1.00              
ATOM   1160  N   CYS A 146       1.543   4.093  17.984  1.00  1.00              
ATOM   1161  CA  CYS A 146       1.693   2.869  17.243  1.00  1.00              
ATOM   1162  CB  CYS A 146       2.960   2.826  16.374  1.00  1.00              
ATOM   1163  SG  CYS A 146       2.891   4.050  15.031  1.00  1.00              
ATOM   1164  C   CYS A 146       1.687   1.684  18.168  1.00  1.00              
ATOM   1165  O   CYS A 146       1.963   1.797  19.360  1.00  1.00              
ATOM   1166  N   TRP A 147       1.402   0.501  17.577  1.00  1.00              
ATOM   1167  CA  TRP A 147       1.075  -0.740  18.225  1.00  1.00              
ATOM   1168  CB  TRP A 147      -0.074  -1.337  17.372  1.00  1.00              
ATOM   1169  CG  TRP A 147      -1.146  -2.205  17.982  1.00  1.00              
ATOM   1170  CD2 TRP A 147      -1.298  -3.629  17.874  1.00  1.00              
ATOM   1171  CD1 TRP A 147      -2.227  -1.763  18.675  1.00  1.00              
ATOM   1172  NE1 TRP A 147      -3.016  -2.813  19.062  1.00  1.00              
ATOM   1173  CE2 TRP A 147      -2.467  -3.969  18.561  1.00  1.00              
ATOM   1174  CE3 TRP A 147      -0.548  -4.572  17.238  1.00  1.00              
ATOM   1175  CZ2 TRP A 147      -2.899  -5.260  18.629  1.00  1.00              
ATOM   1176  CZ3 TRP A 147      -0.976  -5.879  17.328  1.00  1.00              
ATOM   1177  CH2 TRP A 147      -2.128  -6.215  18.009  1.00  1.00              
ATOM   1178  C   TRP A 147       2.256  -1.660  18.117  1.00  1.00              
ATOM   1179  O   TRP A 147       2.624  -2.067  17.019  1.00  1.00              
ATOM   1180  N   SER A 148       2.893  -2.024  19.250  1.00  1.00              
ATOM   1181  CA  SER A 148       3.971  -2.968  19.140  1.00  1.00              
ATOM   1182  CB  SER A 148       4.602  -3.315  20.499  1.00  1.00              
ATOM   1183  OG  SER A 148       5.662  -4.243  20.322  1.00  1.00              
ATOM   1184  C   SER A 148       3.328  -4.194  18.597  1.00  1.00              
ATOM   1185  O   SER A 148       3.689  -4.716  17.546  1.00  1.00              
ATOM   1186  N   ASN A 149       2.326  -4.663  19.340  1.00  1.00              
ATOM   1187  CA  ASN A 149       1.460  -5.746  19.015  1.00  1.00              
ATOM   1188  CB  ASN A 149       2.108  -7.133  19.081  1.00  1.00              
ATOM   1189  CG  ASN A 149       1.124  -8.091  18.421  1.00  1.00              
ATOM   1190  OD1 ASN A 149       0.886  -8.017  17.215  1.00  1.00              
ATOM   1191  ND2 ASN A 149       0.529  -9.008  19.229  1.00  1.00              
ATOM   1192  C   ASN A 149       0.497  -5.630  20.135  1.00  1.00              
ATOM   1193  O   ASN A 149      -0.525  -6.309  20.218  1.00  1.00              
ATOM   1194  N   THR A 150       0.874  -4.719  21.051  1.00  1.00              
ATOM   1195  CA  THR A 150       0.112  -4.364  22.204  1.00  1.00              
ATOM   1196  CB  THR A 150       0.971  -3.835  23.316  1.00  1.00              
ATOM   1197  OG1 THR A 150       1.973  -4.787  23.642  1.00  1.00              
ATOM   1198  CG2 THR A 150       0.096  -3.574  24.554  1.00  1.00              
ATOM   1199  C   THR A 150      -0.770  -3.259  21.716  1.00  1.00              
ATOM   1200  O   THR A 150      -0.589  -2.780  20.602  1.00  1.00              
ATOM   1201  N   THR A 151      -1.723  -2.801  22.541  1.00  1.00              
ATOM   1202  CA  THR A 151      -2.724  -1.896  22.062  1.00  1.00              
ATOM   1203  CB  THR A 151      -3.844  -1.670  23.015  1.00  1.00              
ATOM   1204  OG1 THR A 151      -4.429  -2.908  23.393  1.00  1.00              
ATOM   1205  CG2 THR A 151      -4.889  -0.852  22.248  1.00  1.00              
ATOM   1206  C   THR A 151      -2.213  -0.557  21.614  1.00  1.00              
ATOM   1207  O   THR A 151      -2.800  -0.033  20.676  1.00  1.00              
ATOM   1208  N   CYS A 152      -1.210   0.074  22.279  1.00  1.00              
ATOM   1209  CA  CYS A 152      -0.643   1.332  21.811  1.00  1.00              
ATOM   1210  CB  CYS A 152      -1.603   2.363  21.176  1.00  1.00              
ATOM   1211  SG  CYS A 152      -1.725   2.228  19.364  1.00  1.00              
ATOM   1212  C   CYS A 152       0.056   2.070  22.912  1.00  1.00              
ATOM   1213  O   CYS A 152      -0.165   1.814  24.094  1.00  1.00              
ATOM   1214  N   GLN A 153       0.942   3.019  22.519  1.00  1.00              
ATOM   1215  CA  GLN A 153       1.645   3.848  23.461  1.00  1.00              
ATOM   1216  CB  GLN A 153       3.104   3.416  23.691  1.00  1.00              
ATOM   1217  CG  GLN A 153       3.855   4.296  24.693  1.00  1.00              
ATOM   1218  CD  GLN A 153       5.271   3.753  24.820  1.00  1.00              
ATOM   1219  OE1 GLN A 153       5.648   2.817  24.117  1.00  1.00              
ATOM   1220  NE2 GLN A 153       6.080   4.359  25.728  1.00  1.00              
ATOM   1221  C   GLN A 153       1.704   5.237  22.901  1.00  1.00              
ATOM   1222  O   GLN A 153       2.135   5.438  21.767  1.00  1.00              
ATOM   1223  N   LYS A 154       1.306   6.241  23.713  1.00  1.00              
ATOM   1224  CA  LYS A 154       1.279   7.608  23.276  1.00  1.00              
ATOM   1225  CB  LYS A 154       0.721   8.573  24.338  1.00  1.00              
ATOM   1226  CG  LYS A 154       0.676  10.037  23.895  1.00  1.00              
ATOM   1227  CD  LYS A 154      -0.089  10.941  24.864  1.00  1.00              
ATOM   1228  CE  LYS A 154      -0.081  12.419  24.473  1.00  1.00              
ATOM   1229  NZ  LYS A 154      -1.031  12.657  23.364  1.00  1.00              
ATOM   1230  C   LYS A 154       2.673   8.036  22.981  1.00  1.00              
ATOM   1231  O   LYS A 154       3.558   7.961  23.832  1.00  1.00              
ATOM   1232  N   SER A 155       2.906   8.506  21.742  1.00  1.00              
ATOM   1233  CA  SER A 155       4.232   8.921  21.416  1.00  1.00              
ATOM   1234  CB  SER A 155       5.283   7.823  21.643  1.00  1.00              
ATOM   1235  OG  SER A 155       5.034   6.726  20.777  1.00  1.00              
ATOM   1236  C   SER A 155       4.264   9.252  19.974  1.00  1.00              
ATOM   1237  O   SER A 155       3.241   9.262  19.293  1.00  1.00              
ATOM   1238  N   CYS A 156       5.472   9.550  19.478  1.00  1.00              
ATOM   1239  CA  CYS A 156       5.601   9.884  18.102  1.00  1.00              
ATOM   1240  CB  CYS A 156       6.675  10.957  17.839  1.00  1.00              
ATOM   1241  SG  CYS A 156       6.832  11.381  16.077  1.00  1.00              
ATOM   1242  C   CYS A 156       6.008   8.623  17.352  1.00  1.00              
ATOM   1243  O   CYS A 156       6.360   7.619  18.026  1.00  1.00              
ATOM   1244  OXT CYS A 156       5.975   8.646  16.092  1.00  1.00              
TER
