# Supplementary material for: Caenorhabditis elegans DAF-2 as a Model for Human Insulin Receptoropathies
Source: G3 (Bethesda). 2016 Nov 15;7(1):257–68. doi: 10.1534/g3.116.037184 (PMC5217114; doi:10.1534/g3.116.037184)
Supplement: Supplementary file 21 [file 257FileS10.zip › File_S10_DAF-2_E3.pdb]

ATOM      1  N   PRO A   1     -16.569  18.538  10.741  1.00  1.00              
ATOM      2  CA  PRO A   1     -15.328  18.172  11.477  1.00  1.00              
ATOM      3  CD  PRO A   1     -16.854  20.001  10.946  1.00  1.00              
ATOM      4  CB  PRO A   1     -14.743  19.479  12.011  1.00  1.00              
ATOM      5  CG  PRO A   1     -15.934  20.438  12.093  1.00  1.00              
ATOM      6  C   PRO A   1     -15.692  17.199  12.551  1.00  1.00              
ATOM      7  O   PRO A   1     -16.844  17.162  12.980  1.00  1.00              
ATOM      8  N   THR A   2     -14.692  16.420  12.997  1.00  1.00              
ATOM      9  CA  THR A   2     -14.789  15.376  13.971  1.00  1.00              
ATOM     10  CB  THR A   2     -15.625  15.741  15.161  1.00  1.00              
ATOM     11  OG1 THR A   2     -15.068  16.877  15.804  1.00  1.00              
ATOM     12  CG2 THR A   2     -15.657  14.550  16.135  1.00  1.00              
ATOM     13  C   THR A   2     -15.395  14.190  13.300  1.00  1.00              
ATOM     14  O   THR A   2     -15.112  13.054  13.673  1.00  1.00              
ATOM     15  N   LYS A   3     -16.208  14.392  12.248  1.00  1.00              
ATOM     16  CA  LYS A   3     -16.636  13.202  11.581  1.00  1.00              
ATOM     17  CB  LYS A   3     -17.703  13.417  10.499  1.00  1.00              
ATOM     18  CG  LYS A   3     -18.486  12.134  10.204  1.00  1.00              
ATOM     19  CD  LYS A   3     -17.598  10.925   9.898  1.00  1.00              
ATOM     20  CE  LYS A   3     -18.380   9.644   9.613  1.00  1.00              
ATOM     21  NZ  LYS A   3     -17.442   8.539   9.320  1.00  1.00              
ATOM     22  C   LYS A   3     -15.404  12.688  10.914  1.00  1.00              
ATOM     23  O   LYS A   3     -15.083  11.503  10.975  1.00  1.00              
ATOM     24  N   GLU A   4     -14.659  13.602  10.259  1.00  1.00              
ATOM     25  CA  GLU A   4     -13.414  13.180   9.710  1.00  1.00              
ATOM     26  CB  GLU A   4     -12.996  13.902   8.414  1.00  1.00              
ATOM     27  CG  GLU A   4     -12.827  15.413   8.554  1.00  1.00              
ATOM     28  CD  GLU A   4     -14.122  16.065   8.116  1.00  1.00              
ATOM     29  OE1 GLU A   4     -15.206  15.540   8.476  1.00  1.00              
ATOM     30  OE2 GLU A   4     -14.041  17.080   7.373  1.00  1.00              
ATOM     31  C   GLU A   4     -12.435  13.488  10.787  1.00  1.00              
ATOM     32  O   GLU A   4     -12.222  14.646  11.142  1.00  1.00              
ATOM     33  N   ILE A   5     -11.858  12.440  11.393  1.00  1.00              
ATOM     34  CA  ILE A   5     -10.899  12.688  12.422  1.00  1.00              
ATOM     35  CB  ILE A   5     -11.227  12.091  13.762  1.00  1.00              
ATOM     36  CG2 ILE A   5     -12.457  12.825  14.313  1.00  1.00              
ATOM     37  CG1 ILE A   5     -11.375  10.562  13.676  1.00  1.00              
ATOM     38  CD1 ILE A   5     -12.550  10.101  12.813  1.00  1.00              
ATOM     39  C   ILE A   5      -9.621  12.114  11.950  1.00  1.00              
ATOM     40  O   ILE A   5      -9.524  10.929  11.644  1.00  1.00              
ATOM     41  N   GLY A   6      -8.599  12.969  11.851  1.00  1.00              
ATOM     42  CA  GLY A   6      -7.339  12.491  11.388  1.00  1.00              
ATOM     43  C   GLY A   6      -7.205  12.860   9.942  1.00  1.00              
ATOM     44  O   GLY A   6      -6.103  13.226   9.534  1.00  1.00              
ATOM     45  N   PRO A   7      -8.219  12.764   9.107  1.00  1.00              
ATOM     46  CA  PRO A   7      -7.979  13.310   7.810  1.00  1.00              
ATOM     47  CD  PRO A   7      -8.978  11.528   8.981  1.00  1.00              
ATOM     48  CB  PRO A   7      -8.910  12.604   6.832  1.00  1.00              
ATOM     49  CG  PRO A   7      -9.117  11.234   7.482  1.00  1.00              
ATOM     50  C   PRO A   7      -8.194  14.777   7.941  1.00  1.00              
ATOM     51  O   PRO A   7      -9.195  15.174   8.533  1.00  1.00              
ATOM     52  N   GLY A   8      -7.320  15.602   7.347  1.00  1.00              
ATOM     53  CA  GLY A   8      -7.433  17.001   7.596  1.00  1.00              
ATOM     54  C   GLY A   8      -8.349  17.563   6.578  1.00  1.00              
ATOM     55  O   GLY A   8      -8.533  16.980   5.513  1.00  1.00              
ATOM     56  N   CYS A   9      -8.929  18.735   6.887  1.00  1.00              
ATOM     57  CA  CYS A   9      -9.869  19.359   5.996  1.00  1.00              
ATOM     58  CB  CYS A   9     -11.023  20.049   6.745  1.00  1.00              
ATOM     59  SG  CYS A   9     -11.893  18.911   7.865  1.00  1.00              
ATOM     60  C   CYS A   9      -9.165  20.416   5.192  1.00  1.00              
ATOM     61  O   CYS A   9      -8.178  20.997   5.638  1.00  1.00              
ATOM     62  N   ASP A  10      -9.684  20.711   3.979  1.00  1.00              
ATOM     63  CA  ASP A  10      -9.080  21.671   3.094  1.00  1.00              
ATOM     64  CB  ASP A  10      -9.489  21.527   1.618  1.00  1.00              
ATOM     65  CG  ASP A  10      -8.825  20.282   1.051  1.00  1.00              
ATOM     66  OD1 ASP A  10      -8.572  19.324   1.829  1.00  1.00              
ATOM     67  OD2 ASP A  10      -8.546  20.283  -0.177  1.00  1.00              
ATOM     68  C   ASP A  10      -9.435  23.064   3.508  1.00  1.00              
ATOM     69  O   ASP A  10      -9.845  23.312   4.640  1.00  1.00              
ATOM     70  N   ALA A  11      -9.261  24.006   2.552  1.00  1.00              
ATOM     71  CA  ALA A  11      -9.460  25.419   2.742  1.00  1.00              
ATOM     72  CB  ALA A  11      -9.266  26.225   1.447  1.00  1.00              
ATOM     73  C   ALA A  11     -10.865  25.622   3.182  1.00  1.00              
ATOM     74  O   ALA A  11     -11.146  26.482   4.014  1.00  1.00              
ATOM     75  N   ASN A  12     -11.790  24.862   2.580  1.00  1.00              
ATOM     76  CA  ASN A  12     -13.134  24.827   3.060  1.00  1.00              
ATOM     77  CB  ASN A  12     -14.163  24.466   1.977  1.00  1.00              
ATOM     78  CG  ASN A  12     -14.249  25.641   1.018  1.00  1.00              
ATOM     79  OD1 ASN A  12     -13.780  25.562  -0.114  1.00  1.00              
ATOM     80  ND2 ASN A  12     -14.862  26.765   1.479  1.00  1.00              
ATOM     81  C   ASN A  12     -13.068  23.674   4.010  1.00  1.00              
ATOM     82  O   ASN A  12     -12.198  22.821   3.877  1.00  1.00              
ATOM     83  N   GLY A  13     -14.014  23.574   4.946  1.00  1.00              
ATOM     84  CA  GLY A  13     -14.018  22.618   6.016  1.00  1.00              
ATOM     85  C   GLY A  13     -13.980  21.222   5.498  1.00  1.00              
ATOM     86  O   GLY A  13     -13.843  20.296   6.293  1.00  1.00              
ATOM     87  N   ASP A  14     -14.203  21.030   4.185  1.00  1.00              
ATOM     88  CA  ASP A  14     -14.291  19.720   3.604  1.00  1.00              
ATOM     89  CB  ASP A  14     -14.295  19.733   2.067  1.00  1.00              
ATOM     90  CG  ASP A  14     -15.677  20.200   1.641  1.00  1.00              
ATOM     91  OD1 ASP A  14     -16.640  19.913   2.401  1.00  1.00              
ATOM     92  OD2 ASP A  14     -15.792  20.842   0.562  1.00  1.00              
ATOM     93  C   ASP A  14     -13.215  18.794   4.093  1.00  1.00              
ATOM     94  O   ASP A  14     -12.070  19.163   4.359  1.00  1.00              
ATOM     95  N   ARG A  15     -13.641  17.526   4.268  1.00  1.00              
ATOM     96  CA  ARG A  15     -12.843  16.455   4.776  1.00  1.00              
ATOM     97  CB  ARG A  15     -13.650  15.287   5.339  1.00  1.00              
ATOM     98  CG  ARG A  15     -14.622  14.691   4.332  1.00  1.00              
ATOM     99  CD  ARG A  15     -16.062  14.707   4.827  1.00  1.00              
ATOM    100  NE  ARG A  15     -16.175  13.631   5.845  1.00  1.00              
ATOM    101  CZ  ARG A  15     -17.206  13.644   6.735  1.00  1.00              
ATOM    102  NH1 ARG A  15     -18.090  14.683   6.748  1.00  1.00              
ATOM    103  NH2 ARG A  15     -17.364  12.607   7.600  1.00  1.00              
ATOM    104  C   ARG A  15     -12.043  15.872   3.676  1.00  1.00              
ATOM    105  O   ARG A  15     -12.454  15.884   2.521  1.00  1.00              
ATOM    106  N   CYS A  16     -10.862  15.328   4.008  1.00  1.00              
ATOM    107  CA  CYS A  16     -10.079  14.735   2.970  1.00  1.00              
ATOM    108  CB  CYS A  16      -8.571  14.896   3.162  1.00  1.00              
ATOM    109  SG  CYS A  16      -8.016  16.567   2.732  1.00  1.00              
ATOM    110  C   CYS A  16     -10.399  13.273   2.905  1.00  1.00              
ATOM    111  O   CYS A  16     -11.276  12.772   3.606  1.00  1.00              
ATOM    112  N   HIS A  17      -9.722  12.530   2.011  1.00  1.00              
ATOM    113  CA  HIS A  17     -10.040  11.140   2.005  1.00  1.00              
ATOM    114  ND1 HIS A  17     -11.788   9.850  -0.189  1.00  1.00              
ATOM    115  CG  HIS A  17     -10.425  10.013  -0.301  1.00  1.00              
ATOM    116  CB  HIS A  17      -9.489  10.314   0.836  1.00  1.00              
ATOM    117  NE2 HIS A  17     -11.249   9.260  -2.264  1.00  1.00              
ATOM    118  CD2 HIS A  17     -10.117   9.659  -1.578  1.00  1.00              
ATOM    119  CE1 HIS A  17     -12.228   9.397  -1.390  1.00  1.00              
ATOM    120  C   HIS A  17      -9.521  10.510   3.260  1.00  1.00              
ATOM    121  O   HIS A  17      -8.567  10.980   3.879  1.00  1.00              
ATOM    122  N   ASP A  18     -10.154   9.388   3.647  1.00  1.00              
ATOM    123  CA  ASP A  18      -9.818   8.674   4.847  1.00  1.00              
ATOM    124  CB  ASP A  18     -10.667   7.417   5.087  1.00  1.00              
ATOM    125  CG  ASP A  18     -10.394   6.978   6.518  1.00  1.00              
ATOM    126  OD1 ASP A  18      -9.895   7.824   7.307  1.00  1.00              
ATOM    127  OD2 ASP A  18     -10.681   5.798   6.844  1.00  1.00              
ATOM    128  C   ASP A  18      -8.387   8.241   4.731  1.00  1.00              
ATOM    129  O   ASP A  18      -7.673   8.089   5.721  1.00  1.00              
ATOM    130  N   GLN A  19      -7.955   8.013   3.486  1.00  1.00              
ATOM    131  CA  GLN A  19      -6.630   7.607   3.108  1.00  1.00              
ATOM    132  CB  GLN A  19      -6.518   7.284   1.605  1.00  1.00              
ATOM    133  CG  GLN A  19      -7.425   6.158   1.103  1.00  1.00              
ATOM    134  CD  GLN A  19      -6.732   4.820   1.315  1.00  1.00              
ATOM    135  OE1 GLN A  19      -5.845   4.672   2.154  1.00  1.00              
ATOM    136  NE2 GLN A  19      -7.161   3.802   0.522  1.00  1.00              
ATOM    137  C   GLN A  19      -5.663   8.741   3.363  1.00  1.00              
ATOM    138  O   GLN A  19      -4.455   8.558   3.244  1.00  1.00              
ATOM    139  N   CYS A  20      -6.170   9.974   3.571  1.00  1.00              
ATOM    140  CA  CYS A  20      -5.362  11.164   3.737  1.00  1.00              
ATOM    141  CB  CYS A  20      -6.095  12.392   3.127  1.00  1.00              
ATOM    142  SG  CYS A  20      -5.454  14.062   3.496  1.00  1.00              
ATOM    143  C   CYS A  20      -5.064  11.437   5.189  1.00  1.00              
ATOM    144  O   CYS A  20      -5.823  11.060   6.082  1.00  1.00              
ATOM    145  N   VAL A  21      -3.898  12.078   5.463  1.00  1.00              
ATOM    146  CA  VAL A  21      -3.558  12.391   6.825  1.00  1.00              
ATOM    147  CB  VAL A  21      -2.585  11.407   7.421  1.00  1.00              
ATOM    148  CG1 VAL A  21      -1.208  11.538   6.743  1.00  1.00              
ATOM    149  CG2 VAL A  21      -2.595  11.583   8.946  1.00  1.00              
ATOM    150  C   VAL A  21      -3.014  13.796   6.934  1.00  1.00              
ATOM    151  O   VAL A  21      -1.971  14.143   6.378  1.00  1.00              
ATOM    152  N   GLY A  22      -3.754  14.663   7.655  1.00  1.00              
ATOM    153  CA  GLY A  22      -3.279  15.968   8.024  1.00  1.00              
ATOM    154  C   GLY A  22      -3.358  17.028   6.959  1.00  1.00              
ATOM    155  O   GLY A  22      -2.853  18.127   7.182  1.00  1.00              
ATOM    156  N   GLY A  23      -3.948  16.781   5.775  1.00  1.00              
ATOM    157  CA  GLY A  23      -4.055  17.908   4.879  1.00  1.00              
ATOM    158  C   GLY A  23      -3.967  17.435   3.469  1.00  1.00              
ATOM    159  O   GLY A  23      -3.027  16.736   3.104  1.00  1.00              
ATOM    160  N   CYS A  24      -4.932  17.838   2.616  1.00  1.00              
ATOM    161  CA  CYS A  24      -4.840  17.389   1.260  1.00  1.00              
ATOM    162  CB  CYS A  24      -5.523  16.024   1.042  1.00  1.00              
ATOM    163  SG  CYS A  24      -4.513  14.705   1.809  1.00  1.00              
ATOM    164  C   CYS A  24      -5.351  18.458   0.341  1.00  1.00              
ATOM    165  O   CYS A  24      -6.261  19.205   0.685  1.00  1.00              
ATOM    166  N   GLU A  25      -4.757  18.529  -0.871  1.00  1.00              
ATOM    167  CA  GLU A  25      -4.961  19.561  -1.857  1.00  1.00              
ATOM    168  CB  GLU A  25      -4.061  19.351  -3.087  1.00  1.00              
ATOM    169  CG  GLU A  25      -4.166  20.448  -4.148  1.00  1.00              
ATOM    170  CD  GLU A  25      -3.159  20.132  -5.246  1.00  1.00              
ATOM    171  OE1 GLU A  25      -3.274  19.039  -5.860  1.00  1.00              
ATOM    172  OE2 GLU A  25      -2.257  20.981  -5.481  1.00  1.00              
ATOM    173  C   GLU A  25      -6.381  19.615  -2.319  1.00  1.00              
ATOM    174  O   GLU A  25      -6.906  20.698  -2.568  1.00  1.00              
ATOM    175  N   ARG A  26      -7.044  18.464  -2.500  1.00  1.00              
ATOM    176  CA  ARG A  26      -8.418  18.569  -2.890  1.00  1.00              
ATOM    177  CB  ARG A  26      -8.703  18.251  -4.364  1.00  1.00              
ATOM    178  CG  ARG A  26     -10.054  18.815  -4.807  1.00  1.00              
ATOM    179  CD  ARG A  26     -10.406  18.542  -6.269  1.00  1.00              
ATOM    180  NE  ARG A  26     -11.019  17.187  -6.333  1.00  1.00              
ATOM    181  CZ  ARG A  26     -10.217  16.098  -6.511  1.00  1.00              
ATOM    182  NH1 ARG A  26      -8.872  16.273  -6.651  1.00  1.00              
ATOM    183  NH2 ARG A  26     -10.757  14.843  -6.551  1.00  1.00              
ATOM    184  C   ARG A  26      -9.152  17.594  -2.030  1.00  1.00              
ATOM    185  O   ARG A  26      -8.560  16.634  -1.538  1.00  1.00              
ATOM    186  N   VAL A  27     -10.463  17.845  -1.829  1.00  1.00              
ATOM    187  CA  VAL A  27     -11.328  17.099  -0.950  1.00  1.00              
ATOM    188  CB  VAL A  27     -12.486  17.923  -0.465  1.00  1.00              
ATOM    189  CG1 VAL A  27     -13.494  17.007   0.245  1.00  1.00              
ATOM    190  CG2 VAL A  27     -11.934  19.042   0.434  1.00  1.00              
ATOM    191  C   VAL A  27     -11.883  15.876  -1.618  1.00  1.00              
ATOM    192  O   VAL A  27     -12.481  15.947  -2.692  1.00  1.00              
ATOM    193  N   ASN A  28     -11.769  14.772  -0.843  1.00  1.00              
ATOM    194  CA  ASN A  28     -11.941  13.348  -0.918  1.00  1.00              
ATOM    195  CB  ASN A  28     -13.373  12.778  -0.883  1.00  1.00              
ATOM    196  CG  ASN A  28     -14.161  13.255  -2.073  1.00  1.00              
ATOM    197  OD1 ASN A  28     -14.334  12.537  -3.055  1.00  1.00              
ATOM    198  ND2 ASN A  28     -14.674  14.508  -1.969  1.00  1.00              
ATOM    199  C   ASN A  28     -11.140  12.781  -2.032  1.00  1.00              
ATOM    200  O   ASN A  28     -11.536  11.815  -2.668  1.00  1.00              
ATOM    201  N   ASP A  29      -9.919  13.283  -2.269  1.00  1.00              
ATOM    202  CA  ASP A  29      -9.268  12.626  -3.352  1.00  1.00              
ATOM    203  CB  ASP A  29      -8.972  13.527  -4.556  1.00  1.00              
ATOM    204  CG  ASP A  29      -8.945  12.612  -5.768  1.00  1.00              
ATOM    205  OD1 ASP A  29      -9.320  11.419  -5.610  1.00  1.00              
ATOM    206  OD2 ASP A  29      -8.568  13.096  -6.869  1.00  1.00              
ATOM    207  C   ASP A  29      -7.972  12.086  -2.858  1.00  1.00              
ATOM    208  O   ASP A  29      -7.090  12.837  -2.451  1.00  1.00              
ATOM    209  N   ALA A  30      -7.815  10.754  -2.887  1.00  1.00              
ATOM    210  CA  ALA A  30      -6.600  10.173  -2.416  1.00  1.00              
ATOM    211  CB  ALA A  30      -6.631   8.642  -2.463  1.00  1.00              
ATOM    212  C   ALA A  30      -5.496  10.684  -3.288  1.00  1.00              
ATOM    213  O   ALA A  30      -4.411  10.995  -2.807  1.00  1.00              
ATOM    214  N   THR A  31      -5.755  10.834  -4.600  1.00  1.00              
ATOM    215  CA  THR A  31      -4.704  11.211  -5.514  1.00  1.00              
ATOM    216  CB  THR A  31      -5.193  11.333  -6.927  1.00  1.00              
ATOM    217  OG1 THR A  31      -5.851  10.141  -7.329  1.00  1.00              
ATOM    218  CG2 THR A  31      -3.970  11.561  -7.829  1.00  1.00              
ATOM    219  C   THR A  31      -4.154  12.557  -5.120  1.00  1.00              
ATOM    220  O   THR A  31      -2.943  12.778  -5.115  1.00  1.00              
ATOM    221  N   ALA A  32      -5.080  13.472  -4.785  1.00  1.00              
ATOM    222  CA  ALA A  32      -4.979  14.855  -4.397  1.00  1.00              
ATOM    223  CB  ALA A  32      -6.346  15.555  -4.311  1.00  1.00              
ATOM    224  C   ALA A  32      -4.326  15.014  -3.047  1.00  1.00              
ATOM    225  O   ALA A  32      -4.153  16.140  -2.579  1.00  1.00              
ATOM    226  N   CYS A  33      -4.158  13.901  -2.306  1.00  1.00              
ATOM    227  CA  CYS A  33      -3.637  13.868  -0.960  1.00  1.00              
ATOM    228  CB  CYS A  33      -4.032  12.561  -0.249  1.00  1.00              
ATOM    229  SG  CYS A  33      -5.815  12.413   0.074  1.00  1.00              
ATOM    230  C   CYS A  33      -2.120  13.952  -0.843  1.00  1.00              
ATOM    231  O   CYS A  33      -1.360  13.181  -1.431  1.00  1.00              
ATOM    232  N   HIS A  34      -1.642  14.901  -0.008  1.00  1.00              
ATOM    233  CA  HIS A  34      -0.245  15.125   0.247  1.00  1.00              
ATOM    234  ND1 HIS A  34       2.130  16.231   2.351  1.00  1.00              
ATOM    235  CG  HIS A  34       1.482  16.663   1.215  1.00  1.00              
ATOM    236  CB  HIS A  34       0.022  16.455   0.964  1.00  1.00              
ATOM    237  NE2 HIS A  34       3.671  17.191   1.066  1.00  1.00              
ATOM    238  CD2 HIS A  34       2.438  17.248   0.441  1.00  1.00              
ATOM    239  CE1 HIS A  34       3.436  16.572   2.209  1.00  1.00              
ATOM    240  C   HIS A  34       0.415  14.037   1.061  1.00  1.00              
ATOM    241  O   HIS A  34       1.565  13.691   0.792  1.00  1.00              
ATOM    242  N   ALA A  35      -0.251  13.489   2.104  1.00  1.00              
ATOM    243  CA  ALA A  35       0.416  12.494   2.912  1.00  1.00              
ATOM    244  CB  ALA A  35       0.942  13.015   4.261  1.00  1.00              
ATOM    245  C   ALA A  35      -0.579  11.415   3.203  1.00  1.00              
ATOM    246  O   ALA A  35      -1.771  11.695   3.293  1.00  1.00              
ATOM    247  N   CYS A  36      -0.114  10.155   3.387  1.00  1.00              
ATOM    248  CA  CYS A  36      -1.043   9.062   3.507  1.00  1.00              
ATOM    249  CB  CYS A  36      -0.642   7.833   2.673  1.00  1.00              
ATOM    250  SG  CYS A  36      -0.408   8.206   0.913  1.00  1.00              
ATOM    251  C   CYS A  36      -1.137   8.543   4.903  1.00  1.00              
ATOM    252  O   CYS A  36      -0.129   8.303   5.566  1.00  1.00              
ATOM    253  N   LYS A  37      -2.382   8.330   5.377  1.00  1.00              
ATOM    254  CA  LYS A  37      -2.537   7.768   6.682  1.00  1.00              
ATOM    255  CB  LYS A  37      -3.980   7.758   7.207  1.00  1.00              
ATOM    256  CG  LYS A  37      -4.422   9.121   7.741  1.00  1.00              
ATOM    257  CD  LYS A  37      -5.897   9.188   8.131  1.00  1.00              
ATOM    258  CE  LYS A  37      -6.220   8.456   9.436  1.00  1.00              
ATOM    259  NZ  LYS A  37      -7.653   8.624   9.763  1.00  1.00              
ATOM    260  C   LYS A  37      -1.998   6.359   6.669  1.00  1.00              
ATOM    261  O   LYS A  37      -1.227   5.985   7.547  1.00  1.00              
ATOM    262  N   ASN A  38      -2.317   5.553   5.633  1.00  1.00              
ATOM    263  CA  ASN A  38      -1.928   4.165   5.590  1.00  1.00              
ATOM    264  CB  ASN A  38      -3.000   3.252   4.967  1.00  1.00              
ATOM    265  CG  ASN A  38      -4.154   3.102   5.948  1.00  1.00              
ATOM    266  OD1 ASN A  38      -4.147   2.224   6.809  1.00  1.00              
ATOM    267  ND2 ASN A  38      -5.175   3.991   5.822  1.00  1.00              
ATOM    268  C   ASN A  38      -0.728   4.028   4.719  1.00  1.00              
ATOM    269  O   ASN A  38       0.363   4.484   5.049  1.00  1.00              
ATOM    270  N   VAL A  39      -0.882   3.358   3.569  1.00  1.00              
ATOM    271  CA  VAL A  39       0.312   3.164   2.818  1.00  1.00              
ATOM    272  CB  VAL A  39       0.499   1.739   2.361  1.00  1.00              
ATOM    273  CG1 VAL A  39      -0.511   1.398   1.256  1.00  1.00              
ATOM    274  CG2 VAL A  39       1.973   1.524   1.989  1.00  1.00              
ATOM    275  C   VAL A  39       0.383   4.117   1.669  1.00  1.00              
ATOM    276  O   VAL A  39      -0.471   4.988   1.493  1.00  1.00              
ATOM    277  N   TYR A  40       1.506   4.096   0.932  1.00  1.00              
ATOM    278  CA  TYR A  40       1.452   4.886  -0.248  1.00  1.00              
ATOM    279  CB  TYR A  40       1.914   6.353  -0.138  1.00  1.00              
ATOM    280  CG  TYR A  40       3.304   6.458   0.365  1.00  1.00              
ATOM    281  CD1 TYR A  40       4.373   6.198  -0.459  1.00  1.00              
ATOM    282  CD2 TYR A  40       3.529   6.849   1.664  1.00  1.00              
ATOM    283  CE1 TYR A  40       5.662   6.311   0.009  1.00  1.00              
ATOM    284  CE2 TYR A  40       4.814   6.965   2.137  1.00  1.00              
ATOM    285  CZ  TYR A  40       5.883   6.690   1.313  1.00  1.00              
ATOM    286  OH  TYR A  40       7.201   6.810   1.806  1.00  1.00              
ATOM    287  C   TYR A  40       2.089   4.193  -1.384  1.00  1.00              
ATOM    288  O   TYR A  40       2.994   3.369  -1.232  1.00  1.00              
ATOM    289  N   HIS A  41       1.522   4.450  -2.571  1.00  1.00              
ATOM    290  CA  HIS A  41       2.165   3.938  -3.727  1.00  1.00              
ATOM    291  ND1 HIS A  41       0.908   0.661  -4.964  1.00  1.00              
ATOM    292  CG  HIS A  41       1.071   1.584  -3.956  1.00  1.00              
ATOM    293  CB  HIS A  41       2.308   2.408  -3.811  1.00  1.00              
ATOM    294  NE2 HIS A  41      -0.860   0.469  -3.635  1.00  1.00              
ATOM    295  CD2 HIS A  41      -0.026   1.462  -3.160  1.00  1.00              
ATOM    296  CE1 HIS A  41      -0.260   0.021  -4.722  1.00  1.00              
ATOM    297  C   HIS A  41       1.583   4.481  -4.984  1.00  1.00              
ATOM    298  O   HIS A  41       0.376   4.668  -5.138  1.00  1.00              
ATOM    299  N   LYS A  42       2.495   4.760  -5.927  1.00  1.00              
ATOM    300  CA  LYS A  42       2.168   5.232  -7.242  1.00  1.00              
ATOM    301  CB  LYS A  42       1.298   4.236  -8.024  1.00  1.00              
ATOM    302  CG  LYS A  42       1.181   4.537  -9.519  1.00  1.00              
ATOM    303  CD  LYS A  42       0.430   3.445 -10.281  1.00  1.00              
ATOM    304  CE  LYS A  42       0.969   2.033 -10.031  1.00  1.00              
ATOM    305  NZ  LYS A  42       0.079   1.035 -10.665  1.00  1.00              
ATOM    306  C   LYS A  42       1.442   6.548  -7.210  1.00  1.00              
ATOM    307  O   LYS A  42       0.685   6.853  -8.131  1.00  1.00              
ATOM    308  N   GLY A  43       1.661   7.379  -6.170  1.00  1.00              
ATOM    309  CA  GLY A  43       1.060   8.690  -6.154  1.00  1.00              
ATOM    310  C   GLY A  43      -0.278   8.642  -5.475  1.00  1.00              
ATOM    311  O   GLY A  43      -0.937   9.671  -5.327  1.00  1.00              
ATOM    312  N   LYS A  44      -0.718   7.446  -5.040  1.00  1.00              
ATOM    313  CA  LYS A  44      -1.992   7.320  -4.389  1.00  1.00              
ATOM    314  CB  LYS A  44      -2.861   6.178  -4.947  1.00  1.00              
ATOM    315  CG  LYS A  44      -3.371   6.379  -6.375  1.00  1.00              
ATOM    316  CD  LYS A  44      -4.315   7.572  -6.546  1.00  1.00              
ATOM    317  CE  LYS A  44      -5.143   7.498  -7.832  1.00  1.00              
ATOM    318  NZ  LYS A  44      -4.252   7.420  -9.011  1.00  1.00              
ATOM    319  C   LYS A  44      -1.762   6.989  -2.937  1.00  1.00              
ATOM    320  O   LYS A  44      -0.627   6.838  -2.483  1.00  1.00              
ATOM    321  N   CYS A  45      -2.860   6.928  -2.148  1.00  1.00              
ATOM    322  CA  CYS A  45      -2.780   6.544  -0.767  1.00  1.00              
ATOM    323  CB  CYS A  45      -3.283   7.604   0.227  1.00  1.00              
ATOM    324  SG  CYS A  45      -2.170   9.033   0.325  1.00  1.00              
ATOM    325  C   CYS A  45      -3.663   5.344  -0.613  1.00  1.00              
ATOM    326  O   CYS A  45      -4.843   5.398  -0.952  1.00  1.00              
ATOM    327  N   ILE A  46      -3.122   4.221  -0.089  1.00  1.00              
ATOM    328  CA  ILE A  46      -3.953   3.050  -0.049  1.00  1.00              
ATOM    329  CB  ILE A  46      -3.478   1.954  -0.951  1.00  1.00              
ATOM    330  CG2 ILE A  46      -4.587   0.895  -0.943  1.00  1.00              
ATOM    331  CG1 ILE A  46      -3.223   2.458  -2.382  1.00  1.00              
ATOM    332  CD1 ILE A  46      -4.483   2.895  -3.126  1.00  1.00              
ATOM    333  C   ILE A  46      -3.967   2.479   1.340  1.00  1.00              
ATOM    334  O   ILE A  46      -2.942   2.406   2.022  1.00  1.00              
ATOM    335  N   GLU A  47      -5.156   2.025   1.785  1.00  1.00              
ATOM    336  CA  GLU A  47      -5.287   1.500   3.111  1.00  1.00              
ATOM    337  CB  GLU A  47      -6.723   1.020   3.385  1.00  1.00              
ATOM    338  CG  GLU A  47      -7.761   2.148   3.440  1.00  1.00              
ATOM    339  CD  GLU A  47      -7.937   2.578   4.890  1.00  1.00              
ATOM    340  OE1 GLU A  47      -7.531   1.790   5.785  1.00  1.00              
ATOM    341  OE2 GLU A  47      -8.482   3.689   5.128  1.00  1.00              
ATOM    342  C   GLU A  47      -4.348   0.339   3.244  1.00  1.00              
ATOM    343  O   GLU A  47      -3.436   0.378   4.069  1.00  1.00              
ATOM    344  N   LYS A  48      -4.499  -0.686   2.377  1.00  1.00              
ATOM    345  CA  LYS A  48      -3.644  -1.841   2.401  1.00  1.00              
ATOM    346  CB  LYS A  48      -4.400  -3.180   2.467  1.00  1.00              
ATOM    347  CG  LYS A  48      -5.121  -3.471   3.784  1.00  1.00              
ATOM    348  CD  LYS A  48      -4.198  -3.586   4.999  1.00  1.00              
ATOM    349  CE  LYS A  48      -4.886  -4.221   6.211  1.00  1.00              
ATOM    350  NZ  LYS A  48      -6.133  -3.486   6.520  1.00  1.00              
ATOM    351  C   LYS A  48      -2.939  -1.848   1.084  1.00  1.00              
ATOM    352  O   LYS A  48      -3.503  -1.394   0.090  1.00  1.00              
ATOM    353  N   CYS A  49      -1.691  -2.363   1.030  1.00  1.00              
ATOM    354  CA  CYS A  49      -0.979  -2.360  -0.223  1.00  1.00              
ATOM    355  CB  CYS A  49       0.548  -2.623  -0.176  1.00  1.00              
ATOM    356  SG  CYS A  49       1.582  -1.231   0.396  1.00  1.00              
ATOM    357  C   CYS A  49      -1.575  -3.401  -1.113  1.00  1.00              
ATOM    358  O   CYS A  49      -2.255  -4.327  -0.670  1.00  1.00              
ATOM    359  N   ASP A  50      -1.330  -3.247  -2.426  1.00  1.00              
ATOM    360  CA  ASP A  50      -1.933  -4.108  -3.390  1.00  1.00              
ATOM    361  CB  ASP A  50      -2.292  -3.406  -4.706  1.00  1.00              
ATOM    362  CG  ASP A  50      -3.524  -2.568  -4.406  1.00  1.00              
ATOM    363  OD1 ASP A  50      -4.206  -2.869  -3.390  1.00  1.00              
ATOM    364  OD2 ASP A  50      -3.805  -1.622  -5.189  1.00  1.00              
ATOM    365  C   ASP A  50      -1.086  -5.291  -3.693  1.00  1.00              
ATOM    366  O   ASP A  50      -0.108  -5.591  -3.012  1.00  1.00              
ATOM    367  N   ALA A  51      -1.500  -6.022  -4.744  1.00  1.00              
ATOM    368  CA  ALA A  51      -0.834  -7.224  -5.127  1.00  1.00              
ATOM    369  CB  ALA A  51      -1.556  -8.004  -6.238  1.00  1.00              
ATOM    370  C   ALA A  51       0.532  -6.882  -5.620  1.00  1.00              
ATOM    371  O   ALA A  51       0.764  -5.854  -6.254  1.00  1.00              
ATOM    372  N   HIS A  52       1.487  -7.763  -5.294  1.00  1.00              
ATOM    373  CA  HIS A  52       2.850  -7.673  -5.717  1.00  1.00              
ATOM    374  ND1 HIS A  52       3.142 -10.173  -7.659  1.00  1.00              
ATOM    375  CG  HIS A  52       2.561  -8.946  -7.888  1.00  1.00              
ATOM    376  CB  HIS A  52       3.020  -7.672  -7.248  1.00  1.00              
ATOM    377  NE2 HIS A  52       1.476 -10.519  -9.087  1.00  1.00              
ATOM    378  CD2 HIS A  52       1.546  -9.174  -8.766  1.00  1.00              
ATOM    379  CE1 HIS A  52       2.454 -11.077  -8.398  1.00  1.00              
ATOM    380  C   HIS A  52       3.481  -6.432  -5.182  1.00  1.00              
ATOM    381  O   HIS A  52       4.624  -6.128  -5.521  1.00  1.00              
ATOM    382  N   LEU A  53       2.774  -5.697  -4.305  1.00  1.00              
ATOM    383  CA  LEU A  53       3.396  -4.587  -3.650  1.00  1.00              
ATOM    384  CB  LEU A  53       2.825  -3.191  -3.933  1.00  1.00              
ATOM    385  CG  LEU A  53       3.339  -2.581  -5.244  1.00  1.00              
ATOM    386  CD1 LEU A  53       2.712  -3.239  -6.484  1.00  1.00              
ATOM    387  CD2 LEU A  53       3.204  -1.056  -5.206  1.00  1.00              
ATOM    388  C   LEU A  53       3.254  -4.823  -2.197  1.00  1.00              
ATOM    389  O   LEU A  53       2.158  -5.096  -1.706  1.00  1.00              
ATOM    390  N   TYR A  54       4.382  -4.664  -1.481  1.00  1.00              
ATOM    391  CA  TYR A  54       4.466  -4.903  -0.072  1.00  1.00              
ATOM    392  CB  TYR A  54       5.807  -5.488   0.408  1.00  1.00              
ATOM    393  CG  TYR A  54       6.019  -6.814  -0.226  1.00  1.00              
ATOM    394  CD1 TYR A  54       5.485  -7.943   0.346  1.00  1.00              
ATOM    395  CD2 TYR A  54       6.744  -6.926  -1.389  1.00  1.00              
ATOM    396  CE1 TYR A  54       5.672  -9.174  -0.237  1.00  1.00              
ATOM    397  CE2 TYR A  54       6.936  -8.154  -1.977  1.00  1.00              
ATOM    398  CZ  TYR A  54       6.399  -9.279  -1.399  1.00  1.00              
ATOM    399  OH  TYR A  54       6.589 -10.542  -1.997  1.00  1.00              
ATOM    400  C   TYR A  54       4.413  -3.557   0.559  1.00  1.00              
ATOM    401  O   TYR A  54       4.936  -2.596   0.007  1.00  1.00              
ATOM    402  N   LEU A  55       3.794  -3.515   1.757  1.00  1.00              
ATOM    403  CA  LEU A  55       3.393  -2.362   2.525  1.00  1.00              
ATOM    404  CB  LEU A  55       2.609  -2.778   3.795  1.00  1.00              
ATOM    405  CG  LEU A  55       1.929  -1.679   4.659  1.00  1.00              
ATOM    406  CD1 LEU A  55       1.208  -2.344   5.840  1.00  1.00              
ATOM    407  CD2 LEU A  55       2.869  -0.566   5.164  1.00  1.00              
ATOM    408  C   LEU A  55       4.519  -1.489   2.938  1.00  1.00              
ATOM    409  O   LEU A  55       4.363  -0.267   2.872  1.00  1.00              
ATOM    410  N   LEU A  56       5.658  -2.109   3.308  1.00  1.00              
ATOM    411  CA  LEU A  56       6.846  -1.551   3.878  1.00  1.00              
ATOM    412  CB  LEU A  56       7.826  -0.895   2.906  1.00  1.00              
ATOM    413  CG  LEU A  56       8.318  -1.961   1.906  1.00  1.00              
ATOM    414  CD1 LEU A  56       9.640  -1.565   1.244  1.00  1.00              
ATOM    415  CD2 LEU A  56       8.336  -3.360   2.544  1.00  1.00              
ATOM    416  C   LEU A  56       6.506  -0.742   5.032  1.00  1.00              
ATOM    417  O   LEU A  56       5.751   0.216   4.924  1.00  1.00              
ATOM    418  N   LEU A  57       7.203  -1.129   6.123  1.00  1.00              
ATOM    419  CA  LEU A  57       6.993  -1.020   7.538  1.00  1.00              
ATOM    420  CB  LEU A  57       8.289  -1.267   8.341  1.00  1.00              
ATOM    421  CG  LEU A  57       9.568  -0.675   7.710  1.00  1.00              
ATOM    422  CD1 LEU A  57       9.568   0.859   7.703  1.00  1.00              
ATOM    423  CD2 LEU A  57      10.824  -1.249   8.376  1.00  1.00              
ATOM    424  C   LEU A  57       6.426   0.292   7.860  1.00  1.00              
ATOM    425  O   LEU A  57       5.591   0.408   8.754  1.00  1.00              
ATOM    426  N   GLN A  58       6.842   1.336   7.168  1.00  1.00              
ATOM    427  CA  GLN A  58       6.108   2.496   7.482  1.00  1.00              
ATOM    428  CB  GLN A  58       6.979   3.763   7.463  1.00  1.00              
ATOM    429  CG  GLN A  58       6.228   5.052   7.805  1.00  1.00              
ATOM    430  CD  GLN A  58       7.227   6.192   7.739  1.00  1.00              
ATOM    431  OE1 GLN A  58       7.969   6.334   6.765  1.00  1.00              
ATOM    432  NE2 GLN A  58       7.261   7.021   8.813  1.00  1.00              
ATOM    433  C   GLN A  58       5.113   2.597   6.408  1.00  1.00              
ATOM    434  O   GLN A  58       4.149   1.834   6.305  1.00  1.00              
ATOM    435  N   ARG A  59       5.322   3.595   5.567  1.00  1.00              
ATOM    436  CA  ARG A  59       4.407   3.692   4.509  1.00  1.00              
ATOM    437  CB  ARG A  59       3.569   4.976   4.649  1.00  1.00              
ATOM    438  CG  ARG A  59       2.871   5.012   6.019  1.00  1.00              
ATOM    439  CD  ARG A  59       2.021   6.249   6.336  1.00  1.00              
ATOM    440  NE  ARG A  59       2.930   7.369   6.712  1.00  1.00              
ATOM    441  CZ  ARG A  59       3.264   8.319   5.791  1.00  1.00              
ATOM    442  NH1 ARG A  59       2.764   8.242   4.525  1.00  1.00              
ATOM    443  NH2 ARG A  59       4.072   9.361   6.149  1.00  1.00              
ATOM    444  C   ARG A  59       5.240   3.718   3.282  1.00  1.00              
ATOM    445  O   ARG A  59       6.096   4.583   3.120  1.00  1.00              
ATOM    446  N   ARG A  60       5.070   2.706   2.421  1.00  1.00              
ATOM    447  CA  ARG A  60       5.812   2.700   1.197  1.00  1.00              
ATOM    448  CB  ARG A  60       7.328   2.831   1.421  1.00  1.00              
ATOM    449  CG  ARG A  60       8.169   2.828   0.144  1.00  1.00              
ATOM    450  CD  ARG A  60       9.669   2.774   0.428  1.00  1.00              
ATOM    451  NE  ARG A  60      10.051   4.059   1.076  1.00  1.00              
ATOM    452  CZ  ARG A  60      10.653   5.034   0.336  1.00  1.00              
ATOM    453  NH1 ARG A  60      10.966   4.792  -0.971  1.00  1.00              
ATOM    454  NH2 ARG A  60      10.949   6.241   0.898  1.00  1.00              
ATOM    455  C   ARG A  60       5.616   1.352   0.626  1.00  1.00              
ATOM    456  O   ARG A  60       6.124   0.393   1.199  1.00  1.00              
ATOM    457  N   CYS A  61       4.924   1.231  -0.522  1.00  1.00              
ATOM    458  CA  CYS A  61       4.726  -0.086  -1.067  1.00  1.00              
ATOM    459  CB  CYS A  61       3.458  -0.280  -1.955  1.00  1.00              
ATOM    460  SG  CYS A  61       1.825   0.037  -1.183  1.00  1.00              
ATOM    461  C   CYS A  61       5.931  -0.374  -1.920  1.00  1.00              
ATOM    462  O   CYS A  61       6.286   0.407  -2.802  1.00  1.00              
ATOM    463  N   VAL A  62       6.625  -1.503  -1.665  1.00  1.00              
ATOM    464  CA  VAL A  62       7.796  -1.809  -2.444  1.00  1.00              
ATOM    465  CB  VAL A  62       9.058  -1.667  -1.647  1.00  1.00              
ATOM    466  CG1 VAL A  62      10.253  -2.217  -2.436  1.00  1.00              
ATOM    467  CG2 VAL A  62       9.204  -0.174  -1.317  1.00  1.00              
ATOM    468  C   VAL A  62       7.676  -3.192  -3.009  1.00  1.00              
ATOM    469  O   VAL A  62       7.004  -4.057  -2.454  1.00  1.00              
ATOM    470  N   THR A  63       8.339  -3.420  -4.160  1.00  1.00              
ATOM    471  CA  THR A  63       8.224  -4.659  -4.883  1.00  1.00              
ATOM    472  CB  THR A  63       8.253  -4.427  -6.373  1.00  1.00              
ATOM    473  OG1 THR A  63       7.224  -3.503  -6.705  1.00  1.00              
ATOM    474  CG2 THR A  63       8.001  -5.741  -7.135  1.00  1.00              
ATOM    475  C   THR A  63       9.286  -5.620  -4.428  1.00  1.00              
ATOM    476  O   THR A  63      10.200  -5.251  -3.697  1.00  1.00              
ATOM    477  N   ARG A  64       9.187  -6.892  -4.865  1.00  1.00              
ATOM    478  CA  ARG A  64      10.025  -7.979  -4.429  1.00  1.00              
ATOM    479  CB  ARG A  64       9.696  -9.274  -5.189  1.00  1.00              
ATOM    480  CG  ARG A  64       8.304  -9.824  -4.879  1.00  1.00              
ATOM    481  CD  ARG A  64       7.665 -10.579  -6.049  1.00  1.00              
ATOM    482  NE  ARG A  64       8.629 -11.606  -6.535  1.00  1.00              
ATOM    483  CZ  ARG A  64       8.607 -12.871  -6.023  1.00  1.00              
ATOM    484  NH1 ARG A  64       7.710 -13.196  -5.047  1.00  1.00              
ATOM    485  NH2 ARG A  64       9.477 -13.812  -6.491  1.00  1.00              
ATOM    486  C   ARG A  64      11.470  -7.688  -4.684  1.00  1.00              
ATOM    487  O   ARG A  64      12.310  -7.906  -3.812  1.00  1.00              
ATOM    488  N   GLU A  65      11.806  -7.186  -5.882  1.00  1.00              
ATOM    489  CA  GLU A  65      13.183  -6.973  -6.208  1.00  1.00              
ATOM    490  CB  GLU A  65      13.377  -6.482  -7.649  1.00  1.00              
ATOM    491  CG  GLU A  65      12.997  -7.541  -8.682  1.00  1.00              
ATOM    492  CD  GLU A  65      11.480  -7.584  -8.746  1.00  1.00              
ATOM    493  OE1 GLU A  65      10.848  -6.594  -8.290  1.00  1.00              
ATOM    494  OE2 GLU A  65      10.935  -8.606  -9.246  1.00  1.00              
ATOM    495  C   GLU A  65      13.745  -5.935  -5.299  1.00  1.00              
ATOM    496  O   GLU A  65      14.865  -6.067  -4.809  1.00  1.00              
ATOM    497  N   GLN A  66      12.969  -4.872  -5.040  1.00  1.00              
ATOM    498  CA  GLN A  66      13.464  -3.801  -4.235  1.00  1.00              
ATOM    499  CB  GLN A  66      12.532  -2.579  -4.276  1.00  1.00              
ATOM    500  CG  GLN A  66      12.512  -1.998  -5.698  1.00  1.00              
ATOM    501  CD  GLN A  66      11.477  -0.888  -5.810  1.00  1.00              
ATOM    502  OE1 GLN A  66      11.639   0.036  -6.606  1.00  1.00              
ATOM    503  NE2 GLN A  66      10.378  -0.983  -5.016  1.00  1.00              
ATOM    504  C   GLN A  66      13.712  -4.298  -2.846  1.00  1.00              
ATOM    505  O   GLN A  66      14.725  -3.958  -2.240  1.00  1.00              
ATOM    506  N   CYS A  67      12.827  -5.165  -2.324  1.00  1.00              
ATOM    507  CA  CYS A  67      12.971  -5.669  -0.990  1.00  1.00              
ATOM    508  CB  CYS A  67      11.865  -6.672  -0.629  1.00  1.00              
ATOM    509  SG  CYS A  67      12.015  -7.311   1.064  1.00  1.00              
ATOM    510  C   CYS A  67      14.277  -6.385  -0.887  1.00  1.00              
ATOM    511  O   CYS A  67      15.013  -6.228   0.086  1.00  1.00              
ATOM    512  N   LEU A  68      14.608  -7.187  -1.908  1.00  1.00              
ATOM    513  CA  LEU A  68      15.834  -7.925  -1.896  1.00  1.00              
ATOM    514  CB  LEU A  68      15.988  -8.778  -3.173  1.00  1.00              
ATOM    515  CG  LEU A  68      17.294  -9.596  -3.284  1.00  1.00              
ATOM    516  CD1 LEU A  68      18.513  -8.710  -3.594  1.00  1.00              
ATOM    517  CD2 LEU A  68      17.506 -10.488  -2.051  1.00  1.00              
ATOM    518  C   LEU A  68      16.954  -6.938  -1.846  1.00  1.00              
ATOM    519  O   LEU A  68      17.935  -7.118  -1.126  1.00  1.00              
ATOM    520  N   GLN A  69      16.816  -5.851  -2.619  1.00  1.00              
ATOM    521  CA  GLN A  69      17.846  -4.870  -2.742  1.00  1.00              
ATOM    522  CB  GLN A  69      17.489  -3.783  -3.766  1.00  1.00              
ATOM    523  CG  GLN A  69      18.627  -2.806  -4.062  1.00  1.00              
ATOM    524  CD  GLN A  69      18.233  -2.020  -5.305  1.00  1.00              
ATOM    525  OE1 GLN A  69      18.481  -0.821  -5.420  1.00  1.00              
ATOM    526  NE2 GLN A  69      17.603  -2.727  -6.280  1.00  1.00              
ATOM    527  C   GLN A  69      18.087  -4.223  -1.419  1.00  1.00              
ATOM    528  O   GLN A  69      19.237  -3.976  -1.065  1.00  1.00              
ATOM    529  N   LEU A  70      17.024  -3.942  -0.635  1.00  1.00              
ATOM    530  CA  LEU A  70      17.270  -3.287   0.618  1.00  1.00              
ATOM    531  CB  LEU A  70      16.035  -3.024   1.500  1.00  1.00              
ATOM    532  CG  LEU A  70      15.122  -1.862   1.073  1.00  1.00              
ATOM    533  CD1 LEU A  70      14.340  -2.166  -0.212  1.00  1.00              
ATOM    534  CD2 LEU A  70      14.221  -1.439   2.243  1.00  1.00              
ATOM    535  C   LEU A  70      18.145  -4.157   1.445  1.00  1.00              
ATOM    536  O   LEU A  70      19.106  -3.676   2.041  1.00  1.00              
ATOM    537  N   ASN A  71      17.856  -5.469   1.495  1.00  1.00              
ATOM    538  CA  ASN A  71      18.674  -6.303   2.319  1.00  1.00              
ATOM    539  CB  ASN A  71      20.170  -6.199   1.948  1.00  1.00              
ATOM    540  CG  ASN A  71      21.001  -7.191   2.754  1.00  1.00              
ATOM    541  OD1 ASN A  71      21.000  -7.202   3.984  1.00  1.00              
ATOM    542  ND2 ASN A  71      21.755  -8.059   2.027  1.00  1.00              
ATOM    543  C   ASN A  71      18.472  -5.794   3.744  1.00  1.00              
ATOM    544  O   ASN A  71      19.437  -5.233   4.328  1.00  1.00              
ATOM    545  OXT ASN A  71      17.332  -5.953   4.259  1.00  1.00              
TER
