# Supplementary material for: Caenorhabditis elegans DAF-2 as a Model for Human Insulin Receptoropathies
Source: G3 (Bethesda). 2016 Nov 15;7(1):257–68. doi: 10.1534/g3.116.037184 (PMC5217114; doi:10.1534/g3.116.037184)
Supplement: Supplementary file 23 [file 257FileS11.zip › File_S11_DAF-2_E4.pdb]

ATOM      1  N   ASN     1      24.195  80.879  38.969
ATOM      2  CA  ASN     1      22.899  80.672  38.330
ATOM      3  C   ASN     1      22.120  81.980  38.236
ATOM      4  O   ASN     1      22.528  82.983  38.819
ATOM      5  CB  ASN     1      22.082  79.626  39.094
ATOM      6  CG  ASN     1      21.780  80.090  40.515
ATOM      7  OD1 ASN     1      22.405  81.011  41.023
ATOM      8  ND2 ASN     1      20.825  79.466  41.173
ATOM      9 1H   ASN     1      24.052  81.210  39.944   
ATOM     10 2H   ASN     1      24.723  79.983  38.982   
ATOM     11 3H   ASN     1      24.735  81.591  38.437   
ATOM     12  HA  ASN     1      23.114  80.335  37.391   
ATOM     13 1HB  ASN     1      22.597  78.727  39.120   
ATOM     14 2HB  ASN     1      21.197  79.435  38.591   
ATOM     15 1HD2 ASN     1      20.598  79.743  42.107   
ATOM     16 2HD2 ASN     1      20.327  78.716  40.739   
ATOM     17  N   HIS     2      21.001  81.970  37.513
ATOM     18  CA  HIS     2      20.137  83.204  37.764
ATOM     19  C   HIS     2      18.829  83.014  38.486
ATOM     20  O   HIS     2      17.983  82.245  38.036
ATOM     21  CB  HIS     2      19.894  83.854  36.398
ATOM     22  CG  HIS     2      18.986  85.047  36.462
ATOM     23  ND1 HIS     2      19.412  86.300  36.844
ATOM     24  CD2 HIS     2      17.661  85.166  36.187
ATOM     25  CE1 HIS     2      18.384  87.138  36.799
ATOM     26  NE2 HIS     2      17.307  86.472  36.402
ATOM     27  H   HIS     2      20.692  81.286  36.873
ATOM     28  HA  HIS     2      20.649  83.781  38.432   
ATOM     29 1HB  HIS     2      19.506  83.155  35.743   
ATOM     30 2HB  HIS     2      20.798  84.125  35.975   
ATOM     31  HD1 HIS     2      20.291  86.551  37.102   
ATOM     32  HD2 HIS     2      17.040  84.407  35.874   
ATOM     33  HE1 HIS     2      18.417  88.146  37.035   
ATOM     34  N   VAL     3      18.722  83.702  39.532
ATOM     35  CA  VAL     3      17.541  83.636  40.294
ATOM     36  C   VAL     3      16.579  84.684  40.167
ATOM     37  O   VAL     3      16.904  85.849  40.388
ATOM     38  CB  VAL     3      17.981  83.496  41.769
ATOM     39  CG1 VAL     3      16.766  83.527  42.695
ATOM     40  CG2 VAL     3      18.717  82.174  41.980
ATOM     41  H   VAL     3      19.455  84.294  39.828
ATOM     42  HA  VAL     3      17.029  82.879  39.839   
ATOM     43  HB  VAL     3      18.619  84.296  42.004   
ATOM     44 1HG1 VAL     3      16.258  84.424  42.584   
ATOM     45 2HG1 VAL     3      16.124  82.746  42.464   
ATOM     46 3HG1 VAL     3      17.070  83.433  43.682   
ATOM     47 1HG2 VAL     3      18.095  81.380  41.741   
ATOM     48 2HG2 VAL     3      19.558  82.136  41.376   
ATOM     49 3HG2 VAL     3      19.010  82.085  42.970   
ATOM     50  N   ILE     4      15.325  84.444  39.821
ATOM     51  CA  ILE     4      14.390  85.630  39.979
ATOM     52  C   ILE     4      13.773  85.310  41.222
ATOM     53  O   ILE     4      13.145  84.261  41.346
ATOM     54  CB  ILE     4      13.318  85.801  38.881
ATOM     55  CG1 ILE     4      12.333  84.626  38.907
ATOM     56  CG2 ILE     4      13.975  85.855  37.500
ATOM     57  CD1 ILE     4      11.123  84.887  38.016
ATOM     58  H   ILE     4      14.966  83.588  39.485
ATOM     59  HA  ILE     4      14.892  86.519  39.988   
ATOM     60  HB  ILE     4      12.802  86.698  39.059   
ATOM     61 1HG1 ILE     4      12.022  84.450  39.879   
ATOM     62 2HG1 ILE     4      12.812  83.759  38.604   
ATOM     63 1HG2 ILE     4      14.633  86.655  37.451   
ATOM     64 2HG2 ILE     4      14.498  84.978  37.322   
ATOM     65 3HG2 ILE     4      13.251  85.970  36.767   
ATOM     66 1HD1 ILE     4      10.622  85.735  38.339   
ATOM     67 2HD1 ILE     4      11.429  85.029  37.036   
ATOM     68 3HD1 ILE     4      10.475  84.079  38.052   
ATOM     69  N   ASP     5      13.832  86.155  42.360
ATOM     70  CA  ASP     5      12.764  86.184  43.447
ATOM     71  C   ASP     5      11.816  87.458  43.387
ATOM     72  O   ASP     5      10.976  87.642  44.265
ATOM     73  CB  ASP     5      13.450  86.103  44.814
ATOM     74  CG  ASP     5      14.361  87.305  45.051
ATOM     75  OD1 ASP     5      14.730  87.536  46.206
ATOM     76  OD2 ASP     5      14.586  87.946  43.692
ATOM     77  H   ASP     5      14.614  86.752  42.435
ATOM     78  HA  ASP     5      12.190  85.355  43.290   
ATOM     79 1HB  ASP     5      13.999  85.227  44.880   
ATOM     80 2HB  ASP     5      12.736  86.050  45.563   
ATOM     81  N   THR     6      12.054  88.247  42.297
ATOM     82  CA  THR     6      11.447  89.558  42.158
ATOM     83  C   THR     6      10.973  89.944  40.848
ATOM     84  O   THR     6      11.318  89.307  39.855
ATOM     85  CB  THR     6      12.475  90.590  42.662
ATOM     86  OG1 THR     6      13.618  90.559  41.819
ATOM     87  CG2 THR     6      12.913  90.284  44.093
ATOM     88  H   THR     6      12.651  87.914  41.585
ATOM     89  HA  THR     6      10.565  89.477  42.665   
ATOM     90  HB  THR     6      12.082  91.562  42.602   
ATOM     91  HG1 THR     6      13.310  90.383  40.989   
ATOM     92 1HG2 THR     6      12.093  90.306  44.727   
ATOM     93 2HG2 THR     6      13.348  89.344  44.137   
ATOM     94 3HG2 THR     6      13.603  90.989  44.411   
ATOM     95  N   PHE     7      10.149  91.003  40.643
ATOM     96  CA  PHE     7      10.230  91.660  39.416
ATOM     97  C   PHE     7      11.465  92.309  39.008
ATOM     98  O   PHE     7      12.027  91.969  37.969
ATOM     99  CB  PHE     7       9.084  92.676  39.430
ATOM    100  CG  PHE     7       8.989  93.443  38.131
ATOM    101  CD1 PHE     7       8.420  92.853  37.005
ATOM    102  CD2 PHE     7       9.470  94.748  38.051
ATOM    103  CE1 PHE     7       8.332  93.562  35.807
ATOM    104  CE2 PHE     7       9.383  95.457  36.854
ATOM    105  CZ  PHE     7       8.815  94.863  35.734
ATOM    106  H   PHE     7       9.506  91.324  41.320
ATOM    107  HA  PHE     7      10.224  90.873  38.766   
ATOM    108 1HB  PHE     7       9.209  93.335  40.218   
ATOM    109 2HB  PHE     7       8.188  92.192  39.618   
ATOM    110  HD1 PHE     7       8.064  91.892  37.058   
ATOM    111  HD2 PHE     7       9.890  95.189  38.877   
ATOM    112  HE1 PHE     7       7.912  93.126  34.979   
ATOM    113  HE2 PHE     7       9.738  96.418  36.797   
ATOM    114  HZ  PHE     7       8.752  95.385  34.853   
ATOM    115  N   PRO     8      11.884  93.302  39.921
ATOM    116  CA  PRO     8      12.571  94.465  39.348
ATOM    117  C   PRO     8      13.939  93.880  38.828
ATOM    118  O   PRO     8      14.617  94.518  38.026
ATOM    119  CB  PRO     8      12.793  95.473  40.477
ATOM    120  CG  PRO     8      12.921  94.645  41.737
ATOM    121  CD  PRO     8      11.815  93.605  41.680
ATOM    122  HA  PRO     8      12.016  94.920  38.622   
ATOM    123 1HB  PRO     8      11.975  96.099  40.552   
ATOM    124 2HB  PRO     8      13.668  95.995  40.312   
ATOM    125 1HG  PRO     8      12.793  95.248  42.567   
ATOM    126 2HG  PRO     8      13.842  94.176  41.756   
ATOM    127 1HD  PRO     8      10.942  94.055  41.893   
ATOM    128 2HD  PRO     8      12.128  92.779  42.159   
ATOM    129  N   LYS     9      14.316  92.707  39.270
ATOM    130  CA  LYS     9      15.252  91.760  38.732
ATOM    131  C   LYS     9      14.486  90.378  38.461
ATOM    132  O   LYS     9      13.721  89.921  39.307
ATOM    133  CB  LYS     9      16.431  91.533  39.683
ATOM    134  CG  LYS     9      17.446  90.553  39.096
ATOM    135  CD  LYS     9      18.632  90.368  40.044
ATOM    136  CE  LYS     9      19.642  89.383  39.458
ATOM    137  NZ  LYS     9      20.793  89.225  40.387
ATOM    138  H   LYS     9      13.843  92.494  40.110
ATOM    139  HA  LYS     9      15.612  92.216  37.893   
ATOM    140 1HB  LYS     9      16.085  91.178  40.593   
ATOM    141 2HB  LYS     9      16.894  92.436  39.890   
ATOM    142 1HG  LYS     9      17.780  90.900  38.178   
ATOM    143 2HG  LYS     9      16.991  89.639  38.919   
ATOM    144 1HD  LYS     9      18.298  90.025  40.963   
ATOM    145 2HD  LYS     9      19.090  91.281  40.217   
ATOM    146 1HE  LYS     9      19.976  89.726  38.539   
ATOM    147 2HE  LYS     9      19.188  88.465  39.300   
ATOM    148 1HZ  LYS     9      21.255  90.146  40.528   
ATOM    149 2HZ  LYS     9      20.454  88.865  41.302   
ATOM    150 3HZ  LYS     9      21.476  88.554  39.982   
ATOM    151  N   ALA    10      14.661  89.747  37.395
ATOM    152  CA  ALA    10      13.693  89.189  36.416
ATOM    153  C   ALA    10      13.423  90.172  35.414
ATOM    154  O   ALA    10      12.842  89.854  34.378
ATOM    155  CB  ALA    10      12.399  88.765  37.101
ATOM    156  H   ALA    10      15.628  89.633  37.236
ATOM    157  HA  ALA    10      14.119  88.391  35.943   
ATOM    158 1HB  ALA    10      12.597  88.039  37.814   
ATOM    159 2HB  ALA    10      11.960  89.581  37.565   
ATOM    160 3HB  ALA    10      11.738  88.379  36.402   
ATOM    161  N   GLN    11      13.803  91.386  35.613
ATOM    162  CA  GLN    11      13.878  92.438  34.600
ATOM    163  C   GLN    11      14.830  92.189  33.536
ATOM    164  O   GLN    11      14.612  92.611  32.402
ATOM    165  CB  GLN    11      14.205  93.759  35.300
ATOM    166  CG  GLN    11      14.094  94.945  34.341
ATOM    167  CD  GLN    11      12.658  95.129  33.860
ATOM    168  OE1 GLN    11      11.743  95.281  34.656
ATOM    169  NE2 GLN    11      12.438  95.117  32.563
ATOM    170  H   GLN    11      14.064  91.592  36.543
ATOM    171  HA  GLN    11      12.980  92.423  34.116   
ATOM    172 1HB  GLN    11      15.160  93.718  35.699   
ATOM    173 2HB  GLN    11      13.568  93.897  36.105   
ATOM    174 1HG  GLN    11      14.721  94.801  33.529   
ATOM    175 2HG  GLN    11      14.421  95.809  34.811   
ATOM    176 1HE2 GLN    11      11.509  95.234  32.212   
ATOM    177 2HE2 GLN    11      13.200  94.991  31.928   
ATOM    178  N   ALA    12      15.909  91.494  33.864
ATOM    179  CA  ALA    12      16.971  91.051  33.006
ATOM    180  C   ALA    12      16.687  89.956  31.985
ATOM    181  O   ALA    12      17.211  89.998  30.874
ATOM    182  CB  ALA    12      18.104  90.627  33.933
ATOM    183  H   ALA    12      15.944  91.274  34.826
ATOM    184  HA  ALA    12      17.134  91.873  32.423   
ATOM    185 1HB  ALA    12      18.406  91.430  34.514   
ATOM    186 2HB  ALA    12      17.785  89.862  34.556   
ATOM    187 3HB  ALA    12      18.912  90.293  33.376   
ATOM    188  N   ILE    13      15.816  88.943  32.381
ATOM    189  CA  ILE    13      15.264  87.949  31.547
ATOM    190  C   ILE    13      14.051  88.722  30.942
ATOM    191  O   ILE    13      12.945  88.649  31.474
ATOM    192  CB  ILE    13      14.777  86.664  32.255
ATOM    193  CG1 ILE    13      15.958  85.927  32.896
ATOM    194  CG2 ILE    13      14.104  85.727  31.250
ATOM    195  CD1 ILE    13      15.488  84.784  33.790
ATOM    196  H   ILE    13      15.583  88.953  33.340
ATOM    197  HA  ILE    13      16.016  87.633  30.933   
ATOM    198  HB  ILE    13      14.087  86.934  32.999   
ATOM    199 1HG1 ILE    13      16.530  86.592  33.447   
ATOM    200 2HG1 ILE    13      16.586  85.560  32.158   
ATOM    201 1HG2 ILE    13      13.289  86.199  30.816   
ATOM    202 2HG2 ILE    13      14.776  85.464  30.506   
ATOM    203 3HG2 ILE    13      13.779  84.867  31.729   
ATOM    204 1HD1 ILE    13      14.887  85.152  34.550   
ATOM    205 2HD1 ILE    13      14.944  84.099  33.233   
ATOM    206 3HD1 ILE    13      16.305  84.304  34.210   
ATOM    207  N   ARG    14      14.388  89.441  29.795
ATOM    208  CA  ARG    14      13.761  90.711  29.493
ATOM    209  C   ARG    14      13.578  90.586  28.045
ATOM    210  O   ARG    14      14.482  90.914  27.279
ATOM    211  CB  ARG    14      14.598  91.953  29.811
ATOM    212  CG  ARG    14      13.858  93.240  29.447
ATOM    213  CD  ARG    14      14.706  94.466  29.783
ATOM    214  NE  ARG    14      13.892  95.691  29.640
ATOM    215  CZ  ARG    14      14.369  96.891  29.918
ATOM    216  NH1 ARG    14      13.610  97.960  29.777
ATOM    217  NH2 ARG    14      15.609  97.021  30.339
ATOM    218  H   ARG    14      15.065  89.077  29.175
ATOM    219  HA  ARG    14      12.908  90.813  30.044   
ATOM    220 1HB  ARG    14      15.499  91.910  29.301   
ATOM    221 2HB  ARG    14      14.845  91.962  30.817   
ATOM    222 1HG  ARG    14      12.957  93.284  29.958   
ATOM    223 2HG  ARG    14      13.626  93.239  28.437   
ATOM    224 1HD  ARG    14      15.526  94.512  29.150   
ATOM    225 2HD  ARG    14      15.064  94.392  30.753   
ATOM    226  HE  ARG    14      12.989  95.708  29.346   
ATOM    227 1HH1 ARG    14      12.667  97.865  29.458   
ATOM    228 2HH1 ARG    14      13.977  98.866  29.989   
ATOM    229 1HH2 ARG    14      16.187  96.213  30.448   
ATOM    230 2HH2 ARG    14      15.973  97.928  30.550   
ATOM    231  N   LEU    15      12.369  90.097  27.522
ATOM    232  CA  LEU    15      12.180  89.920  26.084
ATOM    233  C   LEU    15      13.313  89.090  25.490
ATOM    234  O   LEU    15      13.734  89.339  24.363
ATOM    235  CB  LEU    15      12.104  91.280  25.384
ATOM    236  CG  LEU    15      10.870  92.091  25.794
ATOM    237  CD1 LEU    15      10.923  93.484  25.170
ATOM    238  CD2 LEU    15       9.596  91.391  25.321
ATOM    239  H   LEU    15      11.630  89.871  28.137
ATOM    240  HA  LEU    15      11.297  89.419  25.982   
ATOM    241 1HB  LEU    15      12.110  91.146  24.358   
ATOM    242 2HB  LEU    15      12.962  91.824  25.582   
ATOM    243  HG  LEU    15      10.861  92.173  26.841   
ATOM    244 1HD1 LEU    15      11.773  93.984  25.490   
ATOM    245 2HD1 LEU    15      10.946  93.409  24.136   
ATOM    246 3HD1 LEU    15      10.087  94.030  25.449   
ATOM    247 1HD2 LEU    15       9.606  91.296  24.289   
ATOM    248 2HD2 LEU    15       9.532  90.447  25.745   
ATOM    249 3HD2 LEU    15       8.764  91.943  25.600   
ATOM    250  N   CYS    16      13.725  88.116  26.348
ATOM    251  CA  CYS    16      14.744  87.220  26.022
ATOM    252  C   CYS    16      14.383  86.060  24.946
ATOM    253  O   CYS    16      13.283  85.514  24.973
ATOM    254  CB  CYS    16      15.222  86.588  27.330
ATOM    255  SG  CYS    16      16.743  85.633  27.105
ATOM    256  H   CYS    16      13.283  88.044  27.228
ATOM    257  HA  CYS    16      15.407  87.879  25.612   
ATOM    258 1HB  CYS    16      14.479  85.979  27.717   
ATOM    259 2HB  CYS    16      15.373  87.325  28.041   
ATOM    260  HG  CYS    16      17.140  86.290  26.124   
ATOM    261  N   ASN    17      15.385  85.830  24.129
ATOM    262  CA  ASN    17      15.375  85.359  22.808
ATOM    263  C   ASN    17      16.001  83.967  22.441
ATOM    264  O   ASN    17      16.483  83.782  21.326
ATOM    265  CB  ASN    17      16.038  86.468  21.986
ATOM    266  CG  ASN    17      15.172  87.723  21.951
ATOM    267  OD1 ASN    17      13.964  87.650  21.773
ATOM    268  ND2 ASN    17      15.770  88.884  22.119
ATOM    269  H   ASN    17      16.248  86.034  24.562
ATOM    270  HA  ASN    17      14.370  85.214  22.706   
ATOM    271 1HB  ASN    17      16.212  86.134  21.021   
ATOM    272 2HB  ASN    17      16.968  86.693  22.385   
ATOM    273 1HD2 ASN    17      15.235  89.729  22.102   
ATOM    274 2HD2 ASN    17      16.759  88.921  22.263   
ATOM    275  N   ILE    18      16.038  82.875  23.344
ATOM    276  CA  ILE    18      17.285  82.074  23.704
ATOM    277  C   ILE    18      18.137  82.633  24.770
ATOM    278  O   ILE    18      18.771  83.668  24.573
ATOM    279  CB  ILE    18      18.109  81.878  22.412
ATOM    280  CG1 ILE    18      17.396  80.904  21.467
ATOM    281  CG2 ILE    18      19.491  81.312  22.743
ATOM    282  CD1 ILE    18      18.067  80.857  20.098
ATOM    283  H   ILE    18      15.174  82.634  23.755
ATOM    284  HA  ILE    18      16.966  81.208  24.140   
ATOM    285  HB  ILE    18      18.217  82.810  21.942   
ATOM    286 1HG1 ILE    18      16.403  81.180  21.362   
ATOM    287 2HG1 ILE    18      17.383  79.956  21.884   
ATOM    288 1HG2 ILE    18      20.001  81.964  23.368   
ATOM    289 2HG2 ILE    18      19.394  80.396  23.219   
ATOM    290 3HG2 ILE    18      20.039  81.183  21.873   
ATOM    291 1HD1 ILE    18      18.051  81.798  19.663   
ATOM    292 2HD1 ILE    18      19.052  80.548  20.196   
ATOM    293 3HD1 ILE    18      17.566  80.192  19.480   
ATOM    294  N   ILE    19      18.106  81.887  25.871
ATOM    295  CA  ILE    19      18.866  82.052  27.073
ATOM    296  C   ILE    19      19.619  80.967  27.633
ATOM    297  O   ILE    19      19.120  79.846  27.711
ATOM    298  CB  ILE    19      17.858  82.592  28.111
ATOM    299  CG1 ILE    19      18.591  83.061  29.374
ATOM    300  CG2 ILE    19      16.862  81.499  28.504
ATOM    301  CD1 ILE    19      17.642  83.745  30.352
ATOM    302  H   ILE    19      17.468  81.137  25.803
ATOM    303  HA  ILE    19      19.663  82.609  26.762   
ATOM    304  HB  ILE    19      17.341  83.399  27.682   
ATOM    305 1HG1 ILE    19      19.356  83.709  29.116   
ATOM    306 2HG1 ILE    19      19.049  82.254  29.835   
ATOM    307 1HG2 ILE    19      16.340  81.178  27.668   
ATOM    308 2HG2 ILE    19      17.365  80.692  28.917   
ATOM    309 3HG2 ILE    19      16.188  81.867  29.201   
ATOM    310 1HD1 ILE    19      17.208  84.573  29.905   
ATOM    311 2HD1 ILE    19      16.894  83.087  30.639   
ATOM    312 3HD1 ILE    19      18.162  84.051  31.195   
ATOM    313  N   ASP    20      20.864  81.149  28.083
ATOM    314  CA  ASP    20      21.806  80.094  28.445
ATOM    315  C   ASP    20      21.801  79.591  29.829
ATOM    316  O   ASP    20      21.578  80.359  30.763
ATOM    317  CB  ASP    20      23.199  80.618  28.081
ATOM    318  CG  ASP    20      23.399  80.663  26.569
ATOM    319  OD1 ASP    20      24.385  81.263  26.130
ATOM    320  OD2 ASP    20      22.238  79.895  25.961
ATOM    321  H   ASP    20      21.140  82.093  28.171
ATOM    322  HA  ASP    20      21.466  79.273  27.943   
ATOM    323 1HB  ASP    20      23.924  80.018  28.514   
ATOM    324 2HB  ASP    20      23.335  81.564  28.482   
ATOM    325  N   GLY    21      22.053  78.257  30.095
ATOM    326  CA  GLY    21      22.435  77.938  31.404
ATOM    327  C   GLY    21      21.127  77.670  32.179
ATOM    328  O   GLY    21      20.354  76.793  31.800
ATOM    329  H   GLY    21      21.981  77.537  29.424
ATOM    330 1HA  GLY    21      22.897  78.734  31.811   
ATOM    331 2HA  GLY    21      22.981  77.093  31.386   
ATOM    332  N   ASN    22      20.905  78.475  33.290
ATOM    333  CA  ASN    22      19.877  77.993  34.090
ATOM    334  C   ASN    22      19.131  79.136  34.911
ATOM    335  O   ASN    22      19.757  80.113  35.315
ATOM    336  CB  ASN    22      20.432  76.933  35.046
ATOM    337  CG  ASN    22      21.407  77.547  36.046
ATOM    338  OD1 ASN    22      22.488  77.987  35.682
ATOM    339  ND2 ASN    22      21.043  77.585  37.311
ATOM    340  H   ASN    22      21.371  79.305  33.551
ATOM    341  HA  ASN    22      19.269  77.583  33.380   
ATOM    342 1HB  ASN    22      20.906  76.186  34.506   
ATOM    343 2HB  ASN    22      19.653  76.473  35.551   
ATOM    344 1HD2 ASN    22      21.656  77.980  37.996   
ATOM    345 2HD2 ASN    22      20.154  77.219  37.587   
ATOM    346  N   LEU    23      17.840  78.861  35.068
ATOM    347  CA  LEU    23      16.832  79.838  35.491
ATOM    348  C   LEU    23      16.235  79.130  36.720
ATOM    349  O   LEU    23      15.759  78.002  36.611
ATOM    350  CB  LEU    23      15.731  80.128  34.467
ATOM    351  CG  LEU    23      14.677  81.111  34.990
ATOM    352  CD1 LEU    23      15.320  82.463  35.289
ATOM    353  CD2 LEU    23      13.577  81.310  33.948
ATOM    354  H   LEU    23      17.564  77.932  34.885
ATOM    355  HA  LEU    23      17.280  80.744  35.633   
ATOM    356 1HB  LEU    23      15.275  79.244  34.184   
ATOM    357 2HB  LEU    23      16.151  80.496  33.596   
ATOM    358  HG  LEU    23      14.262  80.716  35.870   
ATOM    359 1HD1 LEU    23      16.060  82.353  36.006   
ATOM    360 2HD1 LEU    23      15.743  82.853  34.427   
ATOM    361 3HD1 LEU    23      14.605  83.125  35.642   
ATOM    362 1HD2 LEU    23      13.982  81.689  33.072   
ATOM    363 2HD2 LEU    23      13.117  80.405  33.741   
ATOM    364 3HD2 LEU    23      12.867  81.975  34.305   
ATOM    365  N   THR    24      16.269  79.835  37.903
ATOM    366  CA  THR    24      15.493  79.666  39.175
ATOM    367  C   THR    24      14.286  80.449  39.262
ATOM    368  O   THR    24      14.346  81.645  39.539
ATOM    369  CB  THR    24      16.415  80.002  40.363
ATOM    370  OG1 THR    24      17.569  79.175  40.305
ATOM    371  CG2 THR    24      15.711  79.766  41.697
ATOM    372  H   THR    24      16.934  80.562  37.836
ATOM    373  HA  THR    24      15.129  78.712  39.173   
ATOM    374  HB  THR    24      16.750  80.995  40.301   
ATOM    375  HG1 THR    24      18.253  79.718  40.075   
ATOM    376 1HG2 THR    24      14.866  80.363  41.763   
ATOM    377 2HG2 THR    24      15.427  78.772  41.777   
ATOM    378 3HG2 THR    24      16.349  79.998  42.480   
ATOM    379  N   ILE    25      13.099  79.791  39.030
ATOM    380  CA  ILE    25      11.972  80.667  39.043
ATOM    381  C   ILE    25      11.539  80.567  40.509
ATOM    382  O   ILE    25      10.811  79.647  40.875
ATOM    383  CB  ILE    25      10.802  80.273  38.114
ATOM    384  CG1 ILE    25      11.227  80.380  36.645
ATOM    385  CG2 ILE    25       9.606  81.198  38.344
ATOM    386  CD1 ILE    25      10.148  79.846  35.708
ATOM    387  H   ILE    25      12.959  78.828  38.867
ATOM    388  HA  ILE    25      12.287  81.574  38.696   
ATOM    389  HB  ILE    25      10.525  79.283  38.329   
ATOM    390 1HG1 ILE    25      12.110  79.860  36.496   
ATOM    391 2HG1 ILE    25      11.438  81.367  36.411   
ATOM    392 1HG2 ILE    25       9.288  81.129  39.328   
ATOM    393 2HG2 ILE    25       9.874  82.180  38.145   
ATOM    394 3HG2 ILE    25       8.824  80.929  37.718   
ATOM    395 1HD1 ILE    25       9.959  78.849  35.917   
ATOM    396 2HD1 ILE    25       9.273  80.387  35.831   
ATOM    397 3HD1 ILE    25      10.460  79.930  34.723   
ATOM    398  N   GLU    26      11.974  81.494  41.312
ATOM    399  CA  GLU    26      11.773  81.178  42.768
ATOM    400  C   GLU    26      11.195  82.238  43.544
ATOM    401  O   GLU    26      11.664  83.372  43.485
ATOM    402  CB  GLU    26      13.124  80.768  43.360
ATOM    403  CG  GLU    26      13.044  80.608  44.878
ATOM    404  CD  GLU    26      14.409  80.260  45.463
ATOM    405  OE1 GLU    26      14.532  80.257  46.691
ATOM    406  OE2 GLU    26      15.325  79.998  44.675
ATOM    407  H   GLU    26      12.401  82.347  41.058
ATOM    408  HA  GLU    26      11.050  80.461  42.833   
ATOM    409 1HB  GLU    26      13.842  81.474  43.118   
ATOM    410 2HB  GLU    26      13.442  79.881  42.929   
ATOM    411 1HG  GLU    26      12.359  79.868  45.118   
ATOM    412 2HG  GLU    26      12.691  81.483  45.306   
ATOM    413  N   ILE    27      10.140  82.060  44.366
ATOM    414  CA  ILE    27       9.176  83.178  44.623
ATOM    415  C   ILE    27       8.367  82.863  45.906
ATOM    416  O   ILE    27       7.363  82.158  45.844
ATOM    417  CB  ILE    27       8.218  83.394  43.430
ATOM    418  CG1 ILE    27       8.994  83.896  42.207
ATOM    419  CG2 ILE    27       7.149  84.428  43.787
ATOM    420  CD1 ILE    27       8.125  83.897  40.953
ATOM    421  H   ILE    27       9.997  81.189  44.808
ATOM    422  HA  ILE    27       9.734  84.024  44.739   
ATOM    423  HB  ILE    27       7.757  82.479  43.203   
ATOM    424 1HG1 ILE    27       9.830  83.304  42.054   
ATOM    425 2HG1 ILE    27       9.353  84.851  42.386   
ATOM    426 1HG2 ILE    27       6.598  84.101  44.602   
ATOM    427 2HG2 ILE    27       7.596  85.333  44.024   
ATOM    428 3HG2 ILE    27       6.510  84.569  42.983   
ATOM    429 1HD1 ILE    27       7.792  82.936  40.752   
ATOM    430 2HD1 ILE    27       7.305  84.515  41.091   
ATOM    431 3HD1 ILE    27       8.673  84.240  40.142   
ATOM    432  N   ARG    28       8.843  83.423  47.067
ATOM    433  CA  ARG    28       8.069  83.739  48.211
ATOM    434  C   ARG    28       7.776  85.250  48.225
ATOM    435  O   ARG    28       8.641  86.043  48.592
ATOM    436  CB  ARG    28       8.791  83.333  49.498
ATOM    437  CG  ARG    28       8.888  81.813  49.635
ATOM    438  CD  ARG    28       9.578  81.430  50.943
ATOM    439  NE  ARG    28       9.564  79.961  51.105
ATOM    440  CZ  ARG    28      10.369  79.168  50.422
ATOM    441  NH1 ARG    28      10.324  77.862  50.596
ATOM    442  NH2 ARG    28      11.221  79.684  49.562
ATOM    443  H   ARG    28       9.812  83.611  47.073
ATOM    444  HA  ARG    28       7.221  83.183  48.100   
ATOM    445 1HB  ARG    28       8.297  83.729  50.318   
ATOM    446 2HB  ARG    28       9.740  83.748  49.515   
ATOM    447 1HG  ARG    28       9.413  81.420  48.832   
ATOM    448 2HG  ARG    28       7.940  81.395  49.602   
ATOM    449 1HD  ARG    28       9.092  81.877  51.742   
ATOM    450 2HD  ARG    28      10.556  81.775  50.940   
ATOM    451  HE  ARG    28       8.991  79.488  51.697   
ATOM    452 1HH1 ARG    28       9.677  77.467  51.248   
ATOM    453 2HH1 ARG    28      10.936  77.267  50.076   
ATOM    454 1HH2 ARG    28      11.257  80.674  49.427   
ATOM    455 2HH2 ARG    28      11.832  79.086  49.043   
ATOM    456  N   GLY    29       6.537  85.643  47.827
ATOM    457  CA  GLY    29       5.899  86.892  48.163
ATOM    458  C   GLY    29       5.134  86.912  49.480
ATOM    459  O   GLY    29       4.786  85.857  50.007
ATOM    460  H   GLY    29       6.057  84.992  47.261
ATOM    461 1HA  GLY    29       5.274  87.142  47.426   
ATOM    462 2HA  GLY    29       6.591  87.610  48.184   
ATOM    463  N   LYS    30       4.885  88.222  49.984
ATOM    464  CA  LYS    30       4.088  88.379  51.180
ATOM    465  C   LYS    30       2.870  89.270  51.178
ATOM    466  O   LYS    30       1.833  88.897  51.723
ATOM    467  CB  LYS    30       5.076  88.839  52.257
ATOM    468  CG  LYS    30       6.061  87.729  52.627
ATOM    469  CD  LYS    30       7.081  88.230  53.649
ATOM    470  CE  LYS    30       8.054  87.115  54.031
ATOM    471  NZ  LYS    30       9.031  87.616  55.034
ATOM    472  H   LYS    30       5.242  89.024  49.533
ATOM    473  HA  LYS    30       3.652  87.461  51.273   
ATOM    474 1HB  LYS    30       4.559  89.145  53.101   
ATOM    475 2HB  LYS    30       5.594  89.672  51.925   
ATOM    476 1HG  LYS    30       6.550  87.394  51.777   
ATOM    477 2HG  LYS    30       5.547  86.916  53.013   
ATOM    478 1HD  LYS    30       6.591  88.575  54.495   
ATOM    479 2HD  LYS    30       7.604  89.035  53.259   
ATOM    480 1HE  LYS    30       8.555  86.780  53.188   
ATOM    481 2HE  LYS    30       7.531  86.309  54.420   
ATOM    482 1HZ  LYS    30       9.564  88.413  54.631   
ATOM    483 2HZ  LYS    30       8.523  87.934  55.884   
ATOM    484 3HZ  LYS    30       9.689  86.852  55.289   
ATOM    485  N   GLN    31       3.103  90.447  50.518
ATOM    486  CA  GLN    31       2.225  91.291  49.805
ATOM    487  C   GLN    31       1.611  90.712  48.641
ATOM    488  O   GLN    31       0.482  91.060  48.303
ATOM    489  CB  GLN    31       3.000  92.553  49.418
ATOM    490  CG  GLN    31       3.384  93.376  50.648
ATOM    491  CD  GLN    31       4.145  94.636  50.249
ATOM    492  OE1 GLN    31       5.094  94.581  49.480
ATOM    493  NE2 GLN    31       3.746  95.782  50.757
ATOM    494  H   GLN    31       4.057  90.690  50.587
ATOM    495  HA  GLN    31       1.436  91.413  50.441   
ATOM    496 1HB  GLN    31       2.432  93.130  48.772   
ATOM    497 2HB  GLN    31       3.852  92.294  48.889   
ATOM    498 1HG  GLN    31       3.964  92.803  51.288   
ATOM    499 2HG  GLN    31       2.532  93.633  51.179   
ATOM    500 1HE2 GLN    31       4.221  96.628  50.516   
ATOM    501 2HE2 GLN    31       2.968  95.807  51.384   
ATOM    502  N   ASP    32       2.472  89.756  48.030
ATOM    503  CA  ASP    32       2.039  89.368  46.719
ATOM    504  C   ASP    32       0.673  88.506  46.662
ATOM    505  O   ASP    32       0.601  87.425  47.242
ATOM    506  CB  ASP    32       3.180  88.589  46.058
ATOM    507  CG  ASP    32       4.358  89.500  45.729
ATOM    508  OD1 ASP    32       5.413  88.976  45.358
ATOM    509  OD2 ASP    32       3.879  90.922  45.966
ATOM    510  H   ASP    32       3.293  89.356  48.405
ATOM    511  HA  ASP    32       1.888  90.280  46.287   
ATOM    512 1HB  ASP    32       2.838  88.130  45.194   
ATOM    513 2HB  ASP    32       3.491  87.824  46.683   
ATOM    514  N   SER    33      -0.292  89.106  45.931
ATOM    515  CA  SER    33      -0.939  88.435  44.779
ATOM    516  C   SER    33      -1.105  89.445  43.673
ATOM    517  O   SER    33      -1.273  90.632  43.943
ATOM    518  CB  SER    33      -2.301  87.848  45.155
ATOM    519  OG  SER    33      -2.135  86.801  46.101
ATOM    520  H   SER    33      -0.570  90.022  46.174
ATOM    521  HA  SER    33      -0.326  87.674  44.485   
ATOM    522 1HB  SER    33      -2.774  87.485  44.307   
ATOM    523 2HB  SER    33      -2.907  88.589  45.553   
ATOM    524  HG  SER    33      -1.385  86.999  46.562   
ATOM    525  N   GLY    34      -1.072  89.012  42.351
ATOM    526  CA  GLY    34      -0.755  89.833  41.242
ATOM    527  C   GLY    34       0.686  90.097  40.993
ATOM    528  O   GLY    34       1.025  91.028  40.267
ATOM    529  H   GLY    34      -1.291  88.062  42.200
ATOM    530 1HA  GLY    34      -1.224  90.704  41.346   
ATOM    531 2HA  GLY    34      -1.150  89.429  40.424   
ATOM    532  N   MET    35       1.508  89.264  41.600
ATOM    533  CA  MET    35       2.900  88.887  41.173
ATOM    534  C   MET    35       3.063  88.217  39.784
ATOM    535  O   MET    35       4.077  88.416  39.120
ATOM    536  CB  MET    35       3.466  87.974  42.263
ATOM    537  CG  MET    35       4.943  87.667  42.024
ATOM    538  SD  MET    35       5.919  89.181  41.882
ATOM    539  CE  MET    35       7.528  88.443  41.541
ATOM    540  H   MET    35       1.129  88.863  42.418
ATOM    541  HA  MET    35       3.390  89.778  41.078   
ATOM    542 1HB  MET    35       2.925  87.091  42.298   
ATOM    543 2HB  MET    35       3.345  88.418  43.191   
ATOM    544 1HG  MET    35       5.049  87.099  41.164   
ATOM    545 2HG  MET    35       5.310  87.083  42.797   
ATOM    546 1HE  MET    35       7.829  87.821  42.314   
ATOM    547 2HE  MET    35       7.506  87.876  40.674   
ATOM    548 3HE  MET    35       8.258  89.169  41.421   
ATOM    549  N   ALA    36       2.012  87.427  39.387
ATOM    550  CA  ALA    36       1.968  86.773  38.164
ATOM    551  C   ALA    36       2.049  87.770  36.904
ATOM    552  O   ALA    36       2.752  87.485  35.937
ATOM    553  CB  ALA    36       0.693  85.941  38.097
ATOM    554  H   ALA    36       1.256  87.331  40.014
ATOM    555  HA  ALA    36       2.797  86.183  38.239   
ATOM    556 1HB  ALA    36       0.684  85.243  38.864   
ATOM    557 2HB  ALA    36      -0.137  86.555  38.192   
ATOM    558 3HB  ALA    36       0.642  85.444  37.189   
ATOM    559  N   SER    37       1.314  88.937  36.967
ATOM    560  CA  SER    37       1.185  89.847  35.871
ATOM    561  C   SER    37       2.623  90.345  35.553
ATOM    562  O   SER    37       3.026  90.363  34.393
ATOM    563  CB  SER    37       0.281  91.040  36.189
ATOM    564  OG  SER    37       0.868  91.838  37.207
ATOM    565  H   SER    37       0.861  89.141  37.820
ATOM    566  HA  SER    37       0.734  89.316  35.125   
ATOM    567 1HB  SER    37      -0.650  90.704  36.497   
ATOM    568 2HB  SER    37       0.135  91.609  35.335   
ATOM    569  HG  SER    37       1.759  91.713  37.138   
ATOM    570  N   GLU    38       3.390  90.743  36.625
ATOM    571  CA  GLU    38       4.746  91.206  36.554
ATOM    572  C   GLU    38       5.618  90.143  36.033
ATOM    573  O   GLU    38       6.457  90.401  35.172
ATOM    574  CB  GLU    38       5.238  91.664  37.930
ATOM    575  CG  GLU    38       4.471  92.892  38.420
ATOM    576  CD  GLU    38       4.945  93.316  39.806
ATOM    577  OE1 GLU    38       4.501  94.366  40.277
ATOM    578  OE2 GLU    38       5.753  92.583  40.388
ATOM    579  H   GLU    38       2.943  90.691  37.504
ATOM    580  HA  GLU    38       4.740  91.977  35.885   
ATOM    581 1HB  GLU    38       6.251  91.876  37.888   
ATOM    582 2HB  GLU    38       5.139  90.892  38.614   
ATOM    583 1HG  GLU    38       3.456  92.686  38.443   
ATOM    584 2HG  GLU    38       4.595  93.674  37.751   
ATOM    585  N   LEU    39       5.404  88.877  36.578
ATOM    586  CA  LEU    39       6.206  87.742  36.050
ATOM    587  C   LEU    39       5.940  87.514  34.657
ATOM    588  O   LEU    39       6.856  87.205  33.898
ATOM    589  CB  LEU    39       5.909  86.474  36.855
ATOM    590  CG  LEU    39       6.461  86.534  38.284
ATOM    591  CD1 LEU    39       6.017  85.304  39.073
ATOM    592  CD2 LEU    39       7.988  86.575  38.259
ATOM    593  H   LEU    39       4.744  88.711  37.293
ATOM    594  HA  LEU    39       7.192  88.003  36.093   
ATOM    595 1HB  LEU    39       6.297  85.649  36.365   
ATOM    596 2HB  LEU    39       4.888  86.307  36.881   
ATOM    597  HG  LEU    39       6.092  87.402  38.746   
ATOM    598 1HD1 LEU    39       4.982  85.265  39.115   
ATOM    599 2HD1 LEU    39       6.368  84.443  38.615   
ATOM    600 3HD1 LEU    39       6.392  85.348  40.038   
ATOM    601 1HD2 LEU    39       8.358  85.726  37.793   
ATOM    602 2HD2 LEU    39       8.312  87.412  37.740   
ATOM    603 3HD2 LEU    39       8.357  86.616  39.227   
ATOM    604  N   LYS    40       4.711  87.649  34.224
ATOM    605  CA  LYS    40       4.420  87.485  32.832
ATOM    606  C   LYS    40       5.094  88.498  31.835
ATOM    607  O   LYS    40       5.578  88.094  30.780
ATOM    608  CB  LYS    40       2.896  87.535  32.685
ATOM    609  CG  LYS    40       2.463  87.309  31.236
ATOM    610  CD  LYS    40       0.938  87.295  31.123
ATOM    611  CE  LYS    40       0.507  87.083  29.673
ATOM    612  NZ  LYS    40      -0.978  87.076  29.581
ATOM    613  H   LYS    40       3.978  87.866  34.848
ATOM    614  HA  LYS    40       4.836  86.572  32.647   
ATOM    615 1HB  LYS    40       2.541  88.449  33.019   
ATOM    616 2HB  LYS    40       2.460  86.822  33.297   
ATOM    617 1HG  LYS    40       2.850  86.412  30.889   
ATOM    618 2HG  LYS    40       2.854  88.055  30.631   
ATOM    619 1HD  LYS    40       0.550  88.188  31.478   
ATOM    620 2HD  LYS    40       0.548  86.543  31.720   
ATOM    621 1HE  LYS    40       0.886  86.185  29.320   
ATOM    622 2HE  LYS    40       0.893  87.838  29.077   
ATOM    623 1HZ  LYS    40      -1.358  86.306  30.167   
ATOM    624 2HZ  LYS    40      -1.351  87.986  29.920   
ATOM    625 3HZ  LYS    40      -1.264  86.931  28.592   
ATOM    626  N   ASP    41       5.106  89.729  32.196
ATOM    627  CA  ASP    41       5.666  90.818  31.412
ATOM    628  C   ASP    41       7.180  90.466  31.326
ATOM    629  O   ASP    41       7.782  90.588  30.261
ATOM    630  CB  ASP    41       5.484  92.203  32.041
ATOM    631  CG  ASP    41       4.015  92.615  32.061
ATOM    632  OD1 ASP    41       3.685  93.558  32.788
ATOM    633  OD2 ASP    41       3.295  91.681  31.104
ATOM    634  H   ASP    41       4.701  89.925  33.075
ATOM    635  HA  ASP    41       5.153  90.855  30.530   
ATOM    636 1HB  ASP    41       6.038  92.903  31.516   
ATOM    637 2HB  ASP    41       5.862  92.204  33.006   
ATOM    638  N   ILE    42       7.715  90.028  32.498
ATOM    639  CA  ILE    42       9.143  89.540  32.464
ATOM    640  C   ILE    42       9.385  88.439  31.587
ATOM    641  O   ILE    42      10.346  88.460  30.822
ATOM    642  CB  ILE    42       9.573  89.179  33.903
ATOM    643  CG1 ILE    42       9.662  90.443  34.767
ATOM    644  CG2 ILE    42      10.943  88.498  33.894
ATOM    645  CD1 ILE    42       9.798  90.103  36.247
ATOM    646  H   ILE    42       7.220  90.012  33.352
ATOM    647  HA  ILE    42       9.706  90.266  32.020   
ATOM    648  HB  ILE    42       8.859  88.524  34.308   
ATOM    649 1HG1 ILE    42       8.822  91.031  34.617   
ATOM    650 2HG1 ILE    42      10.467  91.020  34.464   
ATOM    651 1HG2 ILE    42      10.903  87.629  33.330   
ATOM    652 2HG2 ILE    42      11.652  89.133  33.484   
ATOM    653 3HG2 ILE    42      11.226  88.258  34.862   
ATOM    654 1HD1 ILE    42       8.977  89.555  36.562   
ATOM    655 2HD1 ILE    42      10.656  89.544  36.405   
ATOM    656 3HD1 ILE    42       9.856  90.973  36.807   
ATOM    657  N   PHE    43       8.465  87.427  31.697
ATOM    658  CA  PHE    43       8.733  86.267  30.876
ATOM    659  C   PHE    43       8.310  86.289  29.417
ATOM    660  O   PHE    43       9.071  85.866  28.549
ATOM    661  CB  PHE    43       8.078  85.081  31.592
ATOM    662  CG  PHE    43       8.975  84.497  32.660
ATOM    663  CD1 PHE    43       9.065  85.100  33.912
ATOM    664  CD2 PHE    43       9.719  83.349  32.398
ATOM    665  CE1 PHE    43       9.892  84.560  34.895
ATOM    666  CE2 PHE    43      10.547  82.808  33.381
ATOM    667  CZ  PHE    43      10.633  83.414  34.628
ATOM    668  H   PHE    43       7.664  87.436  32.272
ATOM    669  HA  PHE    43       9.752  86.270  30.817   
ATOM    670 1HB  PHE    43       7.830  84.349  30.903   
ATOM    671 2HB  PHE    43       7.179  85.378  32.012   
ATOM    672  HD1 PHE    43       8.520  85.946  34.111   
ATOM    673  HD2 PHE    43       9.657  82.900  31.477   
ATOM    674  HE1 PHE    43       9.955  85.007  35.816   
ATOM    675  HE2 PHE    43      11.094  81.962  33.186   
ATOM    676  HZ  PHE    43      11.243  83.016  35.351   
ATOM    677  N   ALA    44       7.072  86.786  29.027
ATOM    678  CA  ALA    44       6.026  86.178  28.080
ATOM    679  C   ALA    44       6.489  85.902  26.740
ATOM    680  O   ALA    44       5.963  85.010  26.078
ATOM    681  CB  ALA    44       4.830  87.121  28.043
ATOM    682  H   ALA    44       6.892  87.661  29.447
ATOM    683  HA  ALA    44       5.795  85.236  28.398   
ATOM    684 1HB  ALA    44       4.431  87.225  28.994   
ATOM    685 2HB  ALA    44       5.124  88.053  27.697   
ATOM    686 3HB  ALA    44       4.100  86.743  27.412   
ATOM    687  N   ASN    45       7.547  86.669  26.228
ATOM    688  CA  ASN    45       8.257  86.233  25.094
ATOM    689  C   ASN    45       8.870  84.859  25.511
ATOM    690  O   ASN    45       8.881  83.922  24.716
ATOM    691  CB  ASN    45       9.366  87.192  24.652
ATOM    692  CG  ASN    45       9.940  86.787  23.298
ATOM    693  OD1 ASN    45       9.206  86.471  22.372
ATOM    694  ND2 ASN    45      11.250  86.789  23.163
ATOM    695  H   ASN    45       7.803  87.519  26.660
ATOM    696  HA  ASN    45       7.569  86.219  24.340   
ATOM    697 1HB  ASN    45      10.120  87.209  25.363   
ATOM    698 2HB  ASN    45       8.996  88.159  24.602   
ATOM    699 1HD2 ASN    45      11.663  86.529  22.290   
ATOM    700 2HD2 ASN    45      11.832  87.051  23.933   
ATOM    701  N   ILE    46       9.421  84.634  26.796
ATOM    702  CA  ILE    46      10.808  84.013  26.840
ATOM    703  C   ILE    46      10.719  82.724  25.999
ATOM    704  O   ILE    46       9.923  81.839  26.309
ATOM    705  CB  ILE    46      11.289  83.683  28.271
ATOM    706  CG1 ILE    46      12.756  83.238  28.252
ATOM    707  CG2 ILE    46      10.445  82.556  28.869
ATOM    708  CD1 ILE    46      13.324  83.118  29.662
ATOM    709  H   ILE    46       8.962  84.851  27.643
ATOM    710  HA  ILE    46      11.480  84.687  26.471   
ATOM    711  HB  ILE    46      11.190  84.545  28.862   
ATOM    712 1HG1 ILE    46      13.320  83.911  27.702   
ATOM    713 2HG1 ILE    46      12.841  82.330  27.760   
ATOM    714 1HG2 ILE    46       9.449  82.842  28.909   
ATOM    715 2HG2 ILE    46      10.527  81.704  28.285   
ATOM    716 3HG2 ILE    46      10.772  82.339  29.828   
ATOM    717 1HD1 ILE    46      13.271  84.034  30.145   
ATOM    718 2HD1 ILE    46      12.782  82.420  30.204   
ATOM    719 3HD1 ILE    46      14.315  82.816  29.621   
ATOM    720  N   HIS    47      11.541  82.708  25.006
ATOM    721  CA  HIS    47      11.604  81.545  24.137
ATOM    722  C   HIS    47      13.064  80.992  24.487
ATOM    723  O   HIS    47      14.020  81.763  24.532
ATOM    724  CB  HIS    47      11.495  81.830  22.637
ATOM    725  CG  HIS    47      10.177  82.430  22.241
ATOM    726  ND1 HIS    47       9.035  81.682  22.048
ATOM    727  CD2 HIS    47       9.828  83.721  22.002
ATOM    728  CE1 HIS    47       8.041  82.493  21.708
ATOM    729  NE2 HIS    47       8.498  83.738  21.673
ATOM    730  H   HIS    47      12.134  83.476  24.827
ATOM    731  HA  HIS    47      10.779  80.972  24.317   
ATOM    732 1HB  HIS    47      11.656  80.959  22.104   
ATOM    733 2HB  HIS    47      12.265  82.454  22.343   
ATOM    734  HD1 HIS    47       8.946  80.740  22.137   
ATOM    735  HD2 HIS    47      10.455  84.535  22.059   
ATOM    736  HE1 HIS    47       7.068  82.202  21.504   
ATOM    737  N   THR    48      13.064  79.656  24.696
ATOM    738  CA  THR    48      14.193  78.675  24.636
ATOM    739  C   THR    48      15.216  78.770  25.797
ATOM    740  O   THR    48      15.801  79.828  26.018
ATOM    741  CB  THR    48      14.919  78.848  23.289
ATOM    742  OG1 THR    48      14.000  78.615  22.231
ATOM    743  CG2 THR    48      16.080  77.865  23.154
ATOM    744  H   THR    48      12.157  79.335  24.916
ATOM    745  HA  THR    48      13.741  77.765  24.728   
ATOM    746  HB  THR    48      15.263  79.834  23.180   
ATOM    747  HG1 THR    48      13.286  79.140  22.401   
ATOM    748 1HG2 THR    48      16.766  78.020  23.915   
ATOM    749 2HG2 THR    48      15.729  76.891  23.211   
ATOM    750 3HG2 THR    48      16.554  77.999  22.242   
ATOM    751  N   ILE    49      15.329  77.650  26.412
ATOM    752  CA  ILE    49      16.265  77.588  27.574
ATOM    753  C   ILE    49      17.322  76.594  27.170
ATOM    754  O   ILE    49      17.004  75.450  26.852
ATOM    755  CB  ILE    49      15.595  77.146  28.893
ATOM    756  CG1 ILE    49      14.591  78.204  29.364
ATOM    757  CG2 ILE    49      16.648  76.954  29.987
ATOM    758  CD1 ILE    49      13.766  77.709  30.547
ATOM    759  H   ILE    49      14.831  76.839  26.149
ATOM    760  HA  ILE    49      16.639  78.523  27.742   
ATOM    761  HB  ILE    49      15.096  76.238  28.722   
ATOM    762 1HG1 ILE    49      13.963  78.465  28.583   
ATOM    763 2HG1 ILE    49      15.092  79.073  29.624   
ATOM    764 1HG2 ILE    49      17.329  76.228  29.700   
ATOM    765 2HG2 ILE    49      17.154  77.843  30.152   
ATOM    766 3HG2 ILE    49      16.192  76.657  30.870   
ATOM    767 1HD1 ILE    49      13.236  76.859  30.279   
ATOM    768 2HD1 ILE    49      14.389  77.480  31.343   
ATOM    769 3HD1 ILE    49      13.097  78.443  30.844   
ATOM    770  N   THR    50      18.574  76.988  27.177
ATOM    771  CA  THR    50      19.594  75.884  27.146
ATOM    772  C   THR    50      20.316  75.544  28.394
ATOM    773  O   THR    50      21.350  76.139  28.689
ATOM    774  CB  THR    50      20.606  76.253  26.045
ATOM    775  OG1 THR    50      21.203  77.503  26.361
ATOM    776  CG2 THR    50      19.928  76.364  24.681
ATOM    777  H   THR    50      18.880  77.926  27.204
ATOM    778  HA  THR    50      19.055  75.028  27.012   
ATOM    779  HB  THR    50      21.383  75.548  26.007   
ATOM    780  HG1 THR    50      21.930  77.312  26.861   
ATOM    781 1HG2 THR    50      19.489  75.459  24.429   
ATOM    782 2HG2 THR    50      19.196  77.097  24.708   
ATOM    783 3HG2 THR    50      20.627  76.613  23.957   
ATOM    784  N   GLY    51      19.672  74.538  29.072
ATOM    785  CA  GLY    51      20.099  73.811  30.240
ATOM    786  C   GLY    51      18.970  73.397  31.221
ATOM    787  O   GLY    51      18.554  72.241  31.229
ATOM    788  H   GLY    51      18.803  74.320  28.659
ATOM    789 1HA  GLY    51      20.768  74.363  30.735   
ATOM    790 2HA  GLY    51      20.587  72.990  29.947   
ATOM    791  N   TYR    52      18.369  74.304  32.130
ATOM    792  CA  TYR    52      17.289  74.032  33.009
ATOM    793  C   TYR    52      16.688  75.068  33.782
ATOM    794  O   TYR    52      17.327  76.081  34.058
ATOM    795  CB  TYR    52      17.809  72.926  33.934
ATOM    796  CG  TYR    52      18.975  73.389  34.783
ATOM    797  CD1 TYR    52      18.759  73.915  36.058
ATOM    798  CD2 TYR    52      20.280  73.295  34.297
ATOM    799  CE1 TYR    52      19.834  74.341  36.838
ATOM    800  CE2 TYR    52      21.358  73.720  35.076
ATOM    801  CZ  TYR    52      21.131  74.243  36.345
ATOM    802  OH  TYR    52      22.190  74.662  37.112
ATOM    803  H   TYR    52      18.767  75.207  32.120
ATOM    804  HA  TYR    52      16.509  73.874  32.370   
ATOM    805 1HB  TYR    52      18.089  72.102  33.373   
ATOM    806 2HB  TYR    52      17.043  72.590  34.544   
ATOM    807  HD1 TYR    52      17.804  73.989  36.424   
ATOM    808  HD2 TYR    52      20.448  72.911  33.361   
ATOM    809  HE1 TYR    52      19.671  74.727  37.775   
ATOM    810  HE2 TYR    52      22.316  73.648  34.716   
ATOM    811  HH  TYR    52      22.575  73.933  37.479   
ATOM    812  N   LEU    53      15.362  74.806  34.172
ATOM    813  CA  LEU    53      14.514  75.760  34.729
ATOM    814  C   LEU    53      14.101  75.049  36.072
ATOM    815  O   LEU    53      13.595  73.930  36.046
ATOM    816  CB  LEU    53      13.267  76.089  33.904
ATOM    817  CG  LEU    53      12.507  77.309  34.436
ATOM    818  CD1 LEU    53      11.505  77.801  33.394
ATOM    819  CD2 LEU    53      11.749  76.945  35.712
ATOM    820  H   LEU    53      15.030  73.886  34.037
ATOM    821  HA  LEU    53      15.044  76.632  34.754   
ATOM    822 1HB  LEU    53      12.637  75.268  33.879   
ATOM    823 2HB  LEU    53      13.532  76.246  32.916   
ATOM    824  HG  LEU    53      13.202  78.068  34.643   
ATOM    825 1HD1 LEU    53      12.001  78.069  32.524   
ATOM    826 2HD1 LEU    53      10.824  77.051  33.176   
ATOM    827 3HD1 LEU    53      10.993  78.626  33.757   
ATOM    828 1HD2 LEU    53      11.069  76.187  35.517   
ATOM    829 2HD2 LEU    53      12.413  76.622  36.439   
ATOM    830 3HD2 LEU    53      11.237  77.773  36.068   
ATOM    831  N   LEU    54      14.361  75.810  37.218
ATOM    832  CA  LEU    54      14.130  75.339  38.528
ATOM    833  C   LEU    54      12.759  75.895  39.015
ATOM    834  O   LEU    54      12.604  77.104  39.170
ATOM    835  CB  LEU    54      15.242  75.773  39.488
ATOM    836  CG  LEU    54      15.356  74.863  40.716
ATOM    837  CD1 LEU    54      15.721  73.444  40.288
ATOM    838  CD2 LEU    54      16.438  75.384  41.661
ATOM    839  H   LEU    54      14.720  76.721  37.089
ATOM    840  HA  LEU    54      14.149  74.323  38.433   
ATOM    841 1HB  LEU    54      15.082  76.750  39.790   
ATOM    842 2HB  LEU    54      16.147  75.799  38.987   
ATOM    843  HG  LEU    54      14.430  74.855  41.210   
ATOM    844 1HD1 LEU    54      14.991  73.065  39.657   
ATOM    845 2HD1 LEU    54      16.629  73.447  39.788   
ATOM    846 3HD1 LEU    54      15.797  72.831  41.121   
ATOM    847 1HD2 LEU    54      17.353  75.406  41.175   
ATOM    848 2HD2 LEU    54      16.202  76.343  41.976   
ATOM    849 3HD2 LEU    54      16.512  74.766  42.490   
ATOM    850  N   VAL    55      11.811  75.059  39.252
ATOM    851  CA  VAL    55      10.436  75.396  39.655
ATOM    852  C   VAL    55      10.214  75.472  41.229
ATOM    853  O   VAL    55       9.731  74.515  41.830
ATOM    854  CB  VAL    55       9.464  74.369  39.032
ATOM    855  CG1 VAL    55       8.035  74.628  39.507
ATOM    856  CG2 VAL    55       9.492  74.468  37.507
ATOM    857  H   VAL    55      12.064  74.110  39.147
ATOM    858  HA  VAL    55      10.305  76.327  39.259   
ATOM    859  HB  VAL    55       9.762  73.407  39.329   
ATOM    860 1HG1 VAL    55       7.985  74.549  40.539   
ATOM    861 2HG1 VAL    55       7.736  75.580  39.228   
ATOM    862 3HG1 VAL    55       7.390  73.935  39.085   
ATOM    863 1HG2 VAL    55       9.208  75.419  37.208   
ATOM    864 2HG2 VAL    55      10.449  74.277  37.157   
ATOM    865 3HG2 VAL    55       8.838  73.777  37.095   
ATOM    866  N   ARG    56      10.570  76.635  41.895
ATOM    867  CA  ARG    56      11.335  76.359  43.189
ATOM    868  C   ARG    56      10.879  77.268  44.421
ATOM    869  O   ARG    56      10.939  78.492  44.338
ATOM    870  CB  ARG    56      12.831  76.546  42.925
ATOM    871  CG  ARG    56      13.666  76.249  44.171
ATOM    872  CD  ARG    56      15.084  76.798  44.016
ATOM    873  NE  ARG    56      15.823  76.639  45.286
ATOM    874  CZ  ARG    56      17.053  77.092  45.448
ATOM    875  NH1 ARG    56      17.677  76.930  46.598
ATOM    876  NH2 ARG    56      17.658  77.711  44.457
ATOM    877  H   ARG    56      10.387  77.569  41.634
ATOM    878  HA  ARG    56      11.140  75.384  43.421   
ATOM    879 1HB  ARG    56      13.013  77.514  42.603   
ATOM    880 2HB  ARG    56      13.130  75.931  42.147   
ATOM    881 1HG  ARG    56      13.701  75.226  44.336   
ATOM    882 2HG  ARG    56      13.215  76.668  45.005   
ATOM    883 1HD  ARG    56      15.047  77.800  43.753   
ATOM    884 2HD  ARG    56      15.576  76.293  43.256   
ATOM    885  HE  ARG    56      15.479  76.211  46.061   
ATOM    886 1HH1 ARG    56      17.219  76.462  47.354   
ATOM    887 2HH1 ARG    56      18.608  77.275  46.714   
ATOM    888 1HH2 ARG    56      17.187  77.837  43.584   
ATOM    889 2HH2 ARG    56      18.589  78.055  44.577   
ATOM    890  N   GLN    57      10.452  76.662  45.506
ATOM    891  CA  GLN    57      10.307  77.523  46.720
ATOM    892  C   GLN    57       9.424  78.664  46.369
ATOM    893  O   GLN    57       9.875  79.807  46.340
ATOM    894  CB  GLN    57      11.658  78.040  47.222
ATOM    895  CG  GLN    57      12.548  76.899  47.716
ATOM    896  CD  GLN    57      13.896  77.424  48.199
ATOM    897  OE1 GLN    57      14.907  76.745  48.101
ATOM    898  NE2 GLN    57      13.933  78.631  48.724
ATOM    899  H   GLN    57      10.231  75.702  45.566
ATOM    900  HA  GLN    57       9.879  76.967  47.461   
ATOM    901 1HB  GLN    57      11.511  78.726  47.984   
ATOM    902 2HB  GLN    57      12.139  78.558  46.465   
ATOM    903 1HG  GLN    57      12.691  76.210  46.955   
ATOM    904 2HG  GLN    57      12.073  76.390  48.484   
ATOM    905 1HE2 GLN    57      14.800  79.007  49.051   
ATOM    906 2HE2 GLN    57      13.094  79.171  48.795   
ATOM    907  N   SER    58       8.208  78.521  46.098
ATOM    908  CA  SER    58       7.386  79.258  45.190
ATOM    909  C   SER    58       5.857  79.037  45.288
ATOM    910  O   SER    58       5.332  78.091  44.704
ATOM    911  CB  SER    58       7.870  78.929  43.776
ATOM    912  OG  SER    58       7.716  77.541  43.520
ATOM    913  H   SER    58       7.810  77.781  46.616
ATOM    914  HA  SER    58       7.552  80.218  45.494   
ATOM    915 1HB  SER    58       8.866  79.198  43.673   
ATOM    916 2HB  SER    58       7.329  79.477  43.082   
ATOM    917  HG  SER    58       6.847  77.422  43.310   
ATOM    918  N   SER    59       5.274  79.924  46.005
ATOM    919  CA  SER    59       3.932  79.916  46.508
ATOM    920  C   SER    59       2.994  80.655  45.518
ATOM    921  O   SER    59       2.027  80.072  45.032
ATOM    922  CB  SER    59       3.857  80.577  47.886
ATOM    923  OG  SER    59       4.602  79.821  48.829
ATOM    924  H   SER    59       5.861  80.691  46.209
ATOM    925  HA  SER    59       3.701  78.925  46.589   
ATOM    926 1HB  SER    59       2.869  80.645  48.191   
ATOM    927 2HB  SER    59       4.231  81.543  47.834   
ATOM    928  HG  SER    59       5.428  79.731  48.478   
ATOM    929  N   PRO    60       3.323  81.928  45.246
ATOM    930  CA  PRO    60       2.296  82.948  44.919
ATOM    931  C   PRO    60       1.769  82.699  43.569
ATOM    932  O   PRO    60       0.640  83.078  43.269
ATOM    933  CB  PRO    60       3.033  84.286  44.988
ATOM    934  CG  PRO    60       4.118  84.096  46.026
ATOM    935  CD  PRO    60       4.736  82.735  45.754
ATOM    936  HA  PRO    60       1.489  82.903  45.542   
ATOM    937 1HB  PRO    60       2.383  85.027  45.294   
ATOM    938 2HB  PRO    60       3.459  84.498  44.072   
ATOM    939 1HG  PRO    60       3.703  84.110  46.973   
ATOM    940 2HG  PRO    60       4.835  84.834  45.923   
ATOM    941 1HD  PRO    60       5.040  82.336  46.630   
ATOM    942 2HD  PRO    60       5.364  82.815  44.968   
ATOM    943  N   PHE    61       2.594  82.061  42.782
ATOM    944  CA  PHE    61       2.560  82.077  41.373
ATOM    945  C   PHE    61       2.323  80.751  40.716
ATOM    946  O   PHE    61       3.117  79.828  40.885
ATOM    947  CB  PHE    61       3.880  82.678  40.879
ATOM    948  CG  PHE    61       3.971  82.684  39.370
ATOM    949  CD1 PHE    61       3.336  83.679  38.631
ATOM    950  CD2 PHE    61       4.693  81.694  38.708
ATOM    951  CE1 PHE    61       3.421  83.684  37.239
ATOM    952  CE2 PHE    61       4.779  81.699  37.316
ATOM    953  CZ  PHE    61       4.143  82.693  36.584
ATOM    954  H   PHE    61       3.287  81.530  43.242
ATOM    955  HA  PHE    61       1.725  82.631  41.180   
ATOM    956 1HB  PHE    61       4.677  82.149  41.276   
ATOM    957 2HB  PHE    61       3.983  83.643  41.241   
ATOM    958  HD1 PHE    61       2.804  84.411  39.114   
ATOM    959  HD2 PHE    61       5.163  80.959  39.247   
ATOM    960  HE1 PHE    61       2.952  84.417  36.696   
ATOM    961  HE2 PHE    61       5.312  80.970  36.829   
ATOM    962  HZ  PHE    61       4.206  82.695  35.560   
ATOM    963  N   ILE    62       1.282  80.610  39.974
ATOM    964  CA  ILE    62       0.271  79.617  39.998
ATOM    965  C   ILE    62       0.361  78.567  38.868
ATOM    966  O   ILE    62       0.306  77.369  39.134
ATOM    967  CB  ILE    62      -1.106  80.317  39.966
ATOM    968  CG1 ILE    62      -1.333  81.110  41.258
ATOM    969  CG2 ILE    62      -2.225  79.282  39.827
ATOM    970  CD1 ILE    62      -2.582  81.980  41.171
ATOM    971  H   ILE    62       1.233  81.332  39.303
ATOM    972  HA  ILE    62       0.476  79.140  40.877   
ATOM    973  HB  ILE    62      -1.127  80.970  39.144   
ATOM    974 1HG1 ILE    62      -0.506  81.701  41.457   
ATOM    975 2HG1 ILE    62      -1.413  80.459  42.060   
ATOM    976 1HG2 ILE    62      -2.103  78.744  38.949   
ATOM    977 2HG2 ILE    62      -2.203  78.626  40.629   
ATOM    978 3HG2 ILE    62      -3.146  79.757  39.806   
ATOM    979 1HD1 ILE    62      -2.490  82.656  40.390   
ATOM    980 2HD1 ILE    62      -3.416  81.387  41.006   
ATOM    981 3HD1 ILE    62      -2.711  82.504  42.056   
ATOM    982  N   SER    63       0.502  78.992  37.641
ATOM    983  CA  SER    63       0.632  77.928  36.649
ATOM    984  C   SER    63       1.937  78.102  36.018
ATOM    985  O   SER    63       2.057  78.842  35.045
ATOM    986  CB  SER    63      -0.469  77.973  35.588
ATOM    987  OG  SER    63      -0.256  76.953  34.623
ATOM    988  H   SER    63       0.528  79.934  37.345
ATOM    989  HA  SER    63       0.580  77.033  37.137   
ATOM    990 1HB  SER    63      -0.474  78.900  35.125   
ATOM    991 2HB  SER    63      -1.395  77.846  36.036   
ATOM    992  HG  SER    63      -0.808  76.276  34.851   
ATOM    993  N   LEU    64       2.973  77.403  36.565
ATOM    994  CA  LEU    64       4.317  78.075  36.759
ATOM    995  C   LEU    64       4.665  78.686  35.318
ATOM    996  O   LEU    64       5.483  79.597  35.216
ATOM    997  CB  LEU    64       5.426  77.116  37.203
ATOM    998  CG  LEU    64       6.784  77.809  37.357
ATOM    999  CD1 LEU    64       6.724  78.842  38.480
ATOM   1000  CD2 LEU    64       7.866  76.783  37.692
ATOM   1001  H   LEU    64       2.861  76.461  36.836
ATOM   1002  HA  LEU    64       4.244  78.737  37.532   
ATOM   1003 1HB  LEU    64       5.506  76.336  36.527   
ATOM   1004 2HB  LEU    64       5.161  76.664  38.095   
ATOM   1005  HG  LEU    64       7.017  78.286  36.451   
ATOM   1006 1HD1 LEU    64       6.005  79.558  38.265   
ATOM   1007 2HD1 LEU    64       6.481  78.379  39.375   
ATOM   1008 3HD1 LEU    64       7.644  79.309  38.582   
ATOM   1009 1HD2 LEU    64       7.634  76.300  38.580   
ATOM   1010 2HD2 LEU    64       7.934  76.079  36.934   
ATOM   1011 3HD2 LEU    64       8.783  77.256  37.795   
ATOM   1012  N   ASN    65       4.027  78.152  34.369
ATOM   1013  CA  ASN    65       4.100  78.709  33.084
ATOM   1014  C   ASN    65       3.223  79.984  32.763
ATOM   1015  O   ASN    65       2.060  79.854  32.388
ATOM   1016  CB  ASN    65       3.768  77.581  32.103
ATOM   1017  CG  ASN    65       2.305  77.164  32.214
ATOM   1018  OD1 ASN    65       1.958  76.283  32.988
ATOM   1019  ND2 ASN    65       1.432  77.786  31.449
ATOM   1020  H   ASN    65       3.474  77.348  34.516
ATOM   1021  HA  ASN    65       5.072  79.020  33.097   
ATOM   1022 1HB  ASN    65       4.381  76.765  32.285   
ATOM   1023 2HB  ASN    65       3.974  77.885  31.134   
ATOM   1024 1HD2 ASN    65       0.464  77.541  31.494   
ATOM   1025 2HD2 ASN    65       1.738  78.504  30.823   
ATOM   1026  N   MET    66       3.789  81.094  32.912
ATOM   1027  CA  MET    66       3.798  82.253  32.081
ATOM   1028  C   MET    66       4.990  81.984  31.043
ATOM   1029  O   MET    66       5.542  82.927  30.481
ATOM   1030  CB  MET    66       4.052  83.557  32.842
ATOM   1031  CG  MET    66       2.877  83.910  33.752
ATOM   1032  SD  MET    66       1.373  84.223  32.802
ATOM   1033  CE  MET    66       0.251  84.577  34.167
ATOM   1034  H   MET    66       4.296  81.104  33.758
ATOM   1035  HA  MET    66       2.849  82.335  31.715   
ATOM   1036 1HB  MET    66       4.221  84.328  32.171   
ATOM   1037 2HB  MET    66       4.919  83.473  33.404   
ATOM   1038 1HG  MET    66       3.112  84.742  34.322   
ATOM   1039 2HG  MET    66       2.713  83.142  34.427   
ATOM   1040 1HE  MET    66       0.178  83.770  34.813   
ATOM   1041 2HE  MET    66       0.575  85.392  34.719   
ATOM   1042 3HE  MET    66      -0.704  84.791  33.824   
ATOM   1043  N   PHE    67       5.249  80.623  30.907
ATOM   1044  CA  PHE    67       6.434  80.201  30.071
ATOM   1045  C   PHE    67       6.208  80.726  28.699
ATOM   1046  O   PHE    67       7.165  81.001  27.979
ATOM   1047  CB  PHE    67       6.606  78.679  30.028
ATOM   1048  CG  PHE    67       7.293  78.148  31.266
ATOM   1049  CD1 PHE    67       7.294  78.892  32.444
ATOM   1050  CD2 PHE    67       7.931  76.910  31.237
ATOM   1051  CE1 PHE    67       7.928  78.402  33.584
ATOM   1052  CE2 PHE    67       8.565  76.420  32.377
ATOM   1053  CZ  PHE    67       8.563  77.166  33.549
ATOM   1054  H   PHE    67       4.687  79.931  31.332
ATOM   1055  HA  PHE    67       7.286  80.597  30.469   
ATOM   1056 1HB  PHE    67       7.145  78.411  29.185   
ATOM   1057 2HB  PHE    67       5.682  78.225  29.917   
ATOM   1058  HD1 PHE    67       6.826  79.805  32.472   
ATOM   1059  HD2 PHE    67       7.934  76.357  30.373   
ATOM   1060  HE1 PHE    67       7.927  78.952  34.450   
ATOM   1061  HE2 PHE    67       9.034  75.508  32.353   
ATOM   1062  HZ  PHE    67       9.030  76.804  34.388   
ATOM   1063  N   ARG    68       4.920  80.889  28.291
ATOM   1064  CA  ARG    68       4.373  81.502  27.092
ATOM   1065  C   ARG    68       4.924  81.054  25.797
ATOM   1066  O   ARG    68       5.383  81.874  25.005
ATOM   1067  CB  ARG    68       4.551  83.016  27.242
ATOM   1068  CG  ARG    68       3.552  83.604  28.239
ATOM   1069  CD  ARG    68       2.123  83.468  27.717
ATOM   1070  NE  ARG    68       1.953  84.294  26.504
ATOM   1071  CZ  ARG    68       0.800  84.382  25.865
ATOM   1072  NH1 ARG    68       0.691  85.130  24.785
ATOM   1073  NH2 ARG    68      -0.246  83.718  26.309
ATOM   1074  H   ARG    68       4.304  80.511  28.963
ATOM   1075  HA  ARG    68       3.412  81.161  27.051   
ATOM   1076 1HB  ARG    68       4.440  83.476  26.320   
ATOM   1077 2HB  ARG    68       5.518  83.227  27.547   
ATOM   1078 1HG  ARG    68       3.771  84.603  28.409   
ATOM   1079 2HG  ARG    68       3.641  83.122  29.152   
ATOM   1080 1HD  ARG    68       1.451  83.770  28.446   
ATOM   1081 2HD  ARG    68       1.921  82.475  27.498   
ATOM   1082  HE  ARG    68       2.641  84.811  26.102   
ATOM   1083 1HH1 ARG    68       1.484  85.635  24.445   
ATOM   1084 2HH1 ARG    68      -0.185  85.192  24.306   
ATOM   1085 1HH2 ARG    68      -0.166  83.149  27.128   
ATOM   1086 2HH2 ARG    68      -1.120  83.782  25.828   
ATOM   1087  N   ASN    69       4.839  79.663  25.623
ATOM   1088  CA  ASN    69       5.617  79.086  24.477
ATOM   1089  C   ASN    69       7.053  79.549  24.644
ATOM   1090  O   ASN    69       7.657  80.041  23.694
ATOM   1091  CB  ASN    69       5.077  79.523  23.112
ATOM   1092  CG  ASN    69       3.657  79.015  22.891
ATOM   1093  OD1 ASN    69       3.188  78.130  23.592
ATOM   1094  ND2 ASN    69       2.956  79.561  21.919
ATOM   1095  H   ASN    69       4.307  79.060  26.197
ATOM   1096  HA  ASN    69       5.536  78.069  24.513   
ATOM   1097 1HB  ASN    69       5.697  79.172  22.360   
ATOM   1098 2HB  ASN    69       5.096  80.557  23.041   
ATOM   1099 1HD2 ASN    69       2.021  79.253  21.743   
ATOM   1100 2HD2 ASN    69       3.359  80.284  21.357   
ATOM   1101  N   LEU    70       7.569  79.362  25.893
ATOM   1102  CA  LEU    70       8.901  79.054  26.108
ATOM   1103  C   LEU    70       9.136  77.694  25.254
ATOM   1104  O   LEU    70       8.505  76.676  25.531
ATOM   1105  CB  LEU    70       9.251  78.816  27.579
ATOM   1106  CG  LEU    70      10.760  78.700  27.820
ATOM   1107  CD1 LEU    70      11.051  78.626  29.318
ATOM   1108  CD2 LEU    70      11.306  77.439  27.152
ATOM   1109  H   LEU    70       6.963  79.447  26.668
ATOM   1110  HA  LEU    70       9.395  79.907  25.842   
ATOM   1111 1HB  LEU    70       8.776  77.962  27.918   
ATOM   1112 2HB  LEU    70       8.862  79.579  28.159   
ATOM   1113  HG  LEU    70      11.227  79.547  27.411   
ATOM   1114 1HD1 LEU    70      10.702  79.480  29.790   
ATOM   1115 2HD1 LEU    70      10.582  77.799  29.730   
ATOM   1116 3HD1 LEU    70      12.072  78.548  29.477   
ATOM   1117 1HD2 LEU    70      10.839  76.600  27.543   
ATOM   1118 2HD2 LEU    70      11.132  77.475  26.131   
ATOM   1119 3HD2 LEU    70      12.327  77.364  27.317   
ATOM   1120  N   ARG    71      10.059  77.760  24.245
ATOM   1121  CA  ARG    71       9.890  76.662  23.205
ATOM   1122  C   ARG    71      10.378  75.301  23.762
ATOM   1123  O   ARG    71       9.626  74.329  23.758
ATOM   1124  CB  ARG    71      10.658  77.012  21.928
ATOM   1125  CG  ARG    71      10.537  75.908  20.877
ATOM   1126  CD  ARG    71      11.456  76.189  19.689
ATOM   1127  NE  ARG    71      12.856  76.286  20.151
ATOM   1128  CZ  ARG    71      13.841  76.647  19.349
ATOM   1129  NH1 ARG    71      15.077  76.721  19.801
ATOM   1130  NH2 ARG    71      13.587  76.935  18.090
ATOM   1131  H   ARG    71      10.786  78.418  24.138
ATOM   1132  HA  ARG    71       8.896  76.601  22.982   
ATOM   1133 1HB  ARG    71      11.656  77.176  22.152   
ATOM   1134 2HB  ARG    71      10.306  77.906  21.540   
ATOM   1135 1HG  ARG    71       9.555  75.836  20.553   
ATOM   1136 2HG  ARG    71      10.777  74.992  21.299   
ATOM   1137 1HD  ARG    71      11.175  77.074  19.228   
ATOM   1138 2HD  ARG    71      11.368  75.430  18.988   
ATOM   1139  HE  ARG    71      13.147  76.101  21.036   
ATOM   1140 1HH1 ARG    71      15.274  76.503  20.757   
ATOM   1141 2HH1 ARG    71      15.818  76.995  19.188   
ATOM   1142 1HH2 ARG    71      12.651  76.880  17.744   
ATOM   1143 2HH2 ARG    71      14.331  77.209  17.480   
ATOM   1144  N   ARG    72      11.602  75.205  24.242
ATOM   1145  CA  ARG    72      12.271  73.982  24.812
ATOM   1146  C   ARG    72      13.225  74.354  25.931
ATOM   1147  O   ARG    72      13.611  75.514  26.052
ATOM   1148  CB  ARG    72      13.021  73.226  23.712
ATOM   1149  CG  ARG    72      14.190  74.045  23.163
ATOM   1150  CD  ARG    72      14.918  73.276  22.061
ATOM   1151  NE  ARG    72      16.077  74.061  21.586
ATOM   1152  CZ  ARG    72      16.897  73.613  20.652
ATOM   1153  NH1 ARG    72      17.920  74.345  20.256
ATOM   1154  NH2 ARG    72      16.693  72.429  20.115
ATOM   1155  H   ARG    72      12.101  76.056  24.207
ATOM   1156  HA  ARG    72      11.538  73.388  25.202   
ATOM   1157 1HB  ARG    72      12.369  72.986  22.944   
ATOM   1158 2HB  ARG    72      13.368  72.322  24.081   
ATOM   1159 1HG  ARG    72      14.850  74.273  23.929   
ATOM   1160 2HG  ARG    72      13.843  74.948  22.792   
ATOM   1161 1HD  ARG    72      14.270  73.092  21.273   
ATOM   1162 2HD  ARG    72      15.238  72.359  22.424   
ATOM   1163  HE  ARG    72      16.314  74.923  21.907   
ATOM   1164 1HH1 ARG    72      18.078  75.245  20.663   
ATOM   1165 2HH1 ARG    72      18.537  74.001  19.549   
ATOM   1166 1HH2 ARG    72      15.919  71.871  20.414   
ATOM   1167 2HH2 ARG    72      17.312  72.087  19.408   
ATOM   1168  N   ILE    73      13.625  73.391  26.758
ATOM   1169  CA  ILE    73      14.761  73.337  27.699
ATOM   1170  C   ILE    73      15.774  72.318  26.985
ATOM   1171  O   ILE    73      15.510  71.119  26.938
ATOM   1172  CB  ILE    73      14.408  72.832  29.116
ATOM   1173  CG1 ILE    73      13.445  73.804  29.806
ATOM   1174  CG2 ILE    73      15.673  72.712  29.968
ATOM   1175  CD1 ILE    73      12.896  73.225  31.105
ATOM   1176  H   ILE    73      13.025  72.611  26.681
ATOM   1177  HA  ILE    73      15.072  74.297  27.854   
ATOM   1178  HB  ILE    73      13.953  71.890  29.029   
ATOM   1179 1HG1 ILE    73      12.663  74.037  29.167   
ATOM   1180 2HG1 ILE    73      13.928  74.700  29.997   
ATOM   1181 1HG2 ILE    73      16.333  72.043  29.530   
ATOM   1182 2HG2 ILE    73      16.135  73.636  30.049   
ATOM   1183 3HG2 ILE    73      15.430  72.373  30.917   
ATOM   1184 1HD1 ILE    73      12.382  72.346  30.912   
ATOM   1185 2HD1 ILE    73      13.674  73.023  31.760   
ATOM   1186 3HD1 ILE    73      12.249  73.902  31.549   
ATOM   1187  N   GLU    74      16.884  72.746  26.455
ATOM   1188  CA  GLU    74      17.684  71.903  25.633
ATOM   1189  C   GLU    74      18.090  70.689  26.467
ATOM   1190  O   GLU    74      18.060  69.564  25.973
ATOM   1191  CB  GLU    74      18.931  72.622  25.111
ATOM   1192  CG  GLU    74      19.760  71.716  24.200
ATOM   1193  CD  GLU    74      19.202  71.710  22.781
ATOM   1194  OE1 GLU    74      18.270  72.475  22.519
ATOM   1195  OE2 GLU    74      19.715  70.937  21.963
ATOM   1196  H   GLU    74      17.178  73.672  26.629
ATOM   1197  HA  GLU    74      17.088  71.660  24.841   
ATOM   1198 1HB  GLU    74      19.510  72.944  25.907   
ATOM   1199 2HB  GLU    74      18.654  73.478  24.597   
ATOM   1200 1HG  GLU    74      19.770  70.751  24.578   
ATOM   1201 2HG  GLU    74      20.746  72.035  24.189   
ATOM   1202  N   ALA    75      18.462  71.043  27.785
ATOM   1203  CA  ALA    75      19.132  70.211  28.888
ATOM   1204  C   ALA    75      20.514  69.563  28.641
ATOM   1205  O   ALA    75      20.794  68.489  29.168
ATOM   1206  CB  ALA    75      18.108  69.145  29.257
ATOM   1207  H   ALA    75      18.228  71.985  27.966
ATOM   1208  HA  ALA    75      19.367  70.875  29.627   
ATOM   1209 1HB  ALA    75      17.237  69.593  29.597   
ATOM   1210 2HB  ALA    75      17.886  68.564  28.427   
ATOM   1211 3HB  ALA    75      18.486  68.534  30.004   
ATOM   1212  N   LYS    76      21.389  70.234  27.833
ATOM   1213  CA  LYS    76      22.807  70.109  27.834
ATOM   1214  C   LYS    76      23.520  70.376  29.090
ATOM   1215  O   LYS    76      24.494  69.694  29.402
ATOM   1216  CB  LYS    76      23.326  71.031  26.726
ATOM   1217  CG  LYS    76      22.878  70.556  25.344
ATOM   1218  CD  LYS    76      23.396  71.496  24.255
ATOM   1219  CE  LYS    76      22.979  71.000  22.871
ATOM   1220  NZ  LYS    76      23.480  71.932  21.826
ATOM   1221  H   LYS    76      20.960  70.860  27.201
ATOM   1222  HA  LYS    76      22.949  69.105  27.722   
ATOM   1223 1HB  LYS    76      24.360  71.077  26.763   
ATOM   1224 2HB  LYS    76      22.994  71.998  26.890   
ATOM   1225 1HG  LYS    76      21.843  70.510  25.306   
ATOM   1226 2HG  LYS    76      23.224  69.594  25.173   
ATOM   1227 1HD  LYS    76      24.429  71.562  24.309   
ATOM   1228 2HD  LYS    76      23.029  72.452  24.412   
ATOM   1229 1HE  LYS    76      21.946  70.933  22.817   
ATOM   1230 2HE  LYS    76      23.360  70.050  22.708   
ATOM   1231 1HZ  LYS    76      23.081  72.879  21.985   
ATOM   1232 2HZ  LYS    76      24.518  71.982  21.874   
ATOM   1233 3HZ  LYS    76      23.193  71.588  20.888   
ATOM   1234  N   SER    77      23.119  71.330  29.880
ATOM   1235  CA  SER    77      23.764  71.528  31.207
ATOM   1236  C   SER    77      22.729  71.505  32.202
ATOM   1237  O   SER    77      21.647  72.043  31.978
ATOM   1238  CB  SER    77      24.530  72.849  31.285
ATOM   1239  OG  SER    77      23.633  73.941  31.147
ATOM   1240  H   SER    77      22.383  71.929  29.608
ATOM   1241  HA  SER    77      24.406  70.755  31.385   
ATOM   1242 1HB  SER    77      25.247  72.885  30.537   
ATOM   1243 2HB  SER    77      25.028  72.915  32.192   
ATOM   1244  HG  SER    77      23.259  74.060  31.960   
ATOM   1245  N   LEU    78      23.032  70.859  33.394
ATOM   1246  CA  LEU    78      21.868  70.159  34.031
ATOM   1247  C   LEU    78      22.084  70.244  35.633
ATOM   1248  O   LEU    78      23.156  70.635  36.090
ATOM   1249  CB  LEU    78      21.759  68.696  33.594
ATOM   1250  CG  LEU    78      21.206  68.539  32.173
ATOM   1251  CD1 LEU    78      21.250  67.073  31.749
ATOM   1252  CD2 LEU    78      19.758  69.023  32.113
ATOM   1253  H   LEU    78      23.913  70.830  33.837
ATOM   1254  HA  LEU    78      21.023  70.610  33.680   
ATOM   1255 1HB  LEU    78      21.163  68.175  34.261   
ATOM   1256 2HB  LEU    78      22.686  68.241  33.661   
ATOM   1257  HG  LEU    78      21.797  69.112  31.522   
ATOM   1258 1HD1 LEU    78      22.227  66.728  31.768   
ATOM   1259 2HD1 LEU    78      20.678  66.500  32.396   
ATOM   1260 3HD1 LEU    78      20.875  66.971  30.788   
ATOM   1261 1HD2 LEU    78      19.172  68.468  32.763   
ATOM   1262 2HD2 LEU    78      19.707  70.022  32.383   
ATOM   1263 3HD2 LEU    78      19.388  68.915  31.151   
ATOM   1264  N   PHE    79      21.011  69.851  36.424
ATOM   1265  CA  PHE    79      21.208  69.470  37.838
ATOM   1266  C   PHE    79      21.583  68.091  37.972
ATOM   1267  O   PHE    79      21.040  67.235  37.276
ATOM   1268  CB  PHE    79      19.929  69.744  38.635
ATOM   1269  CG  PHE    79      19.915  71.136  39.227
ATOM   1270  CD1 PHE    79      18.850  71.998  38.973
ATOM   1271  CD2 PHE    79      20.968  71.566  40.030
ATOM   1272  CE1 PHE    79      18.839  73.280  39.519
ATOM   1273  CE2 PHE    79      20.957  72.848  40.576
ATOM   1274  CZ  PHE    79      19.893  73.704  40.320
ATOM   1275  H   PHE    79      20.103  69.822  36.039
ATOM   1276  HA  PHE    79      22.009  69.996  38.189   
ATOM   1277 1HB  PHE    79      19.828  69.041  39.389   
ATOM   1278 2HB  PHE    79      19.102  69.613  38.026   
ATOM   1279  HD1 PHE    79      18.071  71.688  38.382   
ATOM   1280  HD2 PHE    79      21.755  70.936  40.220   
ATOM   1281  HE1 PHE    79      18.054  73.913  39.331   
ATOM   1282  HE2 PHE    79      21.734  73.162  41.168   
ATOM   1283  HZ  PHE    79      19.886  74.648  40.722   
ATOM   1284  N   ARG    80      22.549  67.675  38.877
ATOM   1285  CA  ARG    80      22.355  66.546  39.877
ATOM   1286  C   ARG    80      22.267  65.099  39.394
ATOM   1287  O   ARG    80      23.233  64.572  38.846
ATOM   1288  CB  ARG    80      21.094  66.915  40.662
ATOM   1289  CG  ARG    80      21.320  68.139  41.549
ATOM   1290  CD  ARG    80      20.002  68.616  42.160
ATOM   1291  NE  ARG    80      19.462  67.573  43.058
ATOM   1292  CZ  ARG    80      18.353  67.747  43.754
ATOM   1293  NH1 ARG    80      17.905  66.792  44.544
ATOM   1294  NH2 ARG    80      17.691  68.881  43.657
ATOM   1295  H   ARG    80      23.409  68.158  38.856
ATOM   1296  HA  ARG    80      23.228  66.507  40.404   
ATOM   1297 1HB  ARG    80      20.794  66.111  41.242   
ATOM   1298 2HB  ARG    80      20.312  67.096  40.007   
ATOM   1299 1HG  ARG    80      21.747  68.902  40.993   
ATOM   1300 2HG  ARG    80      21.994  67.909  42.302   
ATOM   1301 1HD  ARG    80      19.319  68.822  41.408   
ATOM   1302 2HD  ARG    80      20.157  69.493  42.691   
ATOM   1303  HE  ARG    80      19.860  66.722  43.199   
ATOM   1304 1HH1 ARG    80      18.405  65.929  44.619   
ATOM   1305 2HH1 ARG    80      17.065  66.930  45.068   
ATOM   1306 1HH2 ARG    80      18.028  69.607  43.058   
ATOM   1307 2HH2 ARG    80      16.851  69.016  44.183   
ATOM   1308  N   ASN    81      21.145  64.411  39.560
ATOM   1309  CA  ASN    81      21.057  63.223  38.641
ATOM   1310  C   ASN    81      20.434  63.888  37.335
ATOM   1311  O   ASN    81      19.299  63.587  36.972
ATOM   1312  CB  ASN    81      20.167  62.075  39.126
ATOM   1313  CG  ASN    81      20.721  61.445  40.399
ATOM   1314  OD1 ASN    81      21.913  61.503  40.663
ATOM   1315  ND2 ASN    81      19.871  60.839  41.202
ATOM   1316  H   ASN    81      20.405  64.591  40.187
ATOM   1317  HA  ASN    81      21.970  62.771  38.578   
ATOM   1318 1HB  ASN    81      20.086  61.356  38.385   
ATOM   1319 2HB  ASN    81      19.206  62.423  39.295   
ATOM   1320 1HD2 ASN    81      20.197  60.415  42.047   
ATOM   1321 2HD2 ASN    81      18.900  60.803  40.967   
ATOM   1322  N   LEU    82      21.176  64.798  36.607
ATOM   1323  CA  LEU    82      20.631  65.152  35.215
ATOM   1324  C   LEU    82      19.154  65.638  35.202
ATOM   1325  O   LEU    82      18.388  65.260  34.319
ATOM   1326  CB  LEU    82      20.786  63.925  34.312
ATOM   1327  CG  LEU    82      22.252  63.544  34.073
ATOM   1328  CD1 LEU    82      22.336  62.260  33.252
ATOM   1329  CD2 LEU    82      22.971  64.660  33.315
ATOM   1330  H   LEU    82      22.012  65.220  36.919
ATOM   1331  HA  LEU    82      21.188  65.937  34.874   
ATOM   1332 1HB  LEU    82      20.317  64.096  33.406   
ATOM   1333 2HB  LEU    82      20.278  63.122  34.722   
ATOM   1334  HG  LEU    82      22.713  63.396  35.005   
ATOM   1335 1HD1 LEU    82      21.867  61.485  33.756   
ATOM   1336 2HD1 LEU    82      21.871  62.394  32.335   
ATOM   1337 3HD1 LEU    82      23.328  62.006  33.092   
ATOM   1338 1HD2 LEU    82      22.513  64.818  32.399   
ATOM   1339 2HD2 LEU    82      22.939  65.539  33.864   
ATOM   1340 3HD2 LEU    82      23.961  64.399  33.155   
ATOM   1341  N   TYR    83      18.800  66.429  36.125
ATOM   1342  CA  TYR    83      17.362  66.904  36.308
ATOM   1343  C   TYR    83      17.138  68.145  35.440
ATOM   1344  O   TYR    83      17.954  69.063  35.455
ATOM   1345  CB  TYR    83      17.061  67.231  37.774
ATOM   1346  CG  TYR    83      17.128  66.005  38.661
ATOM   1347  CD1 TYR    83      17.604  66.103  39.970
ATOM   1348  CD2 TYR    83      16.715  64.763  38.178
ATOM   1349  CE1 TYR    83      17.666  64.972  40.786
ATOM   1350  CE2 TYR    83      16.775  63.630  38.992
ATOM   1351  CZ  TYR    83      17.251  63.739  40.294
ATOM   1352  OH  TYR    83      17.312  62.625  41.096
ATOM   1353  H   TYR    83      19.496  66.749  36.748
ATOM   1354  HA  TYR    83      16.734  66.152  36.022   
ATOM   1355 1HB  TYR    83      16.126  67.669  37.851   
ATOM   1356 2HB  TYR    83      17.724  67.948  38.117   
ATOM   1357  HD1 TYR    83      17.910  67.012  40.335   
ATOM   1358  HD2 TYR    83      16.365  64.682  37.217   
ATOM   1359  HE1 TYR    83      18.017  65.047  41.747   
ATOM   1360  HE2 TYR    83      16.470  62.718  38.634   
ATOM   1361  HH  TYR    83      16.849  61.965  40.691   
ATOM   1362  N   ALA    84      15.928  68.039  34.700
ATOM   1363  CA  ALA    84      15.791  69.105  33.729
ATOM   1364  C   ALA    84      14.735  70.255  33.921
ATOM   1365  O   ALA    84      15.078  71.431  33.816
ATOM   1366  CB  ALA    84      15.554  68.386  32.407
ATOM   1367  H   ALA    84      15.215  67.360  34.776
ATOM   1368  HA  ALA    84      16.679  69.593  33.851   
ATOM   1369 1HB  ALA    84      16.359  67.770  32.189   
ATOM   1370 2HB  ALA    84      14.695  67.809  32.466   
ATOM   1371 3HB  ALA    84      15.443  69.077  31.643   
ATOM   1372  N   ILE    85      13.478  69.828  34.206
ATOM   1373  CA  ILE    85      12.515  70.543  34.911
ATOM   1374  C   ILE    85      12.824  70.117  36.311
ATOM   1375  O   ILE    85      12.746  68.932  36.626
ATOM   1376  CB  ILE    85      11.044  70.217  34.568
ATOM   1377  CG1 ILE    85      10.707  70.695  33.151
ATOM   1378  CG2 ILE    85      10.102  70.912  35.553
ATOM   1379  CD1 ILE    85       9.343  70.188  32.696
ATOM   1380  H   ILE    85      13.261  68.926  33.872
ATOM   1381  HA  ILE    85      12.648  71.527  34.675   
ATOM   1382  HB  ILE    85      10.911  69.177  34.630   
ATOM   1383 1HG1 ILE    85      11.438  70.377  32.490   
ATOM   1384 2HG1 ILE    85      10.727  71.730  33.115   
ATOM   1385 1HG2 ILE    85      10.299  70.590  36.519   
ATOM   1386 2HG2 ILE    85      10.236  71.939  35.507   
ATOM   1387 3HG2 ILE    85       9.117  70.690  35.318   
ATOM   1388 1HD1 ILE    85       9.332  69.152  32.697   
ATOM   1389 2HD1 ILE    85       8.605  70.533  33.336   
ATOM   1390 3HD1 ILE    85       9.141  70.525  31.737   
ATOM   1391  N   THR    86      13.172  71.095  37.165
ATOM   1392  CA  THR    86      13.510  70.581  38.508
ATOM   1393  C   THR    86      12.561  71.278  39.426
ATOM   1394  O   THR    86      12.575  72.504  39.513
ATOM   1395  CB  THR    86      14.959  70.868  38.946
ATOM   1396  OG1 THR    86      15.854  70.278  38.013
ATOM   1397  CG2 THR    86      15.246  70.291  40.331
ATOM   1398  H   THR    86      13.219  72.066  36.994
ATOM   1399  HA  THR    86      13.400  69.566  38.499   
ATOM   1400  HB  THR    86      15.149  71.901  38.936   
ATOM   1401  HG1 THR    86      15.558  70.522  37.196   
ATOM   1402 1HG2 THR    86      14.606  70.712  41.030   
ATOM   1403 2HG2 THR    86      15.107  69.264  40.323   
ATOM   1404 3HG2 THR    86      16.225  70.496  40.604   
ATOM   1405  N   VAL    87      11.716  70.627  40.147
ATOM   1406  CA  VAL    87      10.686  71.152  41.072
ATOM   1407  C   VAL    87      10.845  70.872  42.623
ATOM   1408  O   VAL    87      11.306  69.801  43.012
ATOM   1409  CB  VAL    87       9.329  70.610  40.571
ATOM   1410  CG1 VAL    87       8.203  71.034  41.513
ATOM   1411  CG2 VAL    87       9.023  71.150  39.175
ATOM   1412  H   VAL    87      11.810  69.651  40.033
ATOM   1413  HA  VAL    87      10.812  72.160  40.978   
ATOM   1414  HB  VAL    87       9.381  69.562  40.538   
ATOM   1415 1HG1 VAL    87       8.378  70.662  42.465   
ATOM   1416 2HG1 VAL    87       8.151  72.068  41.560   
ATOM   1417 3HG1 VAL    87       7.297  70.667  41.170   
ATOM   1418 1HG2 VAL    87       8.980  72.185  39.197   
ATOM   1419 2HG2 VAL    87       9.764  70.858  38.512   
ATOM   1420 3HG2 VAL    87       8.112  70.783  38.845   
ATOM   1421  N   PHE    88      10.471  71.800  43.529
ATOM   1422  CA  PHE    88      10.769  71.631  44.955
ATOM   1423  C   PHE    88       9.658  72.059  45.911
ATOM   1424  O   PHE    88       8.489  72.075  45.531
ATOM   1425  CB  PHE    88      12.053  72.408  45.264
ATOM   1426  CG  PHE    88      12.757  71.875  46.492
ATOM   1427  CD1 PHE    88      13.058  70.519  46.598
ATOM   1428  CD2 PHE    88      13.111  72.739  47.526
ATOM   1429  CE1 PHE    88      13.708  70.030  47.730
ATOM   1430  CE2 PHE    88      13.760  72.250  48.659
ATOM   1431  CZ  PHE    88      14.058  70.896  48.759
ATOM   1432  H   PHE    88       9.987  72.606  43.229
ATOM   1433  HA  PHE    88      10.861  70.621  45.073   
ATOM   1434 1HB  PHE    88      11.833  73.412  45.393   
ATOM   1435 2HB  PHE    88      12.691  72.369  44.449   
ATOM   1436  HD1 PHE    88      12.800  69.878  45.840   
ATOM   1437  HD2 PHE    88      12.893  73.739  47.453   
ATOM   1438  HE1 PHE    88      13.929  69.031  47.806   
ATOM   1439  HE2 PHE    88      14.019  72.887  49.420   
ATOM   1440  HZ  PHE    88      14.536  70.536  49.592   
ATOM   1441  N   GLU    89       9.890  72.457  47.245
ATOM   1442  CA  GLU    89       8.821  72.155  48.151
ATOM   1443  C   GLU    89       7.473  72.715  47.953
ATOM   1444  O   GLU    89       6.483  72.082  48.315
ATOM   1445  CB  GLU    89       9.357  72.547  49.530
ATOM   1446  CG  GLU    89      10.468  71.602  49.989
ATOM   1447  CD  GLU    89      11.033  72.036  51.338
ATOM   1448  OE1 GLU    89      11.879  71.315  51.873
ATOM   1449  OE2 GLU    89      10.611  73.090  51.827
ATOM   1450  H   GLU    89      10.698  72.911  47.586
ATOM   1451  HA  GLU    89       8.621  71.177  47.937   
ATOM   1452 1HB  GLU    89       8.585  72.544  50.221   
ATOM   1453 2HB  GLU    89       9.711  73.520  49.506   
ATOM   1454 1HG  GLU    89      11.225  71.579  49.282   
ATOM   1455 2HG  GLU    89      10.102  70.635  50.056   
ATOM   1456  N   ASN    90       7.382  73.933  47.359
ATOM   1457  CA  ASN    90       6.327  74.522  46.597
ATOM   1458  C   ASN    90       4.872  74.238  47.038
ATOM   1459  O   ASN    90       4.342  73.165  46.758
ATOM   1460  CB  ASN    90       6.533  74.085  45.144
ATOM   1461  CG  ASN    90       5.673  74.909  44.192
ATOM   1462  OD1 ASN    90       4.511  75.178  44.465
ATOM   1463  ND2 ASN    90       6.224  75.319  43.069
ATOM   1464  H   ASN    90       8.211  74.447  47.513
ATOM   1465  HA  ASN    90       6.474  75.514  46.786   
ATOM   1466 1HB  ASN    90       6.304  73.079  45.043   
ATOM   1467 2HB  ASN    90       7.532  74.180  44.887   
ATOM   1468 1HD2 ASN    90       5.691  75.861  42.420   
ATOM   1469 2HD2 ASN    90       7.175  75.088  42.865   
ATOM   1470  N   PRO    91       4.262  75.244  47.726
ATOM   1471  CA  PRO    91       2.902  75.200  48.168
ATOM   1472  C   PRO    91       1.894  75.122  47.093
ATOM   1473  O   PRO    91       1.876  74.155  46.335
ATOM   1474  CB  PRO    91       2.776  76.508  48.950
ATOM   1475  CG  PRO    91       4.166  76.800  49.472
ATOM   1476  CD  PRO    91       5.124  76.496  48.333
ATOM   1477  HA  PRO    91       2.747  74.326  48.672   
ATOM   1478 1HB  PRO    91       2.125  76.380  49.741   
ATOM   1479 2HB  PRO    91       2.474  77.266  48.317   
ATOM   1480 1HG  PRO    91       4.374  76.187  50.278   
ATOM   1481 2HG  PRO    91       4.239  77.797  49.735   
ATOM   1482 1HD  PRO    91       5.967  76.132  48.725   
ATOM   1483 2HD  PRO    91       5.079  77.249  47.680   
ATOM   1484  N   ASN    92       0.947  76.159  46.921
ATOM   1485  CA  ASN    92       0.209  76.044  45.646
ATOM   1486  C   ASN    92       1.190  75.935  44.608
ATOM   1487  O   ASN    92       2.011  76.834  44.438
ATOM   1488  CB  ASN    92      -0.708  77.242  45.381
ATOM   1489  CG  ASN    92      -1.869  77.278  46.368
ATOM   1490  OD1 ASN    92      -2.210  76.274  46.977
ATOM   1491  ND2 ASN    92      -2.490  78.426  46.541
ATOM   1492  H   ASN    92       0.744  76.909  47.530
ATOM   1493  HA  ASN    92      -0.357  75.195  45.666   
ATOM   1494 1HB  ASN    92      -1.072  77.199  44.412   
ATOM   1495 2HB  ASN    92      -0.164  78.122  45.445   
ATOM   1496 1HD2 ASN    92      -3.256  78.489  47.180   
ATOM   1497 2HD2 ASN    92      -2.195  79.235  46.033   
ATOM   1498  N   LEU    93       1.221  74.856  43.807
ATOM   1499  CA  LEU    93       1.827  75.079  42.479
ATOM   1500  C   LEU    93       0.783  74.670  41.596
ATOM   1501  O   LEU    93       0.499  73.479  41.488
ATOM   1502  CB  LEU    93       3.093  74.262  42.208
ATOM   1503  CG  LEU    93       3.672  74.509  40.810
ATOM   1504  CD1 LEU    93       4.093  75.969  40.664
ATOM   1505  CD2 LEU    93       4.895  73.621  40.581
ATOM   1506  H   LEU    93       0.877  73.960  44.036
ATOM   1507  HA  LEU    93       2.087  76.059  42.361   
ATOM   1508 1HB  LEU    93       2.892  73.254  42.330   
ATOM   1509 2HB  LEU    93       3.807  74.476  42.925   
ATOM   1510  HG  LEU    93       2.933  74.283  40.100   
ATOM   1511 1HD1 LEU    93       3.274  76.590  40.801   
ATOM   1512 2HD1 LEU    93       4.814  76.202  41.371   
ATOM   1513 3HD1 LEU    93       4.484  76.132  39.718   
ATOM   1514 1HD2 LEU    93       5.624  73.832  41.287   
ATOM   1515 2HD2 LEU    93       4.628  72.623  40.661   
ATOM   1516 3HD2 LEU    93       5.284  73.790  39.635   
ATOM   1517  N   LYS    94       0.105  75.518  40.878
ATOM   1518  CA  LYS    94      -1.297  75.054  40.483
ATOM   1519  C   LYS    94      -1.089  73.965  39.347
ATOM   1520  O   LYS    94      -1.547  72.833  39.488
ATOM   1521  CB  LYS    94      -2.182  76.193  39.967
ATOM   1522  CG  LYS    94      -3.605  75.714  39.680
ATOM   1523  CD  LYS    94      -4.463  76.858  39.141
ATOM   1524  CE  LYS    94      -3.877  77.406  37.840
ATOM   1525  NZ  LYS    94      -4.740  78.497  37.315
ATOM   1526  H   LYS    94       0.421  76.404  40.579
ATOM   1527  HA  LYS    94      -1.778  74.713  41.316   
ATOM   1528 1HB  LYS    94      -1.768  76.598  39.108   
ATOM   1529 2HB  LYS    94      -2.203  76.963  40.660   
ATOM   1530 1HG  LYS    94      -4.029  75.333  40.545   
ATOM   1531 2HG  LYS    94      -3.583  74.937  38.994   
ATOM   1532 1HD  LYS    94      -4.524  77.615  39.846   
ATOM   1533 2HD  LYS    94      -5.431  76.526  38.978   
ATOM   1534 1HE  LYS    94      -3.804  76.646  37.139   
ATOM   1535 2HE  LYS    94      -2.919  77.765  38.009   
ATOM   1536 1HZ  LYS    94      -5.694  78.127  37.131   
ATOM   1537 2HZ  LYS    94      -4.795  79.264  38.015   
ATOM   1538 3HZ  LYS    94      -4.335  78.865  36.430   
ATOM   1539  N   LYS    95      -0.395  74.432  38.316
ATOM   1540  CA  LYS    95       0.094  73.762  37.114
ATOM   1541  C   LYS    95       1.492  73.994  36.634
ATOM   1542  O   LYS    95       2.132  74.960  37.043
ATOM   1543  CB  LYS    95      -0.909  74.128  36.016
ATOM   1544  CG  LYS    95      -2.287  73.523  36.289
ATOM   1545  CD  LYS    95      -3.248  73.825  35.139
ATOM   1546  CE  LYS    95      -4.618  73.203  35.403
ATOM   1547  NZ  LYS    95      -5.535  73.496  34.270
ATOM   1548  H   LYS    95      -0.210  75.393  38.442
ATOM   1549  HA  LYS    95       0.166  72.786  37.403   
ATOM   1550 1HB  LYS    95      -0.558  73.803  35.097   
ATOM   1551 2HB  LYS    95      -0.986  75.158  35.940   
ATOM   1552 1HG  LYS    95      -2.668  73.902  37.175   
ATOM   1553 2HG  LYS    95      -2.202  72.498  36.417   
ATOM   1554 1HD  LYS    95      -2.860  73.458  34.251   
ATOM   1555 2HD  LYS    95      -3.344  74.850  35.020   
ATOM   1556 1HE  LYS    95      -5.013  73.582  36.283   
ATOM   1557 2HE  LYS    95      -4.522  72.178  35.523   
ATOM   1558 1HZ  LYS    95      -5.641  74.525  34.166   
ATOM   1559 2HZ  LYS    95      -5.142  73.098  33.393   
ATOM   1560 3HZ  LYS    95      -6.465  73.070  34.457   
ATOM   1561  N   LEU    96       1.973  73.084  35.734
ATOM   1562  CA  LEU    96       3.280  72.862  35.340
ATOM   1563  C   LEU    96       3.477  73.134  33.844
ATOM   1564  O   LEU    96       4.547  73.577  33.434
ATOM   1565  CB  LEU    96       3.685  71.423  35.669
ATOM   1566  CG  LEU    96       5.138  71.112  35.291
ATOM   1567  CD1 LEU    96       6.087  72.049  36.034
ATOM   1568  CD2 LEU    96       5.483  69.670  35.661
ATOM   1569  H   LEU    96       1.251  72.539  35.339
ATOM   1570  HA  LEU    96       3.790  73.546  35.900   
ATOM   1571 1HB  LEU    96       3.050  70.762  35.189   
ATOM   1572 2HB  LEU    96       3.539  71.240  36.677   
ATOM   1573  HG  LEU    96       5.248  71.247  34.256   
ATOM   1574 1HD1 LEU    96       5.880  73.034  35.785   
ATOM   1575 2HD1 LEU    96       5.974  71.929  37.057   
ATOM   1576 3HD1 LEU    96       7.068  71.837  35.777   
ATOM   1577 1HD2 LEU    96       5.365  69.528  36.681   
ATOM   1578 2HD2 LEU    96       4.858  69.015  35.155   
ATOM   1579 3HD2 LEU    96       6.466  69.464  35.404   
ATOM   1580  N   PHE    97       2.412  72.861  33.057
ATOM   1581  CA  PHE    97       2.793  72.622  31.674
ATOM   1582  C   PHE    97       2.472  73.751  30.617
ATOM   1583  O   PHE    97       3.141  73.843  29.590
ATOM   1584  CB  PHE    97       2.125  71.308  31.256
ATOM   1585  CG  PHE    97       2.463  70.927  29.832
ATOM   1586  CD1 PHE    97       3.019  69.681  29.550
ATOM   1587  CD2 PHE    97       2.221  71.821  28.791
ATOM   1588  CE1 PHE    97       3.330  69.331  28.237
ATOM   1589  CE2 PHE    97       2.532  71.472  27.478
ATOM   1590  CZ  PHE    97       3.086  70.227  27.202
ATOM   1591  H   PHE    97       1.459  72.813  33.310
ATOM   1592  HA  PHE    97       3.811  72.582  31.742   
ATOM   1593 1HB  PHE    97       1.098  71.387  31.364   
ATOM   1594 2HB  PHE    97       2.411  70.549  31.900   
ATOM   1595  HD1 PHE    97       3.200  69.019  30.312   
ATOM   1596  HD2 PHE    97       1.812  72.740  28.992   
ATOM   1597  HE1 PHE    97       3.739  68.413  28.032   
ATOM   1598  HE2 PHE    97       2.353  72.132  26.714   
ATOM   1599  HZ  PHE    97       3.315  69.970  26.235   
ATOM   1600  N   ASP    98       1.433  74.702  30.782
ATOM   1601  CA  ASP    98      -0.011  74.571  30.273
ATOM   1602  C   ASP    98      -0.127  73.770  29.004
ATOM   1603  O   ASP    98       0.283  74.235  27.942
ATOM   1604  CB  ASP    98      -0.599  75.970  30.067
ATOM   1605  CG  ASP    98      -0.970  76.619  31.398
ATOM   1606  OD1 ASP    98      -1.251  77.821  31.400
ATOM   1607  OD2 ASP    98      -0.888  75.523  32.446
ATOM   1608  H   ASP    98       1.699  75.516  31.273
ATOM   1609  HA  ASP    98      -0.543  74.047  30.968   
ATOM   1610 1HB  ASP    98      -1.435  75.914  29.458   
ATOM   1611 2HB  ASP    98       0.082  76.567  29.563   
ATOM   1612  N   SER    99      -0.731  72.509  29.177
ATOM   1613  CA  SER    99      -0.957  71.525  28.117
ATOM   1614  C   SER    99      -2.182  71.570  27.382
ATOM   1615  O   SER    99      -3.234  71.848  27.954
ATOM   1616  CB  SER    99      -0.793  70.152  28.771
ATOM   1617  OG  SER    99      -1.842  69.928  29.702
ATOM   1618  H   SER    99      -1.017  72.299  30.098
ATOM   1619  HA  SER    99      -0.317  71.789  27.367   
ATOM   1620 1HB  SER    99       0.123  70.098  29.253   
ATOM   1621 2HB  SER    99      -0.803  69.412  28.045   
ATOM   1622  HG  SER    99      -2.586  70.272  29.325   
ATOM   1623  N   THR   100      -2.227  71.309  26.068
ATOM   1624  CA  THR   100      -2.928  71.984  25.034
ATOM   1625  C   THR   100      -2.324  73.249  24.640
ATOM   1626  O   THR   100      -2.841  73.930  23.757
ATOM   1627  CB  THR   100      -4.384  72.220  25.479
ATOM   1628  OG1 THR   100      -4.998  70.968  25.750
ATOM   1629  CG2 THR   100      -5.187  72.935  24.394
ATOM   1630  H   THR   100      -1.676  70.522  25.842
ATOM   1631  HA  THR   100      -2.816  71.370  24.227   
ATOM   1632  HB  THR   100      -4.412  72.769  26.373   
ATOM   1633  HG1 THR   100      -4.501  70.582  26.397   
ATOM   1634 1HG2 THR   100      -4.758  73.855  24.184   
ATOM   1635 2HG2 THR   100      -5.200  72.364  23.529   
ATOM   1636 3HG2 THR   100      -6.162  73.083  24.714   
ATOM   1637  N   THR   101      -1.236  73.707  25.181
ATOM   1638  CA  THR   101      -0.039  74.338  24.453
ATOM   1639  C   THR   101       1.159  73.459  24.839
ATOM   1640  O   THR   101       1.001  72.495  25.585
ATOM   1641  CB  THR   101       0.241  75.800  24.852
ATOM   1642  OG1 THR   101       0.550  75.854  26.238
ATOM   1643  CG2 THR   101      -0.971  76.690  24.585
ATOM   1644  H   THR   101      -1.211  73.621  26.164
ATOM   1645  HA  THR   101      -0.225  74.370  23.450   
ATOM   1646  HB  THR   101       1.081  76.168  24.341   
ATOM   1647  HG1 THR   101       1.205  75.247  26.371   
ATOM   1648 1HG2 THR   101      -1.211  76.669  23.577   
ATOM   1649 2HG2 THR   101      -1.785  76.354  25.132   
ATOM   1650 3HG2 THR   101      -0.761  77.667  24.860   
ATOM   1651  N   ASP   102       2.302  73.911  24.265
ATOM   1652  CA  ASP   102       3.464  72.960  24.135
ATOM   1653  C   ASP   102       4.735  73.480  24.936
ATOM   1654  O   ASP   102       5.088  74.653  24.837
ATOM   1655  CB  ASP   102       3.820  72.759  22.659
ATOM   1656  CG  ASP   102       4.936  71.733  22.491
ATOM   1657  OD1 ASP   102       4.635  70.606  22.084
ATOM   1658  OD2 ASP   102       6.223  72.429  22.901
ATOM   1659  H   ASP   102       2.397  74.836  23.934
ATOM   1660  HA  ASP   102       3.139  72.071  24.516   
ATOM   1661 1HB  ASP   102       4.107  73.662  22.240   
ATOM   1662 2HB  ASP   102       2.981  72.455  22.133   
ATOM   1663  N   LEU   103       5.351  72.587  25.673
ATOM   1664  CA  LEU   103       6.685  72.671  26.168
ATOM   1665  C   LEU   103       7.513  71.472  25.616
ATOM   1666  O   LEU   103       7.095  70.324  25.746
ATOM   1667  CB  LEU   103       6.709  72.665  27.699
ATOM   1668  CG  LEU   103       8.131  72.711  28.271
ATOM   1669  CD1 LEU   103       8.794  74.043  27.927
ATOM   1670  CD2 LEU   103       8.093  72.560  29.791
ATOM   1671  H   LEU   103       4.808  71.790  25.884
ATOM   1672  HA  LEU   103       7.022  73.573  25.829   
ATOM   1673 1HB  LEU   103       6.216  71.827  28.053   
ATOM   1674 2HB  LEU   103       6.160  73.464  28.061   
ATOM   1675  HG  LEU   103       8.684  71.923  27.852   
ATOM   1676 1HD1 LEU   103       8.843  74.159  26.898   
ATOM   1677 2HD1 LEU   103       8.246  74.826  28.328   
ATOM   1678 3HD1 LEU   103       9.755  74.071  28.315   
ATOM   1679 1HD2 LEU   103       7.539  73.329  30.210   
ATOM   1680 2HD2 LEU   103       7.658  71.654  30.047   
ATOM   1681 3HD2 LEU   103       9.055  72.591  30.175   
ATOM   1682  N   THR   104       8.717  71.831  25.000
ATOM   1683  CA  THR   104       9.610  70.795  24.723
ATOM   1684  C   THR   104      10.786  70.570  25.660
ATOM   1685  O   THR   104      11.346  71.528  26.188
ATOM   1686  CB  THR   104      10.125  71.033  23.291
ATOM   1687  OG1 THR   104       9.016  71.165  22.413
ATOM   1688  CG2 THR   104      10.993  69.871  22.813
ATOM   1689  H   THR   104       8.963  72.756  24.760
ATOM   1690  HA  THR   104       9.000  69.994  24.890   
ATOM   1691  HB  THR   104      10.662  71.934  23.237   
ATOM   1692  HG1 THR   104       8.394  71.635  22.867   
ATOM   1693 1HG2 THR   104      11.812  69.760  23.438   
ATOM   1694 2HG2 THR   104      10.443  68.992  22.819   
ATOM   1695 3HG2 THR   104      11.328  70.052  21.849   
ATOM   1696  N   LEU   105      11.226  69.381  25.916
ATOM   1697  CA  LEU   105      12.523  68.999  26.636
ATOM   1698  C   LEU   105      13.435  67.853  26.056
ATOM   1699  O   LEU   105      13.082  66.679  26.148
ATOM   1700  CB  LEU   105      12.106  68.661  28.070
ATOM   1701  CG  LEU   105      13.280  68.193  28.936
ATOM   1702  CD1 LEU   105      14.339  69.290  29.026
ATOM   1703  CD2 LEU   105      12.797  67.861  30.347
ATOM   1704  H   LEU   105      10.627  68.668  25.591
ATOM   1705  HA  LEU   105      13.121  69.820  26.536   
ATOM   1706 1HB  LEU   105      11.369  67.935  28.058   
ATOM   1707 2HB  LEU   105      11.656  69.484  28.506   
ATOM   1708  HG  LEU   105      13.696  67.336  28.495   
ATOM   1709 1HD1 LEU   105      14.692  69.520  28.079   
ATOM   1710 2HD1 LEU   105      13.930  70.143  29.449   
ATOM   1711 3HD1 LEU   105      15.132  68.970  29.612   
ATOM   1712 1HD2 LEU   105      12.374  68.700  30.783   
ATOM   1713 2HD2 LEU   105      12.087  67.107  30.310   
ATOM   1714 3HD2 LEU   105      13.594  67.545  30.929   
ATOM   1715  N   ASP   106      14.510  68.209  25.518
ATOM   1716  CA  ASP   106      15.225  67.327  24.494
ATOM   1717  C   ASP   106      15.875  66.070  25.236
ATOM   1718  O   ASP   106      15.840  64.959  24.712
ATOM   1719  CB  ASP   106      16.306  68.112  23.745
ATOM   1720  CG  ASP   106      15.692  69.138  22.798
ATOM   1721  OD1 ASP   106      16.377  70.113  22.472
ATOM   1722  OD2 ASP   106      14.289  68.646  22.484
ATOM   1723  H   ASP   106      14.905  69.080  25.764
ATOM   1724  HA  ASP   106      14.531  67.047  23.800   
ATOM   1725 1HB  ASP   106      16.909  67.459  23.213   
ATOM   1726 2HB  ASP   106      16.928  68.588  24.423   
ATOM   1727  N   ARG   107      16.397  66.374  26.388
ATOM   1728  CA  ARG   107      17.162  65.423  27.173
ATOM   1729  C   ARG   107      16.661  65.625  28.582
ATOM   1730  O   ARG   107      16.037  66.642  28.875
ATOM   1731  CB  ARG   107      18.675  65.647  27.116
ATOM   1732  CG  ARG   107      19.221  65.453  25.701
ATOM   1733  CD  ARG   107      19.064  64.000  25.255
ATOM   1734  NE  ARG   107      19.725  63.804  23.948
ATOM   1735  CZ  ARG   107      19.118  64.064  22.804
ATOM   1736  NH1 ARG   107      19.743  63.876  21.659
ATOM   1737  NH2 ARG   107      17.881  64.514  22.807
ATOM   1738  H   ARG   107      16.262  67.288  26.736
ATOM   1739  HA  ARG   107      16.995  64.492  26.790   
ATOM   1740 1HB  ARG   107      19.151  64.998  27.768   
ATOM   1741 2HB  ARG   107      18.902  66.600  27.452   
ATOM   1742 1HG  ARG   107      20.221  65.725  25.669   
ATOM   1743 2HG  ARG   107      18.723  66.079  25.042   
ATOM   1744 1HD  ARG   107      18.058  63.761  25.181   
ATOM   1745 2HD  ARG   107      19.484  63.367  25.961   
ATOM   1746  HE  ARG   107      20.612  63.485  23.834   
ATOM   1747 1HH1 ARG   107      20.683  63.534  21.653   
ATOM   1748 2HH1 ARG   107      19.277  64.075  20.797   
ATOM   1749 1HH2 ARG   107      17.403  64.658  23.674   
ATOM   1750 2HH2 ARG   107      17.419  64.712  21.943   
ATOM   1751  N   GLY   108      16.912  64.693  29.493
ATOM   1752  CA  GLY   108      17.283  65.009  30.917
ATOM   1753  C   GLY   108      15.914  65.108  31.652
ATOM   1754  O   GLY   108      14.906  65.443  31.034
ATOM   1755  H   GLY   108      16.852  63.749  29.208
ATOM   1756 1HA  GLY   108      17.726  65.908  30.941   
ATOM   1757 2HA  GLY   108      17.795  64.234  31.295   
ATOM   1758  N   THR   109      15.859  64.842  32.904
ATOM   1759  CA  THR   109      14.543  64.401  33.526
ATOM   1760  C   THR   109      13.572  65.409  34.130
ATOM   1761  O   THR   109      13.866  66.602  34.166
ATOM   1762  CB  THR   109      14.932  63.354  34.587
ATOM   1763  OG1 THR   109      15.770  63.966  35.558
ATOM   1764  CG2 THR   109      15.682  62.181  33.962
ATOM   1765  H   THR   109      16.660  64.921  33.476
ATOM   1766  HA  THR   109      13.983  64.094  32.730   
ATOM   1767  HB  THR   109      14.080  63.009  35.095   
ATOM   1768  HG1 THR   109      15.224  64.235  36.224   
ATOM   1769 1HG2 THR   109      15.086  61.717  33.252   
ATOM   1770 2HG2 THR   109      16.549  62.518  33.505   
ATOM   1771 3HG2 THR   109      15.933  61.491  34.693   
ATOM   1772  N   VAL   110      12.403  65.042  34.636
ATOM   1773  CA  VAL   110      11.512  66.144  35.066
ATOM   1774  C   VAL   110      11.024  65.763  36.358
ATOM   1775  O   VAL   110      10.162  64.893  36.460
ATOM   1776  CB  VAL   110      10.329  66.394  34.104
ATOM   1777  CG1 VAL   110       9.308  67.335  34.744
ATOM   1778  CG2 VAL   110      10.823  67.028  32.805
ATOM   1779  H   VAL   110      12.102  64.109  34.743
ATOM   1780  HA  VAL   110      12.056  67.004  35.136   
ATOM   1781  HB  VAL   110       9.873  65.472  33.893   
ATOM   1782 1HG1 VAL   110       8.942  66.918  35.619   
ATOM   1783 2HG1 VAL   110       9.754  68.244  34.965   
ATOM   1784 3HG1 VAL   110       8.518  67.497  34.092   
ATOM   1785 1HG2 VAL   110      11.285  67.934  33.006   
ATOM   1786 2HG2 VAL   110      11.503  66.399  32.340   
ATOM   1787 3HG2 VAL   110      10.025  67.193  32.165   
ATOM   1788  N   SER   111      11.597  66.444  37.321
ATOM   1789  CA  SER   111      11.794  65.673  38.628
ATOM   1790  C   SER   111      11.288  66.488  39.854
ATOM   1791  O   SER   111      11.833  67.546  40.158
ATOM   1792  CB  SER   111      13.270  65.318  38.813
ATOM   1793  OG  SER   111      13.688  64.424  37.792
ATOM   1794  H   SER   111      11.897  67.383  37.265
ATOM   1795  HA  SER   111      11.253  64.811  38.555   
ATOM   1796 1HB  SER   111      13.414  64.883  39.743   
ATOM   1797 2HB  SER   111      13.846  66.179  38.784   
ATOM   1798  HG  SER   111      13.883  64.938  37.076   
ATOM   1799  N   ILE   112      10.256  65.956  40.524
ATOM   1800  CA  ILE   112       8.992  66.575  40.816
ATOM   1801  C   ILE   112       8.360  65.926  42.139
ATOM   1802  O   ILE   112       8.512  64.728  42.370
ATOM   1803  CB  ILE   112       8.009  66.434  39.632
ATOM   1804  CG1 ILE   112       8.414  67.369  38.487
ATOM   1805  CG2 ILE   112       6.589  66.791  40.075
ATOM   1806  CD1 ILE   112       7.576  67.121  37.237
ATOM   1807  H   ILE   112      10.426  65.035  40.836
ATOM   1808  HA  ILE   112       9.237  67.560  40.923   
ATOM   1809  HB  ILE   112       8.031  65.439  39.297   
ATOM   1810 1HG1 ILE   112       9.418  67.241  38.268   
ATOM   1811 2HG1 ILE   112       8.314  68.356  38.787   
ATOM   1812 1HG2 ILE   112       6.286  66.158  40.838   
ATOM   1813 2HG2 ILE   112       6.560  67.769  40.418   
ATOM   1814 3HG2 ILE   112       5.934  66.695  39.277   
ATOM   1815 1HD1 ILE   112       7.701  66.144  36.915   
ATOM   1816 2HD1 ILE   112       6.573  67.281  37.445   
ATOM   1817 3HD1 ILE   112       7.870  67.765  36.480   
ATOM   1818  N   ALA   113       7.696  66.837  42.871
ATOM   1819  CA  ALA   113       8.000  67.154  44.341
ATOM   1820  C   ALA   113       6.718  67.809  44.771
ATOM   1821  O   ALA   113       5.694  67.651  44.110
ATOM   1822  CB  ALA   113       9.176  68.095  44.571
ATOM   1823  H   ALA   113       6.967  67.321  42.415
ATOM   1824  HA  ALA   113       8.267  66.322  44.868   
ATOM   1825 1HB  ALA   113      10.042  67.683  44.178   
ATOM   1826 2HB  ALA   113       8.997  69.005  44.109   
ATOM   1827 3HB  ALA   113       9.310  68.254  45.587   
ATOM   1828  N   ASN   114       6.636  68.566  45.844
ATOM   1829  CA  ASN   114       6.052  68.295  47.196
ATOM   1830  C   ASN   114       4.662  69.072  47.203
ATOM   1831  O   ASN   114       4.123  69.362  48.269
ATOM   1832  CB  ASN   114       6.929  68.773  48.357
ATOM   1833  CG  ASN   114       8.182  67.914  48.493
ATOM   1834  OD1 ASN   114       8.218  66.777  48.044
ATOM   1835  ND2 ASN   114       9.221  68.440  49.109
ATOM   1836  H   ASN   114       7.044  69.447  45.662
ATOM   1837  HA  ASN   114       6.005  67.283  47.318   
ATOM   1838 1HB  ASN   114       6.388  68.748  49.240   
ATOM   1839 2HB  ASN   114       7.196  69.764  48.211   
ATOM   1840 1HD2 ASN   114      10.061  67.908  49.217   
ATOM   1841 2HD2 ASN   114       9.170  69.372  49.469   
ATOM   1842  N   ASN   115       4.244  69.309  45.995
ATOM   1843  CA  ASN   115       3.297  70.227  45.533
ATOM   1844  C   ASN   115       1.879  70.063  45.992
ATOM   1845  O   ASN   115       1.427  68.941  46.209
ATOM   1846  CB  ASN   115       3.363  70.200  44.004
ATOM   1847  CG  ASN   115       4.716  70.694  43.500
ATOM   1848  OD1 ASN   115       5.446  71.368  44.213
ATOM   1849  ND2 ASN   115       5.068  70.368  42.274
ATOM   1850  H   ASN   115       4.699  68.720  45.347
ATOM   1851  HA  ASN   115       3.608  71.079  46.000   
ATOM   1852 1HB  ASN   115       2.605  70.786  43.609   
ATOM   1853 2HB  ASN   115       3.190  69.237  43.662   
ATOM   1854 1HD2 ASN   115       5.948  70.672  41.909   
ATOM   1855 2HD2 ASN   115       4.456  69.816  41.708   
ATOM   1856  N   LYS   116       1.183  71.187  46.129
ATOM   1857  CA  LYS   116      -0.212  71.137  46.505
ATOM   1858  C   LYS   116      -0.906  71.918  45.390
ATOM   1859  O   LYS   116      -0.242  72.568  44.587
ATOM   1860  CB  LYS   116      -0.520  71.771  47.865
ATOM   1861  CG  LYS   116       0.230  71.067  48.996
ATOM   1862  CD  LYS   116      -0.057  71.741  50.338
ATOM   1863  CE  LYS   116       0.722  71.060  51.462
ATOM   1864  NZ  LYS   116       0.478  71.765  52.748
ATOM   1865  H   LYS   116       1.609  72.064  45.973
ATOM   1866  HA  LYS   116      -0.475  70.155  46.593   
ATOM   1867 1HB  LYS   116      -1.540  71.738  48.045   
ATOM   1868 2HB  LYS   116      -0.269  72.776  47.849   
ATOM   1869 1HG  LYS   116       1.249  71.082  48.805   
ATOM   1870 2HG  LYS   116      -0.049  70.070  49.036   
ATOM   1871 1HD  LYS   116      -1.073  71.703  50.541   
ATOM   1872 2HD  LYS   116       0.199  72.744  50.290   
ATOM   1873 1HE  LYS   116       1.735  71.067  51.243   
ATOM   1874 2HE  LYS   116       0.430  70.069  51.543   
ATOM   1875 1HZ  LYS   116       0.789  72.754  52.666   
ATOM   1876 2HZ  LYS   116      -0.538  71.739  52.971   
ATOM   1877 3HZ  LYS   116       1.011  71.296  53.508   
ATOM   1878  N   MET   117      -2.324  71.906  45.277
ATOM   1879  CA  MET   117      -3.205  72.695  44.486
ATOM   1880  C   MET   117      -3.249  72.461  42.886
ATOM   1881  O   MET   117      -4.130  72.986  42.209
ATOM   1882  CB  MET   117      -2.851  74.152  44.792
ATOM   1883  CG  MET   117      -3.671  75.118  43.938
ATOM   1884  SD  MET   117      -5.441  74.940  44.251
ATOM   1885  CE  MET   117      -5.704  73.344  43.458
ATOM   1886  H   MET   117      -2.700  71.215  45.873
ATOM   1887  HA  MET   117      -4.096  72.370  44.862   
ATOM   1888 1HB  MET   117      -1.840  74.310  44.629   
ATOM   1889 2HB  MET   117      -3.010  74.349  45.797   
ATOM   1890 1HG  MET   117      -3.473  74.954  42.934   
ATOM   1891 2HG  MET   117      -3.377  76.093  44.129   
ATOM   1892 1HE  MET   117      -5.458  73.378  42.452   
ATOM   1893 2HE  MET   117      -5.124  72.605  43.897   
ATOM   1894 3HE  MET   117      -6.695  73.048  43.528   
ATOM   1895  N   LEU   118      -2.337  71.673  42.158
ATOM   1896  CA  LEU   118      -3.009  70.506  41.449
ATOM   1897  C   LEU   118      -2.212  69.186  41.894
ATOM   1898  O   LEU   118      -1.898  69.023  43.071
ATOM   1899  CB  LEU   118      -2.980  70.648  39.925
ATOM   1900  CG  LEU   118      -3.978  69.720  39.223
ATOM   1901  CD1 LEU   118      -5.404  70.056  39.654
ATOM   1902  CD2 LEU   118      -3.874  69.881  37.707
ATOM   1903  H   LEU   118      -1.362  71.794  42.070
ATOM   1904  HA  LEU   118      -4.000  70.513  41.694   
ATOM   1905 1HB  LEU   118      -2.024  70.463  39.575   
ATOM   1906 2HB  LEU   118      -3.171  71.630  39.661   
ATOM   1907  HG  LEU   118      -3.753  68.730  39.489   
ATOM   1908 1HD1 LEU   118      -5.502  69.938  40.679   
ATOM   1909 2HD1 LEU   118      -5.628  71.037  39.405   
ATOM   1910 3HD1 LEU   118      -6.076  69.427  39.178   
ATOM   1911 1HD2 LEU   118      -4.083  70.860  37.439   
ATOM   1912 2HD2 LEU   118      -2.916  69.643  37.390   
ATOM   1913 3HD2 LEU   118      -4.550  69.252  37.236   
ATOM   1914  N   CYS   119      -1.836  68.190  41.012
ATOM   1915  CA  CYS   119      -0.459  67.912  40.404
ATOM   1916  C   CYS   119      -0.162  66.615  39.783
ATOM   1917  O   CYS   119       0.496  66.564  38.746
ATOM   1918  CB  CYS   119       0.534  68.189  41.535
ATOM   1919  SG  CYS   119       2.248  67.970  40.998
ATOM   1920  H   CYS   119      -2.596  67.608  40.772
ATOM   1921  HA  CYS   119      -0.393  68.475  39.555   
ATOM   1922 1HB  CYS   119       0.335  67.565  42.337   
ATOM   1923 2HB  CYS   119       0.399  69.151  41.893   
ATOM   1924  HG  CYS   119       2.686  68.949  41.632   
ATOM   1925  N   PHE   120      -0.620  65.434  40.347
ATOM   1926  CA  PHE   120      -0.266  64.200  39.508
ATOM   1927  C   PHE   120      -0.786  64.210  38.048
ATOM   1928  O   PHE   120      -0.075  63.789  37.138
ATOM   1929  CB  PHE   120      -0.796  62.965  40.244
ATOM   1930  CG  PHE   120      -2.303  62.977  40.362
ATOM   1931  CD1 PHE   120      -3.082  62.199  39.508
ATOM   1932  CD2 PHE   120      -2.924  63.768  41.325
ATOM   1933  CE1 PHE   120      -4.471  62.211  39.618
ATOM   1934  CE2 PHE   120      -4.314  63.780  41.436
ATOM   1935  CZ  PHE   120      -5.086  63.001  40.582
ATOM   1936  H   PHE   120      -1.125  65.317  41.187
ATOM   1937  HA  PHE   120       0.751  64.193  39.425   
ATOM   1938 1HB  PHE   120      -0.371  62.909  41.187   
ATOM   1939 2HB  PHE   120      -0.489  62.106  39.754   
ATOM   1940  HD1 PHE   120      -2.631  61.615  38.795   
ATOM   1941  HD2 PHE   120      -2.355  64.344  41.955   
ATOM   1942  HE1 PHE   120      -5.042  61.637  38.988   
ATOM   1943  HE2 PHE   120      -4.769  64.363  42.147   
ATOM   1944  HZ  PHE   120      -6.109  63.009  40.663   
ATOM   1945  N   LYS   121      -2.074  64.706  37.755
ATOM   1946  CA  LYS   121      -2.680  64.279  36.569
ATOM   1947  C   LYS   121      -1.767  64.900  35.424
ATOM   1948  O   LYS   121      -1.467  64.226  34.441
ATOM   1949  CB  LYS   121      -4.128  64.752  36.406
ATOM   1950  CG  LYS   121      -4.756  64.204  35.124
ATOM   1951  CD  LYS   121      -6.220  64.632  35.014
ATOM   1952  CE  LYS   121      -6.844  64.097  33.726
ATOM   1953  NZ  LYS   121      -8.265  64.524  33.634
ATOM   1954  H   LYS   121      -2.555  65.336  38.343
ATOM   1955  HA  LYS   121      -2.727  63.263  36.651   
ATOM   1956 1HB  LYS   121      -4.161  65.787  36.399   
ATOM   1957 2HB  LYS   121      -4.688  64.457  37.226   
ATOM   1958 1HG  LYS   121      -4.690  63.170  35.114   
ATOM   1959 2HG  LYS   121      -4.227  64.544  34.300   
ATOM   1960 1HD  LYS   121      -6.287  65.666  35.034   
ATOM   1961 2HD  LYS   121      -6.751  64.284  35.833   
ATOM   1962 1HE  LYS   121      -6.785  63.062  33.709   
ATOM   1963 2HE  LYS   121      -6.316  64.449  32.906   
ATOM   1964 1HZ  LYS   121      -8.793  64.152  34.450   
ATOM   1965 2HZ  LYS   121      -8.316  65.563  33.633   
ATOM   1966 3HZ  LYS   121      -8.682  64.156  32.755   
ATOM   1967  N   TYR   122      -1.408  66.162  35.689
ATOM   1968  CA  TYR   122      -0.594  66.893  34.695
ATOM   1969  C   TYR   122       0.963  67.208  35.021
ATOM   1970  O   TYR   122       1.588  68.007  34.327
ATOM   1971  CB  TYR   122      -1.345  68.200  34.420
ATOM   1972  CG  TYR   122      -2.746  67.957  33.896
ATOM   1973  CD1 TYR   122      -3.853  68.122  34.730
ATOM   1974  CD2 TYR   122      -2.943  67.565  32.571
ATOM   1975  CE1 TYR   122      -5.142  67.897  34.246
ATOM   1976  CE2 TYR   122      -4.232  67.340  32.084
ATOM   1977  CZ  TYR   122      -5.328  67.507  32.924
ATOM   1978  OH  TYR   122      -6.597  67.286  32.446
ATOM   1979  H   TYR   122      -1.668  66.616  36.526
ATOM   1980  HA  TYR   122      -0.588  66.231  33.918   
ATOM   1981 1HB  TYR   122      -0.812  68.775  33.743   
ATOM   1982 2HB  TYR   122      -1.388  68.768  35.284   
ATOM   1983  HD1 TYR   122      -3.718  68.411  35.705   
ATOM   1984  HD2 TYR   122      -2.135  67.441  31.951   
ATOM   1985  HE1 TYR   122      -5.953  68.018  34.862   
ATOM   1986  HE2 TYR   122      -4.374  67.052  31.109   
ATOM   1987  HH  TYR   122      -7.028  68.078  32.424   
ATOM   1988  N   ILE   123       1.559  66.591  36.043
ATOM   1989  CA  ILE   123       2.998  66.106  35.881
ATOM   1990  C   ILE   123       2.935  65.143  34.602
ATOM   1991  O   ILE   123       3.743  65.282  33.686
ATOM   1992  CB  ILE   123       3.555  65.336  37.099
ATOM   1993  CG1 ILE   123       3.711  66.276  38.300
ATOM   1994  CG2 ILE   123       4.923  64.736  36.769
ATOM   1995  CD1 ILE   123       3.975  65.504  39.588
ATOM   1996  H   ILE   123       1.092  66.438  36.899
ATOM   1997  HA  ILE   123       3.613  66.918  35.815   
ATOM   1998  HB  ILE   123       2.884  64.565  37.340   
ATOM   1999 1HG1 ILE   123       2.859  66.855  38.406   
ATOM   2000 2HG1 ILE   123       4.484  66.943  38.126   
ATOM   2001 1HG2 ILE   123       4.839  64.081  35.970   
ATOM   2002 2HG2 ILE   123       5.589  65.489  36.518   
ATOM   2003 3HG2 ILE   123       5.291  64.221  37.590   
ATOM   2004 1HD1 ILE   123       3.186  64.860  39.783   
ATOM   2005 2HD1 ILE   123       4.847  64.950  39.497   
ATOM   2006 3HD1 ILE   123       4.076  66.163  40.382   
ATOM   2007  N   LYS   124       1.909  64.236  34.712
ATOM   2008  CA  LYS   124       1.910  63.102  33.807
ATOM   2009  C   LYS   124       1.721  63.371  32.345
ATOM   2010  O   LYS   124       2.404  62.774  31.516
ATOM   2011  CB  LYS   124       0.827  62.142  34.310
ATOM   2012  CG  LYS   124       1.225  61.491  35.636
ATOM   2013  CD  LYS   124       0.149  60.511  36.102
ATOM   2014  CE  LYS   124       0.542  59.870  37.432
ATOM   2015  NZ  LYS   124      -0.521  58.930  37.876
ATOM   2016  H   LYS   124       1.181  64.326  35.372
ATOM   2017  HA  LYS   124       2.873  62.767  33.848   
ATOM   2018 1HB  LYS   124       0.648  61.410  33.599   
ATOM   2019 2HB  LYS   124      -0.068  62.651  34.423   
ATOM   2020 1HG  LYS   124       1.372  62.221  36.357   
ATOM   2021 2HG  LYS   124       2.129  60.996  35.528   
ATOM   2022 1HD  LYS   124       0.008  59.776  35.385   
ATOM   2023 2HD  LYS   124      -0.757  61.005  36.203   
ATOM   2024 1HE  LYS   124       0.684  60.605  38.149   
ATOM   2025 2HE  LYS   124       1.440  59.363  37.327   
ATOM   2026 1HZ  LYS   124      -1.415  59.448  37.997   
ATOM   2027 2HZ  LYS   124      -0.647  58.185  37.161   
ATOM   2028 3HZ  LYS   124      -0.246  58.498  38.781   
ATOM   2029  N   GLN   125       0.818  64.251  32.138
ATOM   2030  CA  GLN   125       0.622  64.810  30.725
ATOM   2031  C   GLN   125       1.958  65.561  30.186
ATOM   2032  O   GLN   125       2.315  65.420  29.018
ATOM   2033  CB  GLN   125      -0.567  65.773  30.703
ATOM   2034  CG  GLN   125      -0.870  66.260  29.286
ATOM   2035  CD  GLN   125      -1.278  65.101  28.383
ATOM   2036  OE1 GLN   125      -2.111  64.283  28.747
ATOM   2037  NE2 GLN   125      -0.705  65.009  27.202
ATOM   2038  H   GLN   125       0.245  64.580  32.871
ATOM   2039  HA  GLN   125       0.385  64.011  30.136   
ATOM   2040 1HB  GLN   125      -0.374  66.583  31.319   
ATOM   2041 2HB  GLN   125      -1.403  65.308  31.101   
ATOM   2042 1HG  GLN   125      -0.038  66.737  28.892   
ATOM   2043 2HG  GLN   125      -1.626  66.969  29.312   
ATOM   2044 1HE2 GLN   125      -0.949  64.261  26.585   
ATOM   2045 2HE2 GLN   125      -0.026  65.687  26.922   
ATOM   2046  N   LEU   126       2.579  66.264  31.023
ATOM   2047  CA  LEU   126       3.948  66.765  30.699
ATOM   2048  C   LEU   126       4.931  65.636  30.391
ATOM   2049  O   LEU   126       5.667  65.711  29.410
ATOM   2050  CB  LEU   126       4.468  67.609  31.866
ATOM   2051  CG  LEU   126       5.922  68.054  31.676
ATOM   2052  CD1 LEU   126       6.048  68.927  30.429
ATOM   2053  CD2 LEU   126       6.392  68.858  32.887
ATOM   2054  H   LEU   126       2.177  66.490  31.895
ATOM   2055  HA  LEU   126       3.852  67.327  29.853   
ATOM   2056 1HB  LEU   126       4.377  67.078  32.749   
ATOM   2057 2HB  LEU   126       3.862  68.438  31.995   
ATOM   2058  HG  LEU   126       6.519  67.197  31.569   
ATOM   2059 1HD1 LEU   126       5.749  68.394  29.592   
ATOM   2060 2HD1 LEU   126       5.450  69.769  30.524   
ATOM   2061 3HD1 LEU   126       7.033  69.226  30.304   
ATOM   2062 1HD2 LEU   126       5.798  69.699  33.006   
ATOM   2063 2HD2 LEU   126       6.329  68.278  33.744   
ATOM   2064 3HD2 LEU   126       7.376  69.157  32.754   
ATOM   2065  N   MET   127       4.906  64.581  31.267
ATOM   2066  CA  MET   127       5.764  63.478  30.990
ATOM   2067  C   MET   127       5.473  62.836  29.659
ATOM   2068  O   MET   127       6.392  62.575  28.886
ATOM   2069  CB  MET   127       5.637  62.441  32.109
ATOM   2070  CG  MET   127       6.235  62.955  33.418
ATOM   2071  SD  MET   127       5.964  61.790  34.773
ATOM   2072  CE  MET   127       7.099  60.491  34.253
ATOM   2073  H   MET   127       4.328  64.554  32.066
ATOM   2074  HA  MET   127       6.693  63.897  30.943   
ATOM   2075 1HB  MET   127       6.108  61.562  31.829   
ATOM   2076 2HB  MET   127       4.640  62.197  32.250   
ATOM   2077 1HG  MET   127       5.821  63.874  33.657   
ATOM   2078 2HG  MET   127       7.250  63.124  33.298   
ATOM   2079 1HE  MET   127       6.842  60.117  33.321   
ATOM   2080 2HE  MET   127       8.072  60.843  34.191   
ATOM   2081 3HE  MET   127       7.095  59.698  34.921   
ATOM   2082  N   SER   128       4.147  62.607  29.436
ATOM   2083  CA  SER   128       3.702  61.987  28.201
ATOM   2084  C   SER   128       4.134  62.971  27.069
ATOM   2085  O   SER   128       4.583  62.534  26.012
ATOM   2086  CB  SER   128       2.190  61.763  28.145
ATOM   2087  OG  SER   128       1.512  63.010  28.163
ATOM   2088  H   SER   128       3.479  62.864  30.115
ATOM   2089  HA  SER   128       4.128  61.060  28.169   
ATOM   2090 1HB  SER   128       1.889  61.187  28.952   
ATOM   2091 2HB  SER   128       1.943  61.240  27.285   
ATOM   2092  HG  SER   128       1.687  63.400  27.368   
ATOM   2093  N   LYS   129       4.008  64.217  27.294
ATOM   2094  CA  LYS   129       4.560  65.062  26.170
ATOM   2095  C   LYS   129       6.126  64.984  25.891
ATOM   2096  O   LYS   129       6.547  64.976  24.737
ATOM   2097  CB  LYS   129       4.147  66.508  26.461
ATOM   2098  CG  LYS   129       4.591  67.455  25.345
ATOM   2099  CD  LYS   129       3.866  67.130  24.039
ATOM   2100  CE  LYS   129       4.301  68.085  22.929
ATOM   2101  NZ  LYS   129       3.604  67.740  21.661
ATOM   2102  H   LYS   129       3.613  64.661  28.082
ATOM   2103  HA  LYS   129       4.118  64.677  25.334   
ATOM   2104 1HB  LYS   129       4.552  66.814  27.364   
ATOM   2105 2HB  LYS   129       3.119  66.563  26.580   
ATOM   2106 1HG  LYS   129       5.615  67.380  25.207   
ATOM   2107 2HG  LYS   129       4.400  68.436  25.619   
ATOM   2108 1HD  LYS   129       2.841  67.197  24.179   
ATOM   2109 2HD  LYS   129       4.065  66.152  23.760   
ATOM   2110 1HE  LYS   129       5.327  68.025  22.795   
ATOM   2111 2HE  LYS   129       4.081  69.062  23.198   
ATOM   2112 1HZ  LYS   129       3.843  66.766  21.388   
ATOM   2113 2HZ  LYS   129       2.576  67.819  21.797   
ATOM   2114 3HZ  LYS   129       3.905  68.394  20.910   
ATOM   2115  N   LEU   130       6.828  64.926  27.000
ATOM   2116  CA  LEU   130       8.239  64.927  26.784
ATOM   2117  C   LEU   130       8.912  63.478  26.525
ATOM   2118  O   LEU   130       8.211  62.469  26.500
ATOM   2119  CB  LEU   130       8.893  65.600  27.995
ATOM   2120  CG  LEU   130       8.343  67.006  28.262
ATOM   2121  CD1 LEU   130       8.990  67.595  29.514
ATOM   2122  CD2 LEU   130       8.642  67.924  27.078
ATOM   2123  H   LEU   130       6.481  64.881  27.922
ATOM   2124  HA  LEU   130       8.300  65.491  25.936   
ATOM   2125 1HB  LEU   130       9.918  65.645  27.859   
ATOM   2126 2HB  LEU   130       8.766  65.009  28.835   
ATOM   2127  HG  LEU   130       7.305  66.936  28.400   
ATOM   2128 1HD1 LEU   130       8.787  66.994  30.334   
ATOM   2129 2HD1 LEU   130      10.017  67.655  29.387   
ATOM   2130 3HD1 LEU   130       8.617  68.545  29.692   
ATOM   2131 1HD2 LEU   130       9.666  67.988  26.929   
ATOM   2132 2HD2 LEU   130       8.200  67.550  26.219   
ATOM   2133 3HD2 LEU   130       8.269  68.873  27.262   
ATOM   2134  N   ASN   131      10.183  63.522  26.368
ATOM   2135  CA  ASN   131      11.125  62.380  26.514
ATOM   2136  C   ASN   131      11.119  61.840  27.896
ATOM   2137  O   ASN   131      11.602  60.733  28.127
ATOM   2138  CB  ASN   131      12.542  62.808  26.121
ATOM   2139  CG  ASN   131      12.654  63.032  24.616
ATOM   2140  OD1 ASN   131      11.954  62.407  23.832
ATOM   2141  ND2 ASN   131      13.530  63.919  24.194
ATOM   2142  H   ASN   131      10.538  64.412  26.131
ATOM   2143  HA  ASN   131      10.786  61.635  25.904   
ATOM   2144 1HB  ASN   131      13.223  62.087  26.421   
ATOM   2145 2HB  ASN   131      12.800  63.675  26.626   
ATOM   2146 1HD2 ASN   131      13.633  64.093  23.215   
ATOM   2147 2HD2 ASN   131      14.092  64.419  24.853   
ATOM   2148  N   ILE   132      10.542  62.680  28.786
ATOM   2149  CA  ILE   132      10.555  62.641  30.182
ATOM   2150  C   ILE   132       9.613  61.684  30.849
ATOM   2151  O   ILE   132       9.071  61.991  31.908
ATOM   2152  CB  ILE   132      10.297  64.079  30.684
ATOM   2153  CG1 ILE   132      11.520  64.965  30.421
ATOM   2154  CG2 ILE   132      10.014  64.075  32.188
ATOM   2155  CD1 ILE   132      12.162  64.650  29.074
ATOM   2156  H   ILE   132      10.052  63.405  28.328
ATOM   2157  HA  ILE   132      11.479  62.245  30.355   
ATOM   2158  HB  ILE   132       9.466  64.465  30.171   
ATOM   2159 1HG1 ILE   132      12.215  64.839  31.179   
ATOM   2160 2HG1 ILE   132      11.244  65.963  30.454   
ATOM   2161 1HG2 ILE   132       9.178  63.496  32.390   
ATOM   2162 2HG2 ILE   132      10.826  63.684  32.700   
ATOM   2163 3HG2 ILE   132       9.842  65.042  32.519   
ATOM   2164 1HD1 ILE   132      12.470  63.660  29.051   
ATOM   2165 2HD1 ILE   132      11.479  64.808  28.310   
ATOM   2166 3HD1 ILE   132      12.985  65.262  28.922   
ATOM   2167  N   PRO   133       9.398  60.463  30.226
ATOM   2168  CA  PRO   133       9.108  59.254  30.989
ATOM   2169  C   PRO   133      10.146  58.808  31.939
ATOM   2170  O   PRO   133      11.323  58.765  31.590
ATOM   2171  CB  PRO   133       8.907  58.231  29.869
ATOM   2172  CG  PRO   133       8.401  59.025  28.685
ATOM   2173  CD  PRO   133       7.378  60.005  29.233
ATOM   2174  HA  PRO   133       8.334  59.433  31.630   
ATOM   2175 1HB  PRO   133       8.197  57.537  30.153   
ATOM   2176 2HB  PRO   133       9.810  57.789  29.633   
ATOM   2177 1HG  PRO   133       7.949  58.391  28.005   
ATOM   2178 2HG  PRO   133       9.183  59.542  28.249   
ATOM   2179 1HD  PRO   133       7.155  59.476  29.855   
ATOM   2180 2HD  PRO   133       7.523  60.557  28.608   
ATOM   2181  N   LEU   134       9.859  58.424  33.219
ATOM   2182  CA  LEU   134      10.963  58.761  34.225
ATOM   2183  C   LEU   134      11.365  57.414  34.790
ATOM   2184  O   LEU   134      10.659  56.428  34.594
ATOM   2185  CB  LEU   134      10.510  59.690  35.354
ATOM   2186  CG  LEU   134      10.150  61.096  34.860
ATOM   2187  CD1 LEU   134       9.579  61.928  36.006
ATOM   2188  CD2 LEU   134      11.393  61.799  34.315
ATOM   2189  H   LEU   134       9.043  57.968  33.534
ATOM   2190  HA  LEU   134      11.728  59.261  33.770   
ATOM   2191 1HB  LEU   134      11.250  59.751  36.075   
ATOM   2192 2HB  LEU   134       9.700  59.274  35.846   
ATOM   2193  HG  LEU   134       9.433  61.006  34.099   
ATOM   2194 1HD1 LEU   134       8.725  61.476  36.381   
ATOM   2195 2HD1 LEU   134      10.278  62.010  36.767   
ATOM   2196 3HD1 LEU   134       9.337  62.878  35.668   
ATOM   2197 1HD2 LEU   134      12.110  61.879  35.059   
ATOM   2198 2HD2 LEU   134      11.788  61.258  33.524   
ATOM   2199 3HD2 LEU   134      11.146  62.749  33.982   
ATOM   2200  N   ASP   135      12.575  57.466  35.525
ATOM   2201  CA  ASP   135      12.828  56.350  36.416
ATOM   2202  C   ASP   135      11.955  56.689  37.705
ATOM   2203  O   ASP   135      12.084  57.773  38.269
ATOM   2204  CB  ASP   135      14.299  56.182  36.808
ATOM   2205  CG  ASP   135      15.138  55.700  35.628
ATOM   2206  OD1 ASP   135      16.368  55.746  35.730
ATOM   2207  OD2 ASP   135      14.155  55.256  34.558
ATOM   2208  H   ASP   135      13.234  58.198  35.469
ATOM   2209  HA  ASP   135      12.601  55.502  35.895   
ATOM   2210 1HB  ASP   135      14.379  55.511  37.593   
ATOM   2211 2HB  ASP   135      14.673  57.081  37.162   
ATOM   2212  N   PRO   136      11.112  55.723  38.099
ATOM   2213  CA  PRO   136       9.691  56.087  38.542
ATOM   2214  C   PRO   136       9.807  57.048  39.804
ATOM   2215  O   PRO   136       8.907  57.847  40.055
ATOM   2216  CB  PRO   136       9.018  54.764  38.914
ATOM   2217  CG  PRO   136       9.695  53.714  38.060
ATOM   2218  CD  PRO   136      11.183  54.019  38.107
ATOM   2219  HA  PRO   136       9.154  56.539  37.801   
ATOM   2220 1HB  PRO   136       8.013  54.807  38.683   
ATOM   2221 2HB  PRO   136       9.179  54.559  39.913   
ATOM   2222 1HG  PRO   136       9.354  53.781  37.086   
ATOM   2223 2HG  PRO   136       9.517  52.774  38.453   
ATOM   2224 1HD  PRO   136      11.612  53.703  37.244   
ATOM   2225 2HD  PRO   136      11.555  53.709  38.998   
ATOM   2226  N   ILE   137      10.938  56.918  40.538
ATOM   2227  CA  ILE   137      11.051  57.526  41.898
ATOM   2228  C   ILE   137      10.955  59.053  41.934
ATOM   2229  O   ILE   137      10.242  59.606  42.769
ATOM   2230  CB  ILE   137      12.380  57.062  42.535
ATOM   2231  CG1 ILE   137      12.365  55.545  42.756
ATOM   2232  CG2 ILE   137      12.592  57.750  43.885
ATOM   2233  CD1 ILE   137      13.750  55.016  43.116
ATOM   2234  H   ILE   137      11.703  56.416  40.170
ATOM   2235  HA  ILE   137      10.229  57.192  42.402   
ATOM   2236  HB  ILE   137      13.166  57.315  41.887   
ATOM   2237 1HG1 ILE   137      12.018  55.069  41.904   
ATOM   2238 2HG1 ILE   137      11.692  55.306  43.506   
ATOM   2239 1HG2 ILE   137      12.625  58.778  43.758   
ATOM   2240 2HG2 ILE   137      11.814  57.515  44.529   
ATOM   2241 3HG2 ILE   137      13.485  57.435  44.307   
ATOM   2242 1HD1 ILE   137      14.419  55.224  42.352   
ATOM   2243 2HD1 ILE   137      14.086  55.465  43.988   
ATOM   2244 3HD1 ILE   137      13.711  53.990  43.260   
ATOM   2245  N   ASP   138      11.684  59.698  41.003
ATOM   2246  CA  ASP   138      11.916  61.127  41.043
ATOM   2247  C   ASP   138      10.760  62.096  40.754
ATOM   2248  O   ASP   138      10.871  63.288  41.033
ATOM   2249  CB  ASP   138      13.071  61.382  40.071
ATOM   2250  CG  ASP   138      14.391  60.855  40.626
ATOM   2251  OD1 ASP   138      15.346  60.744  39.851
ATOM   2252  OD2 ASP   138      14.158  60.586  42.103
ATOM   2253  H   ASP   138      12.071  59.168  40.266
ATOM   2254  HA  ASP   138      12.094  61.283  42.036   
ATOM   2255 1HB  ASP   138      13.151  62.397  39.878   
ATOM   2256 2HB  ASP   138      12.869  60.933  39.159   
ATOM   2257  N   GLN   139       9.618  61.582  40.187
ATOM   2258  CA  GLN   139       8.414  62.278  40.646
ATOM   2259  C   GLN   139       7.674  61.422  41.585
ATOM   2260  O   GLN   139       7.282  60.313  41.229
ATOM   2261  CB  GLN   139       7.517  62.663  39.466
ATOM   2262  CG  GLN   139       6.986  61.428  38.738
ATOM   2263  CD  GLN   139       6.113  60.581  39.658
ATOM   2264  OE1 GLN   139       5.274  61.100  40.381
ATOM   2265  NE2 GLN   139       6.292  59.278  39.649
ATOM   2266  H   GLN   139       9.530  60.837  39.545
ATOM   2267  HA  GLN   139       8.723  63.112  41.146   
ATOM   2268 1HB  GLN   139       8.044  63.261  38.805   
ATOM   2269 2HB  GLN   139       6.725  63.241  39.801   
ATOM   2270 1HG  GLN   139       7.778  60.861  38.384   
ATOM   2271 2HG  GLN   139       6.442  61.718  37.905   
ATOM   2272 1HE2 GLN   139       5.737  58.693  40.240   
ATOM   2273 2HE2 GLN   139       6.983  58.872  39.051   
ATOM   2274  N   SER   140       7.494  62.002  42.817
ATOM   2275  CA  SER   140       7.026  61.410  43.976
ATOM   2276  C   SER   140       5.615  61.176  43.944
ATOM   2277  O   SER   140       4.838  62.113  43.777
ATOM   2278  CB  SER   140       7.380  62.288  45.178
ATOM   2279  OG  SER   140       6.846  61.724  46.367
ATOM   2280  H   SER   140       7.739  62.958  42.828
ATOM   2281  HA  SER   140       7.465  60.489  43.968   
ATOM   2282 1HB  SER   140       7.002  63.243  45.040   
ATOM   2283 2HB  SER   140       8.410  62.374  45.260   
ATOM   2284  HG  SER   140       7.537  61.317  46.781   
ATOM   2285  N   GLU   141       5.210  59.910  44.110
ATOM   2286  CA  GLU   141       3.835  59.680  43.924
ATOM   2287  C   GLU   141       3.109  60.351  45.002
ATOM   2288  O   GLU   141       2.156  61.082  44.741
ATOM   2289  CB  GLU   141       3.502  58.185  43.918
ATOM   2290  CG  GLU   141       4.047  57.495  42.667
ATOM   2291  CD  GLU   141       3.387  58.048  41.408
ATOM   2292  OE1 GLU   141       3.803  57.657  40.314
ATOM   2293  OE2 GLU   141       2.466  58.861  41.548
ATOM   2294  H   GLU   141       5.798  59.154  44.350
ATOM   2295  HA  GLU   141       3.609  60.105  43.024   
ATOM   2296 1HB  GLU   141       2.476  58.053  43.973   
ATOM   2297 2HB  GLU   141       3.892  57.735  44.766   
ATOM   2298 1HG  GLU   141       3.885  56.473  42.730   
ATOM   2299 2HG  GLU   141       5.074  57.625  42.612   
ATOM   2300  N   GLY   142       3.581  60.093  46.183
ATOM   2301  CA  GLY   142       2.904  60.347  47.381
ATOM   2302  C   GLY   142       2.751  61.796  47.749
ATOM   2303  O   GLY   142       1.660  62.226  48.118
ATOM   2304  H   GLY   142       4.483  59.692  46.214
ATOM   2305 1HA  GLY   142       3.377  59.876  48.123   
ATOM   2306 2HA  GLY   142       1.998  59.931  47.332   
ATOM   2307  N   THR   143       3.953  62.534  47.611
ATOM   2308  CA  THR   143       3.776  63.887  47.901
ATOM   2309  C   THR   143       2.992  64.680  46.936
ATOM   2310  O   THR   143       2.193  65.524  47.337
ATOM   2311  CB  THR   143       5.173  64.514  48.073
ATOM   2312  OG1 THR   143       5.903  64.364  46.863
ATOM   2313  CG2 THR   143       5.951  63.837  49.200
ATOM   2314  H   THR   143       4.847  62.210  47.344
ATOM   2315  HA  THR   143       3.175  63.836  48.725   
ATOM   2316  HB  THR   143       5.094  65.545  48.254   
ATOM   2317  HG1 THR   143       5.674  65.067  46.346   
ATOM   2318 1HG2 THR   143       5.438  63.937  50.095   
ATOM   2319 2HG2 THR   143       6.071  62.829  48.992   
ATOM   2320 3HG2 THR   143       6.886  64.274  49.298   
ATOM   2321  N   ASN   144       3.298  64.315  45.594
ATOM   2322  CA  ASN   144       3.154  65.272  44.537
ATOM   2323  C   ASN   144       1.786  65.673  44.505
ATOM   2324  O   ASN   144       1.495  66.857  44.353
ATOM   2325  CB  ASN   144       3.571  64.706  43.176
ATOM   2326  CG  ASN   144       5.085  64.554  43.080
ATOM   2327  OD1 ASN   144       5.816  64.958  43.974
ATOM   2328  ND2 ASN   144       5.575  63.975  42.004
ATOM   2329  H   ASN   144       3.609  63.402  45.380
ATOM   2330  HA  ASN   144       3.733  66.077  44.778   
ATOM   2331 1HB  ASN   144       3.231  65.326  42.418   
ATOM   2332 2HB  ASN   144       3.115  63.788  43.022   
ATOM   2333 1HD2 ASN   144       6.563  63.858  41.905   
ATOM   2334 2HD2 ASN   144       4.959  63.652  41.285   
ATOM   2335  N   GLY   145       0.866  64.693  44.655
ATOM   2336  CA  GLY   145      -0.583  64.944  44.320
ATOM   2337  C   GLY   145      -1.340  65.901  45.142
ATOM   2338  O   GLY   145      -2.368  66.411  44.704
ATOM   2339  H   GLY   145       1.137  63.805  44.988
ATOM   2340 1HA  GLY   145      -1.060  64.079  44.328   
ATOM   2341 2HA  GLY   145      -0.641  65.229  43.375   
ATOM   2342  N   GLU   146      -0.865  66.233  46.444
ATOM   2343  CA  GLU   146      -1.776  65.846  47.566
ATOM   2344  C   GLU   146      -2.768  66.828  47.992
ATOM   2345  O   GLU   146      -3.959  66.645  47.752
ATOM   2346  CB  GLU   146      -0.886  65.451  48.747
ATOM   2347  CG  GLU   146      -1.717  65.022  49.956
ATOM   2348  CD  GLU   146      -0.820  64.619  51.121
ATOM   2349  OE1 GLU   146      -1.353  64.366  52.205
ATOM   2350  OE2 GLU   146       0.399  64.566  50.920
ATOM   2351  H   GLU   146      -0.013  66.686  46.649
ATOM   2352  HA  GLU   146      -2.385  65.113  47.201   
ATOM   2353 1HB  GLU   146      -0.273  66.245  49.006   
ATOM   2354 2HB  GLU   146      -0.251  64.682  48.467   
ATOM   2355 1HG  GLU   146      -2.333  64.230  49.696   
ATOM   2356 2HG  GLU   146      -2.343  65.796  50.245   
ATOM   2357  N   LYS   147      -2.409  67.984  48.665
ATOM   2358  CA  LYS   147      -3.462  68.482  49.564
ATOM   2359  C   LYS   147      -4.407  69.416  48.730
ATOM   2360  O   LYS   147      -4.461  70.618  48.978
ATOM   2361  CB  LYS   147      -2.882  69.247  50.757
ATOM   2362  CG  LYS   147      -2.045  68.337  51.656
ATOM   2363  CD  LYS   147      -1.507  69.112  52.860
ATOM   2364  CE  LYS   147      -0.680  68.198  53.764
ATOM   2365  NZ  LYS   147      -0.106  68.982  54.889
ATOM   2366  H   LYS   147      -1.558  68.479  48.598
ATOM   2367  HA  LYS   147      -3.935  67.657  49.935   
ATOM   2368 1HB  LYS   147      -3.649  69.675  51.307   
ATOM   2369 2HB  LYS   147      -2.303  70.037  50.420   
ATOM   2370 1HG  LYS   147      -1.257  67.936  51.115   
ATOM   2371 2HG  LYS   147      -2.619  67.538  51.980   
ATOM   2372 1HD  LYS   147      -2.294  69.519  53.397   
ATOM   2373 2HD  LYS   147      -0.926  69.906  52.536   
ATOM   2374 1HE  LYS   147       0.082  67.757  53.217   
ATOM   2375 2HE  LYS   147      -1.276  67.435  54.134   
ATOM   2376 1HZ  LYS   147       0.505  69.734  54.512   
ATOM   2377 2HZ  LYS   147      -0.876  69.407  55.444   
ATOM   2378 3HZ  LYS   147       0.455  68.354  55.499   
ATOM   2379  N   ALA   148      -5.102  68.746  47.778
ATOM   2380  CA  ALA   148      -5.375  69.127  46.337
ATOM   2381  C   ALA   148      -6.566  68.352  45.967
ATOM   2382  O   ALA   148      -7.022  67.516  46.744
ATOM   2383  CB  ALA   148      -4.221  68.804  45.394
ATOM   2384  H   ALA   148      -5.461  67.896  48.128
ATOM   2385  HA  ALA   148      -5.535  70.131  46.250   
ATOM   2386 1HB  ALA   148      -3.369  69.315  45.689   
ATOM   2387 2HB  ALA   148      -4.025  67.786  45.409   
ATOM   2388 3HB  ALA   148      -4.464  69.086  44.427   
ATOM   2389  N   ILE   149      -7.042  68.704  44.672
ATOM   2390  CA  ILE   149      -8.159  67.942  44.218
ATOM   2391  C   ILE   149      -7.780  67.415  42.917
ATOM   2392  O   ILE   149      -6.927  67.990  42.244
ATOM   2393  CB  ILE   149      -9.458  68.770  44.099
ATOM   2394  CG1 ILE   149      -9.305  69.853  43.024
ATOM   2395  CG2 ILE   149      -9.780  69.449  45.431
ATOM   2396  CD1 ILE   149     -10.640  70.516  42.700
ATOM   2397  H   ILE   149      -6.668  69.406  44.089
ATOM   2398  HA  ILE   149      -8.298  67.194  44.898   
ATOM   2399  HB  ILE   149     -10.242  68.122  43.838   
ATOM   2400 1HG1 ILE   149      -8.900  69.440  42.165   
ATOM   2401 2HG1 ILE   149      -8.625  70.568  43.340   
ATOM   2402 1HG2 ILE   149      -9.907  68.735  46.171   
ATOM   2403 2HG2 ILE   149      -9.005  70.082  45.703   
ATOM   2404 3HG2 ILE   149     -10.652  70.003  45.345   
ATOM   2405 1HD1 ILE   149     -11.312  69.808  42.351   
ATOM   2406 2HD1 ILE   149     -11.031  70.960  43.551   
ATOM   2407 3HD1 ILE   149     -10.508  71.242  41.972   
ATOM   2408  N   CYS   150      -8.512  66.244  42.610
ATOM   2409  CA  CYS   150      -7.798  65.292  41.767
ATOM   2410  C   CYS   150      -8.218  65.130  40.397
ATOM   2411  O   CYS   150      -7.533  65.586  39.485
ATOM   2412  CB  CYS   150      -7.864  63.949  42.495
ATOM   2413  SG  CYS   150      -6.861  63.945  44.002
ATOM   2414  H   CYS   150      -9.429  66.033  42.907
ATOM   2415  HA  CYS   150      -6.882  65.714  41.614   
ATOM   2416 1HB  CYS   150      -7.550  63.191  41.863   
ATOM   2417 2HB  CYS   150      -8.848  63.724  42.728   
ATOM   2418  HG  CYS   150      -7.778  64.346  44.744   
ATOM   2419  N   GLU   151      -9.380  64.480  40.043
ATOM   2420  CA  GLU   151      -9.241  63.631  38.908
ATOM   2421  C   GLU   151      -9.965  64.027  37.663
ATOM   2422  O   GLU   151      -9.343  64.490  36.710
ATOM   2423  CB  GLU   151      -9.674  62.228  39.344
ATOM   2424  CG  GLU   151      -9.472  61.207  38.224
ATOM   2425  CD  GLU   151      -9.872  59.808  38.682
ATOM   2426  OE1 GLU   151      -9.824  58.890  37.858
ATOM   2427  OE2 GLU   151     -10.224  59.665  39.859
ATOM   2428  H   GLU   151     -10.259  64.552  40.487
ATOM   2429  HA  GLU   151      -8.258  63.751  38.661   
ATOM   2430 1HB  GLU   151     -10.669  62.241  39.632   
ATOM   2431 2HB  GLU   151      -9.139  61.940  40.183   
ATOM   2432 1HG  GLU   151      -8.481  61.208  37.921   
ATOM   2433 2HG  GLU   151     -10.031  61.479  37.395   
ATOM   2434  N   ASP   152     -11.282  63.897  37.558
ATOM   2435  CA  ASP   152     -11.906  64.829  36.610
ATOM   2436  C   ASP   152     -13.298  64.740  37.001
ATOM   2437  O   ASP   152     -13.742  63.693  37.467
ATOM   2438  CB  ASP   152     -11.751  64.462  35.131
ATOM   2439  CG  ASP   152     -12.045  65.656  34.228
ATOM   2440  OD1 ASP   152     -11.089  66.260  33.732
ATOM   2441  OD2 ASP   152     -13.557  65.793  34.178
ATOM   2442  H   ASP   152     -11.849  63.254  38.047
ATOM   2443  HA  ASP   152     -11.495  65.759  36.704   
ATOM   2444 1HB  ASP   152     -12.386  63.678  34.895   
ATOM   2445 2HB  ASP   152     -10.791  64.115  34.954   
ATOM   2446  N   MET   153     -14.073  65.781  36.846
ATOM   2447  CA  MET   153     -15.474  65.861  37.370
ATOM   2448  C   MET   153     -16.279  66.352  36.132
ATOM   2449  O   MET   153     -15.862  67.291  35.458
ATOM   2450  CB  MET   153     -15.661  66.836  38.535
ATOM   2451  CG  MET   153     -14.886  66.384  39.771
ATOM   2452  SD  MET   153     -15.117  67.527  41.152
ATOM   2453  CE  MET   153     -14.075  68.878  40.571
ATOM   2454  H   MET   153     -13.698  66.548  36.351
ATOM   2455  HA  MET   153     -15.741  64.956  37.760   
ATOM   2456 1HB  MET   153     -16.668  66.922  38.763   
ATOM   2457 2HB  MET   153     -15.352  67.784  38.253   
ATOM   2458 1HG  MET   153     -13.878  66.306  39.545   
ATOM   2459 2HG  MET   153     -15.189  65.433  40.048   
ATOM   2460 1HE  MET   153     -13.094  68.568  40.443   
ATOM   2461 2HE  MET   153     -14.409  69.247  39.661   
ATOM   2462 3HE  MET   153     -14.069  69.666  41.245   
ATOM   2463  N   ALA   154     -17.450  65.673  35.880
ATOM   2464  CA  ALA   154     -18.565  66.572  35.422
ATOM   2465  C   ALA   154     -19.377  66.785  36.679
ATOM   2466  O   ALA   154     -19.800  65.819  37.310
ATOM   2467  CB  ALA   154     -19.438  65.975  34.325
ATOM   2468  H   ALA   154     -17.618  64.704  35.970
ATOM   2469  HA  ALA   154     -18.186  67.426  35.011   
ATOM   2470 1HB  ALA   154     -18.862  65.763  33.489   
ATOM   2471 2HB  ALA   154     -19.879  65.099  34.660   
ATOM   2472 3HB  ALA   154     -20.182  66.646  34.060   
ATOM   2473  N   ILE   155     -19.639  68.076  37.101
ATOM   2474  CA  ILE   155     -20.761  68.160  37.948
ATOM   2475  C   ILE   155     -21.830  68.902  37.102
ATOM   2476  O   ILE   155     -21.594  70.023  36.657
ATOM   2477  CB  ILE   155     -20.501  68.924  39.266
ATOM   2478  CG1 ILE   155     -20.151  70.388  38.976
ATOM   2479  CG2 ILE   155     -19.338  68.287  40.030
ATOM   2480  CD1 ILE   155     -20.118  71.222  40.252
ATOM   2481  H   ILE   155     -19.144  68.898  36.873
ATOM   2482  HA  ILE   155     -20.973  67.195  38.203   
ATOM   2483  HB  ILE   155     -21.371  68.880  39.852   
ATOM   2484 1HG1 ILE   155     -20.838  70.789  38.312   
ATOM   2485 2HG1 ILE   155     -19.234  70.442  38.497   
ATOM   2486 1HG2 ILE   155     -19.560  67.300  40.255   
ATOM   2487 2HG2 ILE   155     -18.477  68.315  39.453   
ATOM   2488 3HG2 ILE   155     -19.168  68.803  40.913   
ATOM   2489 1HD1 ILE   155     -21.045  71.198  40.715   
ATOM   2490 2HD1 ILE   155     -19.406  70.844  40.904   
ATOM   2491 3HD1 ILE   155     -19.879  72.205  40.027   
ATOM   2492  N   ASN   156     -22.965  68.153  36.969
ATOM   2493  CA  ASN   156     -23.990  68.576  36.006
ATOM   2494  C   ASN   156     -25.271  69.079  36.577
ATOM   2495  O   ASN   156     -25.970  68.341  37.267
ATOM   2496  CB  ASN   156     -24.258  67.396  35.068
ATOM   2497  CG  ASN   156     -23.066  67.136  34.153
ATOM   2498  OD1 ASN   156     -22.390  68.060  33.720
ATOM   2499  ND2 ASN   156     -22.791  65.886  33.846
ATOM   2500  H   ASN   156     -23.113  67.338  37.504
ATOM   2501  HA  ASN   156     -23.596  69.404  35.558   
ATOM   2502 1HB  ASN   156     -25.103  67.584  34.499   
ATOM   2503 2HB  ASN   156     -24.467  66.546  35.623   
ATOM   2504 1HD2 ASN   156     -22.017  65.677  33.248   
ATOM   2505 2HD2 ASN   156     -23.356  65.146  34.210   
ATOM   2506  N   VAL   157     -25.643  70.285  36.336
ATOM   2507  CA  VAL   157     -26.053  71.191  37.452
ATOM   2508  C   VAL   157     -27.213  71.966  36.802
ATOM   2509  O   VAL   157     -27.255  72.104  35.581
ATOM   2510  CB  VAL   157     -24.971  72.175  37.950
ATOM   2511  CG1 VAL   157     -25.553  73.131  38.990
ATOM   2512  CG2 VAL   157     -23.812  71.411  38.589
ATOM   2513  H   VAL   157     -25.663  70.622  35.409
ATOM   2514  HA  VAL   157     -26.270  70.634  38.280   
ATOM   2515  HB  VAL   157     -24.620  72.726  37.128   
ATOM   2516 1HG1 VAL   157     -26.331  73.676  38.575   
ATOM   2517 2HG1 VAL   157     -25.913  72.596  39.801   
ATOM   2518 3HG1 VAL   157     -24.820  73.787  39.318   
ATOM   2519 1HG2 VAL   157     -24.155  70.856  39.395   
ATOM   2520 2HG2 VAL   157     -23.385  70.769  37.896   
ATOM   2521 3HG2 VAL   157     -23.089  72.076  38.921   
ATOM   2522  N   SER   158     -28.210  72.513  37.641
ATOM   2523  CA  SER   158     -29.450  72.899  37.120
ATOM   2524  C   SER   158     -30.007  73.963  38.021
ATOM   2525  O   SER   158     -29.333  74.395  38.954
ATOM   2526  CB  SER   158     -30.431  71.728  37.032
ATOM   2527  OG  SER   158     -30.779  71.285  38.335
ATOM   2528  H   SER   158     -28.034  72.629  38.605
ATOM   2529  HA  SER   158     -29.241  73.245  36.183   
ATOM   2530 1HB  SER   158     -30.003  70.949  36.498   
ATOM   2531 2HB  SER   158     -31.283  72.020  36.520   
ATOM   2532  HG  SER   158     -30.923  72.031  38.821   
ATOM   2533  N   ILE   159     -31.257  74.308  37.652
ATOM   2534  CA  ILE   159     -32.108  75.184  38.409
ATOM   2535  C   ILE   159     -31.277  76.376  38.516
ATOM   2536  O   ILE   159     -30.587  76.559  39.516
ATOM   2537  CB  ILE   159     -32.500  74.681  39.817
ATOM   2538  CG1 ILE   159     -33.391  73.438  39.711
ATOM   2539  CG2 ILE   159     -33.267  75.766  40.575
ATOM   2540  CD1 ILE   159     -33.624  72.796  41.074
ATOM   2541  H   ILE   159     -31.591  73.923  36.807
ATOM   2542  HA  ILE   159     -32.981  75.311  37.896   
ATOM   2543  HB  ILE   159     -31.622  74.442  40.341   
ATOM   2544 1HG1 ILE   159     -32.959  72.750  39.068   
ATOM   2545 2HG1 ILE   159     -34.299  73.692  39.283   
ATOM   2546 1HG2 ILE   159     -32.677  76.612  40.676   
ATOM   2547 2HG2 ILE   159     -34.130  76.017  40.058   
ATOM   2548 3HG2 ILE   159     -33.527  75.423  41.518   
ATOM   2549 1HD1 ILE   159     -32.719  72.509  41.490   
ATOM   2550 2HD1 ILE   159     -34.087  73.471  41.709   
ATOM   2551 3HD1 ILE   159     -34.228  71.960  40.973   
ATOM   2552  N   THR   160     -31.325  77.242  37.472
ATOM   2553  CA  THR   160     -31.051  78.677  37.644
ATOM   2554  C   THR   160     -32.190  79.487  37.972
ATOM   2555  O   THR   160     -32.653  80.265  37.141
ATOM   2556  CB  THR   160     -30.393  79.205  36.355
ATOM   2557  OG1 THR   160     -31.263  78.967  35.257
ATOM   2558  CG2 THR   160     -29.062  78.508  36.085
ATOM   2559  H   THR   160     -31.553  76.899  36.576
ATOM   2560  HA  THR   160     -30.486  78.750  38.491   
ATOM   2561  HB  THR   160     -30.253  80.244  36.411   
ATOM   2562  HG1 THR   160     -31.787  79.699  35.192   
ATOM   2563 1HG2 THR   160     -28.409  78.672  36.873   
ATOM   2564 2HG2 THR   160     -29.211  77.488  35.979   
ATOM   2565 3HG2 THR   160     -28.638  78.878  35.215   
ATOM   2566  N   ALA   161     -32.687  79.340  39.209
ATOM   2567  CA  ALA   161     -33.926  80.004  39.416
ATOM   2568  C   ALA   161     -33.469  81.324  40.125
ATOM   2569  O   ALA   161     -32.843  81.271  41.181
ATOM   2570  CB  ALA   161     -34.918  79.250  40.292
ATOM   2571  H   ALA   161     -32.280  78.835  39.953
ATOM   2572  HA  ALA   161     -34.389  80.068  38.509   
ATOM   2573 1HB  ALA   161     -35.145  78.334  39.863   
ATOM   2574 2HB  ALA   161     -34.511  79.090  41.232   
ATOM   2575 3HB  ALA   161     -35.791  79.800  40.393   
ATOM   2576  N   VAL   162     -33.723  82.476  39.660
ATOM   2577  CA  VAL   162     -32.878  83.659  39.822
ATOM   2578  C   VAL   162     -33.666  84.800  40.301
ATOM   2579  O   VAL   162     -34.886  84.814  40.150
ATOM   2580  CB  VAL   162     -32.176  84.020  38.494
ATOM   2581  CG1 VAL   162     -31.271  82.877  38.038
ATOM   2582  CG2 VAL   162     -33.209  84.285  37.400
ATOM   2583  H   VAL   162     -34.567  82.552  39.153
ATOM   2584  HA  VAL   162     -32.205  83.428  40.553   
ATOM   2585  HB  VAL   162     -31.598  84.883  38.649   
ATOM   2586 1HG1 VAL   162     -30.547  82.690  38.756   
ATOM   2587 2HG1 VAL   162     -31.831  82.017  37.894   
ATOM   2588 3HG1 VAL   162     -30.805  83.128  37.147   
ATOM   2589 1HG2 VAL   162     -33.791  83.440  37.250   
ATOM   2590 2HG2 VAL   162     -33.824  85.073  37.676   
ATOM   2591 3HG2 VAL   162     -32.731  84.526  36.512   
ATOM   2592  N   ASN   163     -33.096  85.850  40.902
ATOM   2593  CA  ASN   163     -33.423  87.280  40.450
ATOM   2594  C   ASN   163     -32.435  88.057  41.207
ATOM   2595  O   ASN   163     -31.830  87.540  42.143
ATOM   2596  CB  ASN   163     -34.839  87.767  40.774
ATOM   2597  CG  ASN   163     -35.168  89.049  40.018
ATOM   2598  OD1 ASN   163     -34.327  89.609  39.329
ATOM   2599  ND2 ASN   163     -36.389  89.531  40.133
ATOM   2600  H   ASN   163     -32.457  85.712  41.641
ATOM   2601  HA  ASN   163     -33.356  87.390  39.438   
ATOM   2602 1HB  ASN   163     -34.931  87.927  41.794   
ATOM   2603 2HB  ASN   163     -35.528  87.031  40.534   
ATOM   2604 1HD2 ASN   163     -36.643  90.370  39.652   
ATOM   2605 2HD2 ASN   163     -37.062  89.058  40.702   
ATOM   2606  N   ALA   164     -32.194  89.399  40.855
ATOM   2607  CA  ALA   164     -32.223  90.577  41.816
ATOM   2608  C   ALA   164     -31.367  90.234  43.024
ATOM   2609  O   ALA   164     -30.207  89.859  42.871
ATOM   2610  CB  ALA   164     -33.645  90.905  42.253
ATOM   2611  H   ALA   164     -31.996  89.560  39.901
ATOM   2612  HA  ALA   164     -31.852  91.402  41.343   
ATOM   2613 1HB  ALA   164     -34.223  91.147  41.427   
ATOM   2614 2HB  ALA   164     -34.067  90.087  42.731   
ATOM   2615 3HB  ALA   164     -33.638  91.710  42.906   
ATOM   2616  N   ASP   165     -31.876  90.333  44.250
ATOM   2617  CA  ASP   165     -32.278  89.326  45.147
ATOM   2618  C   ASP   165     -30.991  88.413  45.447
ATOM   2619  O   ASP   165     -30.148  88.785  46.260
ATOM   2620  CB  ASP   165     -33.414  88.466  44.586
ATOM   2621  CG  ASP   165     -33.939  87.488  45.633
ATOM   2622  OD1 ASP   165     -33.425  87.506  46.756
ATOM   2623  OD2 ASP   165     -35.042  86.690  44.959
ATOM   2624  H   ASP   165     -31.964  91.279  44.516
ATOM   2625  HA  ASP   165     -32.656  89.849  45.938   
ATOM   2626 1HB  ASP   165     -33.083  87.946  43.754   
ATOM   2627 2HB  ASP   165     -34.185  89.074  44.255   
ATOM   2628  N   SER   166     -30.928  87.298  44.771
ATOM   2629  CA  SER   166     -30.230  86.050  45.041
ATOM   2630  C   SER   166     -30.074  84.958  43.911
ATOM   2631  O   SER   166     -30.690  85.072  42.854
ATOM   2632  CB  SER   166     -30.944  85.446  46.252
ATOM   2633  OG  SER   166     -32.258  85.044  45.892
ATOM   2634  H   SER   166     -31.465  87.382  43.947
ATOM   2635  HA  SER   166     -29.278  86.389  45.184   
ATOM   2636 1HB  SER   166     -30.986  86.142  47.019   
ATOM   2637 2HB  SER   166     -30.410  84.630  46.605   
ATOM   2638  HG  SER   166     -32.159  84.399  45.269   
ATOM   2639  N   VAL   167     -29.284  84.033  44.257
ATOM   2640  CA  VAL   167     -29.203  82.741  43.469
ATOM   2641  C   VAL   167     -29.818  81.523  44.000
ATOM   2642  O   VAL   167     -29.471  81.085  45.095
ATOM   2643  CB  VAL   167     -27.699  82.503  43.203
ATOM   2644  CG1 VAL   167     -27.110  83.657  42.394
ATOM   2645  CG2 VAL   167     -26.936  82.397  44.523
ATOM   2646  H   VAL   167     -28.713  84.149  45.054
ATOM   2647  HA  VAL   167     -29.820  82.866  42.665   
ATOM   2648  HB  VAL   167     -27.593  81.609  42.663   
ATOM   2649 1HG1 VAL   167     -27.600  83.738  41.484   
ATOM   2650 2HG1 VAL   167     -27.218  84.547  42.915   
ATOM   2651 3HG1 VAL   167     -26.102  83.490  42.220   
ATOM   2652 1HG2 VAL   167     -27.044  83.273  45.066   
ATOM   2653 2HG2 VAL   167     -27.305  81.606  45.083   
ATOM   2654 3HG2 VAL   167     -25.929  82.238  44.338   
ATOM   2655  N   PHE   168     -30.810  80.867  43.219
ATOM   2656  CA  PHE   168     -31.132  79.574  43.621
ATOM   2657  C   PHE   168     -30.710  78.797  42.439
ATOM   2658  O   PHE   168     -31.541  78.439  41.608
ATOM   2659  CB  PHE   168     -32.617  79.327  43.907
ATOM   2660  CG  PHE   168     -33.089  80.065  45.139
ATOM   2661  CD1 PHE   168     -33.683  81.319  45.024
ATOM   2662  CD2 PHE   168     -32.932  79.494  46.400
ATOM   2663  CE1 PHE   168     -34.118  81.998  46.161
ATOM   2664  CE2 PHE   168     -33.367  80.173  47.538
ATOM   2665  CZ  PHE   168     -33.959  81.424  47.417
ATOM   2666  H   PHE   168     -31.266  81.257  42.436
ATOM   2667  HA  PHE   168     -30.634  79.393  44.493   
ATOM   2668 1HB  PHE   168     -32.789  78.312  44.019   
ATOM   2669 2HB  PHE   168     -33.184  79.612  43.089   
ATOM   2670  HD1 PHE   168     -33.801  81.744  44.098   
ATOM   2671  HD2 PHE   168     -32.495  78.570  46.491   
ATOM   2672  HE1 PHE   168     -34.556  82.922  46.073   
ATOM   2673  HE2 PHE   168     -33.251  79.751  48.466   
ATOM   2674  HZ  PHE   168     -34.278  81.923  48.254   
ATOM   2675  N   PHE   169     -29.368  78.569  42.447
ATOM   2676  CA  PHE   169     -28.843  77.459  41.539
ATOM   2677  C   PHE   169     -28.466  76.208  42.487
ATOM   2678  O   PHE   169     -27.693  76.361  43.430
ATOM   2679  CB  PHE   169     -27.613  77.896  40.736
ATOM   2680  CG  PHE   169     -26.452  78.266  41.631
ATOM   2681  CD1 PHE   169     -25.475  77.324  41.943
ATOM   2682  CD2 PHE   169     -26.352  79.555  42.151
ATOM   2683  CE1 PHE   169     -24.406  77.668  42.769
ATOM   2684  CE2 PHE   169     -25.283  79.899  42.976
ATOM   2685  CZ  PHE   169     -24.311  78.955  43.284
ATOM   2686  H   PHE   169     -28.732  79.078  43.005
ATOM   2687  HA  PHE   169     -29.561  77.263  40.840   
ATOM   2688 1HB  PHE   169     -27.857  78.698  40.129   
ATOM   2689 2HB  PHE   169     -27.330  77.139  40.089   
ATOM   2690  HD1 PHE   169     -25.543  76.373  41.563   
ATOM   2691  HD2 PHE   169     -27.069  80.254  41.925   
ATOM   2692  HE1 PHE   169     -23.688  76.972  42.998   
ATOM   2693  HE2 PHE   169     -25.211  80.849  43.357   
ATOM   2694  HZ  PHE   169     -23.524  79.208  43.891   
ATOM   2695  N   SER   170     -29.095  75.076  42.080
ATOM   2696  CA  SER   170     -29.322  73.790  42.780
ATOM   2697  C   SER   170     -28.656  72.690  41.842
ATOM   2698  O   SER   170     -28.642  72.847  40.623
ATOM   2699  CB  SER   170     -30.801  73.462  42.995
ATOM   2700  OG  SER   170     -31.396  74.434  43.843
ATOM   2701  H   SER   170     -29.432  75.190  41.159
ATOM   2702  HA  SER   170     -28.935  73.884  43.720   
ATOM   2703 1HB  SER   170     -30.895  72.520  43.418   
ATOM   2704 2HB  SER   170     -31.293  73.441  42.083   
ATOM   2705  HG  SER   170     -31.373  75.211  43.385   
ATOM   2706  N   TRP   171     -28.102  71.550  42.472
ATOM   2707  CA  TRP   171     -26.841  71.152  41.997
ATOM   2708  C   TRP   171     -27.020  69.765  41.306
ATOM   2709  O   TRP   171     -28.070  69.497  40.727
ATOM   2710  CB  TRP   171     -25.802  71.049  43.118
ATOM   2711  CG  TRP   171     -25.416  72.400  43.652
ATOM   2712  CD1 TRP   171     -26.195  73.208  44.414
ATOM   2713  CD2 TRP   171     -24.171  73.093  43.468
ATOM   2714  NE1 TRP   171     -25.504  74.360  44.711
ATOM   2715  CE2 TRP   171     -24.250  74.325  44.144
ATOM   2716  CE3 TRP   171     -22.991  72.772  42.785
ATOM   2717  CZ2 TRP   171     -23.191  75.229  44.151
ATOM   2718  CZ3 TRP   171     -21.931  73.677  42.792
ATOM   2719  CH2 TRP   171     -22.029  74.896  43.469
ATOM   2720  H   TRP   171     -28.531  71.033  43.195
ATOM   2721  HA  TRP   171     -26.563  71.908  41.370   
ATOM   2722 1HB  TRP   171     -24.960  70.555  42.772   
ATOM   2723 2HB  TRP   171     -26.171  70.461  43.886   
ATOM   2724  HD1 TRP   171     -27.150  72.985  44.716   
ATOM   2725  HE1 TRP   171     -25.836  75.060  45.220   
ATOM   2726  HE3 TRP   171     -22.904  71.881  42.284   
ATOM   2727  HZ2 TRP   171     -23.265  76.123  44.649   
ATOM   2728  HZ3 TRP   171     -21.066  73.443  42.292   
ATOM   2729  HH2 TRP   171     -21.241  75.553  43.465   
ATOM   2730  N   PRO   172     -25.901  68.915  41.430
ATOM   2731  CA  PRO   172     -25.959  67.566  40.924
ATOM   2732  C   PRO   172     -25.828  66.568  41.978
ATOM   2733  O   PRO   172     -26.438  66.705  43.036
ATOM   2734  CB  PRO   172     -24.781  67.501  39.950
ATOM   2735  CG  PRO   172     -23.767  68.491  40.478
ATOM   2736  CD  PRO   172     -23.838  68.410  41.993
ATOM   2737  HA  PRO   172     -26.880  67.373  40.529   
ATOM   2738 1HB  PRO   172     -25.091  67.787  39.008   
ATOM   2739 2HB  PRO   172     -24.377  66.551  39.954   
ATOM   2740 1HG  PRO   172     -24.013  69.445  40.166   
ATOM   2741 2HG  PRO   172     -22.820  68.228  40.157   
ATOM   2742 1HD  PRO   172     -23.565  69.227  42.161   
ATOM   2743 2HD  PRO   172     -23.948  67.541  42.053   
ATOM   2744  N   SER   173     -24.952  65.509  41.614
ATOM   2745  CA  SER   173     -24.931  64.290  42.275
ATOM   2746  C   SER   173     -23.550  63.945  42.611
ATOM   2747  O   SER   173     -22.657  64.103  41.782
ATOM   2748  CB  SER   173     -25.550  63.184  41.419
ATOM   2749  OG  SER   173     -25.469  61.940  42.099
ATOM   2750  H   SER   173     -24.334  65.659  40.860
ATOM   2751  HA  SER   173     -25.466  64.458  43.128   
ATOM   2752 1HB  SER   173     -25.054  63.122  40.511   
ATOM   2753 2HB  SER   173     -26.541  63.410  41.214   
ATOM   2754  HG  SER   173     -26.082  61.977  42.760   
ATOM   2755  N   PHE   174     -23.398  63.480  43.795
ATOM   2756  CA  PHE   174     -22.043  62.995  44.239
ATOM   2757  C   PHE   174     -22.386  61.490  44.697
ATOM   2758  O   PHE   174     -23.298  61.282  45.495
ATOM   2759  CB  PHE   174     -21.419  63.768  45.405
ATOM   2760  CG  PHE   174     -19.989  63.352  45.663
ATOM   2761  CD1 PHE   174     -19.052  63.377  44.632
ATOM   2762  CD2 PHE   174     -19.597  62.941  46.935
ATOM   2763  CE1 PHE   174     -17.733  62.994  44.872
ATOM   2764  CE2 PHE   174     -18.278  62.557  47.175
ATOM   2765  CZ  PHE   174     -17.348  62.584  46.143
ATOM   2766  H   PHE   174     -24.157  63.432  44.424
ATOM   2767  HA  PHE   174     -21.364  63.151  43.493   
ATOM   2768 1HB  PHE   174     -21.985  63.629  46.261   
ATOM   2769 2HB  PHE   174     -21.459  64.785  45.213   
ATOM   2770  HD1 PHE   174     -19.334  63.678  43.693   
ATOM   2771  HD2 PHE   174     -20.282  62.921  47.698   
ATOM   2772  HE1 PHE   174     -17.044  63.014  44.112   
ATOM   2773  HE2 PHE   174     -17.991  62.254  48.112   
ATOM   2774  HZ  PHE   174     -16.378  62.301  46.319   
ATOM   2775  N   ASN   175     -21.656  60.528  44.193
ATOM   2776  CA  ASN   175     -22.129  59.112  44.528
ATOM   2777  C   ASN   175     -21.425  58.272  45.630
ATOM   2778  O   ASN   175     -21.941  57.233  46.037
ATOM   2779  CB  ASN   175     -22.104  58.360  43.195
ATOM   2780  CG  ASN   175     -23.110  58.946  42.210
ATOM   2781  OD1 ASN   175     -24.273  59.137  42.536
ATOM   2782  ND2 ASN   175     -22.682  59.238  40.999
ATOM   2783  H   ASN   175     -20.851  60.648  43.634
ATOM   2784  HA  ASN   175     -23.044  59.246  44.959   
ATOM   2785 1HB  ASN   175     -22.310  57.357  43.353   
ATOM   2786 2HB  ASN   175     -21.152  58.397  42.788   
ATOM   2787 1HD2 ASN   175     -23.312  59.624  40.325   
ATOM   2788 2HD2 ASN   175     -21.727  59.074  40.753   
ATOM   2789  N   ILE   176     -20.231  58.762  46.105
ATOM   2790  CA  ILE   176     -18.816  58.225  45.928
ATOM   2791  C   ILE   176     -18.659  56.907  46.509
ATOM   2792  O   ILE   176     -17.918  56.084  45.977
ATOM   2793  CB  ILE   176     -17.792  59.204  46.546
ATOM   2794  CG1 ILE   176     -16.364  58.793  46.167
ATOM   2795  CG2 ILE   176     -17.910  59.204  48.071
ATOM   2796  CD1 ILE   176     -15.352  59.872  46.539
ATOM   2797  H   ILE   176     -20.373  59.582  46.635
ATOM   2798  HA  ILE   176     -18.647  58.082  44.932   
ATOM   2799  HB  ILE   176     -17.990  60.168  46.180   
ATOM   2800 1HG1 ILE   176     -16.312  58.598  45.151   
ATOM   2801 2HG1 ILE   176     -16.118  57.903  46.637   
ATOM   2802 1HG2 ILE   176     -18.864  59.497  48.353   
ATOM   2803 2HG2 ILE   176     -17.727  58.253  48.441   
ATOM   2804 3HG2 ILE   176     -17.221  59.862  48.480   
ATOM   2805 1HD1 ILE   176     -15.576  60.754  46.043   
ATOM   2806 2HD1 ILE   176     -15.377  60.045  47.561   
ATOM   2807 3HD1 ILE   176     -14.397  59.569  46.273   
ATOM   2808  N   THR   177     -19.337  56.528  47.668
ATOM   2809  CA  THR   177     -19.718  55.098  48.041
ATOM   2810  C   THR   177     -18.579  54.325  48.661
ATOM   2811  O   THR   177     -17.416  54.628  48.403
ATOM   2812  CB  THR   177     -20.231  54.354  46.793
ATOM   2813  OG1 THR   177     -21.349  55.050  46.262
ATOM   2814  CG2 THR   177     -20.658  52.927  47.132
ATOM   2815  H   THR   177     -19.578  57.266  48.277
ATOM   2816  HA  THR   177     -20.440  55.160  48.759   
ATOM   2817  HB  THR   177     -19.497  54.345  46.042   
ATOM   2818  HG1 THR   177     -21.127  55.925  46.276   
ATOM   2819 1HG2 THR   177     -19.854  52.398  47.517   
ATOM   2820 2HG2 THR   177     -21.419  52.942  47.836   
ATOM   2821 3HG2 THR   177     -20.999  52.447  46.279   
ATOM   2822  N   ASP   178     -18.827  53.255  49.528
ATOM   2823  CA  ASP   178     -17.610  52.377  49.725
ATOM   2824  C   ASP   178     -16.606  53.130  50.605
ATOM   2825  O   ASP   178     -16.063  52.558  51.548
ATOM   2826  CB  ASP   178     -16.960  52.000  48.391
ATOM   2827  CG  ASP   178     -15.802  51.027  48.592
ATOM   2828  OD1 ASP   178     -15.599  50.591  49.730
ATOM   2829  OD2 ASP   178     -15.158  50.840  47.229
ATOM   2830  H   ASP   178     -19.666  53.028  49.994
ATOM   2831  HA  ASP   178     -17.912  51.512  50.174   
ATOM   2832 1HB  ASP   178     -16.622  52.854  47.911   
ATOM   2833 2HB  ASP   178     -17.667  51.579  47.762   
ATOM   2834  N   ILE   179     -16.319  54.362  50.382
ATOM   2835  CA  ILE   179     -16.455  55.229  51.632
ATOM   2836  C   ILE   179     -17.721  56.233  51.498
ATOM   2837  O   ILE   179     -17.893  56.873  50.463
ATOM   2838  CB  ILE   179     -15.162  56.034  51.888
ATOM   2839  CG1 ILE   179     -14.001  55.090  52.221
ATOM   2840  CG2 ILE   179     -15.358  56.997  53.060
ATOM   2841  CD1 ILE   179     -12.667  55.827  52.250
ATOM   2842  H   ILE   179     -16.039  54.781  49.533
ATOM   2843  HA  ILE   179     -16.568  54.579  52.411   
ATOM   2844  HB  ILE   179     -14.934  56.580  51.021   
ATOM   2845 1HG1 ILE   179     -13.963  54.322  51.527   
ATOM   2846 2HG1 ILE   179     -14.170  54.634  53.136   
ATOM   2847 1HG2 ILE   179     -16.127  57.660  52.850   
ATOM   2848 2HG2 ILE   179     -15.596  56.467  53.918   
ATOM   2849 3HG2 ILE   179     -14.487  57.534  53.227   
ATOM   2850 1HD1 ILE   179     -12.478  56.255  51.325   
ATOM   2851 2HD1 ILE   179     -12.690  56.574  52.968   
ATOM   2852 3HD1 ILE   179     -11.902  55.166  52.477   
ATOM   2853  N   ASP   180     -18.500  56.275  52.598
ATOM   2854  CA  ASP   180     -19.663  57.164  52.571
ATOM   2855  C   ASP   180     -19.079  58.523  52.973
ATOM   2856  O   ASP   180     -18.537  58.661  54.067
ATOM   2857  CB  ASP   180     -20.783  56.767  53.538
ATOM   2858  CG  ASP   180     -22.020  57.641  53.345
ATOM   2859  OD1 ASP   180     -23.024  57.385  54.017
ATOM   2860  OD2 ASP   180     -21.654  58.674  52.293
ATOM   2861  H   ASP   180     -18.318  55.742  53.408
ATOM   2862  HA  ASP   180     -20.081  57.115  51.641   
ATOM   2863 1HB  ASP   180     -20.447  56.844  54.515   
ATOM   2864 2HB  ASP   180     -21.031  55.771  53.398   
ATOM   2865  N   GLN   181     -19.273  59.480  51.951
ATOM   2866  CA  GLN   181     -19.560  60.973  52.152
ATOM   2867  C   GLN   181     -20.486  61.518  51.053
ATOM   2868  O   GLN   181     -20.558  60.945  49.968
ATOM   2869  CB  GLN   181     -18.250  61.764  52.175
ATOM   2870  CG  GLN   181     -17.526  61.693  50.830
ATOM   2871  CD  GLN   181     -16.217  62.475  50.869
ATOM   2872  OE1 GLN   181     -16.179  63.615  51.310
ATOM   2873  NE2 GLN   181     -15.134  61.883  50.415
ATOM   2874  H   GLN   181     -19.215  59.119  51.034
ATOM   2875  HA  GLN   181     -20.032  61.083  53.050   
ATOM   2876 1HB  GLN   181     -17.634  61.402  52.925   
ATOM   2877 2HB  GLN   181     -18.441  62.752  52.420   
ATOM   2878 1HG  GLN   181     -18.137  62.067  50.081   
ATOM   2879 2HG  GLN   181     -17.338  60.704  50.584   
ATOM   2880 1HE2 GLN   181     -14.258  62.366  50.426   
ATOM   2881 2HE2 GLN   181     -15.186  60.950  50.058   
ATOM   2882  N   ARG   182     -21.210  62.653  51.329
ATOM   2883  CA  ARG   182     -21.620  63.352  50.208
ATOM   2884  C   ARG   182     -20.948  64.719  50.362
ATOM   2885  O   ARG   182     -21.087  65.361  51.400
ATOM   2886  CB  ARG   182     -23.137  63.524  50.100
ATOM   2887  CG  ARG   182     -23.843  62.183  49.894
ATOM   2888  CD  ARG   182     -25.359  62.370  49.851
ATOM   2889  NE  ARG   182     -26.020  61.061  49.670
ATOM   2890  CZ  ARG   182     -26.211  60.526  48.478
ATOM   2891  NH1 ARG   182     -26.805  59.355  48.360
ATOM   2892  NH2 ARG   182     -25.807  61.165  47.401
ATOM   2893  H   ARG   182     -21.448  62.994  52.224
ATOM   2894  HA  ARG   182     -21.324  62.781  49.415   
ATOM   2895 1HB  ARG   182     -23.363  64.164  49.317   
ATOM   2896 2HB  ARG   182     -23.500  63.985  50.954   
ATOM   2897 1HG  ARG   182     -23.590  61.531  50.659   
ATOM   2898 2HG  ARG   182     -23.517  61.745  49.013   
ATOM   2899 1HD  ARG   182     -25.614  63.004  49.072   
ATOM   2900 2HD  ARG   182     -25.685  62.811  50.731   
ATOM   2901  HE  ARG   182     -26.349  60.519  50.378   
ATOM   2902 1HH1 ARG   182     -27.114  58.867  49.176   
ATOM   2903 2HH1 ARG   182     -26.947  58.955  47.454   
ATOM   2904 1HH2 ARG   182     -25.356  62.054  47.486   
ATOM   2905 2HH2 ARG   182     -25.951  60.762  46.497   
ATOM   2906  N   LYS   183     -20.209  65.123  49.244
ATOM   2907  CA  LYS   183     -19.537  66.351  49.405
ATOM   2908  C   LYS   183     -19.899  67.395  48.382
ATOM   2909  O   LYS   183     -19.761  67.158  47.184
ATOM   2910  CB  LYS   183     -18.028  66.087  49.378
ATOM   2911  CG  LYS   183     -17.231  67.343  49.730
ATOM   2912  CD  LYS   183     -15.732  67.043  49.758
ATOM   2913  CE  LYS   183     -14.937  68.296  50.121
ATOM   2914  NZ  LYS   183     -13.483  67.989  50.132
ATOM   2915  H   LYS   183     -20.128  64.637  48.389
ATOM   2916  HA  LYS   183     -19.889  66.683  50.303   
ATOM   2917 1HB  LYS   183     -17.748  65.744  48.441   
ATOM   2918 2HB  LYS   183     -17.793  65.325  50.039   
ATOM   2919 1HG  LYS   183     -17.535  67.706  50.652   
ATOM   2920 2HG  LYS   183     -17.428  68.090  49.039   
ATOM   2921 1HD  LYS   183     -15.427  66.688  48.833   
ATOM   2922 2HD  LYS   183     -15.536  66.291  50.444   
ATOM   2923 1HE  LYS   183     -15.231  68.642  51.053   
ATOM   2924 2HE  LYS   183     -15.133  69.049  49.436   
ATOM   2925 1HZ  LYS   183     -13.290  67.246  50.834   
ATOM   2926 2HZ  LYS   183     -13.191  67.659  49.190   
ATOM   2927 3HZ  LYS   183     -12.949  68.846  50.380   
ATOM   2928  N   PHE   184     -20.373  68.602  48.798
ATOM   2929  CA  PHE   184     -20.530  69.655  47.692
ATOM   2930  C   PHE   184     -19.671  70.897  47.905
ATOM   2931  O   PHE   184     -19.674  71.470  48.992
ATOM   2932  CB  PHE   184     -22.006  70.052  47.589
ATOM   2933  CG  PHE   184     -22.873  68.902  47.126
ATOM   2934  CD1 PHE   184     -23.446  68.035  48.054
ATOM   2935  CD2 PHE   184     -23.104  68.703  45.767
ATOM   2936  CE1 PHE   184     -24.245  66.976  47.625
ATOM   2937  CE2 PHE   184     -23.903  67.643  45.338
ATOM   2938  CZ  PHE   184     -24.472  66.781  46.268
ATOM   2939  H   PHE   184     -20.610  68.838  49.726
ATOM   2940  HA  PHE   184     -20.201  69.236  46.822   
ATOM   2941 1HB  PHE   184     -22.109  70.853  46.940   
ATOM   2942 2HB  PHE   184     -22.341  70.397  48.506   
ATOM   2943  HD1 PHE   184     -23.279  68.177  49.056   
ATOM   2944  HD2 PHE   184     -22.684  69.339  45.080   
ATOM   2945  HE1 PHE   184     -24.667  66.339  48.309   
ATOM   2946  HE2 PHE   184     -24.072  67.497  44.337   
ATOM   2947  HZ  PHE   184     -25.059  66.001  45.953   
ATOM   2948  N   LEU   185     -18.942  71.257  46.758
ATOM   2949  CA  LEU   185     -18.320  72.571  46.892
ATOM   2950  C   LEU   185     -18.724  73.321  45.580
ATOM   2951  O   LEU   185     -18.993  72.684  44.564
ATOM   2952  CB  LEU   185     -16.795  72.521  47.019
ATOM   2953  CG  LEU   185     -16.328  71.860  48.321
ATOM   2954  CD1 LEU   185     -14.824  71.600  48.269
ATOM   2955  CD2 LEU   185     -16.628  72.769  49.512
ATOM   2956  H   LEU   185     -18.817  70.747  45.922
ATOM   2957  HA  LEU   185     -18.651  72.978  47.767   
ATOM   2958 1HB  LEU   185     -16.407  73.478  46.954   
ATOM   2959 2HB  LEU   185     -16.393  72.020  46.208   
ATOM   2960  HG  LEU   185     -16.840  70.950  48.434   
ATOM   2961 1HD1 LEU   185     -14.600  70.972  47.475   
ATOM   2962 2HD1 LEU   185     -14.314  72.494  48.145   
ATOM   2963 3HD1 LEU   185     -14.511  71.153  49.150   
ATOM   2964 1HD2 LEU   185     -16.135  73.674  49.401   
ATOM   2965 2HD2 LEU   185     -17.647  72.947  49.574   
ATOM   2966 3HD2 LEU   185     -16.311  72.319  50.390   
ATOM   2967  N   GLY   186     -18.765  74.648  45.583
ATOM   2968  CA  GLY   186     -18.913  75.524  44.444
ATOM   2969  C   GLY   186     -18.573  76.903  44.842
ATOM   2970  O   GLY   186     -18.762  77.276  45.998
ATOM   2971  H   GLY   186     -18.680  75.039  46.485
ATOM   2972 1HA  GLY   186     -19.871  75.499  44.134   
ATOM   2973 2HA  GLY   186     -18.281  75.227  43.718   
ATOM   2974  N   TYR   187     -18.060  77.664  43.818
ATOM   2975  CA  TYR   187     -17.671  78.994  43.993
ATOM   2976  C   TYR   187     -18.269  79.879  42.987
ATOM   2977  O   TYR   187     -18.237  79.570  41.798
ATOM   2978  CB  TYR   187     -16.143  79.100  43.940
ATOM   2979  CG  TYR   187     -15.476  78.339  45.067
ATOM   2980  CD1 TYR   187     -15.261  76.963  44.962
ATOM   2981  CD2 TYR   187     -15.069  79.006  46.223
ATOM   2982  CE1 TYR   187     -14.646  76.263  46.002
ATOM   2983  CE2 TYR   187     -14.454  78.308  47.264
ATOM   2984  CZ  TYR   187     -14.244  76.938  47.150
ATOM   2985  OH  TYR   187     -13.639  76.250  48.173
ATOM   2986  H   TYR   187     -17.968  77.248  42.928
ATOM   2987  HA  TYR   187     -18.068  79.243  44.899   
ATOM   2988 1HB  TYR   187     -15.859  80.095  43.973   
ATOM   2989 2HB  TYR   187     -15.799  78.750  43.029   
ATOM   2990  HD1 TYR   187     -15.557  76.463  44.116   
ATOM   2991  HD2 TYR   187     -15.223  80.017  46.308   
ATOM   2992  HE1 TYR   187     -14.489  75.252  45.923   
ATOM   2993  HE2 TYR   187     -14.156  78.802  48.113   
ATOM   2994  HH  TYR   187     -12.749  76.257  48.026   
ATOM   2995  N   GLU   188     -18.874  81.080  43.353
ATOM   2996  CA  GLU   188     -19.550  81.876  42.416
ATOM   2997  C   GLU   188     -18.853  83.208  42.393
ATOM   2998  O   GLU   188     -18.759  83.872  43.423
ATOM   2999  CB  GLU   188     -21.030  82.062  42.761
ATOM   3000  CG  GLU   188     -21.771  82.819  41.658
ATOM   3001  CD  GLU   188     -23.251  82.965  41.995
ATOM   3002  OE1 GLU   188     -23.973  83.566  41.195
ATOM   3003  OE2 GLU   188     -23.653  82.474  43.056
ATOM   3004  H   GLU   188     -18.823  81.379  44.293
ATOM   3005  HA  GLU   188     -19.475  81.370  41.533   
ATOM   3006 1HB  GLU   188     -21.120  82.571  43.659   
ATOM   3007 2HB  GLU   188     -21.474  81.138  42.913   
ATOM   3008 1HG  GLU   188     -21.663  82.321  40.756   
ATOM   3009 2HG  GLU   188     -21.346  83.755  41.527   
ATOM   3010  N   LEU   189     -18.351  83.654  41.245
ATOM   3011  CA  LEU   189     -17.536  84.843  41.146
ATOM   3012  C   LEU   189     -18.097  85.954  40.109
ATOM   3013  O   LEU   189     -18.924  86.783  40.482
ATOM   3014  CB  LEU   189     -16.117  84.425  40.749
ATOM   3015  CG  LEU   189     -15.420  83.590  41.829
ATOM   3016  CD1 LEU   189     -14.080  83.072  41.311
ATOM   3017  CD2 LEU   189     -15.169  84.439  43.075
ATOM   3018  H   LEU   189     -18.555  83.139  40.428
ATOM   3019  HA  LEU   189     -17.567  85.198  42.102   
ATOM   3020 1HB  LEU   189     -15.551  85.265  40.537   
ATOM   3021 2HB  LEU   189     -16.144  83.896  39.860   
ATOM   3022  HG  LEU   189     -16.041  82.780  42.074   
ATOM   3023 1HD1 LEU   189     -14.229  82.480  40.474   
ATOM   3024 2HD1 LEU   189     -13.467  83.868  41.055   
ATOM   3025 3HD1 LEU   189     -13.611  82.508  42.043   
ATOM   3026 1HD2 LEU   189     -14.566  85.248  42.837   
ATOM   3027 2HD2 LEU   189     -16.069  84.789  43.452   
ATOM   3028 3HD2 LEU   189     -14.698  83.870  43.802   
ATOM   3029  N   PHE   190     -17.589  85.854  38.887
ATOM   3030  CA  PHE   190     -17.277  87.151  38.165
ATOM   3031  C   PHE   190     -17.480  87.114  36.630
ATOM   3032  O   PHE   190     -17.693  86.045  36.062
ATOM   3033  CB  PHE   190     -15.832  87.541  38.493
ATOM   3034  CG  PHE   190     -14.836  86.544  37.945
ATOM   3035  CD1 PHE   190     -14.845  86.211  36.593
ATOM   3036  CD2 PHE   190     -13.901  85.952  38.791
ATOM   3037  CE1 PHE   190     -13.926  85.291  36.089
ATOM   3038  CE2 PHE   190     -12.982  85.032  38.288
ATOM   3039  CZ  PHE   190     -12.995  84.703  36.938
ATOM   3040  H   PHE   190     -17.412  84.995  38.434
ATOM   3041  HA  PHE   190     -17.950  87.834  38.516   
ATOM   3042 1HB  PHE   190     -15.716  87.626  39.518   
ATOM   3043 2HB  PHE   190     -15.629  88.484  38.115   
ATOM   3044  HD1 PHE   190     -15.531  86.645  35.966   
ATOM   3045  HD2 PHE   190     -13.889  86.194  39.788   
ATOM   3046  HE1 PHE   190     -13.935  85.047  35.093   
ATOM   3047  HE2 PHE   190     -12.295  84.596  38.913   
ATOM   3048  HZ  PHE   190     -12.318  84.027  36.568   
ATOM   3049  N   PHE   191     -17.387  88.386  36.009
ATOM   3050  CA  PHE   191     -18.645  88.887  35.331
ATOM   3051  C   PHE   191     -18.628  89.080  33.774
ATOM   3052  O   PHE   191     -19.506  88.571  33.081
ATOM   3053  CB  PHE   191     -19.004  90.209  36.018
ATOM   3054  CG  PHE   191     -19.391  90.010  37.466
ATOM   3055  CD1 PHE   191     -18.530  90.409  38.486
ATOM   3056  CD2 PHE   191     -20.613  89.425  37.791
ATOM   3057  CE1 PHE   191     -18.888  90.225  39.820
ATOM   3058  CE2 PHE   191     -20.971  89.240  39.125
ATOM   3059  CZ  PHE   191     -20.109  89.640  40.138
ATOM   3060  H   PHE   191     -16.573  88.944  35.991
ATOM   3061  HA  PHE   191     -19.322  88.137  35.473   
ATOM   3062 1HB  PHE   191     -19.778  90.670  35.508   
ATOM   3063 2HB  PHE   191     -18.205  90.865  35.955   
ATOM   3064  HD1 PHE   191     -17.628  90.840  38.254   
ATOM   3065  HD2 PHE   191     -21.252  89.129  37.045   
ATOM   3066  HE1 PHE   191     -18.252  90.521  40.569   
ATOM   3067  HE2 PHE   191     -21.871  88.808  39.362   
ATOM   3068  HZ  PHE   191     -20.374  89.504  41.120   
ATOM   3069  N   LYS   192     -17.625  89.820  33.129
ATOM   3070  CA  LYS   192     -17.031  89.608  31.775
ATOM   3071  C   LYS   192     -16.447  88.146  31.902
ATOM   3072  O   LYS   192     -15.863  87.802  32.928
ATOM   3073  CB  LYS   192     -15.918  90.590  31.395
ATOM   3074  CG  LYS   192     -16.444  92.022  31.290
ATOM   3075  CD  LYS   192     -15.326  92.979  30.874
ATOM   3076  CE  LYS   192     -15.861  94.404  30.734
ATOM   3077  NZ  LYS   192     -14.764  95.318  30.318
ATOM   3078  H   LYS   192     -17.301  90.567  33.686
ATOM   3079  HA  LYS   192     -17.743  89.781  31.064   
ATOM   3080 1HB  LYS   192     -15.491  90.306  30.495   
ATOM   3081 2HB  LYS   192     -15.156  90.546  32.096   
ATOM   3082 1HG  LYS   192     -16.841  92.319  32.200   
ATOM   3083 2HG  LYS   192     -17.217  92.063  30.601   
ATOM   3084 1HD  LYS   192     -14.913  92.668  29.976   
ATOM   3085 2HD  LYS   192     -14.564  92.956  31.576   
ATOM   3086 1HE  LYS   192     -16.260  94.721  31.637   
ATOM   3087 2HE  LYS   192     -16.624  94.427  30.032   
ATOM   3088 1HZ  LYS   192     -14.010  95.304  31.034   
ATOM   3089 2HZ  LYS   192     -14.379  95.005  29.404   
ATOM   3090 3HZ  LYS   192     -15.135  96.285  30.225   
ATOM   3091  N   GLU   193     -16.625  87.343  30.840
ATOM   3092  CA  GLU   193     -15.621  86.459  30.267
ATOM   3093  C   GLU   193     -15.156  85.381  31.351
ATOM   3094  O   GLU   193     -15.992  84.700  31.941
ATOM   3095  CB  GLU   193     -14.413  87.257  29.767
ATOM   3096  CG  GLU   193     -14.779  88.138  28.572
ATOM   3097  CD  GLU   193     -13.540  88.803  27.983
ATOM   3098  OE1 GLU   193     -12.461  88.213  28.082
ATOM   3099  OE2 GLU   193     -13.681  89.903  27.436
ATOM   3100  H   GLU   193     -17.524  87.380  30.434
ATOM   3101  HA  GLU   193     -16.087  86.039  29.462   
ATOM   3102 1HB  GLU   193     -13.648  86.609  29.505   
ATOM   3103 2HB  GLU   193     -14.037  87.843  30.534   
ATOM   3104 1HG  GLU   193     -15.461  88.861  28.864   
ATOM   3105 2HG  GLU   193     -15.251  87.568  27.846   
ATOM   3106  N   VAL   194     -13.865  85.172  31.668
ATOM   3107  CA  VAL   194     -13.193  83.846  31.483
ATOM   3108  C   VAL   194     -12.432  83.283  32.767
ATOM   3109  O   VAL   194     -11.986  84.059  33.609
ATOM   3110  CB  VAL   194     -12.215  83.955  30.292
ATOM   3111  CG1 VAL   194     -11.548  82.607  30.021
ATOM   3112  CG2 VAL   194     -12.959  84.389  29.030
ATOM   3113  H   VAL   194     -13.348  85.927  32.040
ATOM   3114  HA  VAL   194     -13.968  83.213  31.281   
ATOM   3115  HB  VAL   194     -11.481  84.667  30.530   
ATOM   3116 1HG1 VAL   194     -11.019  82.299  30.857   
ATOM   3117 2HG1 VAL   194     -12.267  81.895  29.796   
ATOM   3118 3HG1 VAL   194     -10.894  82.690  29.221   
ATOM   3119 1HG2 VAL   194     -13.693  83.696  28.795   
ATOM   3120 2HG2 VAL   194     -13.404  85.313  29.181   
ATOM   3121 3HG2 VAL   194     -12.297  84.460  28.235   
ATOM   3122  N   PRO   195     -12.315  81.884  32.843
ATOM   3123  CA  PRO   195     -12.393  81.221  34.105
ATOM   3124  C   PRO   195     -11.498  81.632  35.221
ATOM   3125  O   PRO   195     -11.944  81.737  36.362
ATOM   3126  CB  PRO   195     -12.098  79.788  33.659
ATOM   3127  CG  PRO   195     -12.588  79.703  32.230
ATOM   3128  CD  PRO   195     -13.936  80.402  32.197
ATOM   3129  HA  PRO   195     -13.289  81.475  34.523   
ATOM   3130 1HB  PRO   195     -12.624  79.124  34.249   
ATOM   3131 2HB  PRO   195     -11.081  79.615  33.690   
ATOM   3132 1HG  PRO   195     -12.700  78.712  31.956   
ATOM   3133 2HG  PRO   195     -11.925  80.189  31.603   
ATOM   3134 1HD  PRO   195     -14.068  80.193  32.996   
ATOM   3135 2HD  PRO   195     -13.812  80.610  31.396   
ATOM   3136  N   ARG   196     -10.167  81.901  34.962
ATOM   3137  CA  ARG   196      -9.291  82.231  36.078
ATOM   3138  C   ARG   196      -9.407  80.921  36.974
ATOM   3139  O   ARG   196      -9.028  79.838  36.533
ATOM   3140  CB  ARG   196      -9.709  83.460  36.891
ATOM   3141  CG  ARG   196      -8.560  83.982  37.754
ATOM   3142  CD  ARG   196      -8.971  85.257  38.489
ATOM   3143  NE  ARG   196      -7.859  85.722  39.343
ATOM   3144  CZ  ARG   196      -6.962  86.596  38.921
ATOM   3145  NH1 ARG   196      -5.985  86.985  39.716
ATOM   3146  NH2 ARG   196      -7.045  87.080  37.701
ATOM   3147  H   ARG   196      -9.796  81.878  34.048
ATOM   3148  HA  ARG   196      -8.382  82.496  35.696   
ATOM   3149 1HB  ARG   196     -10.520  83.225  37.491   
ATOM   3150 2HB  ARG   196     -10.037  84.208  36.254   
ATOM   3151 1HG  ARG   196      -7.731  84.169  37.161   
ATOM   3152 2HG  ARG   196      -8.276  83.257  38.438   
ATOM   3153 1HD  ARG   196      -9.809  85.074  39.071   
ATOM   3154 2HD  ARG   196      -9.221  85.994  37.804   
ATOM   3155  HE  ARG   196      -7.708  85.436  40.236   
ATOM   3156 1HH1 ARG   196      -5.920  86.618  40.644   
ATOM   3157 2HH1 ARG   196      -5.309  87.647  39.391   
ATOM   3158 1HH2 ARG   196      -7.785  86.787  37.096   
ATOM   3159 2HH2 ARG   196      -6.368  87.742  37.378   
ATOM   3160  N   ILE   197      -9.971  81.206  38.226
ATOM   3161  CA  ILE   197     -10.657  80.099  39.003
ATOM   3162  C   ILE   197      -9.592  78.908  39.104
ATOM   3163  O   ILE   197      -8.396  79.160  39.232
ATOM   3164  CB  ILE   197     -11.956  79.595  38.335
ATOM   3165  CG1 ILE   197     -13.055  80.659  38.436
ATOM   3166  CG2 ILE   197     -12.448  78.320  39.023
ATOM   3167  CD1 ILE   197     -14.280  80.281  37.609
ATOM   3168  H   ILE   197      -9.933  82.114  38.612
ATOM   3169  HA  ILE   197     -10.958  80.490  39.897   
ATOM   3170  HB  ILE   197     -11.754  79.392  37.325   
ATOM   3171 1HG1 ILE   197     -12.687  81.575  38.121   
ATOM   3172 2HG1 ILE   197     -13.327  80.790  39.427   
ATOM   3173 1HG2 ILE   197     -11.727  77.578  38.952   
ATOM   3174 2HG2 ILE   197     -12.639  78.509  40.024   
ATOM   3175 3HG2 ILE   197     -13.319  77.987  38.571   
ATOM   3176 1HD1 ILE   197     -14.017  80.182  36.611   
ATOM   3177 2HD1 ILE   197     -14.670  79.381  37.945   
ATOM   3178 3HD1 ILE   197     -15.006  81.016  37.695   
ATOM   3179  N   ASP   198      -9.924  77.642  39.051
ATOM   3180  CA  ASP   198      -8.954  76.597  39.092
ATOM   3181  C   ASP   198      -7.943  76.543  37.883
ATOM   3182  O   ASP   198      -6.755  76.303  38.084
ATOM   3183  CB  ASP   198      -9.707  75.269  39.207
ATOM   3184  CG  ASP   198      -8.754  74.080  39.121
ATOM   3185  OD1 ASP   198      -9.152  72.984  39.529
ATOM   3186  OD2 ASP   198      -7.467  74.606  38.508
ATOM   3187  H   ASP   198     -10.880  77.409  38.978
ATOM   3188  HA  ASP   198      -8.428  76.846  39.930   
ATOM   3189 1HB  ASP   198     -10.420  75.203  38.458   
ATOM   3190 2HB  ASP   198     -10.229  75.237  40.101   
ATOM   3191  N   GLU   199      -8.310  76.757  36.597
ATOM   3192  CA  GLU   199      -7.292  76.258  35.580
ATOM   3193  C   GLU   199      -6.633  77.332  34.840
ATOM   3194  O   GLU   199      -5.422  77.286  34.635
ATOM   3195  CB  GLU   199      -7.986  75.299  34.608
ATOM   3196  CG  GLU   199      -8.596  74.104  35.340
ATOM   3197  CD  GLU   199      -9.150  73.083  34.353
ATOM   3198  OE1 GLU   199      -8.761  73.134  33.183
ATOM   3199  OE2 GLU   199      -9.964  72.254  34.776
ATOM   3200  H   GLU   199      -9.138  77.190  36.278
ATOM   3201  HA  GLU   199      -6.526  75.811  36.086   
ATOM   3202 1HB  GLU   199      -7.309  74.968  33.898   
ATOM   3203 2HB  GLU   199      -8.723  75.803  34.083   
ATOM   3204 1HG  GLU   199      -9.350  74.427  35.973   
ATOM   3205 2HG  GLU   199      -7.881  73.658  35.943   
ATOM   3206  N   ASN   200      -7.336  78.459  34.339
ATOM   3207  CA  ASN   200      -6.989  78.797  32.884
ATOM   3208  C   ASN   200      -7.373  80.280  32.606
ATOM   3209  O   ASN   200      -8.523  80.666  32.805
ATOM   3210  CB  ASN   200      -7.709  77.872  31.899
ATOM   3211  CG  ASN   200      -7.202  78.078  30.476
ATOM   3212  OD1 ASN   200      -6.595  79.092  30.163
ATOM   3213  ND2 ASN   200      -7.442  77.126  29.597
ATOM   3214  H   ASN   200      -7.992  79.017  34.821
ATOM   3215  HA  ASN   200      -5.988  78.645  32.752   
ATOM   3216 1HB  ASN   200      -8.730  78.044  31.937   
ATOM   3217 2HB  ASN   200      -7.573  76.884  32.181   
ATOM   3218 1HD2 ASN   200      -7.126  77.225  28.654   
ATOM   3219 2HD2 ASN   200      -7.940  76.304  29.873   
ATOM   3220  N   MET   201      -6.537  81.132  32.165
ATOM   3221  CA  MET   201      -6.066  82.329  32.987
ATOM   3222  C   MET   201      -7.014  83.404  33.409
ATOM   3223  O   MET   201      -7.026  83.793  34.575
ATOM   3224  CB  MET   201      -4.922  82.932  32.169
ATOM   3225  CG  MET   201      -3.693  82.024  32.174
ATOM   3226  SD  MET   201      -2.390  82.667  31.100
ATOM   3227  CE  MET   201      -1.961  84.145  32.039
ATOM   3228  H   MET   201      -6.185  81.006  31.251
ATOM   3229  HA  MET   201      -5.856  81.962  33.916   
ATOM   3230 1HB  MET   201      -4.672  83.864  32.547   
ATOM   3231 2HB  MET   201      -5.234  83.095  31.195   
ATOM   3232 1HG  MET   201      -3.960  81.070  31.871   
ATOM   3233 2HG  MET   201      -3.334  81.924  33.141   
ATOM   3234 1HE  MET   201      -2.775  84.779  32.136   
ATOM   3235 2HE  MET   201      -1.637  83.904  32.993   
ATOM   3236 3HE  MET   201      -1.202  84.678  31.576   
ATOM   3237  N   THR   202      -7.882  83.981  32.558
ATOM   3238  CA  THR   202      -7.980  85.495  32.770
ATOM   3239  C   THR   202      -9.314  86.179  32.783
ATOM   3240  O   THR   202     -10.190  85.838  31.992
ATOM   3241  CB  THR   202      -7.087  86.122  31.683
ATOM   3242  OG1 THR   202      -7.038  87.529  31.874
ATOM   3243  CG2 THR   202      -7.630  85.836  30.284
ATOM   3244  H   THR   202      -8.430  83.556  31.856
ATOM   3245  HA  THR   202      -7.720  85.649  33.745   
ATOM   3246  HB  THR   202      -6.101  85.771  31.769   
ATOM   3247  HG1 THR   202      -6.721  87.656  32.709   
ATOM   3248 1HG2 THR   202      -7.670  84.813  30.121   
ATOM   3249 2HG2 THR   202      -8.584  86.229  30.187   
ATOM   3250 3HG2 THR   202      -7.014  86.267  29.570   
ATOM   3251  N   ILE   203      -9.531  87.162  33.657
ATOM   3252  CA  ILE   203      -9.970  88.529  33.172
ATOM   3253  C   ILE   203      -9.335  89.747  33.888
ATOM   3254  O   ILE   203      -8.506  90.442  33.305
ATOM   3255  CB  ILE   203     -11.510  88.595  33.274
ATOM   3256  CG1 ILE   203     -12.035  89.875  32.615
ATOM   3257  CG2 ILE   203     -11.947  88.588  34.741
ATOM   3258  CD1 ILE   203     -11.725  89.907  31.122
ATOM   3259  H   ILE   203      -9.407  87.010  34.624
ATOM   3260  HA  ILE   203      -9.627  88.590  32.213   
ATOM   3261  HB  ILE   203     -11.911  87.757  32.784   
ATOM   3262 1HG1 ILE   203     -11.620  90.704  33.078   
ATOM   3263 2HG1 ILE   203     -13.057  89.953  32.763   
ATOM   3264 1HG2 ILE   203     -11.619  87.721  35.204   
ATOM   3265 2HG2 ILE   203     -11.545  89.406  35.235   
ATOM   3266 3HG2 ILE   203     -12.981  88.632  34.803   
ATOM   3267 1HD1 ILE   203     -10.700  89.865  30.972   
ATOM   3268 2HD1 ILE   203     -12.168  89.097  30.651   
ATOM   3269 3HD1 ILE   203     -12.091  90.782  30.703   
ATOM   3270  N   GLU   204      -9.705  90.021  35.159
ATOM   3271  CA  GLU   204      -9.851  91.486  35.530
ATOM   3272  C   GLU   204      -9.851  91.684  36.972
ATOM   3273  O   GLU   204     -10.464  90.907  37.701
ATOM   3274  CB  GLU   204     -11.137  92.053  34.922
ATOM   3275  CG  GLU   204     -11.313  93.533  35.264
ATOM   3276  CD  GLU   204     -12.564  94.101  34.602
ATOM   3277  OE1 GLU   204     -13.274  93.334  33.946
ATOM   3278  OE2 GLU   204     -12.802  95.305  34.757
ATOM   3279  H   GLU   204      -9.879  89.331  35.843
ATOM   3280  HA  GLU   204      -9.029  91.991  35.196   
ATOM   3281 1HB  GLU   204     -11.954  91.514  35.262   
ATOM   3282 2HB  GLU   204     -11.124  91.929  33.894   
ATOM   3283 1HG  GLU   204     -10.479  94.067  34.957   
ATOM   3284 2HG  GLU   204     -11.374  93.652  36.292   
ATOM   3285  N   GLU   205      -9.152  92.749  37.369
ATOM   3286  CA  GLU   205      -9.188  93.021  38.799
ATOM   3287  C   GLU   205      -8.863  94.376  39.278
ATOM   3288  O   GLU   205      -8.147  95.113  38.605
ATOM   3289  CB  GLU   205      -8.252  91.996  39.445
ATOM   3290  CG  GLU   205      -6.795  92.245  39.058
ATOM   3291  CD  GLU   205      -5.867  91.254  39.753
ATOM   3292  OE1 GLU   205      -6.368  90.248  40.263
ATOM   3293  OE2 GLU   205      -4.658  91.511  39.771
ATOM   3294  H   GLU   205      -8.634  93.345  36.777
ATOM   3295  HA  GLU   205     -10.181  92.977  39.032   
ATOM   3296 1HB  GLU   205      -8.532  91.039  39.164   
ATOM   3297 2HB  GLU   205      -8.352  92.029  40.476   
ATOM   3298 1HG  GLU   205      -6.525  93.214  39.308   
ATOM   3299 2HG  GLU   205      -6.686  92.168  38.030   
ATOM   3300  N   ASP   206      -9.374  94.739  40.459
ATOM   3301  CA  ASP   206      -8.727  95.915  40.992
ATOM   3302  C   ASP   206      -8.058  95.847  42.255
ATOM   3303  O   ASP   206      -8.688  95.563  43.272
ATOM   3304  CB  ASP   206      -9.809  96.998  41.029
ATOM   3305  CG  ASP   206      -9.232  98.347  41.449
ATOM   3306  OD1 ASP   206      -8.017  98.421  41.654
ATOM   3307  OD2 ASP   206     -10.402  99.314  41.509
ATOM   3308  H   ASP   206     -10.101  94.313  40.973
ATOM   3309  HA  ASP   206      -7.906  96.040  40.398   
ATOM   3310 1HB  ASP   206     -10.563  96.719  41.683   
ATOM   3311 2HB  ASP   206     -10.255  97.081  40.098   
ATOM   3312  N   ARG   207      -6.731  96.131  42.156
ATOM   3313  CA  ARG   207      -5.750  95.988  43.138
ATOM   3314  C   ARG   207      -5.772  97.065  44.082
ATOM   3315  O   ARG   207      -6.081  98.198  43.717
ATOM   3316  CB  ARG   207      -4.371  95.894  42.480
ATOM   3317  CG  ARG   207      -4.238  94.633  41.625
ATOM   3318  CD  ARG   207      -2.869  94.579  40.950
ATOM   3319  NE  ARG   207      -2.768  93.361  40.120
ATOM   3320  CZ  ARG   207      -1.695  93.082  39.402
ATOM   3321  NH1 ARG   207      -1.645  91.984  38.675
ATOM   3322  NH2 ARG   207      -0.669  93.906  39.413
ATOM   3323  H   ARG   207      -6.478  96.478  41.268
ATOM   3324  HA  ARG   207      -6.029  95.153  43.654   
ATOM   3325 1HB  ARG   207      -3.633  95.905  43.207   
ATOM   3326 2HB  ARG   207      -4.202  96.733  41.897   
ATOM   3327 1HG  ARG   207      -4.985  94.614  40.907   
ATOM   3328 2HG  ARG   207      -4.373  93.792  42.215   
ATOM   3329 1HD  ARG   207      -2.122  94.579  41.668   
ATOM   3330 2HD  ARG   207      -2.734  95.420  40.359   
ATOM   3331  HE  ARG   207      -3.449  92.703  40.042   
ATOM   3332 1HH1 ARG   207      -2.423  91.356  38.664   
ATOM   3333 2HH1 ARG   207      -0.829  91.779  38.134   
ATOM   3334 1HH2 ARG   207      -0.703  94.740  39.964   
ATOM   3335 2HH2 ARG   207       0.145  93.698  38.871   
ATOM   3336  N   SER   208      -5.432  96.846  45.444
ATOM   3337  CA  SER   208      -5.427  98.133  46.248
ATOM   3338  C   SER   208      -4.064  98.435  46.620
ATOM   3339  O   SER   208      -3.390  97.602  47.222
ATOM   3340  CB  SER   208      -6.295  98.020  47.502
ATOM   3341  OG  SER   208      -6.183  99.202  48.280
ATOM   3342  H   SER   208      -5.210  95.995  45.893
ATOM   3343  HA  SER   208      -5.770  98.902  45.672   
ATOM   3344 1HB  SER   208      -5.999  97.200  48.063   
ATOM   3345 2HB  SER   208      -7.284  97.868  47.233   
ATOM   3346  HG  SER   208      -6.777  99.786  47.932   
ATOM   3347  N   ALA   209      -3.727  99.625  46.247
ATOM   3348  CA  ALA   209      -2.592 100.410  46.543
ATOM   3349  C   ALA   209      -2.414 100.778  48.043
ATOM   3350  O   ALA   209      -1.300 100.737  48.560
ATOM   3351  CB  ALA   209      -2.664 101.673  45.695
ATOM   3352  H   ALA   209      -4.427  99.992  45.656
ATOM   3353  HA  ALA   209      -1.830  99.784  46.279   
ATOM   3354 1HB  ALA   209      -2.671 101.424  44.689   
ATOM   3355 2HB  ALA   209      -3.528 102.200  45.917   
ATOM   3356 3HB  ALA   209      -1.843 102.276  45.887   
ATOM   3357  N   CYS   210      -3.618 101.136  48.692
ATOM   3358  CA  CYS   210      -3.500 101.806  50.038
ATOM   3359  C   CYS   210      -4.873 102.079  50.499
ATOM   3360  O   CYS   210      -5.836 101.749  49.784
ATOM   3361  CB  CYS   210      -2.703 103.110  49.974
ATOM   3362  SG  CYS   210      -3.511 104.347  48.929
ATOM   3363  OXT CYS   210      -5.246 102.628  51.570   
ATOM   3364  H   CYS   210      -4.514 100.967  48.314
ATOM   3365  HA  CYS   210      -3.023 101.183  50.690   
ATOM   3366 1HB  CYS   210      -1.748 102.921  49.620   
ATOM   3367 2HB  CYS   210      -2.572 103.489  50.929   
ATOM   3368  HG  CYS   210      -4.532 104.437  49.637   
TER
