# Supplementary material for: Caenorhabditis elegans DAF-2 as a Model for Human Insulin Receptoropathies
Source: G3 (Bethesda). 2016 Nov 15;7(1):257–68. doi: 10.1534/g3.116.037184 (PMC5217114; doi:10.1534/g3.116.037184)
Supplement: Supplementary file 25 [file 257FileS12.zip]

Archive with 1 entries (1 files):
- File_S12_DAF-2_TM.pdb
