# Supplementary material for: Caenorhabditis elegans DAF-2 as a Model for Human Insulin Receptoropathies
Source: G3 (Bethesda). 2016 Nov 15;7(1):257–68. doi: 10.1534/g3.116.037184 (PMC5217114; doi:10.1534/g3.116.037184)
Supplement: Supplementary file 25 [file 257FileS12.zip › File_S12_DAF-2_TM.pdb]

ATOM      1  N   PRO A   1      29.820  -2.921 -10.688  1.00  1.00              
ATOM      2  CA  PRO A   1      29.564  -3.871 -11.805  1.00  1.00              
ATOM      3  CD  PRO A   1      30.825  -1.892 -11.129  1.00  1.00              
ATOM      4  CB  PRO A   1      30.551  -3.509 -12.912  1.00  1.00              
ATOM      5  CG  PRO A   1      30.920  -2.044 -12.652  1.00  1.00              
ATOM      6  C   PRO A   1      29.819  -5.229 -11.248  1.00  1.00              
ATOM      7  O   PRO A   1      30.565  -5.339 -10.278  1.00  1.00              
ATOM      8  N   GLY A   2      29.179  -6.266 -11.816  1.00  1.00              
ATOM      9  CA  GLY A   2      29.370  -7.615 -11.369  1.00  1.00              
ATOM     10  C   GLY A   2      28.374  -7.810 -10.280  1.00  1.00              
ATOM     11  O   GLY A   2      27.790  -8.880 -10.116  1.00  1.00              
ATOM     12  N   PHE A   3      28.178  -6.729  -9.507  1.00  1.00              
ATOM     13  CA  PHE A   3      27.208  -6.649  -8.465  1.00  1.00              
ATOM     14  CB  PHE A   3      27.785  -6.824  -7.050  1.00  1.00              
ATOM     15  CG  PHE A   3      26.633  -6.720  -6.113  1.00  1.00              
ATOM     16  CD1 PHE A   3      26.217  -5.495  -5.647  1.00  1.00              
ATOM     17  CD2 PHE A   3      25.959  -7.847  -5.709  1.00  1.00              
ATOM     18  CE1 PHE A   3      25.149  -5.396  -4.785  1.00  1.00              
ATOM     19  CE2 PHE A   3      24.891  -7.753  -4.847  1.00  1.00              
ATOM     20  CZ  PHE A   3      24.479  -6.526  -4.386  1.00  1.00              
ATOM     21  C   PHE A   3      26.720  -5.249  -8.586  1.00  1.00              
ATOM     22  O   PHE A   3      27.486  -4.352  -8.930  1.00  1.00              
ATOM     23  N   PHE A   4      25.430  -4.997  -8.336  1.00  1.00              
ATOM     24  CA  PHE A   4      25.056  -3.638  -8.550  1.00  1.00              
ATOM     25  CB  PHE A   4      24.497  -3.363  -9.963  1.00  1.00              
ATOM     26  CG  PHE A   4      23.701  -4.537 -10.431  1.00  1.00              
ATOM     27  CD1 PHE A   4      24.373  -5.651 -10.885  1.00  1.00              
ATOM     28  CD2 PHE A   4      22.327  -4.546 -10.463  1.00  1.00              
ATOM     29  CE1 PHE A   4      23.703  -6.762 -11.339  1.00  1.00              
ATOM     30  CE2 PHE A   4      21.654  -5.658 -10.919  1.00  1.00              
ATOM     31  CZ  PHE A   4      22.331  -6.769 -11.354  1.00  1.00              
ATOM     32  C   PHE A   4      24.225  -3.088  -7.457  1.00  1.00              
ATOM     33  O   PHE A   4      23.540  -3.818  -6.745  1.00  1.00              
ATOM     34  N   THR A   5      24.431  -1.775  -7.224  1.00  1.00              
ATOM     35  CA  THR A   5      23.719  -0.941  -6.305  1.00  1.00              
ATOM     36  CB  THR A   5      24.443   0.343  -5.995  1.00  1.00              
ATOM     37  OG1 THR A   5      24.607   1.119  -7.174  1.00  1.00              
ATOM     38  CG2 THR A   5      25.817   0.001  -5.392  1.00  1.00              
ATOM     39  C   THR A   5      22.395  -0.597  -6.909  1.00  1.00              
ATOM     40  O   THR A   5      21.394  -0.479  -6.209  1.00  1.00              
ATOM     41  N   VAL A   6      22.366  -0.428  -8.247  1.00  1.00              
ATOM     42  CA  VAL A   6      21.185  -0.018  -8.950  1.00  1.00              
ATOM     43  CB  VAL A   6      21.401   0.072 -10.433  1.00  1.00              
ATOM     44  CG1 VAL A   6      20.083   0.490 -11.110  1.00  1.00              
ATOM     45  CG2 VAL A   6      22.576   1.029 -10.689  1.00  1.00              
ATOM     46  C   VAL A   6      20.121  -1.035  -8.721  1.00  1.00              
ATOM     47  O   VAL A   6      18.965  -0.693  -8.480  1.00  1.00              
ATOM     48  N   GLU A   7      20.470  -2.330  -8.779  1.00  1.00              
ATOM     49  CA  GLU A   7      19.425  -3.286  -8.590  1.00  1.00              
ATOM     50  CB  GLU A   7      19.823  -4.751  -8.819  1.00  1.00              
ATOM     51  CG  GLU A   7      18.604  -5.655  -9.028  1.00  1.00              
ATOM     52  CD  GLU A   7      19.030  -6.898  -9.794  1.00  1.00              
ATOM     53  OE1 GLU A   7      20.107  -7.466  -9.466  1.00  1.00              
ATOM     54  OE2 GLU A   7      18.280  -7.290 -10.728  1.00  1.00              
ATOM     55  C   GLU A   7      18.912  -3.159  -7.196  1.00  1.00              
ATOM     56  O   GLU A   7      17.725  -3.349  -6.951  1.00  1.00              
ATOM     57  N   ILE A   8      19.801  -2.838  -6.239  1.00  1.00              
ATOM     58  CA  ILE A   8      19.419  -2.723  -4.861  1.00  1.00              
ATOM     59  CB  ILE A   8      20.572  -2.370  -3.961  1.00  1.00              
ATOM     60  CG2 ILE A   8      20.007  -2.022  -2.572  1.00  1.00              
ATOM     61  CG1 ILE A   8      21.619  -3.497  -3.944  1.00  1.00              
ATOM     62  CD1 ILE A   8      21.081  -4.813  -3.383  1.00  1.00              
ATOM     63  C   ILE A   8      18.412  -1.623  -4.721  1.00  1.00              
ATOM     64  O   ILE A   8      17.419  -1.778  -4.014  1.00  1.00              
ATOM     65  N   ILE A   9      18.642  -0.479  -5.392  1.00  1.00              
ATOM     66  CA  ILE A   9      17.752   0.636  -5.275  1.00  1.00              
ATOM     67  CB  ILE A   9      18.235   1.891  -5.950  1.00  1.00              
ATOM     68  CG2 ILE A   9      18.156   1.721  -7.476  1.00  1.00              
ATOM     69  CG1 ILE A   9      17.430   3.093  -5.435  1.00  1.00              
ATOM     70  CD1 ILE A   9      18.013   4.439  -5.861  1.00  1.00              
ATOM     71  C   ILE A   9      16.421   0.270  -5.847  1.00  1.00              
ATOM     72  O   ILE A   9      15.387   0.632  -5.292  1.00  1.00              
ATOM     73  N   LEU A  10      16.404  -0.458  -6.978  1.00  1.00              
ATOM     74  CA  LEU A  10      15.163  -0.818  -7.597  1.00  1.00              
ATOM     75  CB  LEU A  10      15.333  -1.615  -8.897  1.00  1.00              
ATOM     76  CG  LEU A  10      13.983  -1.992  -9.536  1.00  1.00              
ATOM     77  CD1 LEU A  10      13.219  -0.755 -10.039  1.00  1.00              
ATOM     78  CD2 LEU A  10      14.161  -3.077 -10.608  1.00  1.00              
ATOM     79  C   LEU A  10      14.376  -1.684  -6.668  1.00  1.00              
ATOM     80  O   LEU A  10      13.165  -1.523  -6.543  1.00  1.00              
ATOM     81  N   GLY A  11      15.044  -2.634  -5.991  1.00  1.00              
ATOM     82  CA  GLY A  11      14.369  -3.542  -5.112  1.00  1.00              
ATOM     83  C   GLY A  11      13.751  -2.773  -3.995  1.00  1.00              
ATOM     84  O   GLY A  11      12.635  -3.069  -3.573  1.00  1.00              
ATOM     85  N   MET A  12      14.476  -1.771  -3.471  1.00  1.00              
ATOM     86  CA  MET A  12      13.968  -1.013  -2.374  1.00  1.00              
ATOM     87  CB  MET A  12      14.925   0.083  -1.877  1.00  1.00              
ATOM     88  CG  MET A  12      14.344   0.871  -0.699  1.00  1.00              
ATOM     89  SD  MET A  12      15.138   2.475  -0.371  1.00  1.00              
ATOM     90  CE  MET A  12      16.611   1.785   0.433  1.00  1.00              
ATOM     91  C   MET A  12      12.738  -0.305  -2.827  1.00  1.00              
ATOM     92  O   MET A  12      11.747  -0.247  -2.106  1.00  1.00              
ATOM     93  N   LEU A  13      12.775   0.249  -4.051  1.00  1.00              
ATOM     94  CA  LEU A  13      11.683   1.021  -4.562  1.00  1.00              
ATOM     95  CB  LEU A  13      11.986   1.665  -5.923  1.00  1.00              
ATOM     96  CG  LEU A  13      13.104   2.715  -5.826  1.00  1.00              
ATOM     97  CD1 LEU A  13      13.290   3.472  -7.150  1.00  1.00              
ATOM     98  CD2 LEU A  13      12.872   3.644  -4.623  1.00  1.00              
ATOM     99  C   LEU A  13      10.478   0.154  -4.714  1.00  1.00              
ATOM    100  O   LEU A  13       9.365   0.571  -4.404  1.00  1.00              
ATOM    101  N   LEU A  14      10.663  -1.087  -5.188  1.00  1.00              
ATOM    102  CA  LEU A  14       9.538  -1.945  -5.401  1.00  1.00              
ATOM    103  CB  LEU A  14       9.966  -3.302  -6.007  1.00  1.00              
ATOM    104  CG  LEU A  14       8.831  -4.213  -6.531  1.00  1.00              
ATOM    105  CD1 LEU A  14       9.414  -5.519  -7.100  1.00  1.00              
ATOM    106  CD2 LEU A  14       7.740  -4.479  -5.483  1.00  1.00              
ATOM    107  C   LEU A  14       8.904  -2.178  -4.069  1.00  1.00              
ATOM    108  O   LEU A  14       7.683  -2.121  -3.936  1.00  1.00              
ATOM    109  N   VAL A  15       9.732  -2.428  -3.038  1.00  1.00              
ATOM    110  CA  VAL A  15       9.219  -2.725  -1.738  1.00  1.00              
ATOM    111  CB  VAL A  15      10.301  -3.036  -0.746  1.00  1.00              
ATOM    112  CG1 VAL A  15       9.647  -3.323   0.615  1.00  1.00              
ATOM    113  CG2 VAL A  15      11.146  -4.197  -1.292  1.00  1.00              
ATOM    114  C   VAL A  15       8.455  -1.550  -1.214  1.00  1.00              
ATOM    115  O   VAL A  15       7.330  -1.710  -0.749  1.00  1.00              
ATOM    116  N   PHE A  16       9.017  -0.329  -1.299  1.00  1.00              
ATOM    117  CA  PHE A  16       8.330   0.807  -0.755  1.00  1.00              
ATOM    118  CB  PHE A  16       9.102   2.149  -0.811  1.00  1.00              
ATOM    119  CG  PHE A  16       9.795   2.387   0.492  1.00  1.00              
ATOM    120  CD1 PHE A  16       9.070   2.869   1.559  1.00  1.00              
ATOM    121  CD2 PHE A  16      11.142   2.170   0.659  1.00  1.00              
ATOM    122  CE1 PHE A  16       9.668   3.110   2.774  1.00  1.00              
ATOM    123  CE2 PHE A  16      11.744   2.410   1.875  1.00  1.00              
ATOM    124  CZ  PHE A  16      11.010   2.877   2.938  1.00  1.00              
ATOM    125  C   PHE A  16       7.026   1.023  -1.442  1.00  1.00              
ATOM    126  O   PHE A  16       6.026   1.304  -0.786  1.00  1.00              
ATOM    127  N   LEU A  17       6.987   0.897  -2.777  1.00  1.00              
ATOM    128  CA  LEU A  17       5.783   1.198  -3.484  1.00  1.00              
ATOM    129  CB  LEU A  17       5.954   1.000  -5.006  1.00  1.00              
ATOM    130  CG  LEU A  17       4.822   1.541  -5.915  1.00  1.00              
ATOM    131  CD1 LEU A  17       5.125   1.238  -7.390  1.00  1.00              
ATOM    132  CD2 LEU A  17       3.420   1.052  -5.515  1.00  1.00              
ATOM    133  C   LEU A  17       4.711   0.269  -2.997  1.00  1.00              
ATOM    134  O   LEU A  17       3.599   0.707  -2.719  1.00  1.00              
ATOM    135  N   ILE A  18       5.019  -1.035  -2.858  1.00  1.00              
ATOM    136  CA  ILE A  18       4.015  -1.997  -2.495  1.00  1.00              
ATOM    137  CB  ILE A  18       4.504  -3.427  -2.581  1.00  1.00              
ATOM    138  CG2 ILE A  18       5.527  -3.666  -1.460  1.00  1.00              
ATOM    139  CG1 ILE A  18       3.337  -4.435  -2.579  1.00  1.00              
ATOM    140  CD1 ILE A  18       2.518  -4.493  -1.287  1.00  1.00              
ATOM    141  C   ILE A  18       3.497  -1.726  -1.114  1.00  1.00              
ATOM    142  O   ILE A  18       2.290  -1.763  -0.890  1.00  1.00              
ATOM    143  N   LEU A  19       4.388  -1.438  -0.149  1.00  1.00              
ATOM    144  CA  LEU A  19       3.973  -1.224   1.209  1.00  1.00              
ATOM    145  CB  LEU A  19       5.153  -1.034   2.174  1.00  1.00              
ATOM    146  CG  LEU A  19       5.856  -2.345   2.567  1.00  1.00              
ATOM    147  CD1 LEU A  19       6.312  -3.153   1.342  1.00  1.00              
ATOM    148  CD2 LEU A  19       7.013  -2.057   3.534  1.00  1.00              
ATOM    149  C   LEU A  19       3.105  -0.015   1.303  1.00  1.00              
ATOM    150  O   LEU A  19       2.109  -0.013   2.022  1.00  1.00              
ATOM    151  N   MET A  20       3.473   1.052   0.582  1.00  1.00              
ATOM    152  CA  MET A  20       2.768   2.294   0.616  1.00  1.00              
ATOM    153  CB  MET A  20       3.486   3.398  -0.178  1.00  1.00              
ATOM    154  CG  MET A  20       2.896   4.793   0.032  1.00  1.00              
ATOM    155  SD  MET A  20       3.231   5.530   1.662  1.00  1.00              
ATOM    156  CE  MET A  20       2.062   4.489   2.582  1.00  1.00              
ATOM    157  C   MET A  20       1.405   2.113   0.027  1.00  1.00              
ATOM    158  O   MET A  20       0.447   2.733   0.482  1.00  1.00              
ATOM    159  N   SER A  21       1.289   1.270  -1.016  1.00  1.00              
ATOM    160  CA  SER A  21       0.065   1.089  -1.740  1.00  1.00              
ATOM    161  CB  SER A  21       0.231   0.205  -2.987  1.00  1.00              
ATOM    162  OG  SER A  21      -1.017   0.077  -3.652  1.00  1.00              
ATOM    163  C   SER A  21      -1.009   0.470  -0.896  1.00  1.00              
ATOM    164  O   SER A  21      -2.153   0.910  -0.960  1.00  1.00              
ATOM    165  N   ILE A  22      -0.684  -0.555  -0.078  1.00  1.00              
ATOM    166  CA  ILE A  22      -1.687  -1.254   0.669  1.00  1.00              
ATOM    167  CB  ILE A  22      -1.158  -2.448   1.423  1.00  1.00              
ATOM    168  CG2 ILE A  22      -0.237  -1.960   2.552  1.00  1.00              
ATOM    169  CG1 ILE A  22      -2.319  -3.336   1.904  1.00  1.00              
ATOM    170  CD1 ILE A  22      -3.028  -4.082   0.778  1.00  1.00              
ATOM    171  C   ILE A  22      -2.345  -0.311   1.633  1.00  1.00              
ATOM    172  O   ILE A  22      -3.567  -0.303   1.748  1.00  1.00              
ATOM    173  N   ALA A  23      -1.560   0.523   2.339  1.00  1.00              
ATOM    174  CA  ALA A  23      -2.086   1.464   3.287  1.00  1.00              
ATOM    175  CB  ALA A  23      -0.995   2.293   3.984  1.00  1.00              
ATOM    176  C   ALA A  23      -2.954   2.432   2.554  1.00  1.00              
ATOM    177  O   ALA A  23      -4.021   2.810   3.033  1.00  1.00              
ATOM    178  N   GLY A  24      -2.517   2.866   1.360  1.00  1.00              
ATOM    179  CA  GLY A  24      -3.287   3.827   0.627  1.00  1.00              
ATOM    180  C   GLY A  24      -4.599   3.214   0.279  1.00  1.00              
ATOM    181  O   GLY A  24      -5.649   3.848   0.379  1.00  1.00              
ATOM    182  N   CYS A  25      -4.555   1.947  -0.157  1.00  1.00              
ATOM    183  CA  CYS A  25      -5.725   1.244  -0.565  1.00  1.00              
ATOM    184  CB  CYS A  25      -5.405  -0.127  -1.182  1.00  1.00              
ATOM    185  SG  CYS A  25      -4.423  -0.007  -2.707  1.00  1.00              
ATOM    186  C   CYS A  25      -6.601   1.003   0.615  1.00  1.00              
ATOM    187  O   CYS A  25      -7.814   1.144   0.475  1.00  1.00              
ATOM    188  N   ILE A  26      -5.984   0.715   1.796  1.00  1.00              
ATOM    189  CA  ILE A  26      -6.611   0.199   2.995  1.00  1.00              
ATOM    190  CB  ILE A  26      -7.139   1.264   3.925  1.00  1.00              
ATOM    191  CG2 ILE A  26      -7.773   2.393   3.101  1.00  1.00              
ATOM    192  CG1 ILE A  26      -8.061   0.626   4.980  1.00  1.00              
ATOM    193  CD1 ILE A  26      -8.658   1.591   5.993  1.00  1.00              
ATOM    194  C   ILE A  26      -7.749  -0.617   2.537  1.00  1.00              
ATOM    195  O   ILE A  26      -8.842  -0.087   2.423  1.00  1.00              
ATOM    196  N   ILE A  27      -7.554  -1.936   2.334  1.00  1.00              
ATOM    197  CA  ILE A  27      -8.584  -2.670   1.669  1.00  1.00              
ATOM    198  CB  ILE A  27      -8.337  -2.838   0.198  1.00  1.00              
ATOM    199  CG2 ILE A  27      -8.114  -1.440  -0.403  1.00  1.00              
ATOM    200  CG1 ILE A  27      -7.137  -3.771  -0.043  1.00  1.00              
ATOM    201  CD1 ILE A  27      -5.825  -3.215   0.498  1.00  1.00              
ATOM    202  C   ILE A  27      -8.609  -4.053   2.209  1.00  1.00              
ATOM    203  O   ILE A  27      -7.580  -4.577   2.628  1.00  1.00              
ATOM    204  N   TYR A  28      -9.783  -4.710   2.122  1.00  1.00              
ATOM    205  CA  TYR A  28      -9.915  -6.019   2.686  1.00  1.00              
ATOM    206  CB  TYR A  28      -9.014  -7.061   1.985  1.00  1.00              
ATOM    207  CG  TYR A  28      -9.393  -8.431   2.442  1.00  1.00              
ATOM    208  CD1 TYR A  28     -10.404  -9.111   1.805  1.00  1.00              
ATOM    209  CD2 TYR A  28      -8.760  -9.040   3.501  1.00  1.00              
ATOM    210  CE1 TYR A  28     -10.771 -10.374   2.208  1.00  1.00              
ATOM    211  CE2 TYR A  28      -9.120 -10.302   3.911  1.00  1.00              
ATOM    212  CZ  TYR A  28     -10.128 -10.972   3.265  1.00  1.00              
ATOM    213  OH  TYR A  28     -10.496 -12.266   3.687  1.00  1.00              
ATOM    214  C   TYR A  28      -9.495  -5.825   4.103  1.00  1.00              
ATOM    215  O   TYR A  28      -8.655  -6.549   4.636  1.00  1.00              
ATOM    216  N   TYR A  29     -10.136  -4.835   4.756  1.00  1.00              
ATOM    217  CA  TYR A  29      -9.794  -4.408   6.078  1.00  1.00              
ATOM    218  CB  TYR A  29     -10.128  -5.424   7.184  1.00  1.00              
ATOM    219  CG  TYR A  29     -11.602  -5.357   7.372  1.00  1.00              
ATOM    220  CD1 TYR A  29     -12.460  -6.027   6.531  1.00  1.00              
ATOM    221  CD2 TYR A  29     -12.122  -4.609   8.403  1.00  1.00              
ATOM    222  CE1 TYR A  29     -13.820  -5.946   6.721  1.00  1.00              
ATOM    223  CE2 TYR A  29     -13.479  -4.526   8.598  1.00  1.00              
ATOM    224  CZ  TYR A  29     -14.330  -5.196   7.755  1.00  1.00              
ATOM    225  OH  TYR A  29     -15.725  -5.113   7.949  1.00  1.00              
ATOM    226  C   TYR A  29      -8.374  -3.947   6.251  1.00  1.00              
ATOM    227  O   TYR A  29      -7.421  -4.724   6.273  1.00  1.00              
ATOM    228  N   TYR A  30      -8.214  -2.603   6.254  1.00  1.00              
ATOM    229  CA  TYR A  30      -6.988  -1.960   6.638  1.00  1.00              
ATOM    230  CB  TYR A  30      -6.050  -1.434   5.536  1.00  1.00              
ATOM    231  CG  TYR A  30      -5.258  -2.591   5.052  1.00  1.00              
ATOM    232  CD1 TYR A  30      -4.208  -3.060   5.804  1.00  1.00              
ATOM    233  CD2 TYR A  30      -5.561  -3.218   3.874  1.00  1.00              
ATOM    234  CE1 TYR A  30      -3.461  -4.132   5.386  1.00  1.00              
ATOM    235  CE2 TYR A  30      -4.820  -4.294   3.442  1.00  1.00              
ATOM    236  CZ  TYR A  30      -3.768  -4.753   4.200  1.00  1.00              
ATOM    237  OH  TYR A  30      -3.007  -5.856   3.762  1.00  1.00              
ATOM    238  C   TYR A  30      -7.343  -0.856   7.582  1.00  1.00              
ATOM    239  O   TYR A  30      -8.446  -0.847   8.123  1.00  1.00              
ATOM    240  N   ILE A  31      -6.407   0.090   7.816  1.00  1.00              
ATOM    241  CA  ILE A  31      -6.549   1.052   8.880  1.00  1.00              
ATOM    242  CB  ILE A  31      -5.245   1.579   9.388  1.00  1.00              
ATOM    243  CG2 ILE A  31      -5.534   2.864  10.184  1.00  1.00              
ATOM    244  CG1 ILE A  31      -4.491   0.489  10.162  1.00  1.00              
ATOM    245  CD1 ILE A  31      -3.040   0.857  10.466  1.00  1.00              
ATOM    246  C   ILE A  31      -7.349   2.269   8.547  1.00  1.00              
ATOM    247  O   ILE A  31      -7.033   3.036   7.640  1.00  1.00              
ATOM    248  N   GLN A  32      -8.406   2.504   9.352  1.00  1.00              
ATOM    249  CA  GLN A  32      -9.200   3.685   9.206  1.00  1.00              
ATOM    250  CB  GLN A  32     -10.520   3.628   9.990  1.00  1.00              
ATOM    251  CG  GLN A  32     -11.414   2.450   9.608  1.00  1.00              
ATOM    252  CD  GLN A  32     -11.822   2.612   8.154  1.00  1.00              
ATOM    253  OE1 GLN A  32     -11.524   1.763   7.316  1.00  1.00              
ATOM    254  NE2 GLN A  32     -12.537   3.728   7.847  1.00  1.00              
ATOM    255  C   GLN A  32      -8.374   4.782   9.793  1.00  1.00              
ATOM    256  O   GLN A  32      -7.624   4.570  10.744  1.00  1.00              
ATOM    257  N   VAL A  33      -8.464   5.998   9.237  1.00  1.00              
ATOM    258  CA  VAL A  33      -7.616   7.011   9.785  1.00  1.00              
ATOM    259  CB  VAL A  33      -6.572   7.460   8.803  1.00  1.00              
ATOM    260  CG1 VAL A  33      -7.263   7.823   7.480  1.00  1.00              
ATOM    261  CG2 VAL A  33      -5.750   8.601   9.423  1.00  1.00              
ATOM    262  C   VAL A  33      -8.437   8.166  10.249  1.00  1.00              
ATOM    263  O   VAL A  33      -9.341   8.635   9.564  1.00  1.00              
ATOM    264  N   ARG A  34      -8.087   8.670  11.444  1.00  1.00              
ATOM    265  CA  ARG A  34      -8.798   9.710  12.115  1.00  1.00              
ATOM    266  CB  ARG A  34      -9.067   9.293  13.577  1.00  1.00              
ATOM    267  CG  ARG A  34      -9.880  10.243  14.454  1.00  1.00              
ATOM    268  CD  ARG A  34     -10.405   9.549  15.712  1.00  1.00              
ATOM    269  NE  ARG A  34     -10.645  10.587  16.751  1.00  1.00              
ATOM    270  CZ  ARG A  34      -9.757  10.699  17.780  1.00  1.00              
ATOM    271  NH1 ARG A  34      -8.719   9.818  17.885  1.00  1.00              
ATOM    272  NH2 ARG A  34      -9.906  11.685  18.713  1.00  1.00              
ATOM    273  C   ARG A  34      -7.950  10.947  12.028  1.00  1.00              
ATOM    274  O   ARG A  34      -7.331  11.219  11.001  1.00  1.00              
ATOM    275  N   TYR A  35      -7.911  11.735  13.114  1.00  1.00              
ATOM    276  CA  TYR A  35      -7.226  12.992  13.179  1.00  1.00              
ATOM    277  CB  TYR A  35      -7.410  13.710  14.526  1.00  1.00              
ATOM    278  CG  TYR A  35      -8.822  14.185  14.578  1.00  1.00              
ATOM    279  CD1 TYR A  35      -9.164  15.412  14.053  1.00  1.00              
ATOM    280  CD2 TYR A  35      -9.803  13.403  15.142  1.00  1.00              
ATOM    281  CE1 TYR A  35     -10.464  15.856  14.096  1.00  1.00              
ATOM    282  CE2 TYR A  35     -11.106  13.843  15.186  1.00  1.00              
ATOM    283  CZ  TYR A  35     -11.439  15.070  14.665  1.00  1.00              
ATOM    284  OH  TYR A  35     -12.775  15.525  14.712  1.00  1.00              
ATOM    285  C   TYR A  35      -5.763  12.802  12.933  1.00  1.00              
ATOM    286  O   TYR A  35      -5.113  13.716  12.430  1.00  1.00              
ATOM    287  N   GLY A  36      -5.209  11.634  13.324  1.00  1.00              
ATOM    288  CA  GLY A  36      -3.803  11.324  13.221  1.00  1.00              
ATOM    289  C   GLY A  36      -3.252  11.623  11.855  1.00  1.00              
ATOM    290  O   GLY A  36      -3.972  12.005  10.933  1.00  1.00              
ATOM    291  N   LYS A  37      -1.915  11.445  11.715  1.00  1.00              
ATOM    292  CA  LYS A  37      -1.216  11.679  10.481  1.00  1.00              
ATOM    293  CB  LYS A  37       0.296  11.415  10.578  1.00  1.00              
ATOM    294  CG  LYS A  37       1.019  12.362  11.539  1.00  1.00              
ATOM    295  CD  LYS A  37       2.435  11.910  11.907  1.00  1.00              
ATOM    296  CE  LYS A  37       3.100  12.807  12.952  1.00  1.00              
ATOM    297  NZ  LYS A  37       2.360  12.715  14.230  1.00  1.00              
ATOM    298  C   LYS A  37      -1.790  10.711   9.493  1.00  1.00              
ATOM    299  O   LYS A  37      -1.862   9.510   9.747  1.00  1.00              
ATOM    300  N   LYS A  38      -2.181  11.220   8.313  1.00  1.00              
ATOM    301  CA  LYS A  38      -2.972  10.442   7.412  1.00  1.00              
ATOM    302  CB  LYS A  38      -3.479  11.260   6.217  1.00  1.00              
ATOM    303  CG  LYS A  38      -4.577  10.541   5.435  1.00  1.00              
ATOM    304  CD  LYS A  38      -5.364  11.467   4.509  1.00  1.00              
ATOM    305  CE  LYS A  38      -6.453  10.752   3.706  1.00  1.00              
ATOM    306  NZ  LYS A  38      -7.180  11.725   2.859  1.00  1.00              
ATOM    307  C   LYS A  38      -2.309   9.205   6.890  1.00  1.00              
ATOM    308  O   LYS A  38      -2.891   8.127   6.988  1.00  1.00              
ATOM    309  N   VAL A  39      -1.080   9.276   6.346  1.00  1.00              
ATOM    310  CA  VAL A  39      -0.612   8.049   5.762  1.00  1.00              
ATOM    311  CB  VAL A  39      -1.024   7.886   4.329  1.00  1.00              
ATOM    312  CG1 VAL A  39      -0.204   8.856   3.461  1.00  1.00              
ATOM    313  CG2 VAL A  39      -0.912   6.400   3.947  1.00  1.00              
ATOM    314  C   VAL A  39       0.880   8.006   5.842  1.00  1.00              
ATOM    315  O   VAL A  39       1.518   8.943   6.319  1.00  1.00              
ATOM    316  N   LYS A  40       1.479   6.891   5.373  1.00  1.00              
ATOM    317  CA  LYS A  40       2.888   6.724   5.553  1.00  1.00              
ATOM    318  CB  LYS A  40       3.447   5.392   5.027  1.00  1.00              
ATOM    319  CG  LYS A  40       4.960   5.294   5.247  1.00  1.00              
ATOM    320  CD  LYS A  40       5.581   3.947   4.891  1.00  1.00              
ATOM    321  CE  LYS A  40       7.097   3.910   5.097  1.00  1.00              
ATOM    322  NZ  LYS A  40       7.769   4.824   4.147  1.00  1.00              
ATOM    323  C   LYS A  40       3.668   7.795   4.887  1.00  1.00              
ATOM    324  O   LYS A  40       4.464   8.450   5.556  1.00  1.00              
ATOM    325  N   ALA A  41       3.476   8.026   3.568  1.00  1.00              
ATOM    326  CA  ALA A  41       4.376   8.954   2.939  1.00  1.00              
ATOM    327  CB  ALA A  41       4.416  10.347   3.588  1.00  1.00              
ATOM    328  C   ALA A  41       5.701   8.297   3.114  1.00  1.00              
ATOM    329  O   ALA A  41       5.792   7.095   3.363  1.00  1.00              
ATOM    330  N   LEU A  42       6.821   8.958   2.849  1.00  1.00              
ATOM    331  CA  LEU A  42       7.827   8.104   3.377  1.00  1.00              
ATOM    332  CB  LEU A  42       9.256   8.385   2.887  1.00  1.00              
ATOM    333  CG  LEU A  42      10.209   7.182   3.098  1.00  1.00              
ATOM    334  CD1 LEU A  42      11.654   7.526   2.716  1.00  1.00              
ATOM    335  CD2 LEU A  42      10.085   6.564   4.496  1.00  1.00              
ATOM    336  C   LEU A  42       7.741   8.314   4.862  1.00  1.00              
ATOM    337  O   LEU A  42       7.587   7.378   5.646  1.00  1.00              
ATOM    338  N   SER A  43       7.724   9.605   5.261  1.00  1.00              
ATOM    339  CA  SER A  43       7.705   9.971   6.647  1.00  1.00              
ATOM    340  CB  SER A  43       7.939  11.472   6.890  1.00  1.00              
ATOM    341  OG  SER A  43       7.904  11.751   8.282  1.00  1.00              
ATOM    342  C   SER A  43       6.328   9.661   7.198  1.00  1.00              
ATOM    343  O   SER A  43       5.389  10.426   6.852  1.00  1.00              
ATOM    344  OXT SER A  43       6.201   8.680   7.980  1.00  1.00              
TER
