# Supplementary material for: Caenorhabditis elegans DAF-2 as a Model for Human Insulin Receptoropathies
Source: G3 (Bethesda). 2016 Nov 15;7(1):257–68. doi: 10.1534/g3.116.037184 (PMC5217114; doi:10.1534/g3.116.037184)
Supplement: Supplementary file 27 [file 257FileS13.zip › File_S13_DAF-2_TyrK.pdb]

ATOM      1  N   VAL A   1      11.801  20.491 -13.973  1.00  1.00              
ATOM      2  CA  VAL A   1      11.165  19.189 -14.267  1.00  1.00              
ATOM      3  CB  VAL A   1      10.755  18.513 -12.990  1.00  1.00              
ATOM      4  CG1 VAL A   1      10.091  17.168 -13.327  1.00  1.00              
ATOM      5  CG2 VAL A   1      11.978  18.410 -12.070  1.00  1.00              
ATOM      6  C   VAL A   1       9.927  19.413 -15.078  1.00  1.00              
ATOM      7  O   VAL A   1       9.331  20.487 -15.057  1.00  1.00              
ATOM      8  N   ASP A   2       9.481  18.379 -15.804  1.00  1.00              
ATOM      9  CA  ASP A   2       8.377  18.574 -16.689  1.00  1.00              
ATOM     10  CB  ASP A   2       8.283  17.501 -17.788  1.00  1.00              
ATOM     11  CG  ASP A   2       9.448  17.682 -18.749  1.00  1.00              
ATOM     12  OD1 ASP A   2       9.973  18.824 -18.841  1.00  1.00              
ATOM     13  OD2 ASP A   2       9.830  16.677 -19.405  1.00  1.00              
ATOM     14  C   ASP A   2       7.074  18.562 -15.976  1.00  1.00              
ATOM     15  O   ASP A   2       6.974  18.331 -14.770  1.00  1.00              
ATOM     16  N   ASN A   3       6.035  18.901 -16.763  1.00  1.00              
ATOM     17  CA  ASN A   3       4.675  18.815 -16.349  1.00  1.00              
ATOM     18  CB  ASN A   3       3.838  20.058 -16.680  1.00  1.00              
ATOM     19  CG  ASN A   3       4.406  21.233 -15.902  1.00  1.00              
ATOM     20  OD1 ASN A   3       5.606  21.500 -15.943  1.00  1.00              
ATOM     21  ND2 ASN A   3       3.518  21.965 -15.179  1.00  1.00              
ATOM     22  C   ASN A   3       4.144  17.726 -17.211  1.00  1.00              
ATOM     23  O   ASN A   3       3.970  17.918 -18.414  1.00  1.00              
ATOM     24  N   LYS A   4       3.897  16.544 -16.625  1.00  1.00              
ATOM     25  CA  LYS A   4       3.414  15.479 -17.442  1.00  1.00              
ATOM     26  CB  LYS A   4       3.938  14.075 -17.090  1.00  1.00              
ATOM     27  CG  LYS A   4       5.405  13.847 -17.461  1.00  1.00              
ATOM     28  CD  LYS A   4       5.930  12.450 -17.110  1.00  1.00              
ATOM     29  CE  LYS A   4       5.453  11.355 -18.070  1.00  1.00              
ATOM     30  NZ  LYS A   4       6.239  11.404 -19.323  1.00  1.00              
ATOM     31  C   LYS A   4       1.934  15.462 -17.317  1.00  1.00              
ATOM     32  O   LYS A   4       1.378  15.652 -16.233  1.00  1.00              
ATOM     33  N   TYR A   5       1.266  15.207 -18.456  1.00  1.00              
ATOM     34  CA  TYR A   5      -0.157  15.281 -18.515  1.00  1.00              
ATOM     35  CB  TYR A   5      -0.606  16.257 -19.609  1.00  1.00              
ATOM     36  CG  TYR A   5      -1.984  16.724 -19.300  1.00  1.00              
ATOM     37  CD1 TYR A   5      -2.172  17.678 -18.325  1.00  1.00              
ATOM     38  CD2 TYR A   5      -3.077  16.244 -19.982  1.00  1.00              
ATOM     39  CE1 TYR A   5      -3.431  18.138 -18.022  1.00  1.00              
ATOM     40  CE2 TYR A   5      -4.340  16.702 -19.682  1.00  1.00              
ATOM     41  CZ  TYR A   5      -4.519  17.650 -18.702  1.00  1.00              
ATOM     42  OH  TYR A   5      -5.813  18.125 -18.392  1.00  1.00              
ATOM     43  C   TYR A   5      -0.635  13.888 -18.817  1.00  1.00              
ATOM     44  O   TYR A   5      -0.031  13.187 -19.625  1.00  1.00              
ATOM     45  N   ASN A   6      -1.715  13.441 -18.132  1.00  1.00              
ATOM     46  CA  ASN A   6      -2.139  12.058 -18.158  1.00  1.00              
ATOM     47  CB  ASN A   6      -3.207  11.755 -17.099  1.00  1.00              
ATOM     48  CG  ASN A   6      -2.514  11.616 -15.757  1.00  1.00              
ATOM     49  OD1 ASN A   6      -2.627  10.575 -15.116  1.00  1.00              
ATOM     50  ND2 ASN A   6      -1.781  12.673 -15.321  1.00  1.00              
ATOM     51  C   ASN A   6      -2.643  11.484 -19.446  1.00  1.00              
ATOM     52  O   ASN A   6      -2.088  10.493 -19.916  1.00  1.00              
ATOM     53  N   ALA A   7      -3.714  12.051 -20.036  1.00  1.00              
ATOM     54  CA  ALA A   7      -4.278  11.508 -21.249  1.00  1.00              
ATOM     55  CB  ALA A   7      -4.405   9.974 -21.270  1.00  1.00              
ATOM     56  C   ALA A   7      -5.673  12.039 -21.321  1.00  1.00              
ATOM     57  O   ALA A   7      -6.244  12.407 -20.300  1.00  1.00              
ATOM     58  N   ASP A   8      -6.274  12.077 -22.525  1.00  1.00              
ATOM     59  CA  ASP A   8      -7.595  12.628 -22.648  1.00  1.00              
ATOM     60  CB  ASP A   8      -8.053  12.782 -24.106  1.00  1.00              
ATOM     61  CG  ASP A   8      -7.346  14.009 -24.662  1.00  1.00              
ATOM     62  OD1 ASP A   8      -6.956  14.886 -23.844  1.00  1.00              
ATOM     63  OD2 ASP A   8      -7.190  14.090 -25.910  1.00  1.00              
ATOM     64  C   ASP A   8      -8.599  11.788 -21.916  1.00  1.00              
ATOM     65  O   ASP A   8      -9.505  12.315 -21.271  1.00  1.00              
ATOM     66  N   ASP A   9      -8.475  10.452 -21.994  1.00  1.00              
ATOM     67  CA  ASP A   9      -9.439   9.603 -21.351  1.00  1.00              
ATOM     68  CB  ASP A   9      -9.159   8.107 -21.586  1.00  1.00              
ATOM     69  CG  ASP A   9      -9.426   7.777 -23.048  1.00  1.00              
ATOM     70  OD1 ASP A   9     -10.315   8.433 -23.654  1.00  1.00              
ATOM     71  OD2 ASP A   9      -8.741   6.863 -23.578  1.00  1.00              
ATOM     72  C   ASP A   9      -9.360   9.826 -19.876  1.00  1.00              
ATOM     73  O   ASP A   9     -10.370   9.911 -19.180  1.00  1.00              
ATOM     74  N   TRP A  10      -8.116   9.931 -19.390  1.00  1.00              
ATOM     75  CA  TRP A  10      -7.715  10.049 -18.025  1.00  1.00              
ATOM     76  CB  TRP A  10      -6.216   9.801 -17.845  1.00  1.00              
ATOM     77  CG  TRP A  10      -5.882   9.325 -16.461  1.00  1.00              
ATOM     78  CD2 TRP A  10      -5.797   7.929 -16.148  1.00  1.00              
ATOM     79  CD1 TRP A  10      -5.614  10.001 -15.309  1.00  1.00              
ATOM     80  NE1 TRP A  10      -5.390   9.106 -14.288  1.00  1.00              
ATOM     81  CE2 TRP A  10      -5.495   7.829 -14.797  1.00  1.00              
ATOM     82  CE3 TRP A  10      -5.968   6.820 -16.925  1.00  1.00              
ATOM     83  CZ2 TRP A  10      -5.366   6.610 -14.202  1.00  1.00              
ATOM     84  CZ3 TRP A  10      -5.817   5.592 -16.320  1.00  1.00              
ATOM     85  CH2 TRP A  10      -5.521   5.488 -14.979  1.00  1.00              
ATOM     86  C   TRP A  10      -8.020  11.422 -17.526  1.00  1.00              
ATOM     87  O   TRP A  10      -7.689  11.730 -16.389  1.00  1.00              
ATOM     88  N   GLU A  11      -8.485  12.339 -18.394  1.00  1.00              
ATOM     89  CA  GLU A  11      -8.796  13.669 -17.940  1.00  1.00              
ATOM     90  CB  GLU A  11      -8.464  14.737 -18.998  1.00  1.00              
ATOM     91  CG  GLU A  11      -8.772  16.169 -18.561  1.00  1.00              
ATOM     92  CD  GLU A  11      -8.398  17.100 -19.706  1.00  1.00              
ATOM     93  OE1 GLU A  11      -7.664  16.643 -20.623  1.00  1.00              
ATOM     94  OE2 GLU A  11      -8.838  18.281 -19.679  1.00  1.00              
ATOM     95  C   GLU A  11     -10.269  13.748 -17.663  1.00  1.00              
ATOM     96  O   GLU A  11     -11.089  13.417 -18.517  1.00  1.00              
ATOM     97  N   LEU A  12     -10.636  14.206 -16.447  1.00  1.00              
ATOM     98  CA  LEU A  12     -12.012  14.313 -16.035  1.00  1.00              
ATOM     99  CB  LEU A  12     -12.295  13.734 -14.633  1.00  1.00              
ATOM    100  CG  LEU A  12     -12.362  12.197 -14.577  1.00  1.00              
ATOM    101  CD1 LEU A  12     -12.644  11.673 -13.157  1.00  1.00              
ATOM    102  CD2 LEU A  12     -13.405  11.700 -15.576  1.00  1.00              
ATOM    103  C   LEU A  12     -12.375  15.757 -15.983  1.00  1.00              
ATOM    104  O   LEU A  12     -11.543  16.599 -15.646  1.00  1.00              
ATOM    105  N   ARG A  13     -13.642  16.074 -16.339  1.00  1.00              
ATOM    106  CA  ARG A  13     -14.144  17.419 -16.300  1.00  1.00              
ATOM    107  CB  ARG A  13     -15.468  17.637 -17.051  1.00  1.00              
ATOM    108  CG  ARG A  13     -15.960  19.085 -16.963  1.00  1.00              
ATOM    109  CD  ARG A  13     -17.279  19.346 -17.691  1.00  1.00              
ATOM    110  NE  ARG A  13     -17.003  19.313 -19.154  1.00  1.00              
ATOM    111  CZ  ARG A  13     -18.035  19.170 -20.037  1.00  1.00              
ATOM    112  NH1 ARG A  13     -19.309  19.011 -19.574  1.00  1.00              
ATOM    113  NH2 ARG A  13     -17.795  19.186 -21.380  1.00  1.00              
ATOM    114  C   ARG A  13     -14.387  17.752 -14.863  1.00  1.00              
ATOM    115  O   ARG A  13     -14.731  16.886 -14.059  1.00  1.00              
ATOM    116  N   GLN A  14     -14.246  19.045 -14.520  1.00  1.00              
ATOM    117  CA  GLN A  14     -14.351  19.472 -13.155  1.00  1.00              
ATOM    118  CB  GLN A  14     -14.028  20.955 -12.937  1.00  1.00              
ATOM    119  CG  GLN A  14     -14.038  21.354 -11.460  1.00  1.00              
ATOM    120  CD  GLN A  14     -12.898  20.658 -10.727  1.00  1.00              
ATOM    121  OE1 GLN A  14     -12.939  19.453 -10.495  1.00  1.00              
ATOM    122  NE2 GLN A  14     -11.861  21.441 -10.327  1.00  1.00              
ATOM    123  C   GLN A  14     -15.728  19.172 -12.633  1.00  1.00              
ATOM    124  O   GLN A  14     -15.916  18.875 -11.454  1.00  1.00              
ATOM    125  N   ASP A  15     -16.743  19.252 -13.502  1.00  1.00              
ATOM    126  CA  ASP A  15     -18.094  18.989 -13.099  1.00  1.00              
ATOM    127  CB  ASP A  15     -19.099  19.306 -14.221  1.00  1.00              
ATOM    128  CG  ASP A  15     -20.494  19.413 -13.621  1.00  1.00              
ATOM    129  OD1 ASP A  15     -20.669  19.052 -12.427  1.00  1.00              
ATOM    130  OD2 ASP A  15     -21.409  19.869 -14.358  1.00  1.00              
ATOM    131  C   ASP A  15     -18.227  17.534 -12.735  1.00  1.00              
ATOM    132  O   ASP A  15     -19.078  17.135 -11.941  1.00  1.00              
ATOM    133  N   ASP A  16     -17.350  16.690 -13.292  1.00  1.00              
ATOM    134  CA  ASP A  16     -17.478  15.273 -13.165  1.00  1.00              
ATOM    135  CB  ASP A  16     -16.444  14.506 -13.983  1.00  1.00              
ATOM    136  CG  ASP A  16     -17.176  13.233 -14.311  1.00  1.00              
ATOM    137  OD1 ASP A  16     -18.338  13.124 -13.838  1.00  1.00              
ATOM    138  OD2 ASP A  16     -16.613  12.380 -15.043  1.00  1.00              
ATOM    139  C   ASP A  16     -17.402  14.825 -11.732  1.00  1.00              
ATOM    140  O   ASP A  16     -17.820  13.708 -11.421  1.00  1.00              
ATOM    141  N   VAL A  17     -16.818  15.633 -10.825  1.00  1.00              
ATOM    142  CA  VAL A  17     -16.727  15.179  -9.465  1.00  1.00              
ATOM    143  CB  VAL A  17     -15.317  14.961  -8.993  1.00  1.00              
ATOM    144  CG1 VAL A  17     -14.674  13.857  -9.850  1.00  1.00              
ATOM    145  CG2 VAL A  17     -14.570  16.305  -9.026  1.00  1.00              
ATOM    146  C   VAL A  17     -17.358  16.138  -8.494  1.00  1.00              
ATOM    147  O   VAL A  17     -17.391  17.353  -8.691  1.00  1.00              
ATOM    148  N   VAL A  18     -17.916  15.560  -7.407  1.00  1.00              
ATOM    149  CA  VAL A  18     -18.454  16.297  -6.303  1.00  1.00              
ATOM    150  CB  VAL A  18     -19.947  16.219  -6.170  1.00  1.00              
ATOM    151  CG1 VAL A  18     -20.596  16.878  -7.396  1.00  1.00              
ATOM    152  CG2 VAL A  18     -20.345  14.750  -5.976  1.00  1.00              
ATOM    153  C   VAL A  18     -17.858  15.693  -5.076  1.00  1.00              
ATOM    154  O   VAL A  18     -17.790  14.472  -4.956  1.00  1.00              
ATOM    155  N   LEU A  19     -17.403  16.539  -4.129  1.00  1.00              
ATOM    156  CA  LEU A  19     -16.804  16.034  -2.922  1.00  1.00              
ATOM    157  CB  LEU A  19     -15.811  17.004  -2.250  1.00  1.00              
ATOM    158  CG  LEU A  19     -14.554  17.314  -3.084  1.00  1.00              
ATOM    159  CD1 LEU A  19     -13.620  18.277  -2.336  1.00  1.00              
ATOM    160  CD2 LEU A  19     -13.843  16.028  -3.536  1.00  1.00              
ATOM    161  C   LEU A  19     -17.930  15.842  -1.960  1.00  1.00              
ATOM    162  O   LEU A  19     -19.088  16.121  -2.263  1.00  1.00              
ATOM    163  N   GLY A  20     -17.629  15.445  -0.717  1.00  1.00              
ATOM    164  CA  GLY A  20     -18.757  15.175   0.119  1.00  1.00              
ATOM    165  C   GLY A  20     -18.305  14.865   1.512  1.00  1.00              
ATOM    166  O   GLY A  20     -19.073  15.029   2.458  1.00  1.00              
ATOM    167  N   GLN A  21     -17.056  14.409   1.689  1.00  1.00              
ATOM    168  CA  GLN A  21     -16.571  14.198   3.027  1.00  1.00              
ATOM    169  CB  GLN A  21     -17.037  12.865   3.625  1.00  1.00              
ATOM    170  CG  GLN A  21     -16.532  12.620   5.044  1.00  1.00              
ATOM    171  CD  GLN A  21     -17.068  11.271   5.496  1.00  1.00              
ATOM    172  OE1 GLN A  21     -18.262  10.994   5.407  1.00  1.00              
ATOM    173  NE2 GLN A  21     -16.151  10.398   5.992  1.00  1.00              
ATOM    174  C   GLN A  21     -15.079  14.134   2.911  1.00  1.00              
ATOM    175  O   GLN A  21     -14.572  13.872   1.825  1.00  1.00              
ATOM    176  N   GLN A  22     -14.324  14.385   4.007  1.00  1.00              
ATOM    177  CA  GLN A  22     -12.890  14.303   3.872  1.00  1.00              
ATOM    178  CB  GLN A  22     -12.101  15.487   4.460  1.00  1.00              
ATOM    179  CG  GLN A  22     -12.291  16.810   3.713  1.00  1.00              
ATOM    180  CD  GLN A  22     -11.353  17.835   4.340  1.00  1.00              
ATOM    181  OE1 GLN A  22     -10.212  17.505   4.658  1.00  1.00              
ATOM    182  NE2 GLN A  22     -11.838  19.091   4.526  1.00  1.00              
ATOM    183  C   GLN A  22     -12.392  13.071   4.564  1.00  1.00              
ATOM    184  O   GLN A  22     -12.584  12.888   5.764  1.00  1.00              
ATOM    185  N   CYS A  23     -11.717  12.187   3.803  1.00  1.00              
ATOM    186  CA  CYS A  23     -11.234  10.942   4.329  1.00  1.00              
ATOM    187  CB  CYS A  23     -10.657  10.032   3.237  1.00  1.00              
ATOM    188  SG  CYS A  23     -10.061   8.452   3.908  1.00  1.00              
ATOM    189  C   CYS A  23     -10.167  11.144   5.367  1.00  1.00              
ATOM    190  O   CYS A  23     -10.193  10.510   6.423  1.00  1.00              
ATOM    191  N   GLY A  24      -9.192  12.034   5.103  1.00  1.00              
ATOM    192  CA  GLY A  24      -8.118  12.216   6.039  1.00  1.00              
ATOM    193  C   GLY A  24      -7.041  12.951   5.309  1.00  1.00              
ATOM    194  O   GLY A  24      -7.315  13.754   4.419  1.00  1.00              
ATOM    195  N   GLU A  25      -5.770  12.703   5.673  1.00  1.00              
ATOM    196  CA  GLU A  25      -4.725  13.402   4.993  1.00  1.00              
ATOM    197  CB  GLU A  25      -3.649  13.958   5.939  1.00  1.00              
ATOM    198  CG  GLU A  25      -4.179  15.035   6.886  1.00  1.00              
ATOM    199  CD  GLU A  25      -4.986  14.348   7.980  1.00  1.00              
ATOM    200  OE1 GLU A  25      -4.565  13.244   8.419  1.00  1.00              
ATOM    201  OE2 GLU A  25      -6.037  14.912   8.384  1.00  1.00              
ATOM    202  C   GLU A  25      -4.037  12.451   4.066  1.00  1.00              
ATOM    203  O   GLU A  25      -3.915  11.260   4.344  1.00  1.00              
ATOM    204  N   GLY A  26      -3.596  12.975   2.908  1.00  1.00              
ATOM    205  CA  GLY A  26      -2.833  12.231   1.950  1.00  1.00              
ATOM    206  C   GLY A  26      -1.529  12.958   1.939  1.00  1.00              
ATOM    207  O   GLY A  26      -1.413  14.011   2.565  1.00  1.00              
ATOM    208  N   SER A  27      -0.522  12.439   1.213  1.00  1.00              
ATOM    209  CA  SER A  27       0.771  13.062   1.234  1.00  1.00              
ATOM    210  CB  SER A  27       1.771  12.387   0.275  1.00  1.00              
ATOM    211  OG  SER A  27       1.317  12.481  -1.067  1.00  1.00              
ATOM    212  C   SER A  27       0.654  14.515   0.849  1.00  1.00              
ATOM    213  O   SER A  27       1.167  15.387   1.549  1.00  1.00              
ATOM    214  N   PHE A  28      -0.024  14.831  -0.271  1.00  1.00              
ATOM    215  CA  PHE A  28      -0.145  16.207  -0.670  1.00  1.00              
ATOM    216  CB  PHE A  28      -0.712  16.435  -2.072  1.00  1.00              
ATOM    217  CG  PHE A  28       0.333  17.205  -2.778  1.00  1.00              
ATOM    218  CD1 PHE A  28       1.570  16.660  -3.014  1.00  1.00              
ATOM    219  CD2 PHE A  28       0.053  18.479  -3.199  1.00  1.00              
ATOM    220  CE1 PHE A  28       2.533  17.387  -3.660  1.00  1.00              
ATOM    221  CE2 PHE A  28       1.011  19.209  -3.843  1.00  1.00              
ATOM    222  CZ  PHE A  28       2.241  18.661  -4.067  1.00  1.00              
ATOM    223  C   PHE A  28      -0.979  17.038   0.238  1.00  1.00              
ATOM    224  O   PHE A  28      -0.588  18.153   0.578  1.00  1.00              
ATOM    225  N   GLY A  29      -2.153  16.542   0.657  1.00  1.00              
ATOM    226  CA  GLY A  29      -2.988  17.440   1.400  1.00  1.00              
ATOM    227  C   GLY A  29      -4.184  16.660   1.821  1.00  1.00              
ATOM    228  O   GLY A  29      -4.044  15.580   2.383  1.00  1.00              
ATOM    229  N   LYS A  30      -5.394  17.207   1.594  1.00  1.00              
ATOM    230  CA  LYS A  30      -6.606  16.529   1.959  1.00  1.00              
ATOM    231  CB  LYS A  30      -7.819  17.457   2.137  1.00  1.00              
ATOM    232  CG  LYS A  30      -7.776  18.331   3.389  1.00  1.00              
ATOM    233  CD  LYS A  30      -8.805  19.461   3.358  1.00  1.00              
ATOM    234  CE  LYS A  30      -9.064  20.089   4.727  1.00  1.00              
ATOM    235  NZ  LYS A  30      -9.995  21.230   4.588  1.00  1.00              
ATOM    236  C   LYS A  30      -6.981  15.568   0.878  1.00  1.00              
ATOM    237  O   LYS A  30      -6.801  15.838  -0.310  1.00  1.00              
ATOM    238  N   VAL A  31      -7.498  14.394   1.293  1.00  1.00              
ATOM    239  CA  VAL A  31      -8.038  13.427   0.386  1.00  1.00              
ATOM    240  CB  VAL A  31      -7.488  12.030   0.538  1.00  1.00              
ATOM    241  CG1 VAL A  31      -8.343  11.070  -0.308  1.00  1.00              
ATOM    242  CG2 VAL A  31      -6.008  12.018   0.124  1.00  1.00              
ATOM    243  C   VAL A  31      -9.484  13.354   0.761  1.00  1.00              
ATOM    244  O   VAL A  31      -9.828  13.249   1.934  1.00  1.00              
ATOM    245  N   TYR A  32     -10.369  13.383  -0.243  1.00  1.00              
ATOM    246  CA  TYR A  32     -11.793  13.402  -0.089  1.00  1.00              
ATOM    247  CB  TYR A  32     -12.455  14.505  -0.920  1.00  1.00              
ATOM    248  CG  TYR A  32     -12.576  15.792  -0.189  1.00  1.00              
ATOM    249  CD1 TYR A  32     -11.496  16.487   0.302  1.00  1.00              
ATOM    250  CD2 TYR A  32     -13.835  16.325  -0.051  1.00  1.00              
ATOM    251  CE1 TYR A  32     -11.695  17.682   0.954  1.00  1.00              
ATOM    252  CE2 TYR A  32     -14.040  17.516   0.595  1.00  1.00              
ATOM    253  CZ  TYR A  32     -12.963  18.196   1.103  1.00  1.00              
ATOM    254  OH  TYR A  32     -13.165  19.422   1.770  1.00  1.00              
ATOM    255  C   TYR A  32     -12.375  12.130  -0.614  1.00  1.00              
ATOM    256  O   TYR A  32     -11.727  11.364  -1.325  1.00  1.00              
ATOM    257  N   LEU A  33     -13.623  11.857  -0.189  1.00  1.00              
ATOM    258  CA  LEU A  33     -14.389  10.746  -0.674  1.00  1.00              
ATOM    259  CB  LEU A  33     -14.914   9.839   0.454  1.00  1.00              
ATOM    260  CG  LEU A  33     -13.820   9.165   1.306  1.00  1.00              
ATOM    261  CD1 LEU A  33     -14.435   8.284   2.405  1.00  1.00              
ATOM    262  CD2 LEU A  33     -12.820   8.391   0.433  1.00  1.00              
ATOM    263  C   LEU A  33     -15.599  11.358  -1.309  1.00  1.00              
ATOM    264  O   LEU A  33     -16.616  11.556  -0.647  1.00  1.00              
ATOM    265  N   GLY A  34     -15.540  11.648  -2.622  1.00  1.00              
ATOM    266  CA  GLY A  34     -16.660  12.306  -3.253  1.00  1.00              
ATOM    267  C   GLY A  34     -17.077  11.464  -4.413  1.00  1.00              
ATOM    268  O   GLY A  34     -16.349  10.554  -4.792  1.00  1.00              
ATOM    269  N   THR A  35     -18.268  11.720  -5.002  1.00  1.00              
ATOM    270  CA  THR A  35     -18.645  10.925  -6.138  1.00  1.00              
ATOM    271  CB  THR A  35     -20.119  10.773  -6.416  1.00  1.00              
ATOM    272  OG1 THR A  35     -20.747  12.041  -6.461  1.00  1.00              
ATOM    273  CG2 THR A  35     -20.787   9.850  -5.395  1.00  1.00              
ATOM    274  C   THR A  35     -18.063  11.510  -7.378  1.00  1.00              
ATOM    275  O   THR A  35     -17.803  12.709  -7.468  1.00  1.00              
ATOM    276  N   GLY A  36     -17.843  10.634  -8.376  1.00  1.00              
ATOM    277  CA  GLY A  36     -17.354  11.037  -9.657  1.00  1.00              
ATOM    278  C   GLY A  36     -18.428  10.551 -10.558  1.00  1.00              
ATOM    279  O   GLY A  36     -19.036   9.525 -10.269  1.00  1.00              
ATOM    280  N   ASN A  37     -18.696  11.249 -11.674  1.00  1.00              
ATOM    281  CA  ASN A  37     -19.809  10.829 -12.473  1.00  1.00              
ATOM    282  CB  ASN A  37     -20.709  12.023 -12.823  1.00  1.00              
ATOM    283  CG  ASN A  37     -22.075  11.512 -13.216  1.00  1.00              
ATOM    284  OD1 ASN A  37     -22.342  11.296 -14.396  1.00  1.00              
ATOM    285  ND2 ASN A  37     -22.956  11.300 -12.201  1.00  1.00              
ATOM    286  C   ASN A  37     -19.293  10.208 -13.749  1.00  1.00              
ATOM    287  O   ASN A  37     -18.307  10.656 -14.324  1.00  1.00              
ATOM    288  N   ASN A  38     -19.917   9.099 -14.191  1.00  1.00              
ATOM    289  CA  ASN A  38     -19.605   8.444 -15.439  1.00  1.00              
ATOM    290  CB  ASN A  38     -20.082   9.187 -16.691  1.00  1.00              
ATOM    291  CG  ASN A  38     -21.580   8.938 -16.793  1.00  1.00              
ATOM    292  OD1 ASN A  38     -22.024   7.791 -16.821  1.00  1.00              
ATOM    293  ND2 ASN A  38     -22.384  10.032 -16.838  1.00  1.00              
ATOM    294  C   ASN A  38     -18.153   8.146 -15.569  1.00  1.00              
ATOM    295  O   ASN A  38     -17.627   8.000 -16.672  1.00  1.00              
ATOM    296  N   VAL A  39     -17.478   8.029 -14.426  1.00  1.00              
ATOM    297  CA  VAL A  39     -16.098   7.700 -14.327  1.00  1.00              
ATOM    298  CB  VAL A  39     -15.485   8.138 -13.029  1.00  1.00              
ATOM    299  CG1 VAL A  39     -15.835   7.144 -11.915  1.00  1.00              
ATOM    300  CG2 VAL A  39     -13.991   8.371 -13.266  1.00  1.00              
ATOM    301  C   VAL A  39     -15.920   6.225 -14.541  1.00  1.00              
ATOM    302  O   VAL A  39     -14.792   5.744 -14.530  1.00  1.00              
ATOM    303  N   VAL A  40     -17.015   5.434 -14.615  1.00  1.00              
ATOM    304  CA  VAL A  40     -16.832   4.020 -14.815  1.00  1.00              
ATOM    305  CB  VAL A  40     -17.681   3.180 -13.910  1.00  1.00              
ATOM    306  CG1 VAL A  40     -17.566   1.696 -14.291  1.00  1.00              
ATOM    307  CG2 VAL A  40     -17.167   3.455 -12.488  1.00  1.00              
ATOM    308  C   VAL A  40     -17.043   3.697 -16.266  1.00  1.00              
ATOM    309  O   VAL A  40     -17.679   4.454 -17.000  1.00  1.00              
ATOM    310  N   SER A  41     -16.476   2.561 -16.737  1.00  1.00              
ATOM    311  CA  SER A  41     -16.500   2.338 -18.149  1.00  1.00              
ATOM    312  CB  SER A  41     -15.105   2.469 -18.763  1.00  1.00              
ATOM    313  OG  SER A  41     -14.641   3.794 -18.564  1.00  1.00              
ATOM    314  C   SER A  41     -17.052   1.013 -18.538  1.00  1.00              
ATOM    315  O   SER A  41     -17.843   0.978 -19.469  1.00  1.00              
ATOM    316  N   LEU A  42     -16.594  -0.115 -17.959  1.00  1.00              
ATOM    317  CA  LEU A  42     -17.217  -1.366 -18.300  1.00  1.00              
ATOM    318  CB  LEU A  42     -16.461  -2.561 -17.682  1.00  1.00              
ATOM    319  CG  LEU A  42     -16.912  -3.975 -18.116  1.00  1.00              
ATOM    320  CD1 LEU A  42     -16.055  -5.040 -17.413  1.00  1.00              
ATOM    321  CD2 LEU A  42     -18.416  -4.232 -17.915  1.00  1.00              
ATOM    322  C   LEU A  42     -18.599  -1.321 -17.707  1.00  1.00              
ATOM    323  O   LEU A  42     -19.583  -1.690 -18.349  1.00  1.00              
ATOM    324  N   MET A  43     -18.687  -0.836 -16.452  1.00  1.00              
ATOM    325  CA  MET A  43     -19.886  -0.830 -15.658  1.00  1.00              
ATOM    326  CB  MET A  43     -19.623  -0.476 -14.183  1.00  1.00              
ATOM    327  CG  MET A  43     -18.749  -1.524 -13.488  1.00  1.00              
ATOM    328  SD  MET A  43     -18.507  -1.275 -11.704  1.00  1.00              
ATOM    329  CE  MET A  43     -20.147  -1.898 -11.234  1.00  1.00              
ATOM    330  C   MET A  43     -20.947   0.078 -16.207  1.00  1.00              
ATOM    331  O   MET A  43     -22.133  -0.168 -16.011  1.00  1.00              
ATOM    332  N   GLY A  44     -20.588   1.198 -16.848  1.00  1.00              
ATOM    333  CA  GLY A  44     -21.634   1.997 -17.428  1.00  1.00              
ATOM    334  C   GLY A  44     -22.502   2.564 -16.335  1.00  1.00              
ATOM    335  O   GLY A  44     -23.728   2.466 -16.407  1.00  1.00              
ATOM    336  N   ASP A  45     -21.879   3.163 -15.290  1.00  1.00              
ATOM    337  CA  ASP A  45     -22.589   3.705 -14.158  1.00  1.00              
ATOM    338  CB  ASP A  45     -21.981   3.344 -12.789  1.00  1.00              
ATOM    339  CG  ASP A  45     -22.294   1.895 -12.452  1.00  1.00              
ATOM    340  OD1 ASP A  45     -23.061   1.251 -13.216  1.00  1.00              
ATOM    341  OD2 ASP A  45     -21.773   1.416 -11.410  1.00  1.00              
ATOM    342  C   ASP A  45     -22.637   5.209 -14.168  1.00  1.00              
ATOM    343  O   ASP A  45     -21.690   5.901 -14.544  1.00  1.00              
ATOM    344  N   ARG A  46     -23.774   5.752 -13.684  1.00  1.00              
ATOM    345  CA  ARG A  46     -23.956   7.172 -13.616  1.00  1.00              
ATOM    346  CB  ARG A  46     -25.325   7.612 -13.081  1.00  1.00              
ATOM    347  CG  ARG A  46     -26.465   7.358 -14.068  1.00  1.00              
ATOM    348  CD  ARG A  46     -27.744   8.117 -13.714  1.00  1.00              
ATOM    349  NE  ARG A  46     -27.414   9.568 -13.770  1.00  1.00              
ATOM    350  CZ  ARG A  46     -28.404  10.507 -13.729  1.00  1.00              
ATOM    351  NH1 ARG A  46     -29.711  10.122 -13.650  1.00  1.00              
ATOM    352  NH2 ARG A  46     -28.083  11.833 -13.766  1.00  1.00              
ATOM    353  C   ARG A  46     -22.917   7.717 -12.704  1.00  1.00              
ATOM    354  O   ARG A  46     -22.403   8.805 -12.942  1.00  1.00              
ATOM    355  N   PHE A  47     -22.610   7.017 -11.597  1.00  1.00              
ATOM    356  CA  PHE A  47     -21.505   7.506 -10.837  1.00  1.00              
ATOM    357  CB  PHE A  47     -21.691   8.882 -10.164  1.00  1.00              
ATOM    358  CG  PHE A  47     -22.985   8.983  -9.456  1.00  1.00              
ATOM    359  CD1 PHE A  47     -24.095   9.362 -10.171  1.00  1.00              
ATOM    360  CD2 PHE A  47     -23.087   8.733  -8.109  1.00  1.00              
ATOM    361  CE1 PHE A  47     -25.310   9.477  -9.549  1.00  1.00              
ATOM    362  CE2 PHE A  47     -24.304   8.848  -7.481  1.00  1.00              
ATOM    363  CZ  PHE A  47     -25.413   9.219  -8.203  1.00  1.00              
ATOM    364  C   PHE A  47     -20.923   6.483  -9.923  1.00  1.00              
ATOM    365  O   PHE A  47     -21.564   5.495  -9.570  1.00  1.00              
ATOM    366  N   GLY A  48     -19.634   6.693  -9.569  1.00  1.00              
ATOM    367  CA  GLY A  48     -18.928   5.817  -8.680  1.00  1.00              
ATOM    368  C   GLY A  48     -18.437   6.654  -7.543  1.00  1.00              
ATOM    369  O   GLY A  48     -18.179   7.850  -7.690  1.00  1.00              
ATOM    370  N   PRO A  49     -18.341   6.066  -6.386  1.00  1.00              
ATOM    371  CA  PRO A  49     -17.797   6.836  -5.316  1.00  1.00              
ATOM    372  CD  PRO A  49     -19.371   5.152  -5.918  1.00  1.00              
ATOM    373  CB  PRO A  49     -18.234   6.164  -4.021  1.00  1.00              
ATOM    374  CG  PRO A  49     -19.543   5.463  -4.419  1.00  1.00              
ATOM    375  C   PRO A  49     -16.317   6.898  -5.505  1.00  1.00              
ATOM    376  O   PRO A  49     -15.680   5.860  -5.684  1.00  1.00              
ATOM    377  N   CYS A  50     -15.727   8.095  -5.425  1.00  1.00              
ATOM    378  CA  CYS A  50     -14.316   8.141  -5.607  1.00  1.00              
ATOM    379  CB  CYS A  50     -13.863   8.952  -6.825  1.00  1.00              
ATOM    380  SG  CYS A  50     -14.284   8.095  -8.371  1.00  1.00              
ATOM    381  C   CYS A  50     -13.658   8.698  -4.395  1.00  1.00              
ATOM    382  O   CYS A  50     -14.296   9.122  -3.430  1.00  1.00              
ATOM    383  N   ALA A  51     -12.319   8.613  -4.409  1.00  1.00              
ATOM    384  CA  ALA A  51     -11.508   9.199  -3.395  1.00  1.00              
ATOM    385  CB  ALA A  51     -10.574   8.201  -2.694  1.00  1.00              
ATOM    386  C   ALA A  51     -10.673  10.175  -4.150  1.00  1.00              
ATOM    387  O   ALA A  51      -9.973   9.803  -5.091  1.00  1.00              
ATOM    388  N   ILE A  52     -10.738  11.451  -3.736  1.00  1.00              
ATOM    389  CA  ILE A  52     -10.094  12.550  -4.395  1.00  1.00              
ATOM    390  CB  ILE A  52     -11.013  13.738  -4.528  1.00  1.00              
ATOM    391  CG2 ILE A  52     -10.201  14.954  -4.991  1.00  1.00              
ATOM    392  CG1 ILE A  52     -12.197  13.410  -5.459  1.00  1.00              
ATOM    393  CD1 ILE A  52     -11.803  13.160  -6.915  1.00  1.00              
ATOM    394  C   ILE A  52      -8.922  12.930  -3.554  1.00  1.00              
ATOM    395  O   ILE A  52      -8.963  12.814  -2.335  1.00  1.00              
ATOM    396  N   LYS A  53      -7.797  13.310  -4.183  1.00  1.00              
ATOM    397  CA  LYS A  53      -6.671  13.724  -3.396  1.00  1.00              
ATOM    398  CB  LYS A  53      -5.420  12.864  -3.613  1.00  1.00              
ATOM    399  CG  LYS A  53      -5.595  11.432  -3.133  1.00  1.00              
ATOM    400  CD  LYS A  53      -4.510  10.467  -3.609  1.00  1.00              
ATOM    401  CE  LYS A  53      -3.434  10.192  -2.559  1.00  1.00              
ATOM    402  NZ  LYS A  53      -2.506   9.149  -3.047  1.00  1.00              
ATOM    403  C   LYS A  53      -6.346  15.113  -3.832  1.00  1.00              
ATOM    404  O   LYS A  53      -6.137  15.355  -5.018  1.00  1.00              
ATOM    405  N   ILE A  54      -6.285  16.070  -2.885  1.00  1.00              
ATOM    406  CA  ILE A  54      -6.043  17.433  -3.283  1.00  1.00              
ATOM    407  CB  ILE A  54      -7.181  18.366  -2.967  1.00  1.00              
ATOM    408  CG2 ILE A  54      -6.720  19.805  -3.258  1.00  1.00              
ATOM    409  CG1 ILE A  54      -8.438  17.971  -3.766  1.00  1.00              
ATOM    410  CD1 ILE A  54      -8.289  18.134  -5.281  1.00  1.00              
ATOM    411  C   ILE A  54      -4.815  17.931  -2.603  1.00  1.00              
ATOM    412  O   ILE A  54      -4.520  17.527  -1.482  1.00  1.00              
ATOM    413  N   ASN A  55      -4.072  18.811  -3.313  1.00  1.00              
ATOM    414  CA  ASN A  55      -2.828  19.405  -2.901  1.00  1.00              
ATOM    415  CB  ASN A  55      -2.164  20.249  -4.002  1.00  1.00              
ATOM    416  CG  ASN A  55      -2.002  19.485  -5.302  1.00  1.00              
ATOM    417  OD1 ASN A  55      -0.897  19.245  -5.777  1.00  1.00              
ATOM    418  ND2 ASN A  55      -3.148  19.127  -5.937  1.00  1.00              
ATOM    419  C   ASN A  55      -3.126  20.424  -1.836  1.00  1.00              
ATOM    420  O   ASN A  55      -4.119  21.147  -1.904  1.00  1.00              
ATOM    421  N   VAL A  56      -2.235  20.555  -0.838  1.00  1.00              
ATOM    422  CA  VAL A  56      -2.485  21.534   0.180  1.00  1.00              
ATOM    423  CB  VAL A  56      -1.456  21.549   1.269  1.00  1.00              
ATOM    424  CG1 VAL A  56      -1.577  20.236   2.057  1.00  1.00              
ATOM    425  CG2 VAL A  56      -0.071  21.752   0.632  1.00  1.00              
ATOM    426  C   VAL A  56      -2.523  22.873  -0.473  1.00  1.00              
ATOM    427  O   VAL A  56      -2.036  23.029  -1.584  1.00  1.00              
ATOM    428  N   ASP A  57      -3.155  23.862   0.186  1.00  1.00              
ATOM    429  CA  ASP A  57      -3.327  25.190  -0.347  1.00  1.00              
ATOM    430  CB  ASP A  57      -4.177  26.089   0.560  1.00  1.00              
ATOM    431  CG  ASP A  57      -4.606  27.295  -0.261  1.00  1.00              
ATOM    432  OD1 ASP A  57      -4.170  27.392  -1.439  1.00  1.00              
ATOM    433  OD2 ASP A  57      -5.378  28.135   0.274  1.00  1.00              
ATOM    434  C   ASP A  57      -1.986  25.830  -0.507  1.00  1.00              
ATOM    435  O   ASP A  57      -1.749  26.622  -1.419  1.00  1.00              
ATOM    436  N   ASP A  58      -1.072  25.500   0.412  1.00  1.00              
ATOM    437  CA  ASP A  58       0.271  25.993   0.490  1.00  1.00              
ATOM    438  CB  ASP A  58       0.855  25.852   1.906  1.00  1.00              
ATOM    439  CG  ASP A  58       2.019  26.824   2.042  1.00  1.00              
ATOM    440  OD1 ASP A  58       2.181  27.694   1.145  1.00  1.00              
ATOM    441  OD2 ASP A  58       2.758  26.716   3.056  1.00  1.00              
ATOM    442  C   ASP A  58       1.231  25.316  -0.473  1.00  1.00              
ATOM    443  O   ASP A  58       2.384  25.737  -0.455  1.00  1.00              
ATOM    444  N   PRO A  59       0.875  24.305  -1.267  1.00  1.00              
ATOM    445  CA  PRO A  59       1.894  23.444  -1.824  1.00  1.00              
ATOM    446  CD  PRO A  59       0.039  24.668  -2.402  1.00  1.00              
ATOM    447  CB  PRO A  59       1.147  22.541  -2.789  1.00  1.00              
ATOM    448  CG  PRO A  59       0.094  23.477  -3.388  1.00  1.00              
ATOM    449  C   PRO A  59       3.079  24.088  -2.475  1.00  1.00              
ATOM    450  O   PRO A  59       4.127  24.115  -1.838  1.00  1.00              
ATOM    451  N   ALA A  60       2.920  24.655  -3.686  1.00  1.00              
ATOM    452  CA  ALA A  60       3.963  25.323  -4.414  1.00  1.00              
ATOM    453  CB  ALA A  60       5.394  24.819  -4.147  1.00  1.00              
ATOM    454  C   ALA A  60       3.678  25.021  -5.839  1.00  1.00              
ATOM    455  O   ALA A  60       2.977  24.062  -6.149  1.00  1.00              
ATOM    456  N   SER A  61       4.212  25.827  -6.763  1.00  1.00              
ATOM    457  CA  SER A  61       3.964  25.497  -8.132  1.00  1.00              
ATOM    458  CB  SER A  61       4.567  26.521  -9.105  1.00  1.00              
ATOM    459  OG  SER A  61       3.936  27.779  -8.920  1.00  1.00              
ATOM    460  C   SER A  61       4.636  24.185  -8.345  1.00  1.00              
ATOM    461  O   SER A  61       4.157  23.324  -9.083  1.00  1.00              
ATOM    462  N   THR A  62       5.782  24.008  -7.667  1.00  1.00              
ATOM    463  CA  THR A  62       6.521  22.791  -7.774  1.00  1.00              
ATOM    464  CB  THR A  62       7.845  22.834  -7.071  1.00  1.00              
ATOM    465  OG1 THR A  62       7.654  23.011  -5.677  1.00  1.00              
ATOM    466  CG2 THR A  62       8.672  23.998  -7.646  1.00  1.00              
ATOM    467  C   THR A  62       5.700  21.697  -7.167  1.00  1.00              
ATOM    468  O   THR A  62       5.666  20.579  -7.674  1.00  1.00              
ATOM    469  N   GLU A  63       5.001  21.977  -6.053  1.00  1.00              
ATOM    470  CA  GLU A  63       4.252  20.914  -5.454  1.00  1.00              
ATOM    471  CB  GLU A  63       3.540  21.311  -4.158  1.00  1.00              
ATOM    472  CG  GLU A  63       4.442  21.391  -2.928  1.00  1.00              
ATOM    473  CD  GLU A  63       4.340  20.061  -2.193  1.00  1.00              
ATOM    474  OE1 GLU A  63       4.656  19.010  -2.811  1.00  1.00              
ATOM    475  OE2 GLU A  63       3.938  20.076  -0.999  1.00  1.00              
ATOM    476  C   GLU A  63       3.195  20.477  -6.410  1.00  1.00              
ATOM    477  O   GLU A  63       2.976  19.286  -6.607  1.00  1.00              
ATOM    478  N   ASN A  64       2.523  21.433  -7.063  1.00  1.00              
ATOM    479  CA  ASN A  64       1.430  21.051  -7.897  1.00  1.00              
ATOM    480  CB  ASN A  64       0.638  22.245  -8.438  1.00  1.00              
ATOM    481  CG  ASN A  64      -0.749  21.706  -8.726  1.00  1.00              
ATOM    482  OD1 ASN A  64      -1.273  21.818  -9.832  1.00  1.00              
ATOM    483  ND2 ASN A  64      -1.359  21.088  -7.678  1.00  1.00              
ATOM    484  C   ASN A  64       1.935  20.230  -9.042  1.00  1.00              
ATOM    485  O   ASN A  64       1.287  19.267  -9.445  1.00  1.00              
ATOM    486  N   LEU A  65       3.108  20.594  -9.596  1.00  1.00              
ATOM    487  CA  LEU A  65       3.663  19.894 -10.716  1.00  1.00              
ATOM    488  CB  LEU A  65       4.950  20.548 -11.244  1.00  1.00              
ATOM    489  CG  LEU A  65       4.742  22.015 -11.662  1.00  1.00              
ATOM    490  CD1 LEU A  65       5.926  22.533 -12.494  1.00  1.00              
ATOM    491  CD2 LEU A  65       3.377  22.224 -12.332  1.00  1.00              
ATOM    492  C   LEU A  65       3.990  18.497 -10.298  1.00  1.00              
ATOM    493  O   LEU A  65       3.726  17.548 -11.032  1.00  1.00              
ATOM    494  N   ASN A  66       4.565  18.340  -9.092  1.00  1.00              
ATOM    495  CA  ASN A  66       4.965  17.056  -8.597  1.00  1.00              
ATOM    496  CB  ASN A  66       5.691  17.135  -7.247  1.00  1.00              
ATOM    497  CG  ASN A  66       7.027  17.810  -7.510  1.00  1.00              
ATOM    498  OD1 ASN A  66       7.434  18.716  -6.786  1.00  1.00              
ATOM    499  ND2 ASN A  66       7.727  17.362  -8.587  1.00  1.00              
ATOM    500  C   ASN A  66       3.759  16.203  -8.420  1.00  1.00              
ATOM    501  O   ASN A  66       3.784  15.012  -8.713  1.00  1.00              
ATOM    502  N   TYR A  67       2.669  16.809  -7.934  1.00  1.00              
ATOM    503  CA  TYR A  67       1.462  16.123  -7.613  1.00  1.00              
ATOM    504  CB  TYR A  67       0.529  17.117  -6.910  1.00  1.00              
ATOM    505  CG  TYR A  67      -0.398  16.347  -6.054  1.00  1.00              
ATOM    506  CD1 TYR A  67       0.104  15.374  -5.228  1.00  1.00              
ATOM    507  CD2 TYR A  67      -1.737  16.638  -6.020  1.00  1.00              
ATOM    508  CE1 TYR A  67      -0.736  14.663  -4.410  1.00  1.00              
ATOM    509  CE2 TYR A  67      -2.583  15.935  -5.202  1.00  1.00              
ATOM    510  CZ  TYR A  67      -2.081  14.943  -4.399  1.00  1.00              
ATOM    511  OH  TYR A  67      -2.944  14.216  -3.555  1.00  1.00              
ATOM    512  C   TYR A  67       0.886  15.580  -8.890  1.00  1.00              
ATOM    513  O   TYR A  67       0.438  14.436  -8.933  1.00  1.00              
ATOM    514  N   LEU A  68       0.888  16.377  -9.980  1.00  1.00              
ATOM    515  CA  LEU A  68       0.367  15.874 -11.214  1.00  1.00              
ATOM    516  CB  LEU A  68       0.083  16.911 -12.315  1.00  1.00              
ATOM    517  CG  LEU A  68      -1.205  17.710 -12.031  1.00  1.00              
ATOM    518  CD1 LEU A  68      -1.708  18.450 -13.282  1.00  1.00              
ATOM    519  CD2 LEU A  68      -2.278  16.812 -11.395  1.00  1.00              
ATOM    520  C   LEU A  68       1.228  14.785 -11.755  1.00  1.00              
ATOM    521  O   LEU A  68       0.710  13.830 -12.328  1.00  1.00              
ATOM    522  N   MET A  69       2.558  14.902 -11.588  1.00  1.00              
ATOM    523  CA  MET A  69       3.481  13.924 -12.079  1.00  1.00              
ATOM    524  CB  MET A  69       4.936  14.330 -11.789  1.00  1.00              
ATOM    525  CG  MET A  69       5.958  13.508 -12.569  1.00  1.00              
ATOM    526  SD  MET A  69       5.857  13.791 -14.355  1.00  1.00              
ATOM    527  CE  MET A  69       4.447  12.663 -14.563  1.00  1.00              
ATOM    528  C   MET A  69       3.202  12.624 -11.391  1.00  1.00              
ATOM    529  O   MET A  69       3.198  11.567 -12.016  1.00  1.00              
ATOM    530  N   GLU A  70       2.942  12.679 -10.075  1.00  1.00              
ATOM    531  CA  GLU A  70       2.698  11.506  -9.287  1.00  1.00              
ATOM    532  CB  GLU A  70       2.522  11.862  -7.809  1.00  1.00              
ATOM    533  CG  GLU A  70       2.451  10.666  -6.864  1.00  1.00              
ATOM    534  CD  GLU A  70       2.402  11.258  -5.467  1.00  1.00              
ATOM    535  OE1 GLU A  70       2.447  12.514  -5.372  1.00  1.00              
ATOM    536  OE2 GLU A  70       2.322  10.476  -4.481  1.00  1.00              
ATOM    537  C   GLU A  70       1.439  10.844  -9.756  1.00  1.00              
ATOM    538  O   GLU A  70       1.377   9.622  -9.856  1.00  1.00              
ATOM    539  N   ALA A  71       0.389  11.632 -10.052  1.00  1.00              
ATOM    540  CA  ALA A  71      -0.854  11.059 -10.468  1.00  1.00              
ATOM    541  CB  ALA A  71      -1.974  12.089 -10.671  1.00  1.00              
ATOM    542  C   ALA A  71      -0.653  10.364 -11.773  1.00  1.00              
ATOM    543  O   ALA A  71      -1.179   9.276 -11.989  1.00  1.00              
ATOM    544  N   ASN A  72       0.120  10.979 -12.684  1.00  1.00              
ATOM    545  CA  ASN A  72       0.312  10.414 -13.981  1.00  1.00              
ATOM    546  CB  ASN A  72       1.119  11.332 -14.909  1.00  1.00              
ATOM    547  CG  ASN A  72       0.900  10.860 -16.336  1.00  1.00              
ATOM    548  OD1 ASN A  72       1.012   9.677 -16.649  1.00  1.00              
ATOM    549  ND2 ASN A  72       0.566  11.822 -17.234  1.00  1.00              
ATOM    550  C   ASN A  72       1.035   9.113 -13.849  1.00  1.00              
ATOM    551  O   ASN A  72       0.691   8.139 -14.514  1.00  1.00              
ATOM    552  N   ILE A  73       2.055   9.049 -12.976  1.00  1.00              
ATOM    553  CA  ILE A  73       2.806   7.838 -12.860  1.00  1.00              
ATOM    554  CB  ILE A  73       4.016   7.944 -11.969  1.00  1.00              
ATOM    555  CG2 ILE A  73       3.560   8.110 -10.513  1.00  1.00              
ATOM    556  CG1 ILE A  73       4.940   6.732 -12.182  1.00  1.00              
ATOM    557  CD1 ILE A  73       6.318   6.898 -11.543  1.00  1.00              
ATOM    558  C   ILE A  73       1.908   6.761 -12.341  1.00  1.00              
ATOM    559  O   ILE A  73       1.942   5.635 -12.831  1.00  1.00              
ATOM    560  N   MET A  74       1.061   7.077 -11.344  1.00  1.00              
ATOM    561  CA  MET A  74       0.227   6.068 -10.765  1.00  1.00              
ATOM    562  CB  MET A  74      -0.582   6.537  -9.552  1.00  1.00              
ATOM    563  CG  MET A  74      -1.112   5.363  -8.728  1.00  1.00              
ATOM    564  SD  MET A  74      -1.899   5.842  -7.163  1.00  1.00              
ATOM    565  CE  MET A  74      -0.376   6.510  -6.435  1.00  1.00              
ATOM    566  C   MET A  74      -0.720   5.565 -11.799  1.00  1.00              
ATOM    567  O   MET A  74      -0.976   4.370 -11.880  1.00  1.00              
ATOM    568  N   LYS A  75      -1.251   6.475 -12.625  1.00  1.00              
ATOM    569  CA  LYS A  75      -2.194   6.197 -13.662  1.00  1.00              
ATOM    570  CB  LYS A  75      -2.606   7.532 -14.300  1.00  1.00              
ATOM    571  CG  LYS A  75      -1.844   7.981 -15.535  1.00  1.00              
ATOM    572  CD  LYS A  75      -2.473   7.484 -16.829  1.00  1.00              
ATOM    573  CE  LYS A  75      -3.245   8.594 -17.538  1.00  1.00              
ATOM    574  NZ  LYS A  75      -4.005   8.056 -18.682  1.00  1.00              
ATOM    575  C   LYS A  75      -1.491   5.326 -14.649  1.00  1.00              
ATOM    576  O   LYS A  75      -2.084   4.451 -15.280  1.00  1.00              
ATOM    577  N   ASN A  76      -0.177   5.558 -14.779  1.00  1.00              
ATOM    578  CA  ASN A  76       0.674   4.796 -15.637  1.00  1.00              
ATOM    579  CB  ASN A  76       2.149   5.214 -15.536  1.00  1.00              
ATOM    580  CG  ASN A  76       2.951   4.513 -16.624  1.00  1.00              
ATOM    581  OD1 ASN A  76       2.453   3.683 -17.382  1.00  1.00              
ATOM    582  ND2 ASN A  76       4.260   4.866 -16.706  1.00  1.00              
ATOM    583  C   ASN A  76       0.592   3.408 -15.136  1.00  1.00              
ATOM    584  O   ASN A  76       0.786   2.472 -15.906  1.00  1.00              
ATOM    585  N   PHE A  77       0.366   3.215 -13.820  1.00  1.00              
ATOM    586  CA  PHE A  77       0.211   1.828 -13.517  1.00  1.00              
ATOM    587  CB  PHE A  77       1.203   1.136 -12.540  1.00  1.00              
ATOM    588  CG  PHE A  77       1.208   1.541 -11.102  1.00  1.00              
ATOM    589  CD1 PHE A  77       0.353   0.940 -10.210  1.00  1.00              
ATOM    590  CD2 PHE A  77       2.098   2.483 -10.635  1.00  1.00              
ATOM    591  CE1 PHE A  77       0.374   1.291  -8.881  1.00  1.00              
ATOM    592  CE2 PHE A  77       2.122   2.835  -9.306  1.00  1.00              
ATOM    593  CZ  PHE A  77       1.256   2.239  -8.424  1.00  1.00              
ATOM    594  C   PHE A  77      -1.203   1.448 -13.251  1.00  1.00              
ATOM    595  O   PHE A  77      -1.988   2.197 -12.673  1.00  1.00              
ATOM    596  N   LYS A  78      -1.569   0.257 -13.773  1.00  1.00              
ATOM    597  CA  LYS A  78      -2.892  -0.275 -13.634  1.00  1.00              
ATOM    598  CB  LYS A  78      -3.816   0.003 -14.836  1.00  1.00              
ATOM    599  CG  LYS A  78      -4.271   1.456 -15.000  1.00  1.00              
ATOM    600  CD  LYS A  78      -5.255   1.942 -13.935  1.00  1.00              
ATOM    601  CE  LYS A  78      -6.712   1.620 -14.273  1.00  1.00              
ATOM    602  NZ  LYS A  78      -7.098   2.296 -15.533  1.00  1.00              
ATOM    603  C   LYS A  78      -2.758  -1.767 -13.603  1.00  1.00              
ATOM    604  O   LYS A  78      -2.137  -2.358 -14.484  1.00  1.00              
ATOM    605  N   THR A  79      -3.327  -2.403 -12.561  1.00  1.00              
ATOM    606  CA  THR A  79      -3.387  -3.828 -12.421  1.00  1.00              
ATOM    607  CB  THR A  79      -2.218  -4.394 -11.662  1.00  1.00              
ATOM    608  OG1 THR A  79      -1.011  -4.194 -12.383  1.00  1.00              
ATOM    609  CG2 THR A  79      -2.455  -5.884 -11.366  1.00  1.00              
ATOM    610  C   THR A  79      -4.592  -4.068 -11.579  1.00  1.00              
ATOM    611  O   THR A  79      -5.006  -3.178 -10.848  1.00  1.00              
ATOM    612  N   ASN A  80      -5.191  -5.269 -11.619  1.00  1.00              
ATOM    613  CA  ASN A  80      -6.353  -5.457 -10.798  1.00  1.00              
ATOM    614  CB  ASN A  80      -6.987  -6.850 -10.953  1.00  1.00              
ATOM    615  CG  ASN A  80      -8.297  -6.841 -10.182  1.00  1.00              
ATOM    616  OD1 ASN A  80      -8.457  -7.571  -9.207  1.00  1.00              
ATOM    617  ND2 ASN A  80      -9.259  -5.985 -10.620  1.00  1.00              
ATOM    618  C   ASN A  80      -5.977  -5.260  -9.353  1.00  1.00              
ATOM    619  O   ASN A  80      -6.731  -4.676  -8.580  1.00  1.00              
ATOM    620  N   PHE A  81      -4.782  -5.728  -8.962  1.00  1.00              
ATOM    621  CA  PHE A  81      -4.263  -5.682  -7.627  1.00  1.00              
ATOM    622  CB  PHE A  81      -3.108  -6.659  -7.343  1.00  1.00              
ATOM    623  CG  PHE A  81      -3.044  -6.778  -5.854  1.00  1.00              
ATOM    624  CD1 PHE A  81      -4.016  -7.473  -5.207  1.00  1.00              
ATOM    625  CD2 PHE A  81      -2.076  -6.198  -5.067  1.00  1.00              
ATOM    626  CE1 PHE A  81      -3.972  -7.578  -3.842  1.00  1.00              
ATOM    627  CE2 PHE A  81      -2.066  -6.318  -3.701  1.00  1.00              
ATOM    628  CZ  PHE A  81      -3.031  -7.013  -3.060  1.00  1.00              
ATOM    629  C   PHE A  81      -3.826  -4.295  -7.279  1.00  1.00              
ATOM    630  O   PHE A  81      -3.340  -4.075  -6.180  1.00  1.00              
ATOM    631  N   ILE A  82      -3.799  -3.330  -8.211  1.00  1.00              
ATOM    632  CA  ILE A  82      -3.411  -2.050  -7.693  1.00  1.00              
ATOM    633  CB  ILE A  82      -2.246  -1.405  -8.383  1.00  1.00              
ATOM    634  CG2 ILE A  82      -2.116   0.054  -7.919  1.00  1.00              
ATOM    635  CG1 ILE A  82      -1.013  -2.263  -8.034  1.00  1.00              
ATOM    636  CD1 ILE A  82       0.305  -1.792  -8.635  1.00  1.00              
ATOM    637  C   ILE A  82      -4.639  -1.196  -7.595  1.00  1.00              
ATOM    638  O   ILE A  82      -5.611  -1.419  -8.315  1.00  1.00              
ATOM    639  N   VAL A  83      -4.646  -0.233  -6.640  1.00  1.00              
ATOM    640  CA  VAL A  83      -5.854   0.499  -6.347  1.00  1.00              
ATOM    641  CB  VAL A  83      -5.785   1.456  -5.195  1.00  1.00              
ATOM    642  CG1 VAL A  83      -5.808   0.609  -3.913  1.00  1.00              
ATOM    643  CG2 VAL A  83      -4.546   2.353  -5.338  1.00  1.00              
ATOM    644  C   VAL A  83      -6.411   1.176  -7.549  1.00  1.00              
ATOM    645  O   VAL A  83      -7.615   1.056  -7.770  1.00  1.00              
ATOM    646  N   LYS A  84      -5.567   1.928  -8.293  1.00  1.00              
ATOM    647  CA  LYS A  84      -5.831   2.383  -9.638  1.00  1.00              
ATOM    648  CB  LYS A  84      -6.710   1.446 -10.487  1.00  1.00              
ATOM    649  CG  LYS A  84      -5.987   0.164 -10.902  1.00  1.00              
ATOM    650  CD  LYS A  84      -6.919  -0.958 -11.358  1.00  1.00              
ATOM    651  CE  LYS A  84      -7.370  -0.863 -12.814  1.00  1.00              
ATOM    652  NZ  LYS A  84      -8.257  -2.005 -13.124  1.00  1.00              
ATOM    653  C   LYS A  84      -6.427   3.732  -9.693  1.00  1.00              
ATOM    654  O   LYS A  84      -7.382   4.010  -8.977  1.00  1.00              
ATOM    655  N   LEU A  85      -5.876   4.581 -10.595  1.00  1.00              
ATOM    656  CA  LEU A  85      -6.365   5.920 -10.806  1.00  1.00              
ATOM    657  CB  LEU A  85      -5.356   6.983 -11.290  1.00  1.00              
ATOM    658  CG  LEU A  85      -4.263   7.407 -10.304  1.00  1.00              
ATOM    659  CD1 LEU A  85      -3.561   8.689 -10.776  1.00  1.00              
ATOM    660  CD2 LEU A  85      -4.817   7.546  -8.887  1.00  1.00              
ATOM    661  C   LEU A  85      -7.420   5.866 -11.880  1.00  1.00              
ATOM    662  O   LEU A  85      -7.270   5.174 -12.887  1.00  1.00              
ATOM    663  N   TYR A  86      -8.583   6.498 -11.610  1.00  1.00              
ATOM    664  CA  TYR A  86      -9.652   6.653 -12.556  1.00  1.00              
ATOM    665  CB  TYR A  86     -11.047   6.973 -11.970  1.00  1.00              
ATOM    666  CG  TYR A  86     -11.887   5.751 -11.785  1.00  1.00              
ATOM    667  CD1 TYR A  86     -12.612   5.282 -12.858  1.00  1.00              
ATOM    668  CD2 TYR A  86     -11.979   5.077 -10.589  1.00  1.00              
ATOM    669  CE1 TYR A  86     -13.412   4.169 -12.755  1.00  1.00              
ATOM    670  CE2 TYR A  86     -12.782   3.962 -10.480  1.00  1.00              
ATOM    671  CZ  TYR A  86     -13.500   3.504 -11.559  1.00  1.00              
ATOM    672  OH  TYR A  86     -14.318   2.361 -11.440  1.00  1.00              
ATOM    673  C   TYR A  86      -9.458   7.710 -13.592  1.00  1.00              
ATOM    674  O   TYR A  86      -9.615   7.451 -14.784  1.00  1.00              
ATOM    675  N   GLY A  87      -9.134   8.940 -13.150  1.00  1.00              
ATOM    676  CA  GLY A  87      -9.008  10.068 -14.044  1.00  1.00              
ATOM    677  C   GLY A  87      -8.468  11.224 -13.237  1.00  1.00              
ATOM    678  O   GLY A  87      -8.322  11.148 -12.016  1.00  1.00              
ATOM    679  N   VAL A  88      -8.110  12.338 -13.906  1.00  1.00              
ATOM    680  CA  VAL A  88      -7.681  13.463 -13.152  1.00  1.00              
ATOM    681  CB  VAL A  88      -6.190  13.662 -13.048  1.00  1.00              
ATOM    682  CG1 VAL A  88      -5.552  12.398 -12.452  1.00  1.00              
ATOM    683  CG2 VAL A  88      -5.634  14.107 -14.407  1.00  1.00              
ATOM    684  C   VAL A  88      -8.228  14.705 -13.773  1.00  1.00              
ATOM    685  O   VAL A  88      -8.197  14.906 -14.987  1.00  1.00              
ATOM    686  N   ILE A  89      -8.776  15.586 -12.927  1.00  1.00              
ATOM    687  CA  ILE A  89      -9.129  16.865 -13.434  1.00  1.00              
ATOM    688  CB  ILE A  89     -10.216  17.533 -12.629  1.00  1.00              
ATOM    689  CG2 ILE A  89     -10.345  19.011 -13.036  1.00  1.00              
ATOM    690  CG1 ILE A  89     -11.513  16.725 -12.816  1.00  1.00              
ATOM    691  CD1 ILE A  89     -12.641  17.098 -11.860  1.00  1.00              
ATOM    692  C   ILE A  89      -7.805  17.566 -13.319  1.00  1.00              
ATOM    693  O   ILE A  89      -7.113  17.440 -12.312  1.00  1.00              
ATOM    694  N   SER A  90      -7.311  18.209 -14.390  1.00  1.00              
ATOM    695  CA  SER A  90      -6.059  18.868 -14.159  1.00  1.00              
ATOM    696  CB  SER A  90      -4.857  18.236 -14.885  1.00  1.00              
ATOM    697  OG  SER A  90      -4.528  16.973 -14.329  1.00  1.00              
ATOM    698  C   SER A  90      -6.152  20.253 -14.704  1.00  1.00              
ATOM    699  O   SER A  90      -5.127  20.889 -14.942  1.00  1.00              
ATOM    700  N   THR A  91      -7.376  20.733 -14.993  1.00  1.00              
ATOM    701  CA  THR A  91      -7.457  22.041 -15.581  1.00  1.00              
ATOM    702  CB  THR A  91      -8.727  22.213 -16.353  1.00  1.00              
ATOM    703  OG1 THR A  91      -8.864  21.165 -17.300  1.00  1.00              
ATOM    704  CG2 THR A  91      -8.644  23.549 -17.100  1.00  1.00              
ATOM    705  C   THR A  91      -7.351  23.212 -14.633  1.00  1.00              
ATOM    706  O   THR A  91      -6.356  23.929 -14.628  1.00  1.00              
ATOM    707  N   VAL A  92      -8.318  23.342 -13.699  1.00  1.00              
ATOM    708  CA  VAL A  92      -8.543  24.555 -12.949  1.00  1.00              
ATOM    709  CB  VAL A  92      -9.988  24.763 -12.605  1.00  1.00              
ATOM    710  CG1 VAL A  92     -10.787  24.935 -13.907  1.00  1.00              
ATOM    711  CG2 VAL A  92     -10.456  23.579 -11.742  1.00  1.00              
ATOM    712  C   VAL A  92      -7.787  24.562 -11.661  1.00  1.00              
ATOM    713  O   VAL A  92      -6.642  24.126 -11.582  1.00  1.00              
ATOM    714  N   GLN A  93      -8.401  25.190 -10.636  1.00  1.00              
ATOM    715  CA  GLN A  93      -7.751  25.425  -9.380  1.00  1.00              
ATOM    716  CB  GLN A  93      -8.510  26.426  -8.488  1.00  1.00              
ATOM    717  CG  GLN A  93      -7.729  26.811  -7.230  1.00  1.00              
ATOM    718  CD  GLN A  93      -8.525  27.860  -6.467  1.00  1.00              
ATOM    719  OE1 GLN A  93      -9.681  27.644  -6.107  1.00  1.00              
ATOM    720  NE2 GLN A  93      -7.890  29.036  -6.213  1.00  1.00              
ATOM    721  C   GLN A  93      -7.442  24.211  -8.539  1.00  1.00              
ATOM    722  O   GLN A  93      -6.296  24.083  -8.111  1.00  1.00              
ATOM    723  N   PRO A  94      -8.346  23.313  -8.240  1.00  1.00              
ATOM    724  CA  PRO A  94      -7.963  22.220  -7.365  1.00  1.00              
ATOM    725  CD  PRO A  94      -9.733  23.691  -8.032  1.00  1.00              
ATOM    726  CB  PRO A  94      -9.248  21.731  -6.695  1.00  1.00              
ATOM    727  CG  PRO A  94     -10.385  22.418  -7.472  1.00  1.00              
ATOM    728  C   PRO A  94      -7.171  21.141  -8.033  1.00  1.00              
ATOM    729  O   PRO A  94      -6.564  20.327  -7.335  1.00  1.00              
ATOM    730  N   ALA A  95      -7.192  21.118  -9.377  1.00  1.00              
ATOM    731  CA  ALA A  95      -6.580  20.124 -10.207  1.00  1.00              
ATOM    732  CB  ALA A  95      -5.114  19.830  -9.841  1.00  1.00              
ATOM    733  C   ALA A  95      -7.373  18.885  -9.994  1.00  1.00              
ATOM    734  O   ALA A  95      -8.419  18.727 -10.622  1.00  1.00              
ATOM    735  N   MET A  96      -6.901  18.024  -9.060  1.00  1.00              
ATOM    736  CA  MET A  96      -7.597  16.882  -8.521  1.00  1.00              
ATOM    737  CB  MET A  96      -9.130  16.946  -8.669  1.00  1.00              
ATOM    738  CG  MET A  96      -9.885  16.003  -7.732  1.00  1.00              
ATOM    739  SD  MET A  96     -11.694  16.069  -7.899  1.00  1.00              
ATOM    740  CE  MET A  96     -11.863  17.846  -7.565  1.00  1.00              
ATOM    741  C   MET A  96      -7.081  15.601  -9.112  1.00  1.00              
ATOM    742  O   MET A  96      -6.733  15.512 -10.291  1.00  1.00              
ATOM    743  N   VAL A  97      -6.977  14.565  -8.257  1.00  1.00              
ATOM    744  CA  VAL A  97      -6.633  13.253  -8.713  1.00  1.00              
ATOM    745  CB  VAL A  97      -5.297  12.759  -8.247  1.00  1.00              
ATOM    746  CG1 VAL A  97      -5.101  11.328  -8.778  1.00  1.00              
ATOM    747  CG2 VAL A  97      -4.219  13.744  -8.732  1.00  1.00              
ATOM    748  C   VAL A  97      -7.691  12.386  -8.129  1.00  1.00              
ATOM    749  O   VAL A  97      -7.879  12.370  -6.911  1.00  1.00              
ATOM    750  N   VAL A  98      -8.402  11.653  -9.010  1.00  1.00              
ATOM    751  CA  VAL A  98      -9.532  10.836  -8.651  1.00  1.00              
ATOM    752  CB  VAL A  98     -10.667  10.904  -9.636  1.00  1.00              
ATOM    753  CG1 VAL A  98     -11.738   9.885  -9.211  1.00  1.00              
ATOM    754  CG2 VAL A  98     -11.189  12.350  -9.702  1.00  1.00              
ATOM    755  C   VAL A  98      -9.105   9.406  -8.565  1.00  1.00              
ATOM    756  O   VAL A  98      -8.502   8.866  -9.491  1.00  1.00              
ATOM    757  N   MET A  99      -9.437   8.729  -7.445  1.00  1.00              
ATOM    758  CA  MET A  99      -8.973   7.377  -7.323  1.00  1.00              
ATOM    759  CB  MET A  99      -7.950   7.178  -6.197  1.00  1.00              
ATOM    760  CG  MET A  99      -6.589   7.774  -6.543  1.00  1.00              
ATOM    761  SD  MET A  99      -5.346   7.676  -5.224  1.00  1.00              
ATOM    762  CE  MET A  99      -5.225   5.865  -5.234  1.00  1.00              
ATOM    763  C   MET A  99     -10.104   6.439  -7.103  1.00  1.00              
ATOM    764  O   MET A  99     -11.232   6.861  -6.867  1.00  1.00              
ATOM    765  N   GLU A 100      -9.813   5.125  -7.238  1.00  1.00              
ATOM    766  CA  GLU A 100     -10.789   4.097  -7.013  1.00  1.00              
ATOM    767  CB  GLU A 100     -10.455   2.734  -7.645  1.00  1.00              
ATOM    768  CG  GLU A 100     -10.447   2.738  -9.172  1.00  1.00              
ATOM    769  CD  GLU A 100     -10.539   1.294  -9.647  1.00  1.00              
ATOM    770  OE1 GLU A 100      -9.917   0.412  -8.998  1.00  1.00              
ATOM    771  OE2 GLU A 100     -11.237   1.055 -10.669  1.00  1.00              
ATOM    772  C   GLU A 100     -10.807   3.878  -5.536  1.00  1.00              
ATOM    773  O   GLU A 100      -9.773   3.627  -4.916  1.00  1.00              
ATOM    774  N   MET A 101     -12.018   3.939  -4.957  1.00  1.00              
ATOM    775  CA  MET A 101     -12.240   3.906  -3.540  1.00  1.00              
ATOM    776  CB  MET A 101     -13.332   4.920  -3.167  1.00  1.00              
ATOM    777  CG  MET A 101     -13.555   5.159  -1.681  1.00  1.00              
ATOM    778  SD  MET A 101     -14.863   6.374  -1.338  1.00  1.00              
ATOM    779  CE  MET A 101     -14.818   6.108   0.456  1.00  1.00              
ATOM    780  C   MET A 101     -12.711   2.544  -3.143  1.00  1.00              
ATOM    781  O   MET A 101     -13.492   1.920  -3.857  1.00  1.00              
ATOM    782  N   MET A 102     -12.243   2.046  -1.977  1.00  1.00              
ATOM    783  CA  MET A 102     -12.647   0.730  -1.546  1.00  1.00              
ATOM    784  CB  MET A 102     -11.473  -0.225  -1.286  1.00  1.00              
ATOM    785  CG  MET A 102     -10.897  -0.778  -2.591  1.00  1.00              
ATOM    786  SD  MET A 102      -9.292  -1.608  -2.444  1.00  1.00              
ATOM    787  CE  MET A 102      -8.378  -0.055  -2.625  1.00  1.00              
ATOM    788  C   MET A 102     -13.538   0.830  -0.346  1.00  1.00              
ATOM    789  O   MET A 102     -13.333   1.662   0.533  1.00  1.00              
ATOM    790  N   ASP A 103     -14.570  -0.039  -0.290  1.00  1.00              
ATOM    791  CA  ASP A 103     -15.572   0.023   0.743  1.00  1.00              
ATOM    792  CB  ASP A 103     -16.638  -1.071   0.604  1.00  1.00              
ATOM    793  CG  ASP A 103     -17.563  -0.715  -0.551  1.00  1.00              
ATOM    794  OD1 ASP A 103     -17.418   0.399  -1.123  1.00  1.00              
ATOM    795  OD2 ASP A 103     -18.435  -1.563  -0.873  1.00  1.00              
ATOM    796  C   ASP A 103     -14.941  -0.123   2.090  1.00  1.00              
ATOM    797  O   ASP A 103     -15.185   0.684   2.986  1.00  1.00              
ATOM    798  N   LEU A 104     -14.118  -1.163   2.290  1.00  1.00              
ATOM    799  CA  LEU A 104     -13.442  -1.255   3.539  1.00  1.00              
ATOM    800  CB  LEU A 104     -13.029  -2.682   3.915  1.00  1.00              
ATOM    801  CG  LEU A 104     -14.158  -3.639   4.329  1.00  1.00              
ATOM    802  CD1 LEU A 104     -15.018  -4.085   3.139  1.00  1.00              
ATOM    803  CD2 LEU A 104     -13.579  -4.815   5.127  1.00  1.00              
ATOM    804  C   LEU A 104     -12.230  -0.391   3.375  1.00  1.00              
ATOM    805  O   LEU A 104     -11.706  -0.264   2.269  1.00  1.00              
ATOM    806  N   GLY A 105     -11.709   0.175   4.481  1.00  1.00              
ATOM    807  CA  GLY A 105     -10.677   1.172   4.389  1.00  1.00              
ATOM    808  C   GLY A 105      -9.339   0.546   4.129  1.00  1.00              
ATOM    809  O   GLY A 105      -8.949   0.377   2.978  1.00  1.00              
ATOM    810  N   ASN A 106      -8.559   0.270   5.191  1.00  1.00              
ATOM    811  CA  ASN A 106      -7.234  -0.269   5.059  1.00  1.00              
ATOM    812  CB  ASN A 106      -6.231   0.595   5.828  1.00  1.00              
ATOM    813  CG  ASN A 106      -5.958   1.845   5.000  1.00  1.00              
ATOM    814  OD1 ASN A 106      -5.898   2.954   5.528  1.00  1.00              
ATOM    815  ND2 ASN A 106      -5.772   1.659   3.665  1.00  1.00              
ATOM    816  C   ASN A 106      -7.222  -1.623   5.690  1.00  1.00              
ATOM    817  O   ASN A 106      -8.109  -1.933   6.469  1.00  1.00              
ATOM    818  N   LEU A 107      -6.258  -2.501   5.355  1.00  1.00              
ATOM    819  CA  LEU A 107      -6.286  -3.841   5.870  1.00  1.00              
ATOM    820  CB  LEU A 107      -5.392  -4.926   5.229  1.00  1.00              
ATOM    821  CG  LEU A 107      -6.040  -5.784   4.115  1.00  1.00              
ATOM    822  CD1 LEU A 107      -6.398  -5.037   2.823  1.00  1.00              
ATOM    823  CD2 LEU A 107      -5.125  -6.977   3.837  1.00  1.00              
ATOM    824  C   LEU A 107      -6.187  -3.839   7.345  1.00  1.00              
ATOM    825  O   LEU A 107      -6.825  -4.665   7.990  1.00  1.00              
ATOM    826  N   ARG A 108      -5.416  -2.911   7.927  1.00  1.00              
ATOM    827  CA  ARG A 108      -5.334  -2.860   9.352  1.00  1.00              
ATOM    828  CB  ARG A 108      -4.317  -1.822   9.864  1.00  1.00              
ATOM    829  CG  ARG A 108      -2.869  -2.326   9.783  1.00  1.00              
ATOM    830  CD  ARG A 108      -2.283  -2.672  11.155  1.00  1.00              
ATOM    831  NE  ARG A 108      -0.966  -3.338  10.965  1.00  1.00              
ATOM    832  CZ  ARG A 108      -0.035  -3.326  11.964  1.00  1.00              
ATOM    833  NH1 ARG A 108      -0.075  -2.351  12.913  1.00  1.00              
ATOM    834  NH2 ARG A 108       0.913  -4.304  12.049  1.00  1.00              
ATOM    835  C   ARG A 108      -6.699  -2.564   9.886  1.00  1.00              
ATOM    836  O   ARG A 108      -7.103  -3.129  10.900  1.00  1.00              
ATOM    837  N   ASP A 109      -7.455  -1.675   9.213  1.00  1.00              
ATOM    838  CA  ASP A 109      -8.763  -1.319   9.673  1.00  1.00              
ATOM    839  CB  ASP A 109      -9.379  -0.142   8.901  1.00  1.00              
ATOM    840  CG  ASP A 109      -8.728   1.118   9.445  1.00  1.00              
ATOM    841  OD1 ASP A 109      -8.626   1.222  10.697  1.00  1.00              
ATOM    842  OD2 ASP A 109      -8.313   1.982   8.627  1.00  1.00              
ATOM    843  C   ASP A 109      -9.683  -2.498   9.589  1.00  1.00              
ATOM    844  O   ASP A 109     -10.492  -2.700  10.491  1.00  1.00              
ATOM    845  N   TYR A 110      -9.603  -3.316   8.520  1.00  1.00              
ATOM    846  CA  TYR A 110     -10.562  -4.380   8.449  1.00  1.00              
ATOM    847  CB  TYR A 110     -10.547  -5.282   7.222  1.00  1.00              
ATOM    848  CG  TYR A 110     -10.174  -4.406   6.124  1.00  1.00              
ATOM    849  CD1 TYR A 110     -10.748  -3.172   5.935  1.00  1.00              
ATOM    850  CD2 TYR A 110      -9.155  -4.850   5.342  1.00  1.00              
ATOM    851  CE1 TYR A 110     -10.305  -2.388   4.902  1.00  1.00              
ATOM    852  CE2 TYR A 110      -8.730  -4.073   4.319  1.00  1.00              
ATOM    853  CZ  TYR A 110      -9.302  -2.864   4.105  1.00  1.00              
ATOM    854  OH  TYR A 110      -8.796  -2.121   3.046  1.00  1.00              
ATOM    855  C   TYR A 110     -10.264  -5.342   9.543  1.00  1.00              
ATOM    856  O   TYR A 110     -11.182  -5.847  10.180  1.00  1.00              
ATOM    857  N   LEU A 111      -8.969  -5.644   9.773  1.00  1.00              
ATOM    858  CA  LEU A 111      -8.634  -6.631  10.754  1.00  1.00              
ATOM    859  CB  LEU A 111      -7.145  -7.028  10.817  1.00  1.00              
ATOM    860  CG  LEU A 111      -6.687  -7.973   9.679  1.00  1.00              
ATOM    861  CD1 LEU A 111      -7.249  -9.397   9.844  1.00  1.00              
ATOM    862  CD2 LEU A 111      -7.006  -7.386   8.297  1.00  1.00              
ATOM    863  C   LEU A 111      -9.100  -6.181  12.100  1.00  1.00              
ATOM    864  O   LEU A 111      -9.587  -6.996  12.879  1.00  1.00              
ATOM    865  N   ARG A 112      -8.969  -4.880  12.424  1.00  1.00              
ATOM    866  CA  ARG A 112      -9.411  -4.432  13.712  1.00  1.00              
ATOM    867  CB  ARG A 112      -9.010  -2.988  14.062  1.00  1.00              
ATOM    868  CG  ARG A 112      -7.674  -2.928  14.812  1.00  1.00              
ATOM    869  CD  ARG A 112      -6.458  -3.381  14.000  1.00  1.00              
ATOM    870  NE  ARG A 112      -5.369  -3.682  14.971  1.00  1.00              
ATOM    871  CZ  ARG A 112      -4.573  -2.690  15.465  1.00  1.00              
ATOM    872  NH1 ARG A 112      -4.727  -1.407  15.024  1.00  1.00              
ATOM    873  NH2 ARG A 112      -3.633  -2.990  16.408  1.00  1.00              
ATOM    874  C   ARG A 112     -10.891  -4.598  13.844  1.00  1.00              
ATOM    875  O   ARG A 112     -11.358  -5.067  14.878  1.00  1.00              
ATOM    876  N   SER A 113     -11.673  -4.251  12.804  1.00  1.00              
ATOM    877  CA  SER A 113     -13.099  -4.353  12.910  1.00  1.00              
ATOM    878  CB  SER A 113     -13.834  -3.757  11.701  1.00  1.00              
ATOM    879  OG  SER A 113     -13.659  -2.348  11.688  1.00  1.00              
ATOM    880  C   SER A 113     -13.482  -5.793  13.077  1.00  1.00              
ATOM    881  O   SER A 113     -14.412  -6.115  13.810  1.00  1.00              
ATOM    882  N   LYS A 114     -12.756  -6.691  12.394  1.00  1.00              
ATOM    883  CA  LYS A 114     -12.924  -8.116  12.389  1.00  1.00              
ATOM    884  CB  LYS A 114     -12.230  -8.804  11.214  1.00  1.00              
ATOM    885  CG  LYS A 114     -12.624 -10.272  11.092  1.00  1.00              
ATOM    886  CD  LYS A 114     -12.303 -10.866   9.724  1.00  1.00              
ATOM    887  CE  LYS A 114     -13.394 -10.616   8.684  1.00  1.00              
ATOM    888  NZ  LYS A 114     -13.101 -11.392   7.459  1.00  1.00              
ATOM    889  C   LYS A 114     -12.434  -8.729  13.675  1.00  1.00              
ATOM    890  O   LYS A 114     -12.420  -9.953  13.811  1.00  1.00              
ATOM    891  N   ARG A 115     -11.843  -7.931  14.586  1.00  1.00              
ATOM    892  CA  ARG A 115     -11.501  -8.509  15.854  1.00  1.00              
ATOM    893  CB  ARG A 115     -10.785  -7.538  16.799  1.00  1.00              
ATOM    894  CG  ARG A 115      -9.360  -7.200  16.364  1.00  1.00              
ATOM    895  CD  ARG A 115      -8.742  -6.081  17.199  1.00  1.00              
ATOM    896  NE  ARG A 115      -7.292  -6.015  16.868  1.00  1.00              
ATOM    897  CZ  ARG A 115      -6.488  -5.132  17.527  1.00  1.00              
ATOM    898  NH1 ARG A 115      -7.025  -4.241  18.409  1.00  1.00              
ATOM    899  NH2 ARG A 115      -5.140  -5.147  17.326  1.00  1.00              
ATOM    900  C   ARG A 115     -12.818  -8.864  16.481  1.00  1.00              
ATOM    901  O   ARG A 115     -13.806  -8.163  16.288  1.00  1.00              
ATOM    902  N   GLU A 116     -12.870  -9.942  17.287  1.00  1.00              
ATOM    903  CA  GLU A 116     -14.151 -10.454  17.711  1.00  1.00              
ATOM    904  CB  GLU A 116     -14.042 -11.690  18.625  1.00  1.00              
ATOM    905  CG  GLU A 116     -13.591 -12.963  17.906  1.00  1.00              
ATOM    906  CD  GLU A 116     -12.077 -12.928  17.765  1.00  1.00              
ATOM    907  OE1 GLU A 116     -11.460 -11.953  18.270  1.00  1.00              
ATOM    908  OE2 GLU A 116     -11.518 -13.879  17.155  1.00  1.00              
ATOM    909  C   GLU A 116     -14.995  -9.454  18.450  1.00  1.00              
ATOM    910  O   GLU A 116     -16.176  -9.302  18.143  1.00  1.00              
ATOM    911  N   ASP A 117     -14.427  -8.746  19.440  1.00  1.00              
ATOM    912  CA  ASP A 117     -15.169  -7.836  20.274  1.00  1.00              
ATOM    913  CB  ASP A 117     -14.391  -7.395  21.529  1.00  1.00              
ATOM    914  CG  ASP A 117     -13.105  -6.692  21.113  1.00  1.00              
ATOM    915  OD1 ASP A 117     -12.332  -7.292  20.320  1.00  1.00              
ATOM    916  OD2 ASP A 117     -12.868  -5.554  21.599  1.00  1.00              
ATOM    917  C   ASP A 117     -15.592  -6.608  19.528  1.00  1.00              
ATOM    918  O   ASP A 117     -16.521  -5.919  19.943  1.00  1.00              
ATOM    919  N   GLU A 118     -14.917  -6.302  18.410  1.00  1.00              
ATOM    920  CA  GLU A 118     -15.049  -5.057  17.711  1.00  1.00              
ATOM    921  CB  GLU A 118     -14.335  -5.084  16.348  1.00  1.00              
ATOM    922  CG  GLU A 118     -14.120  -3.709  15.712  1.00  1.00              
ATOM    923  CD  GLU A 118     -12.787  -3.124  16.167  1.00  1.00              
ATOM    924  OE1 GLU A 118     -12.139  -3.730  17.062  1.00  1.00              
ATOM    925  OE2 GLU A 118     -12.391  -2.067  15.606  1.00  1.00              
ATOM    926  C   GLU A 118     -16.459  -4.602  17.525  1.00  1.00              
ATOM    927  O   GLU A 118     -17.294  -5.264  16.909  1.00  1.00              
ATOM    928  N   VAL A 119     -16.727  -3.392  18.060  1.00  1.00              
ATOM    929  CA  VAL A 119     -17.976  -2.730  17.861  1.00  1.00              
ATOM    930  CB  VAL A 119     -18.065  -1.396  18.548  1.00  1.00              
ATOM    931  CG1 VAL A 119     -17.995  -1.622  20.068  1.00  1.00              
ATOM    932  CG2 VAL A 119     -16.955  -0.480  18.005  1.00  1.00              
ATOM    933  C   VAL A 119     -17.988  -2.502  16.387  1.00  1.00              
ATOM    934  O   VAL A 119     -19.036  -2.479  15.743  1.00  1.00              
ATOM    935  N   PHE A 120     -16.780  -2.329  15.814  1.00  1.00              
ATOM    936  CA  PHE A 120     -16.685  -2.114  14.406  1.00  1.00              
ATOM    937  CB  PHE A 120     -15.310  -1.762  13.854  1.00  1.00              
ATOM    938  CG  PHE A 120     -15.288  -0.295  14.009  1.00  1.00              
ATOM    939  CD1 PHE A 120     -16.151   0.448  13.240  1.00  1.00              
ATOM    940  CD2 PHE A 120     -14.435   0.333  14.882  1.00  1.00              
ATOM    941  CE1 PHE A 120     -16.175   1.817  13.342  1.00  1.00              
ATOM    942  CE2 PHE A 120     -14.456   1.703  14.987  1.00  1.00              
ATOM    943  CZ  PHE A 120     -15.324   2.444  14.219  1.00  1.00              
ATOM    944  C   PHE A 120     -17.209  -3.250  13.628  1.00  1.00              
ATOM    945  O   PHE A 120     -17.890  -3.031  12.631  1.00  1.00              
ATOM    946  N   ASN A 121     -16.905  -4.503  13.984  1.00  1.00              
ATOM    947  CA  ASN A 121     -17.539  -5.403  13.079  1.00  1.00              
ATOM    948  CB  ASN A 121     -16.874  -6.773  12.789  1.00  1.00              
ATOM    949  CG  ASN A 121     -16.659  -7.683  13.974  1.00  1.00              
ATOM    950  OD1 ASN A 121     -16.088  -8.750  13.759  1.00  1.00              
ATOM    951  ND2 ASN A 121     -17.083  -7.292  15.202  1.00  1.00              
ATOM    952  C   ASN A 121     -19.031  -5.438  13.296  1.00  1.00              
ATOM    953  O   ASN A 121     -19.782  -5.633  12.344  1.00  1.00              
ATOM    954  N   GLU A 122     -19.511  -5.222  14.541  1.00  1.00              
ATOM    955  CA  GLU A 122     -20.908  -5.320  14.872  1.00  1.00              
ATOM    956  CB  GLU A 122     -21.119  -5.203  16.391  1.00  1.00              
ATOM    957  CG  GLU A 122     -22.564  -5.379  16.853  1.00  1.00              
ATOM    958  CD  GLU A 122     -22.565  -5.231  18.368  1.00  1.00              
ATOM    959  OE1 GLU A 122     -21.457  -5.048  18.939  1.00  1.00              
ATOM    960  OE2 GLU A 122     -23.667  -5.301  18.974  1.00  1.00              
ATOM    961  C   GLU A 122     -21.782  -4.278  14.212  1.00  1.00              
ATOM    962  O   GLU A 122     -22.773  -4.627  13.573  1.00  1.00              
ATOM    963  N   THR A 123     -21.454  -2.975  14.338  1.00  1.00              
ATOM    964  CA  THR A 123     -22.335  -1.947  13.839  1.00  1.00              
ATOM    965  CB  THR A 123     -21.920  -0.567  14.252  1.00  1.00              
ATOM    966  OG1 THR A 123     -21.895  -0.463  15.669  1.00  1.00              
ATOM    967  CG2 THR A 123     -22.930   0.431  13.665  1.00  1.00              
ATOM    968  C   THR A 123     -22.408  -1.954  12.341  1.00  1.00              
ATOM    969  O   THR A 123     -23.488  -1.883  11.756  1.00  1.00              
ATOM    970  N   ASP A 124     -21.237  -2.052  11.692  1.00  1.00              
ATOM    971  CA  ASP A 124     -21.053  -2.014  10.268  1.00  1.00              
ATOM    972  CB  ASP A 124     -19.568  -1.918   9.875  1.00  1.00              
ATOM    973  CG  ASP A 124     -19.062  -0.544  10.299  1.00  1.00              
ATOM    974  OD1 ASP A 124     -19.907   0.301  10.700  1.00  1.00              
ATOM    975  OD2 ASP A 124     -17.825  -0.319  10.223  1.00  1.00              
ATOM    976  C   ASP A 124     -21.624  -3.260   9.674  1.00  1.00              
ATOM    977  O   ASP A 124     -21.822  -3.348   8.463  1.00  1.00              
ATOM    978  N   CYS A 125     -21.909  -4.264  10.519  1.00  1.00              
ATOM    979  CA  CYS A 125     -22.418  -5.506  10.021  1.00  1.00              
ATOM    980  CB  CYS A 125     -23.626  -5.321   9.083  1.00  1.00              
ATOM    981  SG  CYS A 125     -24.457  -6.884   8.663  1.00  1.00              
ATOM    982  C   CYS A 125     -21.340  -6.242   9.291  1.00  1.00              
ATOM    983  O   CYS A 125     -21.612  -7.044   8.398  1.00  1.00              
ATOM    984  N   ASN A 126     -20.066  -6.004   9.674  1.00  1.00              
ATOM    985  CA  ASN A 126     -18.978  -6.848   9.223  1.00  1.00              
ATOM    986  CB  ASN A 126     -17.569  -6.330   9.579  1.00  1.00              
ATOM    987  CG  ASN A 126     -17.196  -5.148   8.698  1.00  1.00              
ATOM    988  OD1 ASN A 126     -17.520  -4.002   9.001  1.00  1.00              
ATOM    989  ND2 ASN A 126     -16.474  -5.431   7.581  1.00  1.00              
ATOM    990  C   ASN A 126     -19.123  -8.089  10.064  1.00  1.00              
ATOM    991  O   ASN A 126     -18.202  -8.513  10.763  1.00  1.00              
ATOM    992  N   PHE A 127     -20.280  -8.747   9.909  1.00  1.00              
ATOM    993  CA  PHE A 127     -20.812  -9.826  10.677  1.00  1.00              
ATOM    994  CB  PHE A 127     -22.246 -10.193  10.258  1.00  1.00              
ATOM    995  CG  PHE A 127     -22.880 -10.921  11.393  1.00  1.00              
ATOM    996  CD1 PHE A 127     -22.735 -12.280  11.556  1.00  1.00              
ATOM    997  CD2 PHE A 127     -23.630 -10.219  12.309  1.00  1.00              
ATOM    998  CE1 PHE A 127     -23.333 -12.925  12.614  1.00  1.00              
ATOM    999  CE2 PHE A 127     -24.229 -10.858  13.369  1.00  1.00              
ATOM   1000  CZ  PHE A 127     -24.079 -12.215  13.524  1.00  1.00              
ATOM   1001  C   PHE A 127     -19.949 -11.027  10.497  1.00  1.00              
ATOM   1002  O   PHE A 127     -20.023 -11.970  11.284  1.00  1.00              
ATOM   1003  N   PHE A 128     -19.187 -11.067   9.391  1.00  1.00              
ATOM   1004  CA  PHE A 128     -18.346 -12.189   9.122  1.00  1.00              
ATOM   1005  CB  PHE A 128     -17.947 -12.315   7.640  1.00  1.00              
ATOM   1006  CG  PHE A 128     -17.577 -10.969   7.125  1.00  1.00              
ATOM   1007  CD1 PHE A 128     -18.579 -10.104   6.750  1.00  1.00              
ATOM   1008  CD2 PHE A 128     -16.268 -10.572   6.993  1.00  1.00              
ATOM   1009  CE1 PHE A 128     -18.285  -8.855   6.260  1.00  1.00              
ATOM   1010  CE2 PHE A 128     -15.968  -9.322   6.504  1.00  1.00              
ATOM   1011  CZ  PHE A 128     -16.974  -8.462   6.136  1.00  1.00              
ATOM   1012  C   PHE A 128     -17.168 -12.297  10.037  1.00  1.00              
ATOM   1013  O   PHE A 128     -16.664 -11.315  10.583  1.00  1.00              
ATOM   1014  N   ASP A 129     -16.737 -13.565  10.231  1.00  1.00              
ATOM   1015  CA  ASP A 129     -15.681 -13.960  11.120  1.00  1.00              
ATOM   1016  CB  ASP A 129     -15.674 -15.467  11.422  1.00  1.00              
ATOM   1017  CG  ASP A 129     -16.856 -15.791  12.321  1.00  1.00              
ATOM   1018  OD1 ASP A 129     -17.072 -15.032  13.303  1.00  1.00              
ATOM   1019  OD2 ASP A 129     -17.561 -16.796  12.034  1.00  1.00              
ATOM   1020  C   ASP A 129     -14.362 -13.632  10.502  1.00  1.00              
ATOM   1021  O   ASP A 129     -14.275 -13.118   9.389  1.00  1.00              
ATOM   1022  N   ILE A 130     -13.274 -13.900  11.246  1.00  1.00              
ATOM   1023  CA  ILE A 130     -11.992 -13.630  10.690  1.00  1.00              
ATOM   1024  CB  ILE A 130     -10.820 -13.773  11.626  1.00  1.00              
ATOM   1025  CG2 ILE A 130     -10.940 -12.681  12.700  1.00  1.00              
ATOM   1026  CG1 ILE A 130     -10.710 -15.201  12.179  1.00  1.00              
ATOM   1027  CD1 ILE A 130     -11.906 -15.608  13.037  1.00  1.00              
ATOM   1028  C   ILE A 130     -11.815 -14.536   9.513  1.00  1.00              
ATOM   1029  O   ILE A 130     -12.434 -15.594   9.399  1.00  1.00              
ATOM   1030  N   ILE A 131     -10.994 -14.066   8.565  1.00  1.00              
ATOM   1031  CA  ILE A 131     -10.707 -14.720   7.335  1.00  1.00              
ATOM   1032  CB  ILE A 131      -9.451 -14.124   6.774  1.00  1.00              
ATOM   1033  CG2 ILE A 131      -9.086 -14.930   5.562  1.00  1.00              
ATOM   1034  CG1 ILE A 131      -9.570 -12.623   6.463  1.00  1.00              
ATOM   1035  CD1 ILE A 131      -9.543 -11.719   7.692  1.00  1.00              
ATOM   1036  C   ILE A 131     -10.451 -16.176   7.605  1.00  1.00              
ATOM   1037  O   ILE A 131      -9.707 -16.533   8.516  1.00  1.00              
ATOM   1038  N   PRO A 132     -11.091 -17.027   6.844  1.00  1.00              
ATOM   1039  CA  PRO A 132     -10.911 -18.454   6.944  1.00  1.00              
ATOM   1040  CD  PRO A 132     -12.344 -16.676   6.202  1.00  1.00              
ATOM   1041  CB  PRO A 132     -12.145 -19.078   6.294  1.00  1.00              
ATOM   1042  CG  PRO A 132     -12.756 -17.949   5.448  1.00  1.00              
ATOM   1043  C   PRO A 132      -9.628 -18.741   6.242  1.00  1.00              
ATOM   1044  O   PRO A 132      -9.129 -17.834   5.580  1.00  1.00              
ATOM   1045  N   ARG A 133      -9.070 -19.965   6.347  1.00  1.00              
ATOM   1046  CA  ARG A 133      -7.794 -20.146   5.725  1.00  1.00              
ATOM   1047  CB  ARG A 133      -7.097 -21.492   6.007  1.00  1.00              
ATOM   1048  CG  ARG A 133      -5.603 -21.444   5.643  1.00  1.00              
ATOM   1049  CD  ARG A 133      -4.710 -22.367   6.480  1.00  1.00              
ATOM   1050  NE  ARG A 133      -4.699 -21.822   7.866  1.00  1.00              
ATOM   1051  CZ  ARG A 133      -3.687 -21.022   8.314  1.00  1.00              
ATOM   1052  NH1 ARG A 133      -2.561 -20.829   7.567  1.00  1.00              
ATOM   1053  NH2 ARG A 133      -3.825 -20.403   9.521  1.00  1.00              
ATOM   1054  C   ARG A 133      -7.916 -19.896   4.261  1.00  1.00              
ATOM   1055  O   ARG A 133      -7.027 -19.294   3.670  1.00  1.00              
ATOM   1056  N   ASP A 134      -9.035 -20.299   3.636  1.00  1.00              
ATOM   1057  CA  ASP A 134      -9.154 -20.085   2.219  1.00  1.00              
ATOM   1058  CB  ASP A 134     -10.449 -20.664   1.621  1.00  1.00              
ATOM   1059  CG  ASP A 134     -10.333 -22.183   1.625  1.00  1.00              
ATOM   1060  OD1 ASP A 134      -9.343 -22.703   2.204  1.00  1.00              
ATOM   1061  OD2 ASP A 134     -11.232 -22.844   1.040  1.00  1.00              
ATOM   1062  C   ASP A 134      -9.130 -18.617   1.921  1.00  1.00              
ATOM   1063  O   ASP A 134      -8.493 -18.185   0.963  1.00  1.00              
ATOM   1064  N   LYS A 135      -9.818 -17.803   2.739  1.00  1.00              
ATOM   1065  CA  LYS A 135      -9.907 -16.397   2.478  1.00  1.00              
ATOM   1066  CB  LYS A 135     -10.913 -15.711   3.413  1.00  1.00              
ATOM   1067  CG  LYS A 135     -11.487 -14.406   2.869  1.00  1.00              
ATOM   1068  CD  LYS A 135     -12.481 -14.648   1.733  1.00  1.00              
ATOM   1069  CE  LYS A 135     -13.254 -13.403   1.301  1.00  1.00              
ATOM   1070  NZ  LYS A 135     -14.223 -13.755   0.240  1.00  1.00              
ATOM   1071  C   LYS A 135      -8.541 -15.795   2.632  1.00  1.00              
ATOM   1072  O   LYS A 135      -8.181 -14.857   1.923  1.00  1.00              
ATOM   1073  N   PHE A 136      -7.742 -16.330   3.573  1.00  1.00              
ATOM   1074  CA  PHE A 136      -6.460 -15.789   3.898  1.00  1.00              
ATOM   1075  CB  PHE A 136      -5.850 -16.499   5.109  1.00  1.00              
ATOM   1076  CG  PHE A 136      -5.004 -15.502   5.805  1.00  1.00              
ATOM   1077  CD1 PHE A 136      -3.746 -15.185   5.351  1.00  1.00              
ATOM   1078  CD2 PHE A 136      -5.506 -14.887   6.927  1.00  1.00              
ATOM   1079  CE1 PHE A 136      -2.992 -14.257   6.022  1.00  1.00              
ATOM   1080  CE2 PHE A 136      -4.758 -13.963   7.602  1.00  1.00              
ATOM   1081  CZ  PHE A 136      -3.502 -13.654   7.143  1.00  1.00              
ATOM   1082  C   PHE A 136      -5.566 -16.011   2.725  1.00  1.00              
ATOM   1083  O   PHE A 136      -4.782 -15.139   2.360  1.00  1.00              
ATOM   1084  N   HIS A 137      -5.665 -17.206   2.112  1.00  1.00              
ATOM   1085  CA  HIS A 137      -4.797 -17.560   1.035  1.00  1.00              
ATOM   1086  ND1 HIS A 137      -2.526 -20.000   0.956  1.00  1.00              
ATOM   1087  CG  HIS A 137      -3.586 -19.647   0.156  1.00  1.00              
ATOM   1088  CB  HIS A 137      -4.861 -19.057   0.696  1.00  1.00              
ATOM   1089  NE2 HIS A 137      -1.985 -20.625  -1.096  1.00  1.00              
ATOM   1090  CD2 HIS A 137      -3.235 -20.028  -1.100  1.00  1.00              
ATOM   1091  CE1 HIS A 137      -1.599 -20.584   0.164  1.00  1.00              
ATOM   1092  C   HIS A 137      -5.121 -16.703  -0.146  1.00  1.00              
ATOM   1093  O   HIS A 137      -4.219 -16.291  -0.870  1.00  1.00              
ATOM   1094  N   GLU A 138      -6.417 -16.397  -0.367  1.00  1.00              
ATOM   1095  CA  GLU A 138      -6.793 -15.594  -1.493  1.00  1.00              
ATOM   1096  CB  GLU A 138      -8.312 -15.461  -1.680  1.00  1.00              
ATOM   1097  CG  GLU A 138      -8.694 -14.821  -3.018  1.00  1.00              
ATOM   1098  CD  GLU A 138      -8.479 -15.847  -4.122  1.00  1.00              
ATOM   1099  OE1 GLU A 138      -8.982 -16.993  -3.972  1.00  1.00              
ATOM   1100  OE2 GLU A 138      -7.807 -15.502  -5.130  1.00  1.00              
ATOM   1101  C   GLU A 138      -6.215 -14.222  -1.334  1.00  1.00              
ATOM   1102  O   GLU A 138      -5.706 -13.650  -2.294  1.00  1.00              
ATOM   1103  N   TRP A 139      -6.265 -13.664  -0.110  1.00  1.00              
ATOM   1104  CA  TRP A 139      -5.752 -12.351   0.156  1.00  1.00              
ATOM   1105  CB  TRP A 139      -6.040 -11.886   1.594  1.00  1.00              
ATOM   1106  CG  TRP A 139      -7.449 -11.365   1.742  1.00  1.00              
ATOM   1107  CD2 TRP A 139      -7.819 -10.196   2.490  1.00  1.00              
ATOM   1108  CD1 TRP A 139      -8.605 -11.876   1.231  1.00  1.00              
ATOM   1109  NE1 TRP A 139      -9.666 -11.077   1.579  1.00  1.00              
ATOM   1110  CE2 TRP A 139      -9.196 -10.046   2.361  1.00  1.00              
ATOM   1111  CE3 TRP A 139      -7.079  -9.322   3.233  1.00  1.00              
ATOM   1112  CZ2 TRP A 139      -9.849  -9.020   2.970  1.00  1.00              
ATOM   1113  CZ3 TRP A 139      -7.752  -8.279   3.832  1.00  1.00              
ATOM   1114  CH2 TRP A 139      -9.112  -8.123   3.703  1.00  1.00              
ATOM   1115  C   TRP A 139      -4.283 -12.342  -0.102  1.00  1.00              
ATOM   1116  O   TRP A 139      -3.769 -11.396  -0.693  1.00  1.00              
ATOM   1117  N   ALA A 140      -3.572 -13.401   0.327  1.00  1.00              
ATOM   1118  CA  ALA A 140      -2.151 -13.483   0.170  1.00  1.00              
ATOM   1119  CB  ALA A 140      -1.552 -14.750   0.808  1.00  1.00              
ATOM   1120  C   ALA A 140      -1.808 -13.506  -1.284  1.00  1.00              
ATOM   1121  O   ALA A 140      -0.878 -12.821  -1.702  1.00  1.00              
ATOM   1122  N   ALA A 141      -2.552 -14.288  -2.094  1.00  1.00              
ATOM   1123  CA  ALA A 141      -2.257 -14.421  -3.488  1.00  1.00              
ATOM   1124  CB  ALA A 141      -3.139 -15.444  -4.221  1.00  1.00              
ATOM   1125  C   ALA A 141      -2.440 -13.104  -4.150  1.00  1.00              
ATOM   1126  O   ALA A 141      -1.633 -12.708  -4.985  1.00  1.00              
ATOM   1127  N   GLN A 142      -3.508 -12.385  -3.777  1.00  1.00              
ATOM   1128  CA  GLN A 142      -3.828 -11.137  -4.376  1.00  1.00              
ATOM   1129  CB  GLN A 142      -5.182 -10.659  -3.817  1.00  1.00              
ATOM   1130  CG  GLN A 142      -5.943  -9.593  -4.602  1.00  1.00              
ATOM   1131  CD  GLN A 142      -6.087  -9.986  -6.058  1.00  1.00              
ATOM   1132  OE1 GLN A 142      -6.617 -11.041  -6.397  1.00  1.00              
ATOM   1133  NE2 GLN A 142      -5.615  -9.088  -6.962  1.00  1.00              
ATOM   1134  C   GLN A 142      -2.702 -10.201  -4.073  1.00  1.00              
ATOM   1135  O   GLN A 142      -2.219  -9.509  -4.966  1.00  1.00              
ATOM   1136  N   ILE A 143      -2.213 -10.170  -2.816  1.00  1.00              
ATOM   1137  CA  ILE A 143      -1.198  -9.206  -2.532  1.00  1.00              
ATOM   1138  CB  ILE A 143      -0.961  -8.851  -1.097  1.00  1.00              
ATOM   1139  CG2 ILE A 143      -0.285  -7.467  -1.157  1.00  1.00              
ATOM   1140  CG1 ILE A 143      -2.279  -8.683  -0.332  1.00  1.00              
ATOM   1141  CD1 ILE A 143      -2.068  -8.405   1.154  1.00  1.00              
ATOM   1142  C   ILE A 143       0.064  -9.557  -3.249  1.00  1.00              
ATOM   1143  O   ILE A 143       0.778  -8.660  -3.686  1.00  1.00              
ATOM   1144  N   CYS A 144       0.396 -10.860  -3.381  1.00  1.00              
ATOM   1145  CA  CYS A 144       1.612 -11.191  -4.056  1.00  1.00              
ATOM   1146  CB  CYS A 144       2.109 -12.635  -3.902  1.00  1.00              
ATOM   1147  SG  CYS A 144       3.092 -12.872  -2.391  1.00  1.00              
ATOM   1148  C   CYS A 144       1.530 -10.807  -5.494  1.00  1.00              
ATOM   1149  O   CYS A 144       2.531 -10.353  -6.040  1.00  1.00              
ATOM   1150  N   ASP A 145       0.360 -10.961  -6.152  1.00  1.00              
ATOM   1151  CA  ASP A 145       0.277 -10.583  -7.531  1.00  1.00              
ATOM   1152  CB  ASP A 145      -1.010 -10.999  -8.259  1.00  1.00              
ATOM   1153  CG  ASP A 145      -0.749 -12.413  -8.746  1.00  1.00              
ATOM   1154  OD1 ASP A 145       0.449 -12.800  -8.759  1.00  1.00              
ATOM   1155  OD2 ASP A 145      -1.718 -13.118  -9.125  1.00  1.00              
ATOM   1156  C   ASP A 145       0.489  -9.115  -7.679  1.00  1.00              
ATOM   1157  O   ASP A 145       1.167  -8.693  -8.611  1.00  1.00              
ATOM   1158  N   GLY A 146      -0.065  -8.292  -6.769  1.00  1.00              
ATOM   1159  CA  GLY A 146       0.109  -6.877  -6.880  1.00  1.00              
ATOM   1160  C   GLY A 146       1.553  -6.545  -6.731  1.00  1.00              
ATOM   1161  O   GLY A 146       2.072  -5.694  -7.449  1.00  1.00              
ATOM   1162  N   MET A 147       2.236  -7.204  -5.779  1.00  1.00              
ATOM   1163  CA  MET A 147       3.614  -6.913  -5.534  1.00  1.00              
ATOM   1164  CB  MET A 147       4.191  -7.640  -4.312  1.00  1.00              
ATOM   1165  CG  MET A 147       3.583  -7.211  -2.973  1.00  1.00              
ATOM   1166  SD  MET A 147       3.457  -5.415  -2.719  1.00  1.00              
ATOM   1167  CE  MET A 147       4.902  -4.967  -3.722  1.00  1.00              
ATOM   1168  C   MET A 147       4.408  -7.275  -6.749  1.00  1.00              
ATOM   1169  O   MET A 147       5.324  -6.545  -7.122  1.00  1.00              
ATOM   1170  N   ALA A 148       4.068  -8.407  -7.402  1.00  1.00              
ATOM   1171  CA  ALA A 148       4.786  -8.858  -8.558  1.00  1.00              
ATOM   1172  CB  ALA A 148       4.270 -10.210  -9.082  1.00  1.00              
ATOM   1173  C   ALA A 148       4.645  -7.836  -9.652  1.00  1.00              
ATOM   1174  O   ALA A 148       5.646  -7.479 -10.272  1.00  1.00              
ATOM   1175  N   TYR A 149       3.422  -7.303  -9.906  1.00  1.00              
ATOM   1176  CA  TYR A 149       3.314  -6.310 -10.943  1.00  1.00              
ATOM   1177  CB  TYR A 149       1.960  -5.590 -11.181  1.00  1.00              
ATOM   1178  CG  TYR A 149       1.280  -6.002 -12.441  1.00  1.00              
ATOM   1179  CD1 TYR A 149       1.791  -5.583 -13.652  1.00  1.00              
ATOM   1180  CD2 TYR A 149       0.141  -6.762 -12.441  1.00  1.00              
ATOM   1181  CE1 TYR A 149       1.192  -5.951 -14.835  1.00  1.00              
ATOM   1182  CE2 TYR A 149      -0.465  -7.135 -13.617  1.00  1.00              
ATOM   1183  CZ  TYR A 149       0.063  -6.734 -14.819  1.00  1.00              
ATOM   1184  OH  TYR A 149      -0.555  -7.117 -16.029  1.00  1.00              
ATOM   1185  C   TYR A 149       4.152  -5.142 -10.615  1.00  1.00              
ATOM   1186  O   TYR A 149       4.856  -4.621 -11.476  1.00  1.00              
ATOM   1187  N   LEU A 150       4.073  -4.684  -9.361  1.00  1.00              
ATOM   1188  CA  LEU A 150       4.707  -3.454  -9.063  1.00  1.00              
ATOM   1189  CB  LEU A 150       4.159  -2.744  -7.808  1.00  1.00              
ATOM   1190  CG  LEU A 150       4.289  -1.207  -7.914  1.00  1.00              
ATOM   1191  CD1 LEU A 150       3.403  -0.642  -9.040  1.00  1.00              
ATOM   1192  CD2 LEU A 150       4.010  -0.507  -6.582  1.00  1.00              
ATOM   1193  C   LEU A 150       6.185  -3.618  -9.097  1.00  1.00              
ATOM   1194  O   LEU A 150       6.864  -2.609  -9.190  1.00  1.00              
ATOM   1195  N   GLU A 151       6.717  -4.850  -8.895  1.00  1.00              
ATOM   1196  CA  GLU A 151       8.119  -5.172  -9.046  1.00  1.00              
ATOM   1197  CB  GLU A 151       8.515  -6.509  -8.401  1.00  1.00              
ATOM   1198  CG  GLU A 151       8.556  -6.444  -6.871  1.00  1.00              
ATOM   1199  CD  GLU A 151       9.740  -5.568  -6.480  1.00  1.00              
ATOM   1200  OE1 GLU A 151      10.537  -5.216  -7.389  1.00  1.00              
ATOM   1201  OE2 GLU A 151       9.870  -5.243  -5.268  1.00  1.00              
ATOM   1202  C   GLU A 151       8.498  -5.220 -10.503  1.00  1.00              
ATOM   1203  O   GLU A 151       9.566  -4.736 -10.873  1.00  1.00              
ATOM   1204  N   SER A 152       7.623  -5.769 -11.377  1.00  1.00              
ATOM   1205  CA  SER A 152       7.896  -5.863 -12.789  1.00  1.00              
ATOM   1206  CB  SER A 152       6.742  -6.521 -13.566  1.00  1.00              
ATOM   1207  OG  SER A 152       7.056  -6.591 -14.948  1.00  1.00              
ATOM   1208  C   SER A 152       8.059  -4.460 -13.283  1.00  1.00              
ATOM   1209  O   SER A 152       9.086  -4.112 -13.862  1.00  1.00              
ATOM   1210  N   LEU A 153       7.041  -3.607 -13.047  1.00  1.00              
ATOM   1211  CA  LEU A 153       7.216  -2.215 -13.317  1.00  1.00              
ATOM   1212  CB  LEU A 153       5.937  -1.398 -13.066  1.00  1.00              
ATOM   1213  CG  LEU A 153       6.063   0.110 -13.343  1.00  1.00              
ATOM   1214  CD1 LEU A 153       6.245   0.408 -14.841  1.00  1.00              
ATOM   1215  CD2 LEU A 153       4.873   0.863 -12.733  1.00  1.00              
ATOM   1216  C   LEU A 153       8.192  -1.926 -12.233  1.00  1.00              
ATOM   1217  O   LEU A 153       8.191  -2.643 -11.249  1.00  1.00              
ATOM   1218  N   LYS A 154       9.093  -0.949 -12.306  1.00  1.00              
ATOM   1219  CA  LYS A 154      10.017  -1.016 -11.206  1.00  1.00              
ATOM   1220  CB  LYS A 154      11.427  -0.532 -11.568  1.00  1.00              
ATOM   1221  CG  LYS A 154      12.513  -0.947 -10.571  1.00  1.00              
ATOM   1222  CD  LYS A 154      12.339  -0.373  -9.162  1.00  1.00              
ATOM   1223  CE  LYS A 154      12.712   1.106  -9.051  1.00  1.00              
ATOM   1224  NZ  LYS A 154      12.517   1.575  -7.660  1.00  1.00              
ATOM   1225  C   LYS A 154       9.521  -0.234 -10.021  1.00  1.00              
ATOM   1226  O   LYS A 154       9.515   0.995 -10.031  1.00  1.00              
ATOM   1227  N   PHE A 155       9.108  -0.946  -8.947  1.00  1.00              
ATOM   1228  CA  PHE A 155       8.616  -0.317  -7.741  1.00  1.00              
ATOM   1229  CB  PHE A 155       7.091  -0.362  -7.643  1.00  1.00              
ATOM   1230  CG  PHE A 155       6.416   0.788  -8.304  1.00  1.00              
ATOM   1231  CD1 PHE A 155       6.439   0.991  -9.663  1.00  1.00              
ATOM   1232  CD2 PHE A 155       5.749   1.687  -7.507  1.00  1.00              
ATOM   1233  CE1 PHE A 155       5.787   2.074 -10.207  1.00  1.00              
ATOM   1234  CE2 PHE A 155       5.094   2.766  -8.043  1.00  1.00              
ATOM   1235  CZ  PHE A 155       5.112   2.961  -9.400  1.00  1.00              
ATOM   1236  C   PHE A 155       9.087  -1.060  -6.514  1.00  1.00              
ATOM   1237  O   PHE A 155       9.062  -2.288  -6.486  1.00  1.00              
ATOM   1238  N   CYS A 156       9.612  -0.326  -5.501  1.00  1.00              
ATOM   1239  CA  CYS A 156      10.031  -0.863  -4.226  1.00  1.00              
ATOM   1240  CB  CYS A 156      11.297  -0.181  -3.694  1.00  1.00              
ATOM   1241  SG  CYS A 156      12.766  -0.756  -4.602  1.00  1.00              
ATOM   1242  C   CYS A 156       9.006  -0.989  -3.104  1.00  1.00              
ATOM   1243  O   CYS A 156       9.177  -1.839  -2.230  1.00  1.00              
ATOM   1244  N   HIS A 157       7.973  -0.115  -3.029  1.00  1.00              
ATOM   1245  CA  HIS A 157       6.968  -0.127  -1.977  1.00  1.00              
ATOM   1246  ND1 HIS A 157       3.783  -0.942  -2.121  1.00  1.00              
ATOM   1247  CG  HIS A 157       4.967  -1.477  -2.579  1.00  1.00              
ATOM   1248  CB  HIS A 157       6.230  -1.455  -1.771  1.00  1.00              
ATOM   1249  NE2 HIS A 157       3.368  -1.757  -4.144  1.00  1.00              
ATOM   1250  CD2 HIS A 157       4.697  -1.968  -3.819  1.00  1.00              
ATOM   1251  CE1 HIS A 157       2.861  -1.137  -3.094  1.00  1.00              
ATOM   1252  C   HIS A 157       7.452   0.419  -0.667  1.00  1.00              
ATOM   1253  O   HIS A 157       6.952   1.430  -0.170  1.00  1.00              
ATOM   1254  N   ARG A 158       8.402  -0.297  -0.055  1.00  1.00              
ATOM   1255  CA  ARG A 158       9.068  -0.011   1.180  1.00  1.00              
ATOM   1256  CB  ARG A 158       9.767   1.352   1.194  1.00  1.00              
ATOM   1257  CG  ARG A 158      10.883   1.436   0.133  1.00  1.00              
ATOM   1258  CD  ARG A 158      11.073   0.205  -0.786  1.00  1.00              
ATOM   1259  NE  ARG A 158      11.383  -1.008   0.030  1.00  1.00              
ATOM   1260  CZ  ARG A 158      11.613  -2.240  -0.486  1.00  1.00              
ATOM   1261  NH1 ARG A 158      11.875  -2.417  -1.812  1.00  1.00              
ATOM   1262  NH2 ARG A 158      11.540  -3.294   0.372  1.00  1.00              
ATOM   1263  C   ARG A 158       8.156  -0.233   2.327  1.00  1.00              
ATOM   1264  O   ARG A 158       8.468  -1.006   3.232  1.00  1.00              
ATOM   1265  N   ASP A 159       6.950   0.338   2.267  1.00  1.00              
ATOM   1266  CA  ASP A 159       6.034   0.077   3.312  1.00  1.00              
ATOM   1267  CB  ASP A 159       5.335   1.359   3.805  1.00  1.00              
ATOM   1268  CG  ASP A 159       4.704   1.115   5.168  1.00  1.00              
ATOM   1269  OD1 ASP A 159       4.896   0.004   5.727  1.00  1.00              
ATOM   1270  OD2 ASP A 159       4.025   2.049   5.674  1.00  1.00              
ATOM   1271  C   ASP A 159       5.000  -0.793   2.661  1.00  1.00              
ATOM   1272  O   ASP A 159       4.343  -0.356   1.719  1.00  1.00              
ATOM   1273  N   LEU A 160       4.891  -2.077   3.065  1.00  1.00              
ATOM   1274  CA  LEU A 160       3.822  -2.902   2.550  1.00  1.00              
ATOM   1275  CB  LEU A 160       4.254  -4.199   1.828  1.00  1.00              
ATOM   1276  CG  LEU A 160       4.830  -4.096   0.412  1.00  1.00              
ATOM   1277  CD1 LEU A 160       5.132  -5.500  -0.145  1.00  1.00              
ATOM   1278  CD2 LEU A 160       3.883  -3.310  -0.498  1.00  1.00              
ATOM   1279  C   LEU A 160       3.124  -3.478   3.736  1.00  1.00              
ATOM   1280  O   LEU A 160       3.432  -4.599   4.131  1.00  1.00              
ATOM   1281  N   ALA A 161       2.106  -2.799   4.285  1.00  1.00              
ATOM   1282  CA  ALA A 161       1.558  -3.311   5.512  1.00  1.00              
ATOM   1283  CB  ALA A 161       1.834  -2.368   6.691  1.00  1.00              
ATOM   1284  C   ALA A 161       0.078  -3.459   5.414  1.00  1.00              
ATOM   1285  O   ALA A 161      -0.513  -3.065   4.417  1.00  1.00              
ATOM   1286  N   ALA A 162      -0.553  -4.031   6.470  1.00  1.00              
ATOM   1287  CA  ALA A 162      -1.977  -4.267   6.504  1.00  1.00              
ATOM   1288  CB  ALA A 162      -2.441  -4.881   7.832  1.00  1.00              
ATOM   1289  C   ALA A 162      -2.678  -2.950   6.313  1.00  1.00              
ATOM   1290  O   ALA A 162      -3.687  -2.852   5.620  1.00  1.00              
ATOM   1291  N   ARG A 163      -2.162  -1.871   6.910  1.00  1.00              
ATOM   1292  CA  ARG A 163      -2.832  -0.611   6.740  1.00  1.00              
ATOM   1293  CB  ARG A 163      -2.066   0.540   7.388  1.00  1.00              
ATOM   1294  CG  ARG A 163      -2.931   1.735   7.750  1.00  1.00              
ATOM   1295  CD  ARG A 163      -3.729   1.461   9.018  1.00  1.00              
ATOM   1296  NE  ARG A 163      -4.384   2.732   9.409  1.00  1.00              
ATOM   1297  CZ  ARG A 163      -4.798   2.897  10.696  1.00  1.00              
ATOM   1298  NH1 ARG A 163      -4.596   1.906  11.612  1.00  1.00              
ATOM   1299  NH2 ARG A 163      -5.426   4.049  11.066  1.00  1.00              
ATOM   1300  C   ARG A 163      -2.830  -0.280   5.272  1.00  1.00              
ATOM   1301  O   ARG A 163      -3.818   0.156   4.692  1.00  1.00              
ATOM   1302  N   ASN A 164      -1.688  -0.504   4.623  1.00  1.00              
ATOM   1303  CA  ASN A 164      -1.454  -0.175   3.248  1.00  1.00              
ATOM   1304  CB  ASN A 164       0.028  -0.226   2.846  1.00  1.00              
ATOM   1305  CG  ASN A 164       0.720   1.017   3.381  1.00  1.00              
ATOM   1306  OD1 ASN A 164       0.169   1.778   4.176  1.00  1.00              
ATOM   1307  ND2 ASN A 164       1.974   1.240   2.910  1.00  1.00              
ATOM   1308  C   ASN A 164      -2.186  -1.094   2.320  1.00  1.00              
ATOM   1309  O   ASN A 164      -2.055  -0.932   1.109  1.00  1.00              
ATOM   1310  N   CYS A 165      -2.835  -2.173   2.806  1.00  1.00              
ATOM   1311  CA  CYS A 165      -3.532  -2.979   1.841  1.00  1.00              
ATOM   1312  CB  CYS A 165      -3.382  -4.503   2.001  1.00  1.00              
ATOM   1313  SG  CYS A 165      -1.784  -5.103   1.371  1.00  1.00              
ATOM   1314  C   CYS A 165      -4.966  -2.627   1.916  1.00  1.00              
ATOM   1315  O   CYS A 165      -5.458  -2.261   2.968  1.00  1.00              
ATOM   1316  N   MET A 166      -5.691  -2.695   0.798  1.00  1.00              
ATOM   1317  CA  MET A 166      -7.069  -2.331   0.830  1.00  1.00              
ATOM   1318  CB  MET A 166      -7.430  -1.133  -0.049  1.00  1.00              
ATOM   1319  CG  MET A 166      -6.942   0.190   0.538  1.00  1.00              
ATOM   1320  SD  MET A 166      -7.762   1.652  -0.153  1.00  1.00              
ATOM   1321  CE  MET A 166      -9.400   1.060   0.358  1.00  1.00              
ATOM   1322  C   MET A 166      -7.898  -3.513   0.450  1.00  1.00              
ATOM   1323  O   MET A 166      -7.416  -4.432  -0.197  1.00  1.00              
ATOM   1324  N   ILE A 167      -9.159  -3.559   0.916  1.00  1.00              
ATOM   1325  CA  ILE A 167     -10.075  -4.613   0.602  1.00  1.00              
ATOM   1326  CB  ILE A 167     -10.500  -5.513   1.735  1.00  1.00              
ATOM   1327  CG2 ILE A 167     -11.172  -4.684   2.809  1.00  1.00              
ATOM   1328  CG1 ILE A 167     -11.475  -6.580   1.231  1.00  1.00              
ATOM   1329  CD1 ILE A 167     -12.153  -7.320   2.381  1.00  1.00              
ATOM   1330  C   ILE A 167     -11.292  -3.913   0.116  1.00  1.00              
ATOM   1331  O   ILE A 167     -11.761  -2.956   0.732  1.00  1.00              
ATOM   1332  N   ASN A 168     -11.805  -4.380  -1.029  1.00  1.00              
ATOM   1333  CA  ASN A 168     -12.926  -3.807  -1.707  1.00  1.00              
ATOM   1334  CB  ASN A 168     -12.822  -3.965  -3.232  1.00  1.00              
ATOM   1335  CG  ASN A 168     -13.767  -2.974  -3.893  1.00  1.00              
ATOM   1336  OD1 ASN A 168     -14.150  -1.965  -3.302  1.00  1.00              
ATOM   1337  ND2 ASN A 168     -14.157  -3.268  -5.162  1.00  1.00              
ATOM   1338  C   ASN A 168     -14.205  -4.451  -1.239  1.00  1.00              
ATOM   1339  O   ASN A 168     -14.186  -5.381  -0.433  1.00  1.00              
ATOM   1340  N   ARG A 169     -15.362  -3.969  -1.756  1.00  1.00              
ATOM   1341  CA  ARG A 169     -16.649  -4.472  -1.343  1.00  1.00              
ATOM   1342  CB  ARG A 169     -17.809  -3.895  -2.178  1.00  1.00              
ATOM   1343  CG  ARG A 169     -19.185  -4.417  -1.757  1.00  1.00              
ATOM   1344  CD  ARG A 169     -20.332  -3.965  -2.667  1.00  1.00              
ATOM   1345  NE  ARG A 169     -20.523  -2.499  -2.481  1.00  1.00              
ATOM   1346  CZ  ARG A 169     -19.821  -1.608  -3.241  1.00  1.00              
ATOM   1347  NH1 ARG A 169     -18.925  -2.053  -4.169  1.00  1.00              
ATOM   1348  NH2 ARG A 169     -20.015  -0.268  -3.069  1.00  1.00              
ATOM   1349  C   ARG A 169     -16.627  -5.946  -1.561  1.00  1.00              
ATOM   1350  O   ARG A 169     -16.990  -6.728  -0.682  1.00  1.00              
ATOM   1351  N   ASP A 170     -16.220  -6.376  -2.763  1.00  1.00              
ATOM   1352  CA  ASP A 170     -15.938  -7.769  -2.841  1.00  1.00              
ATOM   1353  CB  ASP A 170     -15.688  -8.272  -4.274  1.00  1.00              
ATOM   1354  CG  ASP A 170     -15.552  -9.788  -4.245  1.00  1.00              
ATOM   1355  OD1 ASP A 170     -15.082 -10.328  -3.209  1.00  1.00              
ATOM   1356  OD2 ASP A 170     -15.918 -10.426  -5.267  1.00  1.00              
ATOM   1357  C   ASP A 170     -14.636  -7.733  -2.114  1.00  1.00              
ATOM   1358  O   ASP A 170     -13.800  -6.892  -2.429  1.00  1.00              
ATOM   1359  N   GLU A 171     -14.408  -8.651  -1.166  1.00  1.00              
ATOM   1360  CA  GLU A 171     -13.308  -8.623  -0.236  1.00  1.00              
ATOM   1361  CB  GLU A 171     -13.334  -9.660   0.895  1.00  1.00              
ATOM   1362  CG  GLU A 171     -14.323  -9.272   1.992  1.00  1.00              
ATOM   1363  CD  GLU A 171     -13.758  -9.763   3.314  1.00  1.00              
ATOM   1364  OE1 GLU A 171     -13.453 -10.980   3.423  1.00  1.00              
ATOM   1365  OE2 GLU A 171     -13.608  -8.911   4.231  1.00  1.00              
ATOM   1366  C   GLU A 171     -11.947  -8.678  -0.863  1.00  1.00              
ATOM   1367  O   GLU A 171     -10.971  -8.912  -0.151  1.00  1.00              
ATOM   1368  N   THR A 172     -11.837  -8.628  -2.201  1.00  1.00              
ATOM   1369  CA  THR A 172     -10.529  -8.645  -2.801  1.00  1.00              
ATOM   1370  CB  THR A 172     -10.551  -8.503  -4.299  1.00  1.00              
ATOM   1371  OG1 THR A 172     -11.294  -9.568  -4.870  1.00  1.00              
ATOM   1372  CG2 THR A 172      -9.112  -8.528  -4.842  1.00  1.00              
ATOM   1373  C   THR A 172      -9.660  -7.569  -2.232  1.00  1.00              
ATOM   1374  O   THR A 172     -10.092  -6.439  -2.014  1.00  1.00              
ATOM   1375  N   VAL A 173      -8.376  -7.900  -1.967  1.00  1.00              
ATOM   1376  CA  VAL A 173      -7.541  -6.881  -1.408  1.00  1.00              
ATOM   1377  CB  VAL A 173      -6.728  -7.310  -0.226  1.00  1.00              
ATOM   1378  CG1 VAL A 173      -7.733  -7.759   0.838  1.00  1.00              
ATOM   1379  CG2 VAL A 173      -5.714  -8.384  -0.627  1.00  1.00              
ATOM   1380  C   VAL A 173      -6.712  -6.336  -2.513  1.00  1.00              
ATOM   1381  O   VAL A 173      -6.530  -7.035  -3.498  1.00  1.00              
ATOM   1382  N   LYS A 174      -6.305  -5.046  -2.433  1.00  1.00              
ATOM   1383  CA  LYS A 174      -5.465  -4.407  -3.416  1.00  1.00              
ATOM   1384  CB  LYS A 174      -6.229  -3.499  -4.394  1.00  1.00              
ATOM   1385  CG  LYS A 174      -7.192  -4.248  -5.319  1.00  1.00              
ATOM   1386  CD  LYS A 174      -8.207  -3.317  -5.991  1.00  1.00              
ATOM   1387  CE  LYS A 174      -9.436  -4.025  -6.573  1.00  1.00              
ATOM   1388  NZ  LYS A 174      -9.323  -4.182  -8.040  1.00  1.00              
ATOM   1389  C   LYS A 174      -4.463  -3.542  -2.688  1.00  1.00              
ATOM   1390  O   LYS A 174      -4.700  -3.098  -1.571  1.00  1.00              
ATOM   1391  N   ILE A 175      -3.331  -3.246  -3.357  1.00  1.00              
ATOM   1392  CA  ILE A 175      -2.137  -2.544  -2.920  1.00  1.00              
ATOM   1393  CB  ILE A 175      -0.981  -2.708  -3.917  1.00  1.00              
ATOM   1394  CG2 ILE A 175      -0.029  -1.501  -3.943  1.00  1.00              
ATOM   1395  CG1 ILE A 175      -0.248  -4.053  -3.720  1.00  1.00              
ATOM   1396  CD1 ILE A 175       0.419  -4.283  -2.360  1.00  1.00              
ATOM   1397  C   ILE A 175      -2.292  -1.080  -2.505  1.00  1.00              
ATOM   1398  O   ILE A 175      -1.422  -0.555  -1.818  1.00  1.00              
ATOM   1399  N   GLY A 176      -3.309  -0.309  -2.929  1.00  1.00              
ATOM   1400  CA  GLY A 176      -3.204   1.120  -2.670  1.00  1.00              
ATOM   1401  C   GLY A 176      -3.452   1.637  -1.277  1.00  1.00              
ATOM   1402  O   GLY A 176      -4.236   1.106  -0.487  1.00  1.00              
ATOM   1403  N   ASP A 177      -2.783   2.790  -1.000  1.00  1.00              
ATOM   1404  CA  ASP A 177      -2.864   3.479   0.256  1.00  1.00              
ATOM   1405  CB  ASP A 177      -1.714   3.062   1.190  1.00  1.00              
ATOM   1406  CG  ASP A 177      -2.201   3.052   2.628  1.00  1.00              
ATOM   1407  OD1 ASP A 177      -3.292   2.466   2.856  1.00  1.00              
ATOM   1408  OD2 ASP A 177      -1.499   3.611   3.512  1.00  1.00              
ATOM   1409  C   ASP A 177      -2.705   4.951  -0.005  1.00  1.00              
ATOM   1410  O   ASP A 177      -1.754   5.344  -0.676  1.00  1.00              
ATOM   1411  N   PHE A 178      -3.642   5.806   0.479  1.00  1.00              
ATOM   1412  CA  PHE A 178      -3.383   7.219   0.433  1.00  1.00              
ATOM   1413  CB  PHE A 178      -4.478   8.131   1.028  1.00  1.00              
ATOM   1414  CG  PHE A 178      -5.663   8.204   0.127  1.00  1.00              
ATOM   1415  CD1 PHE A 178      -5.625   8.976  -1.008  1.00  1.00              
ATOM   1416  CD2 PHE A 178      -6.823   7.530   0.430  1.00  1.00              
ATOM   1417  CE1 PHE A 178      -6.716   9.056  -1.837  1.00  1.00              
ATOM   1418  CE2 PHE A 178      -7.916   7.611  -0.399  1.00  1.00              
ATOM   1419  CZ  PHE A 178      -7.864   8.374  -1.538  1.00  1.00              
ATOM   1420  C   PHE A 178      -2.229   7.292   1.392  1.00  1.00              
ATOM   1421  O   PHE A 178      -2.098   6.469   2.292  1.00  1.00              
ATOM   1422  N   GLY A 179      -1.412   8.334   1.273  1.00  1.00              
ATOM   1423  CA  GLY A 179      -0.130   8.540   1.889  1.00  1.00              
ATOM   1424  C   GLY A 179      -0.046   8.511   3.400  1.00  1.00              
ATOM   1425  O   GLY A 179       1.061   8.673   3.902  1.00  1.00              
ATOM   1426  N   MET A 180      -1.148   8.455   4.178  1.00  1.00              
ATOM   1427  CA  MET A 180      -1.081   8.575   5.627  1.00  1.00              
ATOM   1428  CB  MET A 180      -2.394   8.213   6.334  1.00  1.00              
ATOM   1429  CG  MET A 180      -3.556   9.176   6.136  1.00  1.00              
ATOM   1430  SD  MET A 180      -5.053   8.614   6.997  1.00  1.00              
ATOM   1431  CE  MET A 180      -6.090  10.024   6.520  1.00  1.00              
ATOM   1432  C   MET A 180      -0.066   7.712   6.332  1.00  1.00              
ATOM   1433  O   MET A 180      -0.138   6.483   6.305  1.00  1.00              
ATOM   1434  N   ALA A 181       0.994   8.352   6.879  1.00  1.00              
ATOM   1435  CA  ALA A 181       1.878   7.784   7.866  1.00  1.00              
ATOM   1436  CB  ALA A 181       3.275   8.422   7.863  1.00  1.00              
ATOM   1437  C   ALA A 181       1.281   7.994   9.229  1.00  1.00              
ATOM   1438  O   ALA A 181       1.243   7.092  10.066  1.00  1.00              
ATOM   1439  N   ARG A 182       0.788   9.232   9.481  1.00  1.00              
ATOM   1440  CA  ARG A 182       0.278   9.543  10.782  1.00  1.00              
ATOM   1441  CB  ARG A 182       0.881  10.785  11.467  1.00  1.00              
ATOM   1442  CG  ARG A 182       0.741  12.118  10.758  1.00  1.00              
ATOM   1443  CD  ARG A 182       1.392  13.246  11.561  1.00  1.00              
ATOM   1444  NE  ARG A 182       2.863  12.998  11.579  1.00  1.00              
ATOM   1445  CZ  ARG A 182       3.719  14.038  11.798  1.00  1.00              
ATOM   1446  NH1 ARG A 182       3.222  15.278  12.078  1.00  1.00              
ATOM   1447  NH2 ARG A 182       5.069  13.852  11.719  1.00  1.00              
ATOM   1448  C   ARG A 182      -1.198   9.663  10.740  1.00  1.00              
ATOM   1449  O   ARG A 182      -1.759  10.635  10.235  1.00  1.00              
ATOM   1450  N   ASP A 183      -1.868   8.634  11.286  1.00  1.00              
ATOM   1451  CA  ASP A 183      -3.289   8.714  11.308  1.00  1.00              
ATOM   1452  CB  ASP A 183      -3.888   8.866   9.895  1.00  1.00              
ATOM   1453  CG  ASP A 183      -5.359   9.240  10.022  1.00  1.00              
ATOM   1454  OD1 ASP A 183      -6.067   8.626  10.864  1.00  1.00              
ATOM   1455  OD2 ASP A 183      -5.792  10.165   9.288  1.00  1.00              
ATOM   1456  C   ASP A 183      -3.817   7.447  11.899  1.00  1.00              
ATOM   1457  O   ASP A 183      -4.170   6.527  11.166  1.00  1.00              
ATOM   1458  N   LEU A 184      -3.864   7.396  13.247  1.00  1.00              
ATOM   1459  CA  LEU A 184      -4.373   6.328  14.071  1.00  1.00              
ATOM   1460  CB  LEU A 184      -5.716   5.763  13.551  1.00  1.00              
ATOM   1461  CG  LEU A 184      -6.471   4.789  14.493  1.00  1.00              
ATOM   1462  CD1 LEU A 184      -7.782   4.318  13.841  1.00  1.00              
ATOM   1463  CD2 LEU A 184      -5.616   3.596  14.952  1.00  1.00              
ATOM   1464  C   LEU A 184      -3.339   5.242  14.100  1.00  1.00              
ATOM   1465  O   LEU A 184      -3.043   4.652  15.137  1.00  1.00              
ATOM   1466  N   PHE A 185      -2.726   5.023  12.936  1.00  1.00              
ATOM   1467  CA  PHE A 185      -1.686   4.098  12.587  1.00  1.00              
ATOM   1468  CB  PHE A 185      -1.677   3.813  11.086  1.00  1.00              
ATOM   1469  CG  PHE A 185      -1.362   2.378  10.914  1.00  1.00              
ATOM   1470  CD1 PHE A 185      -1.776   1.434  11.822  1.00  1.00              
ATOM   1471  CD2 PHE A 185      -0.565   1.999   9.867  1.00  1.00              
ATOM   1472  CE1 PHE A 185      -1.451   0.112  11.644  1.00  1.00              
ATOM   1473  CE2 PHE A 185      -0.238   0.682   9.684  1.00  1.00              
ATOM   1474  CZ  PHE A 185      -0.688  -0.264  10.568  1.00  1.00              
ATOM   1475  C   PHE A 185      -0.349   4.615  12.988  1.00  1.00              
ATOM   1476  O   PHE A 185       0.670   3.976  12.746  1.00  1.00              
ATOM   1477  N   TYR A 186      -0.316   5.830  13.538  1.00  1.00              
ATOM   1478  CA  TYR A 186       0.878   6.580  13.764  1.00  1.00              
ATOM   1479  CB  TYR A 186       0.538   7.915  14.450  1.00  1.00              
ATOM   1480  CG  TYR A 186       1.622   8.888  14.155  1.00  1.00              
ATOM   1481  CD1 TYR A 186       2.351   8.761  12.996  1.00  1.00              
ATOM   1482  CD2 TYR A 186       1.847   9.967  14.979  1.00  1.00              
ATOM   1483  CE1 TYR A 186       3.334   9.673  12.690  1.00  1.00              
ATOM   1484  CE2 TYR A 186       2.829  10.881  14.677  1.00  1.00              
ATOM   1485  CZ  TYR A 186       3.575  10.731  13.534  1.00  1.00              
ATOM   1486  OH  TYR A 186       4.580  11.670  13.227  1.00  1.00              
ATOM   1487  C   TYR A 186       1.885   5.775  14.535  1.00  1.00              
ATOM   1488  O   TYR A 186       3.080   5.937  14.306  1.00  1.00              
ATOM   1489  N   HIS A 187       1.457   4.887  15.454  1.00  1.00              
ATOM   1490  CA  HIS A 187       2.366   4.098  16.255  1.00  1.00              
ATOM   1491  ND1 HIS A 187       0.555   1.269  16.047  1.00  1.00              
ATOM   1492  CG  HIS A 187       0.462   2.467  16.719  1.00  1.00              
ATOM   1493  CB  HIS A 187       1.633   3.219  17.285  1.00  1.00              
ATOM   1494  NE2 HIS A 187      -1.603   1.803  16.094  1.00  1.00              
ATOM   1495  CD2 HIS A 187      -0.864   2.778  16.739  1.00  1.00              
ATOM   1496  CE1 HIS A 187      -0.709   0.917  15.697  1.00  1.00              
ATOM   1497  C   HIS A 187       3.237   3.196  15.410  1.00  1.00              
ATOM   1498  O   HIS A 187       4.373   2.892  15.778  1.00  1.00              
ATOM   1499  N   ASP A 188       2.744   2.762  14.238  1.00  1.00              
ATOM   1500  CA  ASP A 188       3.417   1.808  13.399  1.00  1.00              
ATOM   1501  CB  ASP A 188       2.642   1.383  12.144  1.00  1.00              
ATOM   1502  CG  ASP A 188       1.744   0.224  12.543  1.00  1.00              
ATOM   1503  OD1 ASP A 188       1.112   0.280  13.632  1.00  1.00              
ATOM   1504  OD2 ASP A 188       1.724  -0.765  11.765  1.00  1.00              
ATOM   1505  C   ASP A 188       4.770   2.266  12.951  1.00  1.00              
ATOM   1506  O   ASP A 188       5.526   1.439  12.442  1.00  1.00              
ATOM   1507  N   TYR A 189       5.107   3.571  13.050  1.00  1.00              
ATOM   1508  CA  TYR A 189       6.404   3.996  12.588  1.00  1.00              
ATOM   1509  CB  TYR A 189       6.456   5.254  11.721  1.00  1.00              
ATOM   1510  CG  TYR A 189       5.618   5.185  10.506  1.00  1.00              
ATOM   1511  CD1 TYR A 189       6.095   4.662   9.328  1.00  1.00              
ATOM   1512  CD2 TYR A 189       4.339   5.681  10.559  1.00  1.00              
ATOM   1513  CE1 TYR A 189       5.290   4.629   8.214  1.00  1.00              
ATOM   1514  CE2 TYR A 189       3.534   5.650   9.450  1.00  1.00              
ATOM   1515  CZ  TYR A 189       4.009   5.122   8.275  1.00  1.00              
ATOM   1516  OH  TYR A 189       3.180   5.091   7.134  1.00  1.00              
ATOM   1517  C   TYR A 189       7.220   4.437  13.754  1.00  1.00              
ATOM   1518  O   TYR A 189       6.708   4.838  14.798  1.00  1.00              
ATOM   1519  N   TYR A 190       8.554   4.362  13.598  1.00  1.00              
ATOM   1520  CA  TYR A 190       9.351   4.829  14.681  1.00  1.00              
ATOM   1521  CB  TYR A 190       9.905   3.668  15.517  1.00  1.00              
ATOM   1522  CG  TYR A 190      10.023   4.152  16.918  1.00  1.00              
ATOM   1523  CD1 TYR A 190       8.876   4.490  17.601  1.00  1.00              
ATOM   1524  CD2 TYR A 190      11.235   4.235  17.559  1.00  1.00              
ATOM   1525  CE1 TYR A 190       8.934   4.926  18.901  1.00  1.00              
ATOM   1526  CE2 TYR A 190      11.301   4.671  18.861  1.00  1.00              
ATOM   1527  CZ  TYR A 190      10.151   5.017  19.531  1.00  1.00              
ATOM   1528  OH  TYR A 190      10.219   5.461  20.867  1.00  1.00              
ATOM   1529  C   TYR A 190      10.452   5.614  14.062  1.00  1.00              
ATOM   1530  O   TYR A 190      10.741   5.450  12.884  1.00  1.00              
ATOM   1531  N   LYS A 191      11.082   6.501  14.845  1.00  1.00              
ATOM   1532  CA  LYS A 191      12.137   7.416  14.499  1.00  1.00              
ATOM   1533  CB  LYS A 191      12.299   8.554  15.520  1.00  1.00              
ATOM   1534  CG  LYS A 191      12.852   8.078  16.863  1.00  1.00              
ATOM   1535  CD  LYS A 191      13.399   9.205  17.740  1.00  1.00              
ATOM   1536  CE  LYS A 191      13.990   8.713  19.063  1.00  1.00              
ATOM   1537  NZ  LYS A 191      14.656   9.832  19.766  1.00  1.00              
ATOM   1538  C   LYS A 191      13.506   6.796  14.334  1.00  1.00              
ATOM   1539  O   LYS A 191      14.342   7.602  13.928  1.00  1.00              
ATOM   1540  N   PRO A 192      13.831   5.505  14.543  1.00  1.00              
ATOM   1541  CA  PRO A 192      15.178   5.066  14.855  1.00  1.00              
ATOM   1542  CD  PRO A 192      13.200   4.453  13.752  1.00  1.00              
ATOM   1543  CB  PRO A 192      15.453   3.757  14.112  1.00  1.00              
ATOM   1544  CG  PRO A 192      14.066   3.189  13.854  1.00  1.00              
ATOM   1545  C   PRO A 192      16.342   5.988  14.722  1.00  1.00              
ATOM   1546  O   PRO A 192      16.616   6.541  13.656  1.00  1.00              
ATOM   1547  N   SER A 193      17.039   6.142  15.854  1.00  1.00              
ATOM   1548  CA  SER A 193      18.157   7.012  15.983  1.00  1.00              
ATOM   1549  CB  SER A 193      19.203   6.824  14.866  1.00  1.00              
ATOM   1550  OG  SER A 193      20.288   7.722  15.054  1.00  1.00              
ATOM   1551  C   SER A 193      17.668   8.424  15.941  1.00  1.00              
ATOM   1552  O   SER A 193      18.463   9.359  15.860  1.00  1.00              
ATOM   1553  N   GLY A 194      16.337   8.622  16.031  1.00  1.00              
ATOM   1554  CA  GLY A 194      15.820   9.958  16.081  1.00  1.00              
ATOM   1555  C   GLY A 194      15.825  10.514  14.697  1.00  1.00              
ATOM   1556  O   GLY A 194      15.629  11.711  14.494  1.00  1.00              
ATOM   1557  N   LYS A 195      16.029   9.641  13.699  1.00  1.00              
ATOM   1558  CA  LYS A 195      16.095  10.074  12.338  1.00  1.00              
ATOM   1559  CB  LYS A 195      16.963   9.171  11.446  1.00  1.00              
ATOM   1560  CG  LYS A 195      18.465   9.438  11.547  1.00  1.00              
ATOM   1561  CD  LYS A 195      18.872  10.811  11.006  1.00  1.00              
ATOM   1562  CE  LYS A 195      20.374  11.087  11.095  1.00  1.00              
ATOM   1563  NZ  LYS A 195      20.686  12.391  10.468  1.00  1.00              
ATOM   1564  C   LYS A 195      14.727  10.059  11.753  1.00  1.00              
ATOM   1565  O   LYS A 195      13.783  10.623  12.305  1.00  1.00              
ATOM   1566  N   ARG A 196      14.627   9.443  10.561  1.00  1.00              
ATOM   1567  CA  ARG A 196      13.405   9.352   9.825  1.00  1.00              
ATOM   1568  CB  ARG A 196      13.597   8.841   8.389  1.00  1.00              
ATOM   1569  CG  ARG A 196      14.253   9.848   7.447  1.00  1.00              
ATOM   1570  CD  ARG A 196      14.715   9.228   6.127  1.00  1.00              
ATOM   1571  NE  ARG A 196      13.635   8.316   5.654  1.00  1.00              
ATOM   1572  CZ  ARG A 196      12.610   8.793   4.890  1.00  1.00              
ATOM   1573  NH1 ARG A 196      12.572  10.111   4.539  1.00  1.00              
ATOM   1574  NH2 ARG A 196      11.623   7.947   4.472  1.00  1.00              
ATOM   1575  C   ARG A 196      12.518   8.372  10.511  1.00  1.00              
ATOM   1576  O   ARG A 196      12.980   7.482  11.224  1.00  1.00              
ATOM   1577  N   MET A 197      11.199   8.541  10.301  1.00  1.00              
ATOM   1578  CA  MET A 197      10.201   7.695  10.886  1.00  1.00              
ATOM   1579  CB  MET A 197       8.874   8.452  11.082  1.00  1.00              
ATOM   1580  CG  MET A 197       7.890   7.788  12.037  1.00  1.00              
ATOM   1581  SD  MET A 197       6.427   8.792  12.440  1.00  1.00              
ATOM   1582  CE  MET A 197       5.718   8.764  10.769  1.00  1.00              
ATOM   1583  C   MET A 197      10.002   6.564   9.915  1.00  1.00              
ATOM   1584  O   MET A 197       9.914   6.777   8.707  1.00  1.00              
ATOM   1585  N   MET A 198       9.927   5.317  10.426  1.00  1.00              
ATOM   1586  CA  MET A 198       9.939   4.177   9.565  1.00  1.00              
ATOM   1587  CB  MET A 198      11.377   3.666   9.415  1.00  1.00              
ATOM   1588  CG  MET A 198      11.637   2.693   8.272  1.00  1.00              
ATOM   1589  SD  MET A 198      13.372   2.158   8.202  1.00  1.00              
ATOM   1590  CE  MET A 198      14.058   3.833   8.328  1.00  1.00              
ATOM   1591  C   MET A 198       9.131   3.067  10.164  1.00  1.00              
ATOM   1592  O   MET A 198       8.987   3.029  11.383  1.00  1.00              
ATOM   1593  N   PRO A 199       8.559   2.169   9.377  1.00  1.00              
ATOM   1594  CA  PRO A 199       7.920   1.051  10.007  1.00  1.00              
ATOM   1595  CD  PRO A 199       7.899   2.528   8.134  1.00  1.00              
ATOM   1596  CB  PRO A 199       7.054   0.392   8.945  1.00  1.00              
ATOM   1597  CG  PRO A 199       6.703   1.563   8.012  1.00  1.00              
ATOM   1598  C   PRO A 199       9.041   0.236  10.578  1.00  1.00              
ATOM   1599  O   PRO A 199       9.928  -0.174   9.828  1.00  1.00              
ATOM   1600  N   VAL A 200       9.115   0.072  11.909  1.00  1.00              
ATOM   1601  CA  VAL A 200      10.191  -0.751  12.338  1.00  1.00              
ATOM   1602  CB  VAL A 200      10.862  -0.347  13.609  1.00  1.00              
ATOM   1603  CG1 VAL A 200      11.969  -1.381  13.885  1.00  1.00              
ATOM   1604  CG2 VAL A 200      11.403   1.078  13.412  1.00  1.00              
ATOM   1605  C   VAL A 200       9.778  -2.189  12.398  1.00  1.00              
ATOM   1606  O   VAL A 200      10.579  -3.064  12.078  1.00  1.00              
ATOM   1607  N   ARG A 201       8.513  -2.471  12.807  1.00  1.00              
ATOM   1608  CA  ARG A 201       8.100  -3.833  13.008  1.00  1.00              
ATOM   1609  CB  ARG A 201       6.676  -4.012  13.556  1.00  1.00              
ATOM   1610  CG  ARG A 201       6.420  -3.225  14.837  1.00  1.00              
ATOM   1611  CD  ARG A 201       5.575  -3.964  15.872  1.00  1.00              
ATOM   1612  NE  ARG A 201       6.489  -4.226  17.017  1.00  1.00              
ATOM   1613  CZ  ARG A 201       5.996  -4.410  18.275  1.00  1.00              
ATOM   1614  NH1 ARG A 201       4.652  -4.540  18.479  1.00  1.00              
ATOM   1615  NH2 ARG A 201       6.858  -4.452  19.333  1.00  1.00              
ATOM   1616  C   ARG A 201       8.150  -4.563  11.714  1.00  1.00              
ATOM   1617  O   ARG A 201       8.595  -5.704  11.639  1.00  1.00              
ATOM   1618  N   TRP A 202       7.680  -3.893  10.664  1.00  1.00              
ATOM   1619  CA  TRP A 202       7.498  -4.405   9.351  1.00  1.00              
ATOM   1620  CB  TRP A 202       6.562  -3.450   8.599  1.00  1.00              
ATOM   1621  CG  TRP A 202       5.293  -4.175   8.233  1.00  1.00              
ATOM   1622  CD2 TRP A 202       3.993  -3.795   8.719  1.00  1.00              
ATOM   1623  CD1 TRP A 202       5.102  -5.267   7.453  1.00  1.00              
ATOM   1624  NE1 TRP A 202       3.780  -5.640   7.479  1.00  1.00              
ATOM   1625  CE2 TRP A 202       3.080  -4.733   8.235  1.00  1.00              
ATOM   1626  CE3 TRP A 202       3.595  -2.757   9.511  1.00  1.00              
ATOM   1627  CZ2 TRP A 202       1.752  -4.658   8.533  1.00  1.00              
ATOM   1628  CZ3 TRP A 202       2.251  -2.674   9.795  1.00  1.00              
ATOM   1629  CH2 TRP A 202       1.353  -3.604   9.316  1.00  1.00              
ATOM   1630  C   TRP A 202       8.857  -4.489   8.673  1.00  1.00              
ATOM   1631  O   TRP A 202       8.981  -4.980   7.555  1.00  1.00              
ATOM   1632  N   MET A 203       9.919  -3.931   9.286  1.00  1.00              
ATOM   1633  CA  MET A 203      11.187  -3.795   8.611  1.00  1.00              
ATOM   1634  CB  MET A 203      12.082  -2.796   9.365  1.00  1.00              
ATOM   1635  CG  MET A 203      13.187  -2.154   8.533  1.00  1.00              
ATOM   1636  SD  MET A 203      12.608  -0.842   7.415  1.00  1.00              
ATOM   1637  CE  MET A 203      12.009  -1.911   6.075  1.00  1.00              
ATOM   1638  C   MET A 203      11.946  -5.081   8.495  1.00  1.00              
ATOM   1639  O   MET A 203      11.891  -5.906   9.397  1.00  1.00              
ATOM   1640  N   SER A 204      12.690  -5.265   7.371  1.00  1.00              
ATOM   1641  CA  SER A 204      13.531  -6.424   7.130  1.00  1.00              
ATOM   1642  CB  SER A 204      13.746  -6.733   5.641  1.00  1.00              
ATOM   1643  OG  SER A 204      12.544  -7.160   5.021  1.00  1.00              
ATOM   1644  C   SER A 204      14.879  -6.125   7.729  1.00  1.00              
ATOM   1645  O   SER A 204      15.301  -4.972   7.797  1.00  1.00              
ATOM   1646  N   PRO A 205      15.563  -7.158   8.154  1.00  1.00              
ATOM   1647  CA  PRO A 205      16.799  -7.021   8.866  1.00  1.00              
ATOM   1648  CD  PRO A 205      15.570  -8.397   7.395  1.00  1.00              
ATOM   1649  CB  PRO A 205      17.358  -8.426   9.023  1.00  1.00              
ATOM   1650  CG  PRO A 205      16.902  -9.098   7.722  1.00  1.00              
ATOM   1651  C   PRO A 205      17.749  -6.188   8.082  1.00  1.00              
ATOM   1652  O   PRO A 205      18.441  -5.375   8.688  1.00  1.00              
ATOM   1653  N   GLU A 206      17.818  -6.390   6.752  1.00  1.00              
ATOM   1654  CA  GLU A 206      18.733  -5.655   5.955  1.00  1.00              
ATOM   1655  CB  GLU A 206      18.867  -6.137   4.504  1.00  1.00              
ATOM   1656  CG  GLU A 206      19.775  -7.361   4.395  1.00  1.00              
ATOM   1657  CD  GLU A 206      21.189  -6.939   4.767  1.00  1.00              
ATOM   1658  OE1 GLU A 206      21.402  -5.719   5.002  1.00  1.00              
ATOM   1659  OE2 GLU A 206      22.076  -7.833   4.818  1.00  1.00              
ATOM   1660  C   GLU A 206      18.331  -4.232   5.968  1.00  1.00              
ATOM   1661  O   GLU A 206      19.202  -3.393   6.122  1.00  1.00              
ATOM   1662  N   SER A 207      17.022  -3.920   5.844  1.00  1.00              
ATOM   1663  CA  SER A 207      16.569  -2.556   5.802  1.00  1.00              
ATOM   1664  CB  SER A 207      15.062  -2.411   5.483  1.00  1.00              
ATOM   1665  OG  SER A 207      14.784  -2.750   4.130  1.00  1.00              
ATOM   1666  C   SER A 207      16.843  -1.896   7.127  1.00  1.00              
ATOM   1667  O   SER A 207      17.210  -0.725   7.202  1.00  1.00              
ATOM   1668  N   LEU A 208      16.642  -2.652   8.213  1.00  1.00              
ATOM   1669  CA  LEU A 208      16.795  -2.251   9.577  1.00  1.00              
ATOM   1670  CB  LEU A 208      15.944  -3.078  10.547  1.00  1.00              
ATOM   1671  CG  LEU A 208      15.596  -2.258  11.800  1.00  1.00              
ATOM   1672  CD1 LEU A 208      14.887  -0.956  11.370  1.00  1.00              
ATOM   1673  CD2 LEU A 208      14.732  -3.069  12.777  1.00  1.00              
ATOM   1674  C   LEU A 208      18.246  -2.247   9.960  1.00  1.00              
ATOM   1675  O   LEU A 208      18.578  -2.166  11.142  1.00  1.00              
ATOM   1676  N   LYS A 209      19.123  -2.588   8.998  1.00  1.00              
ATOM   1677  CA  LYS A 209      20.546  -2.491   9.167  1.00  1.00              
ATOM   1678  CB  LYS A 209      21.291  -3.744   8.677  1.00  1.00              
ATOM   1679  CG  LYS A 209      22.815  -3.639   8.769  1.00  1.00              
ATOM   1680  CD  LYS A 209      23.355  -3.461  10.189  1.00  1.00              
ATOM   1681  CE  LYS A 209      23.615  -1.997  10.553  1.00  1.00              
ATOM   1682  NZ  LYS A 209      24.168  -1.902  11.922  1.00  1.00              
ATOM   1683  C   LYS A 209      20.919  -1.341   8.298  1.00  1.00              
ATOM   1684  O   LYS A 209      21.287  -0.276   8.783  1.00  1.00              
ATOM   1685  N   ASP A 210      20.825  -1.551   6.975  1.00  1.00              
ATOM   1686  CA  ASP A 210      21.048  -0.545   5.985  1.00  1.00              
ATOM   1687  CB  ASP A 210      21.925  -1.053   4.833  1.00  1.00              
ATOM   1688  CG  ASP A 210      22.515   0.141   4.105  1.00  1.00              
ATOM   1689  OD1 ASP A 210      22.111   1.294   4.412  1.00  1.00              
ATOM   1690  OD2 ASP A 210      23.396  -0.089   3.236  1.00  1.00              
ATOM   1691  C   ASP A 210      19.678  -0.211   5.440  1.00  1.00              
ATOM   1692  O   ASP A 210      18.813  -1.067   5.292  1.00  1.00              
ATOM   1693  N   GLY A 211      19.466   1.056   5.069  1.00  1.00              
ATOM   1694  CA  GLY A 211      18.228   1.647   4.643  1.00  1.00              
ATOM   1695  C   GLY A 211      17.686   0.996   3.403  1.00  1.00              
ATOM   1696  O   GLY A 211      16.611   1.377   2.946  1.00  1.00              
ATOM   1697  N   LYS A 212      18.469   0.111   2.755  1.00  1.00              
ATOM   1698  CA  LYS A 212      18.126  -0.550   1.519  1.00  1.00              
ATOM   1699  CB  LYS A 212      18.926  -1.841   1.271  1.00  1.00              
ATOM   1700  CG  LYS A 212      20.425  -1.611   1.070  1.00  1.00              
ATOM   1701  CD  LYS A 212      20.753  -0.748  -0.148  1.00  1.00              
ATOM   1702  CE  LYS A 212      22.252  -0.520  -0.353  1.00  1.00              
ATOM   1703  NZ  LYS A 212      22.479   0.323  -1.549  1.00  1.00              
ATOM   1704  C   LYS A 212      16.681  -0.914   1.417  1.00  1.00              
ATOM   1705  O   LYS A 212      16.027  -1.347   2.366  1.00  1.00              
ATOM   1706  N   PHE A 213      16.138  -0.706   0.203  1.00  1.00              
ATOM   1707  CA  PHE A 213      14.772  -1.024  -0.051  1.00  1.00              
ATOM   1708  CB  PHE A 213      13.922   0.213  -0.130  1.00  1.00              
ATOM   1709  CG  PHE A 213      13.521   0.429   1.285  1.00  1.00              
ATOM   1710  CD1 PHE A 213      13.281  -0.646   2.116  1.00  1.00              
ATOM   1711  CD2 PHE A 213      13.316   1.693   1.765  1.00  1.00              
ATOM   1712  CE1 PHE A 213      12.884  -0.465   3.417  1.00  1.00              
ATOM   1713  CE2 PHE A 213      12.918   1.883   3.065  1.00  1.00              
ATOM   1714  CZ  PHE A 213      12.705   0.809   3.894  1.00  1.00              
ATOM   1715  C   PHE A 213      14.643  -1.834  -1.286  1.00  1.00              
ATOM   1716  O   PHE A 213      14.572  -1.314  -2.399  1.00  1.00              
ATOM   1717  N   ASP A 214      14.528  -3.157  -1.100  1.00  1.00              
ATOM   1718  CA  ASP A 214      14.529  -3.973  -2.266  1.00  1.00              
ATOM   1719  CB  ASP A 214      15.880  -4.675  -2.469  1.00  1.00              
ATOM   1720  CG  ASP A 214      16.035  -5.014  -3.943  1.00  1.00              
ATOM   1721  OD1 ASP A 214      15.090  -4.739  -4.728  1.00  1.00              
ATOM   1722  OD2 ASP A 214      17.118  -5.545  -4.306  1.00  1.00              
ATOM   1723  C   ASP A 214      13.451  -4.999  -2.149  1.00  1.00              
ATOM   1724  O   ASP A 214      12.786  -5.081  -1.124  1.00  1.00              
ATOM   1725  N   SER A 215      13.276  -5.842  -3.190  1.00  1.00              
ATOM   1726  CA  SER A 215      12.212  -6.814  -3.246  1.00  1.00              
ATOM   1727  CB  SER A 215      12.253  -7.653  -4.533  1.00  1.00              
ATOM   1728  OG  SER A 215      12.086  -6.810  -5.662  1.00  1.00              
ATOM   1729  C   SER A 215      12.287  -7.727  -2.051  1.00  1.00              
ATOM   1730  O   SER A 215      11.291  -8.292  -1.596  1.00  1.00              
ATOM   1731  N   LYS A 216      13.484  -7.912  -1.490  1.00  1.00              
ATOM   1732  CA  LYS A 216      13.564  -8.775  -0.354  1.00  1.00              
ATOM   1733  CB  LYS A 216      15.032  -9.059  -0.032  1.00  1.00              
ATOM   1734  CG  LYS A 216      15.613  -9.759  -1.264  1.00  1.00              
ATOM   1735  CD  LYS A 216      17.129  -9.739  -1.415  1.00  1.00              
ATOM   1736  CE  LYS A 216      17.583 -10.423  -2.704  1.00  1.00              
ATOM   1737  NZ  LYS A 216      16.830 -11.681  -2.908  1.00  1.00              
ATOM   1738  C   LYS A 216      12.802  -8.157   0.782  1.00  1.00              
ATOM   1739  O   LYS A 216      12.069  -8.851   1.486  1.00  1.00              
ATOM   1740  N   SER A 217      12.924  -6.828   0.976  1.00  1.00              
ATOM   1741  CA  SER A 217      12.231  -6.196   2.061  1.00  1.00              
ATOM   1742  CB  SER A 217      12.814  -4.825   2.417  1.00  1.00              
ATOM   1743  OG  SER A 217      14.145  -5.009   2.880  1.00  1.00              
ATOM   1744  C   SER A 217      10.753  -6.150   1.762  1.00  1.00              
ATOM   1745  O   SER A 217       9.912  -6.202   2.661  1.00  1.00              
ATOM   1746  N   ASP A 218      10.372  -6.069   0.475  1.00  1.00              
ATOM   1747  CA  ASP A 218       8.962  -6.084   0.199  1.00  1.00              
ATOM   1748  CB  ASP A 218       8.595  -5.987  -1.287  1.00  1.00              
ATOM   1749  CG  ASP A 218       8.531  -4.532  -1.681  1.00  1.00              
ATOM   1750  OD1 ASP A 218       8.163  -3.691  -0.818  1.00  1.00              
ATOM   1751  OD2 ASP A 218       8.836  -4.250  -2.868  1.00  1.00              
ATOM   1752  C   ASP A 218       8.402  -7.394   0.634  1.00  1.00              
ATOM   1753  O   ASP A 218       7.332  -7.450   1.239  1.00  1.00              
ATOM   1754  N   VAL A 219       9.112  -8.492   0.322  1.00  1.00              
ATOM   1755  CA  VAL A 219       8.579  -9.774   0.644  1.00  1.00              
ATOM   1756  CB  VAL A 219       9.290 -10.933   0.005  1.00  1.00              
ATOM   1757  CG1 VAL A 219      10.613 -11.213   0.734  1.00  1.00              
ATOM   1758  CG2 VAL A 219       8.303 -12.112  -0.039  1.00  1.00              
ATOM   1759  C   VAL A 219       8.526  -9.931   2.130  1.00  1.00              
ATOM   1760  O   VAL A 219       7.615 -10.562   2.670  1.00  1.00              
ATOM   1761  N   TRP A 220       9.509  -9.402   2.883  1.00  1.00              
ATOM   1762  CA  TRP A 220       9.230  -9.740   4.242  1.00  1.00              
ATOM   1763  CB  TRP A 220      10.374 -10.185   5.156  1.00  1.00              
ATOM   1764  CG  TRP A 220      10.950  -9.352   6.242  1.00  1.00              
ATOM   1765  CD2 TRP A 220      12.014  -9.907   7.014  1.00  1.00              
ATOM   1766  CD1 TRP A 220      10.617  -8.163   6.812  1.00  1.00              
ATOM   1767  NE1 TRP A 220      11.386  -7.968   7.934  1.00  1.00              
ATOM   1768  CE2 TRP A 220      12.257  -9.032   8.060  1.00  1.00              
ATOM   1769  CE3 TRP A 220      12.690 -11.084   6.881  1.00  1.00              
ATOM   1770  CZ2 TRP A 220      13.199  -9.322   9.003  1.00  1.00              
ATOM   1771  CZ3 TRP A 220      13.679 -11.346   7.797  1.00  1.00              
ATOM   1772  CH2 TRP A 220      13.926 -10.482   8.841  1.00  1.00              
ATOM   1773  C   TRP A 220       8.153  -8.858   4.811  1.00  1.00              
ATOM   1774  O   TRP A 220       7.487  -9.192   5.790  1.00  1.00              
ATOM   1775  N   SER A 221       7.944  -7.673   4.211  1.00  1.00              
ATOM   1776  CA  SER A 221       6.887  -6.848   4.723  1.00  1.00              
ATOM   1777  CB  SER A 221       6.818  -5.484   4.018  1.00  1.00              
ATOM   1778  OG  SER A 221       5.939  -4.618   4.717  1.00  1.00              
ATOM   1779  C   SER A 221       5.592  -7.581   4.515  1.00  1.00              
ATOM   1780  O   SER A 221       4.719  -7.583   5.378  1.00  1.00              
ATOM   1781  N   PHE A 222       5.471  -8.253   3.358  1.00  1.00              
ATOM   1782  CA  PHE A 222       4.347  -9.009   2.891  1.00  1.00              
ATOM   1783  CB  PHE A 222       4.749  -9.578   1.534  1.00  1.00              
ATOM   1784  CG  PHE A 222       3.563  -9.943   0.746  1.00  1.00              
ATOM   1785  CD1 PHE A 222       3.001 -11.189   0.849  1.00  1.00              
ATOM   1786  CD2 PHE A 222       3.045  -9.009  -0.116  1.00  1.00              
ATOM   1787  CE1 PHE A 222       1.908 -11.504   0.089  1.00  1.00              
ATOM   1788  CE2 PHE A 222       1.961  -9.322  -0.878  1.00  1.00              
ATOM   1789  CZ  PHE A 222       1.398 -10.567  -0.770  1.00  1.00              
ATOM   1790  C   PHE A 222       4.130 -10.155   3.848  1.00  1.00              
ATOM   1791  O   PHE A 222       3.007 -10.489   4.229  1.00  1.00              
ATOM   1792  N   GLY A 223       5.220 -10.823   4.255  1.00  1.00              
ATOM   1793  CA  GLY A 223       5.059 -11.930   5.160  1.00  1.00              
ATOM   1794  C   GLY A 223       4.539 -11.411   6.469  1.00  1.00              
ATOM   1795  O   GLY A 223       3.692 -12.023   7.124  1.00  1.00              
ATOM   1796  N   VAL A 224       5.061 -10.259   6.920  1.00  1.00              
ATOM   1797  CA  VAL A 224       4.581  -9.800   8.189  1.00  1.00              
ATOM   1798  CB  VAL A 224       5.424  -8.775   8.894  1.00  1.00              
ATOM   1799  CG1 VAL A 224       6.194  -7.951   7.866  1.00  1.00              
ATOM   1800  CG2 VAL A 224       4.500  -7.933   9.793  1.00  1.00              
ATOM   1801  C   VAL A 224       3.139  -9.406   8.121  1.00  1.00              
ATOM   1802  O   VAL A 224       2.412  -9.652   9.080  1.00  1.00              
ATOM   1803  N   VAL A 225       2.675  -8.798   7.004  1.00  1.00              
ATOM   1804  CA  VAL A 225       1.295  -8.420   6.911  1.00  1.00              
ATOM   1805  CB  VAL A 225       0.926  -7.600   5.709  1.00  1.00              
ATOM   1806  CG1 VAL A 225       1.610  -6.239   5.843  1.00  1.00              
ATOM   1807  CG2 VAL A 225       1.315  -8.341   4.430  1.00  1.00              
ATOM   1808  C   VAL A 225       0.441  -9.649   6.947  1.00  1.00              
ATOM   1809  O   VAL A 225      -0.596  -9.643   7.605  1.00  1.00              
ATOM   1810  N   LEU A 226       0.844 -10.739   6.256  1.00  1.00              
ATOM   1811  CA  LEU A 226       0.064 -11.943   6.275  1.00  1.00              
ATOM   1812  CB  LEU A 226       0.624 -13.120   5.445  1.00  1.00              
ATOM   1813  CG  LEU A 226       0.213 -13.142   3.964  1.00  1.00              
ATOM   1814  CD1 LEU A 226       0.816 -14.352   3.229  1.00  1.00              
ATOM   1815  CD2 LEU A 226      -1.316 -13.109   3.840  1.00  1.00              
ATOM   1816  C   LEU A 226      -0.012 -12.453   7.677  1.00  1.00              
ATOM   1817  O   LEU A 226      -1.071 -12.877   8.139  1.00  1.00              
ATOM   1818  N   TYR A 227       1.102 -12.482   8.427  1.00  1.00              
ATOM   1819  CA  TYR A 227       0.780 -13.001   9.718  1.00  1.00              
ATOM   1820  CB  TYR A 227       1.490 -14.183  10.394  1.00  1.00              
ATOM   1821  CG  TYR A 227       2.940 -14.224  10.607  1.00  1.00              
ATOM   1822  CD1 TYR A 227       3.773 -14.578   9.576  1.00  1.00              
ATOM   1823  CD2 TYR A 227       3.446 -13.961  11.850  1.00  1.00              
ATOM   1824  CE1 TYR A 227       5.124 -14.666   9.775  1.00  1.00              
ATOM   1825  CE2 TYR A 227       4.795 -14.050  12.051  1.00  1.00              
ATOM   1826  CZ  TYR A 227       5.631 -14.407  11.022  1.00  1.00              
ATOM   1827  OH  TYR A 227       7.015 -14.508  11.244  1.00  1.00              
ATOM   1828  C   TYR A 227       0.007 -12.072  10.583  1.00  1.00              
ATOM   1829  O   TYR A 227      -0.701 -12.503  11.489  1.00  1.00              
ATOM   1830  N   GLU A 228       0.144 -10.763  10.359  1.00  1.00              
ATOM   1831  CA  GLU A 228      -0.665  -9.836  11.071  1.00  1.00              
ATOM   1832  CB  GLU A 228      -0.397  -8.386  10.644  1.00  1.00              
ATOM   1833  CG  GLU A 228      -1.253  -7.402  11.424  1.00  1.00              
ATOM   1834  CD  GLU A 228      -1.373  -6.126  10.619  1.00  1.00              
ATOM   1835  OE1 GLU A 228      -0.367  -5.734   9.970  1.00  1.00              
ATOM   1836  OE2 GLU A 228      -2.474  -5.512  10.646  1.00  1.00              
ATOM   1837  C   GLU A 228      -2.090 -10.135  10.694  1.00  1.00              
ATOM   1838  O   GLU A 228      -2.973 -10.102  11.520  1.00  1.00              
ATOM   1839  N   MET A 229      -2.437 -10.429   9.442  1.00  1.00              
ATOM   1840  CA  MET A 229      -3.832 -10.682   9.203  1.00  1.00              
ATOM   1841  CB  MET A 229      -4.193 -10.867   7.727  1.00  1.00              
ATOM   1842  CG  MET A 229      -5.684 -11.131   7.506  1.00  1.00              
ATOM   1843  SD  MET A 229      -6.113 -11.826   5.883  1.00  1.00              
ATOM   1844  CE  MET A 229      -5.093 -10.650   4.956  1.00  1.00              
ATOM   1845  C   MET A 229      -4.273 -11.941   9.904  1.00  1.00              
ATOM   1846  O   MET A 229      -5.374 -11.983  10.451  1.00  1.00              
ATOM   1847  N   VAL A 230      -3.427 -12.998   9.891  1.00  1.00              
ATOM   1848  CA  VAL A 230      -3.746 -14.296  10.430  1.00  1.00              
ATOM   1849  CB  VAL A 230      -2.750 -15.385  10.107  1.00  1.00              
ATOM   1850  CG1 VAL A 230      -1.342 -14.962  10.507  1.00  1.00              
ATOM   1851  CG2 VAL A 230      -3.172 -16.659  10.849  1.00  1.00              
ATOM   1852  C   VAL A 230      -3.923 -14.233  11.906  1.00  1.00              
ATOM   1853  O   VAL A 230      -4.672 -15.024  12.475  1.00  1.00              
ATOM   1854  N   THR A 231      -3.146 -13.376  12.583  1.00  1.00              
ATOM   1855  CA  THR A 231      -3.452 -13.080  13.950  1.00  1.00              
ATOM   1856  CB  THR A 231      -2.277 -13.160  14.899  1.00  1.00              
ATOM   1857  OG1 THR A 231      -1.166 -12.396  14.449  1.00  1.00              
ATOM   1858  CG2 THR A 231      -1.879 -14.636  15.056  1.00  1.00              
ATOM   1859  C   THR A 231      -3.885 -11.678  13.793  1.00  1.00              
ATOM   1860  O   THR A 231      -3.043 -10.796  13.837  1.00  1.00              
ATOM   1861  N   LEU A 232      -5.205 -11.436  13.654  1.00  1.00              
ATOM   1862  CA  LEU A 232      -5.719 -10.167  13.192  1.00  1.00              
ATOM   1863  CB  LEU A 232      -7.219  -9.939  13.431  1.00  1.00              
ATOM   1864  CG  LEU A 232      -8.180 -10.542  12.397  1.00  1.00              
ATOM   1865  CD1 LEU A 232      -8.075 -12.069  12.312  1.00  1.00              
ATOM   1866  CD2 LEU A 232      -9.609 -10.051  12.675  1.00  1.00              
ATOM   1867  C   LEU A 232      -5.050  -8.964  13.769  1.00  1.00              
ATOM   1868  O   LEU A 232      -5.247  -8.601  14.923  1.00  1.00              
ATOM   1869  N   GLY A 233      -4.227  -8.319  12.921  1.00  1.00              
ATOM   1870  CA  GLY A 233      -3.597  -7.060  13.151  1.00  1.00              
ATOM   1871  C   GLY A 233      -3.113  -6.925  14.552  1.00  1.00              
ATOM   1872  O   GLY A 233      -3.749  -6.270  15.368  1.00  1.00              
ATOM   1873  N   ALA A 234      -2.012  -7.578  14.914  1.00  1.00              
ATOM   1874  CA  ALA A 234      -1.488  -7.299  16.203  1.00  1.00              
ATOM   1875  CB  ALA A 234      -1.239  -8.572  17.018  1.00  1.00              
ATOM   1876  C   ALA A 234      -0.199  -6.659  15.850  1.00  1.00              
ATOM   1877  O   ALA A 234       0.403  -7.054  14.852  1.00  1.00              
ATOM   1878  N   GLN A 235       0.228  -5.632  16.614  1.00  1.00              
ATOM   1879  CA  GLN A 235       1.450  -4.956  16.288  1.00  1.00              
ATOM   1880  CB  GLN A 235       1.843  -3.918  17.339  1.00  1.00              
ATOM   1881  CG  GLN A 235       0.748  -2.873  17.546  1.00  1.00              
ATOM   1882  CD  GLN A 235       1.123  -2.044  18.759  1.00  1.00              
ATOM   1883  OE1 GLN A 235       0.348  -1.927  19.707  1.00  1.00              
ATOM   1884  NE2 GLN A 235       2.345  -1.448  18.732  1.00  1.00              
ATOM   1885  C   GLN A 235       2.489  -6.036  16.248  1.00  1.00              
ATOM   1886  O   GLN A 235       2.494  -6.937  17.086  1.00  1.00              
ATOM   1887  N   PRO A 236       3.383  -5.960  15.304  1.00  1.00              
ATOM   1888  CA  PRO A 236       4.270  -7.058  15.056  1.00  1.00              
ATOM   1889  CD  PRO A 236       3.112  -5.241  14.062  1.00  1.00              
ATOM   1890  CB  PRO A 236       5.059  -6.646  13.807  1.00  1.00              
ATOM   1891  CG  PRO A 236       4.036  -5.849  12.989  1.00  1.00              
ATOM   1892  C   PRO A 236       5.122  -7.628  16.132  1.00  1.00              
ATOM   1893  O   PRO A 236       5.824  -8.593  15.861  1.00  1.00              
ATOM   1894  N   TYR A 237       5.369  -6.966  17.246  1.00  1.00              
ATOM   1895  CA  TYR A 237       5.917  -7.781  18.293  1.00  1.00              
ATOM   1896  CB  TYR A 237       7.167  -7.277  19.002  1.00  1.00              
ATOM   1897  CG  TYR A 237       8.298  -7.715  18.155  1.00  1.00              
ATOM   1898  CD1 TYR A 237       8.525  -9.060  17.977  1.00  1.00              
ATOM   1899  CD2 TYR A 237       9.090  -6.814  17.501  1.00  1.00              
ATOM   1900  CE1 TYR A 237       9.563  -9.512  17.200  1.00  1.00              
ATOM   1901  CE2 TYR A 237      10.129  -7.271  16.727  1.00  1.00              
ATOM   1902  CZ  TYR A 237      10.377  -8.608  16.575  1.00  1.00              
ATOM   1903  OH  TYR A 237      11.453  -9.044  15.776  1.00  1.00              
ATOM   1904  C   TYR A 237       4.901  -8.079  19.307  1.00  1.00              
ATOM   1905  O   TYR A 237       4.928  -9.155  19.906  1.00  1.00              
ATOM   1906  N   ILE A 238       3.986  -7.087  19.454  1.00  1.00              
ATOM   1907  CA  ILE A 238       3.194  -6.846  20.620  1.00  1.00              
ATOM   1908  CB  ILE A 238       1.711  -6.707  20.489  1.00  1.00              
ATOM   1909  CG2 ILE A 238       1.479  -5.314  19.902  1.00  1.00              
ATOM   1910  CG1 ILE A 238       1.035  -7.855  19.748  1.00  1.00              
ATOM   1911  CD1 ILE A 238      -0.475  -7.647  19.706  1.00  1.00              
ATOM   1912  C   ILE A 238       3.728  -7.617  21.757  1.00  1.00              
ATOM   1913  O   ILE A 238       3.487  -8.807  21.947  1.00  1.00              
ATOM   1914  N   GLY A 239       4.454  -6.860  22.588  1.00  1.00              
ATOM   1915  CA  GLY A 239       5.260  -7.397  23.635  1.00  1.00              
ATOM   1916  C   GLY A 239       6.628  -6.778  23.549  1.00  1.00              
ATOM   1917  O   GLY A 239       7.415  -6.878  24.489  1.00  1.00              
ATOM   1918  N   LEU A 240       6.970  -6.123  22.423  1.00  1.00              
ATOM   1919  CA  LEU A 240       8.251  -5.468  22.360  1.00  1.00              
ATOM   1920  CB  LEU A 240       9.054  -5.709  21.076  1.00  1.00              
ATOM   1921  CG  LEU A 240       9.895  -6.987  21.022  1.00  1.00              
ATOM   1922  CD1 LEU A 240       9.055  -8.270  21.027  1.00  1.00              
ATOM   1923  CD2 LEU A 240      10.870  -6.886  19.846  1.00  1.00              
ATOM   1924  C   LEU A 240       8.059  -3.988  22.385  1.00  1.00              
ATOM   1925  O   LEU A 240       6.949  -3.463  22.465  1.00  1.00              
ATOM   1926  N   SER A 241       9.208  -3.287  22.363  1.00  1.00              
ATOM   1927  CA  SER A 241       9.286  -1.862  22.264  1.00  1.00              
ATOM   1928  CB  SER A 241      10.004  -1.189  23.445  1.00  1.00              
ATOM   1929  OG  SER A 241      11.368  -1.578  23.483  1.00  1.00              
ATOM   1930  C   SER A 241      10.105  -1.639  21.026  1.00  1.00              
ATOM   1931  O   SER A 241      10.747  -2.559  20.528  1.00  1.00              
ATOM   1932  N   ASN A 242      10.131  -0.408  20.496  1.00  1.00              
ATOM   1933  CA  ASN A 242      10.767  -0.156  19.232  1.00  1.00              
ATOM   1934  CB  ASN A 242      10.760   1.334  18.874  1.00  1.00              
ATOM   1935  CG  ASN A 242       9.331   1.754  18.586  1.00  1.00              
ATOM   1936  OD1 ASN A 242       8.880   1.711  17.442  1.00  1.00              
ATOM   1937  ND2 ASN A 242       8.597   2.181  19.647  1.00  1.00              
ATOM   1938  C   ASN A 242      12.207  -0.566  19.201  1.00  1.00              
ATOM   1939  O   ASN A 242      12.641  -1.206  18.245  1.00  1.00              
ATOM   1940  N   ASP A 243      12.995  -0.202  20.225  1.00  1.00              
ATOM   1941  CA  ASP A 243      14.403  -0.486  20.186  1.00  1.00              
ATOM   1942  CB  ASP A 243      15.163   0.097  21.390  1.00  1.00              
ATOM   1943  CG  ASP A 243      16.653  -0.005  21.100  1.00  1.00              
ATOM   1944  OD1 ASP A 243      17.047   0.231  19.926  1.00  1.00              
ATOM   1945  OD2 ASP A 243      17.416  -0.336  22.047  1.00  1.00              
ATOM   1946  C   ASP A 243      14.636  -1.966  20.199  1.00  1.00              
ATOM   1947  O   ASP A 243      15.459  -2.468  19.437  1.00  1.00              
ATOM   1948  N   GLU A 244      13.908  -2.704  21.062  1.00  1.00              
ATOM   1949  CA  GLU A 244      14.127  -4.114  21.218  1.00  1.00              
ATOM   1950  CB  GLU A 244      13.359  -4.727  22.405  1.00  1.00              
ATOM   1951  CG  GLU A 244      11.838  -4.595  22.344  1.00  1.00              
ATOM   1952  CD  GLU A 244      11.287  -5.186  23.635  1.00  1.00              
ATOM   1953  OE1 GLU A 244      11.308  -4.465  24.668  1.00  1.00              
ATOM   1954  OE2 GLU A 244      10.845  -6.365  23.609  1.00  1.00              
ATOM   1955  C   GLU A 244      13.756  -4.825  19.954  1.00  1.00              
ATOM   1956  O   GLU A 244      14.433  -5.771  19.558  1.00  1.00              
ATOM   1957  N   VAL A 245      12.677  -4.368  19.286  1.00  1.00              
ATOM   1958  CA  VAL A 245      12.171  -4.932  18.066  1.00  1.00              
ATOM   1959  CB  VAL A 245      11.060  -4.073  17.510  1.00  1.00              
ATOM   1960  CG1 VAL A 245      10.738  -4.489  16.066  1.00  1.00              
ATOM   1961  CG2 VAL A 245       9.854  -4.128  18.459  1.00  1.00              
ATOM   1962  C   VAL A 245      13.247  -4.871  17.037  1.00  1.00              
ATOM   1963  O   VAL A 245      13.540  -5.854  16.360  1.00  1.00              
ATOM   1964  N   LEU A 246      13.871  -3.690  16.935  1.00  1.00              
ATOM   1965  CA  LEU A 246      14.865  -3.340  15.968  1.00  1.00              
ATOM   1966  CB  LEU A 246      15.390  -1.931  16.314  1.00  1.00              
ATOM   1967  CG  LEU A 246      16.081  -1.121  15.206  1.00  1.00              
ATOM   1968  CD1 LEU A 246      17.231  -1.871  14.523  1.00  1.00              
ATOM   1969  CD2 LEU A 246      15.034  -0.536  14.260  1.00  1.00              
ATOM   1970  C   LEU A 246      16.010  -4.276  16.161  1.00  1.00              
ATOM   1971  O   LEU A 246      16.502  -4.885  15.211  1.00  1.00              
ATOM   1972  N   ASN A 247      16.436  -4.424  17.429  1.00  1.00              
ATOM   1973  CA  ASN A 247      17.575  -5.219  17.767  1.00  1.00              
ATOM   1974  CB  ASN A 247      17.890  -5.201  19.274  1.00  1.00              
ATOM   1975  CG  ASN A 247      18.342  -3.803  19.676  1.00  1.00              
ATOM   1976  OD1 ASN A 247      18.361  -3.466  20.859  1.00  1.00              
ATOM   1977  ND2 ASN A 247      18.714  -2.965  18.671  1.00  1.00              
ATOM   1978  C   ASN A 247      17.302  -6.635  17.416  1.00  1.00              
ATOM   1979  O   ASN A 247      18.128  -7.291  16.785  1.00  1.00              
ATOM   1980  N   TYR A 248      16.135  -7.167  17.816  1.00  1.00              
ATOM   1981  CA  TYR A 248      16.015  -8.549  17.524  1.00  1.00              
ATOM   1982  CB  TYR A 248      15.486  -9.540  18.585  1.00  1.00              
ATOM   1983  CG  TYR A 248      14.048  -9.747  18.874  1.00  1.00              
ATOM   1984  CD1 TYR A 248      13.294 -10.543  18.050  1.00  1.00              
ATOM   1985  CD2 TYR A 248      13.480  -9.228  20.010  1.00  1.00              
ATOM   1986  CE1 TYR A 248      11.977 -10.804  18.326  1.00  1.00              
ATOM   1987  CE2 TYR A 248      12.161  -9.484  20.293  1.00  1.00              
ATOM   1988  CZ  TYR A 248      11.412 -10.270  19.455  1.00  1.00              
ATOM   1989  OH  TYR A 248      10.063 -10.535  19.758  1.00  1.00              
ATOM   1990  C   TYR A 248      15.733  -8.857  16.102  1.00  1.00              
ATOM   1991  O   TYR A 248      15.844 -10.019  15.744  1.00  1.00              
ATOM   1992  N   ILE A 249      15.205  -7.912  15.294  1.00  1.00              
ATOM   1993  CA  ILE A 249      15.106  -8.202  13.890  1.00  1.00              
ATOM   1994  CB  ILE A 249      14.062  -7.436  13.143  1.00  1.00              
ATOM   1995  CG2 ILE A 249      14.558  -6.020  12.879  1.00  1.00              
ATOM   1996  CG1 ILE A 249      13.681  -8.198  11.872  1.00  1.00              
ATOM   1997  CD1 ILE A 249      12.321  -7.763  11.347  1.00  1.00              
ATOM   1998  C   ILE A 249      16.469  -8.138  13.249  1.00  1.00              
ATOM   1999  O   ILE A 249      16.731  -8.894  12.314  1.00  1.00              
ATOM   2000  N   GLY A 250      17.370  -7.228  13.709  1.00  1.00              
ATOM   2001  CA  GLY A 250      18.717  -7.178  13.195  1.00  1.00              
ATOM   2002  C   GLY A 250      19.370  -8.479  13.528  1.00  1.00              
ATOM   2003  O   GLY A 250      20.003  -9.102  12.680  1.00  1.00              
ATOM   2004  N   MET A 251      19.238  -8.934  14.787  1.00  1.00              
ATOM   2005  CA  MET A 251      19.683 -10.261  15.068  1.00  1.00              
ATOM   2006  CB  MET A 251      19.580 -10.663  16.544  1.00  1.00              
ATOM   2007  CG  MET A 251      20.483  -9.838  17.456  1.00  1.00              
ATOM   2008  SD  MET A 251      20.391 -10.274  19.216  1.00  1.00              
ATOM   2009  CE  MET A 251      21.420  -8.867  19.718  1.00  1.00              
ATOM   2010  C   MET A 251      18.634 -11.007  14.332  1.00  1.00              
ATOM   2011  O   MET A 251      17.578 -10.476  14.066  1.00  1.00              
ATOM   2012  N   ALA A 252      18.828 -12.254  13.972  1.00  1.00              
ATOM   2013  CA  ALA A 252      17.886 -12.902  13.108  1.00  1.00              
ATOM   2014  CB  ALA A 252      18.409 -14.242  12.567  1.00  1.00              
ATOM   2015  C   ALA A 252      16.494 -13.094  13.642  1.00  1.00              
ATOM   2016  O   ALA A 252      15.653 -13.514  12.850  1.00  1.00              
ATOM   2017  N   ARG A 253      16.227 -12.935  14.965  1.00  1.00              
ATOM   2018  CA  ARG A 253      14.931 -13.276  15.529  1.00  1.00              
ATOM   2019  CB  ARG A 253      14.779 -12.856  17.009  1.00  1.00              
ATOM   2020  CG  ARG A 253      13.549 -13.449  17.701  1.00  1.00              
ATOM   2021  CD  ARG A 253      13.813 -13.946  19.125  1.00  1.00              
ATOM   2022  NE  ARG A 253      14.037 -12.796  20.046  1.00  1.00              
ATOM   2023  CZ  ARG A 253      13.039 -12.376  20.877  1.00  1.00              
ATOM   2024  NH1 ARG A 253      11.765 -12.836  20.711  1.00  1.00              
ATOM   2025  NH2 ARG A 253      13.333 -11.531  21.907  1.00  1.00              
ATOM   2026  C   ARG A 253      13.806 -12.740  14.673  1.00  1.00              
ATOM   2027  O   ARG A 253      13.522 -11.545  14.620  1.00  1.00              
ATOM   2028  N   LYS A 254      13.247 -13.668  13.858  1.00  1.00              
ATOM   2029  CA  LYS A 254      12.147 -13.528  12.937  1.00  1.00              
ATOM   2030  CB  LYS A 254      12.124 -14.440  11.700  1.00  1.00              
ATOM   2031  CG  LYS A 254      11.528 -15.810  12.004  1.00  1.00              
ATOM   2032  CD  LYS A 254      10.784 -16.441  10.830  1.00  1.00              
ATOM   2033  CE  LYS A 254       9.336 -15.957  10.786  1.00  1.00              
ATOM   2034  NZ  LYS A 254       8.454 -16.970  10.178  1.00  1.00              
ATOM   2035  C   LYS A 254      10.844 -13.828  13.599  1.00  1.00              
ATOM   2036  O   LYS A 254       9.812 -13.885  12.935  1.00  1.00              
ATOM   2037  N   VAL A 255      10.897 -14.119  14.900  1.00  1.00              
ATOM   2038  CA  VAL A 255       9.929 -14.716  15.769  1.00  1.00              
ATOM   2039  CB  VAL A 255      10.557 -15.033  17.108  1.00  1.00              
ATOM   2040  CG1 VAL A 255       9.636 -15.894  17.995  1.00  1.00              
ATOM   2041  CG2 VAL A 255      11.898 -15.718  16.809  1.00  1.00              
ATOM   2042  C   VAL A 255       8.654 -13.925  15.906  1.00  1.00              
ATOM   2043  O   VAL A 255       8.052 -13.945  16.980  1.00  1.00              
ATOM   2044  N   ILE A 256       8.245 -13.146  14.867  1.00  1.00              
ATOM   2045  CA  ILE A 256       7.036 -12.360  14.984  1.00  1.00              
ATOM   2046  CB  ILE A 256       6.726 -11.388  13.861  1.00  1.00              
ATOM   2047  CG2 ILE A 256       6.875 -12.053  12.517  1.00  1.00              
ATOM   2048  CG1 ILE A 256       5.416 -10.632  14.083  1.00  1.00              
ATOM   2049  CD1 ILE A 256       5.194  -9.549  13.031  1.00  1.00              
ATOM   2050  C   ILE A 256       5.937 -13.237  15.485  1.00  1.00              
ATOM   2051  O   ILE A 256       5.160 -12.772  16.318  1.00  1.00              
ATOM   2052  N   LYS A 257       5.897 -14.511  15.025  1.00  1.00              
ATOM   2053  CA  LYS A 257       5.222 -15.593  15.711  1.00  1.00              
ATOM   2054  CB  LYS A 257       4.130 -15.230  16.738  1.00  1.00              
ATOM   2055  CG  LYS A 257       3.765 -16.375  17.683  1.00  1.00              
ATOM   2056  CD  LYS A 257       3.007 -15.905  18.925  1.00  1.00              
ATOM   2057  CE  LYS A 257       3.887 -15.133  19.912  1.00  1.00              
ATOM   2058  NZ  LYS A 257       4.332 -13.858  19.306  1.00  1.00              
ATOM   2059  C   LYS A 257       4.583 -16.436  14.700  1.00  1.00              
ATOM   2060  O   LYS A 257       3.890 -15.900  13.848  1.00  1.00              
ATOM   2061  N   LYS A 258       4.813 -17.763  14.759  1.00  1.00              
ATOM   2062  CA  LYS A 258       4.133 -18.627  13.844  1.00  1.00              
ATOM   2063  CB  LYS A 258       4.688 -20.066  13.814  1.00  1.00              
ATOM   2064  CG  LYS A 258       6.178 -20.138  13.455  1.00  1.00              
ATOM   2065  CD  LYS A 258       6.772 -21.549  13.458  1.00  1.00              
ATOM   2066  CE  LYS A 258       6.369 -22.380  12.238  1.00  1.00              
ATOM   2067  NZ  LYS A 258       7.204 -23.599  12.144  1.00  1.00              
ATOM   2068  C   LYS A 258       2.731 -18.639  14.365  1.00  1.00              
ATOM   2069  O   LYS A 258       2.547 -18.973  15.534  1.00  1.00              
ATOM   2070  N   PRO A 259       1.694 -18.303  13.643  1.00  1.00              
ATOM   2071  CA  PRO A 259       0.494 -18.343  14.389  1.00  1.00              
ATOM   2072  CD  PRO A 259       1.647 -17.152  12.763  1.00  1.00              
ATOM   2073  CB  PRO A 259      -0.449 -17.290  13.802  1.00  1.00              
ATOM   2074  CG  PRO A 259       0.181 -16.875  12.483  1.00  1.00              
ATOM   2075  C   PRO A 259      -0.075 -19.710  14.456  1.00  1.00              
ATOM   2076  O   PRO A 259       0.317 -20.583  13.682  1.00  1.00              
ATOM   2077  N   GLU A 260      -0.972 -19.908  15.429  1.00  1.00              
ATOM   2078  CA  GLU A 260      -1.713 -21.123  15.549  1.00  1.00              
ATOM   2079  CB  GLU A 260      -1.829 -21.619  17.000  1.00  1.00              
ATOM   2080  CG  GLU A 260      -0.490 -22.021  17.624  1.00  1.00              
ATOM   2081  CD  GLU A 260      -0.732 -22.336  19.093  1.00  1.00              
ATOM   2082  OE1 GLU A 260      -1.920 -22.513  19.474  1.00  1.00              
ATOM   2083  OE2 GLU A 260       0.269 -22.400  19.854  1.00  1.00              
ATOM   2084  C   GLU A 260      -3.071 -20.678  15.118  1.00  1.00              
ATOM   2085  O   GLU A 260      -3.410 -19.519  15.353  1.00  1.00              
ATOM   2086  N   CYS A 261      -3.920 -21.506  14.466  1.00  1.00              
ATOM   2087  CA  CYS A 261      -3.875 -22.872  14.013  1.00  1.00              
ATOM   2088  CB  CYS A 261      -5.275 -23.461  13.753  1.00  1.00              
ATOM   2089  SG  CYS A 261      -6.189 -22.592  12.443  1.00  1.00              
ATOM   2090  C   CYS A 261      -3.070 -23.044  12.756  1.00  1.00              
ATOM   2091  O   CYS A 261      -3.028 -24.164  12.258  1.00  1.00              
ATOM   2092  N   CYS A 262      -2.531 -21.951  12.161  1.00  1.00              
ATOM   2093  CA  CYS A 262      -1.815 -21.901  10.902  1.00  1.00              
ATOM   2094  CB  CYS A 262      -0.671 -20.879  10.859  1.00  1.00              
ATOM   2095  SG  CYS A 262      -1.295 -19.203  10.556  1.00  1.00              
ATOM   2096  C   CYS A 262      -1.322 -23.209  10.368  1.00  1.00              
ATOM   2097  O   CYS A 262      -0.797 -24.069  11.075  1.00  1.00              
ATOM   2098  N   GLU A 263      -1.523 -23.356   9.043  1.00  1.00              
ATOM   2099  CA  GLU A 263      -1.201 -24.521   8.278  1.00  1.00              
ATOM   2100  CB  GLU A 263      -1.909 -24.524   6.913  1.00  1.00              
ATOM   2101  CG  GLU A 263      -1.930 -25.882   6.218  1.00  1.00              
ATOM   2102  CD  GLU A 263      -2.744 -25.741   4.940  1.00  1.00              
ATOM   2103  OE1 GLU A 263      -3.162 -24.595   4.626  1.00  1.00              
ATOM   2104  OE2 GLU A 263      -2.959 -26.780   4.260  1.00  1.00              
ATOM   2105  C   GLU A 263       0.275 -24.539   8.062  1.00  1.00              
ATOM   2106  O   GLU A 263       0.934 -23.501   8.064  1.00  1.00              
ATOM   2107  N   ASN A 264       0.832 -25.746   7.859  1.00  1.00              
ATOM   2108  CA  ASN A 264       2.249 -25.882   7.724  1.00  1.00              
ATOM   2109  CB  ASN A 264       2.718 -27.329   7.524  1.00  1.00              
ATOM   2110  CG  ASN A 264       4.227 -27.317   7.715  1.00  1.00              
ATOM   2111  OD1 ASN A 264       4.795 -26.323   8.166  1.00  1.00              
ATOM   2112  ND2 ASN A 264       4.898 -28.445   7.361  1.00  1.00              
ATOM   2113  C   ASN A 264       2.697 -25.092   6.537  1.00  1.00              
ATOM   2114  O   ASN A 264       3.758 -24.472   6.563  1.00  1.00              
ATOM   2115  N   TYR A 265       1.899 -25.085   5.456  1.00  1.00              
ATOM   2116  CA  TYR A 265       2.323 -24.387   4.280  1.00  1.00              
ATOM   2117  CB  TYR A 265       1.333 -24.512   3.118  1.00  1.00              
ATOM   2118  CG  TYR A 265       2.047 -24.021   1.909  1.00  1.00              
ATOM   2119  CD1 TYR A 265       2.869 -24.879   1.217  1.00  1.00              
ATOM   2120  CD2 TYR A 265       1.908 -22.725   1.472  1.00  1.00              
ATOM   2121  CE1 TYR A 265       3.543 -24.458   0.100  1.00  1.00              
ATOM   2122  CE2 TYR A 265       2.581 -22.296   0.352  1.00  1.00              
ATOM   2123  CZ  TYR A 265       3.398 -23.165  -0.332  1.00  1.00              
ATOM   2124  OH  TYR A 265       4.094 -22.740  -1.480  1.00  1.00              
ATOM   2125  C   TYR A 265       2.434 -22.932   4.605  1.00  1.00              
ATOM   2126  O   TYR A 265       3.405 -22.280   4.229  1.00  1.00              
ATOM   2127  N   TRP A 266       1.440 -22.378   5.322  1.00  1.00              
ATOM   2128  CA  TRP A 266       1.485 -20.981   5.630  1.00  1.00              
ATOM   2129  CB  TRP A 266       0.173 -20.421   6.203  1.00  1.00              
ATOM   2130  CG  TRP A 266      -0.858 -20.161   5.125  1.00  1.00              
ATOM   2131  CD2 TRP A 266      -1.105 -18.861   4.566  1.00  1.00              
ATOM   2132  CD1 TRP A 266      -1.717 -21.016   4.504  1.00  1.00              
ATOM   2133  NE1 TRP A 266      -2.492 -20.327   3.606  1.00  1.00              
ATOM   2134  CE2 TRP A 266      -2.120 -19.000   3.628  1.00  1.00              
ATOM   2135  CE3 TRP A 266      -0.539 -17.649   4.823  1.00  1.00              
ATOM   2136  CZ2 TRP A 266      -2.583 -17.925   2.928  1.00  1.00              
ATOM   2137  CZ3 TRP A 266      -1.001 -16.569   4.106  1.00  1.00              
ATOM   2138  CH2 TRP A 266      -2.005 -16.702   3.172  1.00  1.00              
ATOM   2139  C   TRP A 266       2.644 -20.703   6.514  1.00  1.00              
ATOM   2140  O   TRP A 266       3.311 -19.686   6.350  1.00  1.00              
ATOM   2141  N   TYR A 267       2.926 -21.587   7.482  1.00  1.00              
ATOM   2142  CA  TYR A 267       4.088 -21.356   8.278  1.00  1.00              
ATOM   2143  CB  TYR A 267       4.137 -21.941   9.682  1.00  1.00              
ATOM   2144  CG  TYR A 267       4.070 -20.565  10.175  1.00  1.00              
ATOM   2145  CD1 TYR A 267       2.918 -19.844  10.029  1.00  1.00              
ATOM   2146  CD2 TYR A 267       5.210 -19.988  10.675  1.00  1.00              
ATOM   2147  CE1 TYR A 267       2.910 -18.546  10.441  1.00  1.00              
ATOM   2148  CE2 TYR A 267       5.200 -18.689  11.089  1.00  1.00              
ATOM   2149  CZ  TYR A 267       4.044 -17.979  10.969  1.00  1.00              
ATOM   2150  OH  TYR A 267       4.058 -16.651  11.395  1.00  1.00              
ATOM   2151  C   TYR A 267       5.368 -21.417   7.546  1.00  1.00              
ATOM   2152  O   TYR A 267       6.262 -20.628   7.846  1.00  1.00              
ATOM   2153  N   LYS A 268       5.507 -22.331   6.581  1.00  1.00              
ATOM   2154  CA  LYS A 268       6.732 -22.382   5.855  1.00  1.00              
ATOM   2155  CB  LYS A 268       6.750 -23.521   4.822  1.00  1.00              
ATOM   2156  CG  LYS A 268       6.688 -24.922   5.437  1.00  1.00              
ATOM   2157  CD  LYS A 268       7.886 -25.263   6.326  1.00  1.00              
ATOM   2158  CE  LYS A 268       7.893 -24.524   7.665  1.00  1.00              
ATOM   2159  NZ  LYS A 268       9.084 -24.918   8.450  1.00  1.00              
ATOM   2160  C   LYS A 268       6.906 -21.089   5.115  1.00  1.00              
ATOM   2161  O   LYS A 268       8.001 -20.532   5.097  1.00  1.00              
ATOM   2162  N   VAL A 269       5.832 -20.560   4.490  1.00  1.00              
ATOM   2163  CA  VAL A 269       5.966 -19.368   3.704  1.00  1.00              
ATOM   2164  CB  VAL A 269       4.755 -19.016   2.879  1.00  1.00              
ATOM   2165  CG1 VAL A 269       3.572 -18.696   3.801  1.00  1.00              
ATOM   2166  CG2 VAL A 269       5.134 -17.868   1.925  1.00  1.00              
ATOM   2167  C   VAL A 269       6.342 -18.207   4.568  1.00  1.00              
ATOM   2168  O   VAL A 269       7.179 -17.398   4.180  1.00  1.00              
ATOM   2169  N   MET A 270       5.741 -18.093   5.766  1.00  1.00              
ATOM   2170  CA  MET A 270       6.010 -16.996   6.641  1.00  1.00              
ATOM   2171  CB  MET A 270       4.971 -16.922   7.772  1.00  1.00              
ATOM   2172  CG  MET A 270       3.632 -16.487   7.149  1.00  1.00              
ATOM   2173  SD  MET A 270       2.114 -16.705   8.125  1.00  1.00              
ATOM   2174  CE  MET A 270       1.007 -16.030   6.854  1.00  1.00              
ATOM   2175  C   MET A 270       7.436 -17.051   7.092  1.00  1.00              
ATOM   2176  O   MET A 270       8.096 -16.018   7.172  1.00  1.00              
ATOM   2177  N   LYS A 271       7.971 -18.253   7.371  1.00  1.00              
ATOM   2178  CA  LYS A 271       9.335 -18.337   7.782  1.00  1.00              
ATOM   2179  CB  LYS A 271       9.761 -19.692   8.358  1.00  1.00              
ATOM   2180  CG  LYS A 271       9.120 -19.961   9.722  1.00  1.00              
ATOM   2181  CD  LYS A 271       9.514 -21.298  10.337  1.00  1.00              
ATOM   2182  CE  LYS A 271      10.701 -21.158  11.293  1.00  1.00              
ATOM   2183  NZ  LYS A 271      11.839 -20.530  10.586  1.00  1.00              
ATOM   2184  C   LYS A 271      10.238 -17.946   6.656  1.00  1.00              
ATOM   2185  O   LYS A 271      11.249 -17.287   6.887  1.00  1.00              
ATOM   2186  N   MET A 272       9.911 -18.333   5.406  1.00  1.00              
ATOM   2187  CA  MET A 272      10.763 -17.986   4.307  1.00  1.00              
ATOM   2188  CB  MET A 272      10.358 -18.581   2.954  1.00  1.00              
ATOM   2189  CG  MET A 272      10.608 -20.083   2.845  1.00  1.00              
ATOM   2190  SD  MET A 272      10.718 -20.662   1.129  1.00  1.00              
ATOM   2191  CE  MET A 272       9.089 -20.011   0.667  1.00  1.00              
ATOM   2192  C   MET A 272      10.793 -16.500   4.144  1.00  1.00              
ATOM   2193  O   MET A 272      11.853 -15.939   3.882  1.00  1.00              
ATOM   2194  N   CYS A 273       9.638 -15.818   4.294  1.00  1.00              
ATOM   2195  CA  CYS A 273       9.600 -14.393   4.124  1.00  1.00              
ATOM   2196  CB  CYS A 273       8.206 -13.771   4.270  1.00  1.00              
ATOM   2197  SG  CYS A 273       7.164 -14.094   2.819  1.00  1.00              
ATOM   2198  C   CYS A 273      10.482 -13.751   5.147  1.00  1.00              
ATOM   2199  O   CYS A 273      11.208 -12.815   4.832  1.00  1.00              
ATOM   2200  N   TRP A 274      10.430 -14.235   6.401  1.00  1.00              
ATOM   2201  CA  TRP A 274      11.205 -13.768   7.522  1.00  1.00              
ATOM   2202  CB  TRP A 274      10.745 -14.168   8.917  1.00  1.00              
ATOM   2203  CG  TRP A 274       9.782 -13.176   9.480  1.00  1.00              
ATOM   2204  CD2 TRP A 274      10.169 -12.071  10.315  1.00  1.00              
ATOM   2205  CD1 TRP A 274       8.439 -13.092   9.313  1.00  1.00              
ATOM   2206  NE1 TRP A 274       7.961 -11.990   9.975  1.00  1.00              
ATOM   2207  CE2 TRP A 274       9.013 -11.357  10.606  1.00  1.00              
ATOM   2208  CE3 TRP A 274      11.387 -11.673  10.788  1.00  1.00              
ATOM   2209  CZ2 TRP A 274       9.053 -10.231  11.381  1.00  1.00              
ATOM   2210  CZ3 TRP A 274      11.423 -10.552  11.586  1.00  1.00              
ATOM   2211  CH2 TRP A 274      10.277  -9.841  11.878  1.00  1.00              
ATOM   2212  C   TRP A 274      12.628 -14.172   7.456  1.00  1.00              
ATOM   2213  O   TRP A 274      13.342 -13.988   8.439  1.00  1.00              
ATOM   2214  N   ARG A 275      13.033 -14.881   6.394  1.00  1.00              
ATOM   2215  CA  ARG A 275      14.394 -15.302   6.292  1.00  1.00              
ATOM   2216  CB  ARG A 275      14.696 -15.947   4.934  1.00  1.00              
ATOM   2217  CG  ARG A 275      14.256 -17.406   4.851  1.00  1.00              
ATOM   2218  CD  ARG A 275      14.159 -17.929   3.421  1.00  1.00              
ATOM   2219  NE  ARG A 275      14.240 -19.413   3.469  1.00  1.00              
ATOM   2220  CZ  ARG A 275      13.983 -20.140   2.344  1.00  1.00              
ATOM   2221  NH1 ARG A 275      13.521 -19.520   1.219  1.00  1.00              
ATOM   2222  NH2 ARG A 275      14.197 -21.487   2.345  1.00  1.00              
ATOM   2223  C   ARG A 275      15.315 -14.139   6.487  1.00  1.00              
ATOM   2224  O   ARG A 275      15.108 -13.033   5.993  1.00  1.00              
ATOM   2225  N   TYR A 276      16.391 -14.410   7.237  1.00  1.00              
ATOM   2226  CA  TYR A 276      17.417 -13.504   7.636  1.00  1.00              
ATOM   2227  CB  TYR A 276      18.332 -14.119   8.701  1.00  1.00              
ATOM   2228  CG  TYR A 276      19.149 -12.999   9.220  1.00  1.00              
ATOM   2229  CD1 TYR A 276      18.568 -12.047  10.026  1.00  1.00              
ATOM   2230  CD2 TYR A 276      20.484 -12.910   8.912  1.00  1.00              
ATOM   2231  CE1 TYR A 276      19.312 -11.000  10.512  1.00  1.00              
ATOM   2232  CE2 TYR A 276      21.231 -11.867   9.395  1.00  1.00              
ATOM   2233  CZ  TYR A 276      20.645 -10.914  10.191  1.00  1.00              
ATOM   2234  OH  TYR A 276      21.428  -9.848  10.675  1.00  1.00              
ATOM   2235  C   TYR A 276      18.218 -13.088   6.439  1.00  1.00              
ATOM   2236  O   TYR A 276      18.991 -12.136   6.520  1.00  1.00              
ATOM   2237  N   SER A 277      18.189 -13.853   5.331  1.00  1.00              
ATOM   2238  CA  SER A 277      18.978 -13.375   4.230  1.00  1.00              
ATOM   2239  CB  SER A 277      19.839 -14.474   3.586  1.00  1.00              
ATOM   2240  OG  SER A 277      20.596 -13.940   2.511  1.00  1.00              
ATOM   2241  C   SER A 277      18.036 -12.836   3.189  1.00  1.00              
ATOM   2242  O   SER A 277      17.076 -13.502   2.801  1.00  1.00              
ATOM   2243  N   PRO A 278      18.247 -11.627   2.730  1.00  1.00              
ATOM   2244  CA  PRO A 278      17.376 -11.171   1.697  1.00  1.00              
ATOM   2245  CD  PRO A 278      18.553 -10.536   3.638  1.00  1.00              
ATOM   2246  CB  PRO A 278      17.586  -9.672   1.578  1.00  1.00              
ATOM   2247  CG  PRO A 278      17.887  -9.284   3.030  1.00  1.00              
ATOM   2248  C   PRO A 278      17.504 -11.986   0.453  1.00  1.00              
ATOM   2249  O   PRO A 278      16.519 -12.146  -0.264  1.00  1.00              
ATOM   2250  N   ARG A 279      18.697 -12.527   0.171  1.00  1.00              
ATOM   2251  CA  ARG A 279      18.824 -13.346  -0.994  1.00  1.00              
ATOM   2252  CB  ARG A 279      20.265 -13.833  -1.218  1.00  1.00              
ATOM   2253  CG  ARG A 279      21.253 -12.700  -1.502  1.00  1.00              
ATOM   2254  CD  ARG A 279      21.045 -12.043  -2.868  1.00  1.00              
ATOM   2255  NE  ARG A 279      22.066 -10.967  -3.009  1.00  1.00              
ATOM   2256  CZ  ARG A 279      21.809  -9.719  -2.517  1.00  1.00              
ATOM   2257  NH1 ARG A 279      20.628  -9.467  -1.880  1.00  1.00              
ATOM   2258  NH2 ARG A 279      22.735  -8.726  -2.659  1.00  1.00              
ATOM   2259  C   ARG A 279      17.962 -14.550  -0.763  1.00  1.00              
ATOM   2260  O   ARG A 279      17.288 -15.049  -1.663  1.00  1.00              
ATOM   2261  N   ASP A 280      17.970 -15.037   0.489  1.00  1.00              
ATOM   2262  CA  ASP A 280      17.245 -16.204   0.903  1.00  1.00              
ATOM   2263  CB  ASP A 280      17.632 -16.722   2.303  1.00  1.00              
ATOM   2264  CG  ASP A 280      17.152 -18.167   2.444  1.00  1.00              
ATOM   2265  OD1 ASP A 280      16.609 -18.723   1.452  1.00  1.00              
ATOM   2266  OD2 ASP A 280      17.332 -18.739   3.552  1.00  1.00              
ATOM   2267  C   ASP A 280      15.770 -15.918   0.919  1.00  1.00              
ATOM   2268  O   ASP A 280      14.965 -16.836   1.047  1.00  1.00              
ATOM   2269  N   ARG A 281      15.357 -14.638   0.896  1.00  1.00              
ATOM   2270  CA  ARG A 281      13.944 -14.359   0.930  1.00  1.00              
ATOM   2271  CB  ARG A 281      13.617 -12.912   1.359  1.00  1.00              
ATOM   2272  CG  ARG A 281      13.860 -12.656   2.853  1.00  1.00              
ATOM   2273  CD  ARG A 281      13.108 -11.448   3.422  1.00  1.00              
ATOM   2274  NE  ARG A 281      13.841 -10.192   3.109  1.00  1.00              
ATOM   2275  CZ  ARG A 281      14.639  -9.624   4.058  1.00  1.00              
ATOM   2276  NH1 ARG A 281      14.870 -10.272   5.235  1.00  1.00              
ATOM   2277  NH2 ARG A 281      15.199  -8.402   3.830  1.00  1.00              
ATOM   2278  C   ARG A 281      13.350 -14.629  -0.433  1.00  1.00              
ATOM   2279  O   ARG A 281      14.021 -14.483  -1.454  1.00  1.00              
ATOM   2280  N   PRO A 282      12.111 -15.083  -0.457  1.00  1.00              
ATOM   2281  CA  PRO A 282      11.418 -15.364  -1.690  1.00  1.00              
ATOM   2282  CD  PRO A 282      11.593 -15.889   0.633  1.00  1.00              
ATOM   2283  CB  PRO A 282      10.303 -16.355  -1.353  1.00  1.00              
ATOM   2284  CG  PRO A 282      10.183 -16.293   0.178  1.00  1.00              
ATOM   2285  C   PRO A 282      10.909 -14.107  -2.318  1.00  1.00              
ATOM   2286  O   PRO A 282      10.557 -13.178  -1.593  1.00  1.00              
ATOM   2287  N   THR A 283      10.828 -14.067  -3.662  1.00  1.00              
ATOM   2288  CA  THR A 283      10.377 -12.881  -4.326  1.00  1.00              
ATOM   2289  CB  THR A 283      11.130 -12.602  -5.595  1.00  1.00              
ATOM   2290  OG1 THR A 283      10.585 -11.483  -6.278  1.00  1.00              
ATOM   2291  CG2 THR A 283      11.148 -13.860  -6.466  1.00  1.00              
ATOM   2292  C   THR A 283       8.903 -12.946  -4.548  1.00  1.00              
ATOM   2293  O   THR A 283       8.281 -13.980  -4.330  1.00  1.00              
ATOM   2294  N   PHE A 284       8.289 -11.822  -4.973  1.00  1.00              
ATOM   2295  CA  PHE A 284       6.860 -11.843  -5.096  1.00  1.00              
ATOM   2296  CB  PHE A 284       6.168 -10.500  -5.279  1.00  1.00              
ATOM   2297  CG  PHE A 284       6.034 -10.049  -3.875  1.00  1.00              
ATOM   2298  CD1 PHE A 284       5.246 -10.777  -3.021  1.00  1.00              
ATOM   2299  CD2 PHE A 284       6.672  -8.928  -3.411  1.00  1.00              
ATOM   2300  CE1 PHE A 284       5.097 -10.394  -1.717  1.00  1.00              
ATOM   2301  CE2 PHE A 284       6.521  -8.539  -2.104  1.00  1.00              
ATOM   2302  CZ  PHE A 284       5.735  -9.271  -1.255  1.00  1.00              
ATOM   2303  C   PHE A 284       6.363 -12.814  -6.104  1.00  1.00              
ATOM   2304  O   PHE A 284       5.340 -13.448  -5.857  1.00  1.00              
ATOM   2305  N   LEU A 285       7.036 -12.959  -7.260  1.00  1.00              
ATOM   2306  CA  LEU A 285       6.540 -13.901  -8.215  1.00  1.00              
ATOM   2307  CB  LEU A 285       7.246 -13.902  -9.581  1.00  1.00              
ATOM   2308  CG  LEU A 285       6.752 -12.783 -10.515  1.00  1.00              
ATOM   2309  CD1 LEU A 285       5.307 -13.030 -10.976  1.00  1.00              
ATOM   2310  CD2 LEU A 285       6.917 -11.407  -9.866  1.00  1.00              
ATOM   2311  C   LEU A 285       6.589 -15.275  -7.635  1.00  1.00              
ATOM   2312  O   LEU A 285       5.674 -16.065  -7.852  1.00  1.00              
ATOM   2313  N   GLN A 286       7.643 -15.596  -6.866  1.00  1.00              
ATOM   2314  CA  GLN A 286       7.775 -16.906  -6.301  1.00  1.00              
ATOM   2315  CB  GLN A 286       9.063 -17.042  -5.467  1.00  1.00              
ATOM   2316  CG  GLN A 286       9.263 -18.420  -4.836  1.00  1.00              
ATOM   2317  CD  GLN A 286      10.570 -18.383  -4.057  1.00  1.00              
ATOM   2318  OE1 GLN A 286      11.496 -17.657  -4.414  1.00  1.00              
ATOM   2319  NE2 GLN A 286      10.653 -19.191  -2.967  1.00  1.00              
ATOM   2320  C   GLN A 286       6.615 -17.158  -5.389  1.00  1.00              
ATOM   2321  O   GLN A 286       6.021 -18.236  -5.416  1.00  1.00              
ATOM   2322  N   LEU A 287       6.246 -16.165  -4.554  1.00  1.00              
ATOM   2323  CA  LEU A 287       5.170 -16.358  -3.628  1.00  1.00              
ATOM   2324  CB  LEU A 287       5.023 -15.255  -2.568  1.00  1.00              
ATOM   2325  CG  LEU A 287       6.075 -15.383  -1.450  1.00  1.00              
ATOM   2326  CD1 LEU A 287       7.498 -15.162  -1.979  1.00  1.00              
ATOM   2327  CD2 LEU A 287       5.725 -14.508  -0.239  1.00  1.00              
ATOM   2328  C   LEU A 287       3.879 -16.531  -4.356  1.00  1.00              
ATOM   2329  O   LEU A 287       3.069 -17.371  -3.969  1.00  1.00              
ATOM   2330  N   VAL A 288       3.647 -15.754  -5.432  1.00  1.00              
ATOM   2331  CA  VAL A 288       2.403 -15.880  -6.127  1.00  1.00              
ATOM   2332  CB  VAL A 288       2.210 -14.938  -7.266  1.00  1.00              
ATOM   2333  CG1 VAL A 288       0.925 -15.386  -7.982  1.00  1.00              
ATOM   2334  CG2 VAL A 288       2.153 -13.498  -6.728  1.00  1.00              
ATOM   2335  C   VAL A 288       2.303 -17.255  -6.697  1.00  1.00              
ATOM   2336  O   VAL A 288       1.241 -17.870  -6.647  1.00  1.00              
ATOM   2337  N   HIS A 289       3.417 -17.774  -7.243  1.00  1.00              
ATOM   2338  CA  HIS A 289       3.432 -19.056  -7.878  1.00  1.00              
ATOM   2339  ND1 HIS A 289       5.934 -21.013 -10.050  1.00  1.00              
ATOM   2340  CG  HIS A 289       4.832 -20.605  -9.333  1.00  1.00              
ATOM   2341  CB  HIS A 289       4.819 -19.391  -8.452  1.00  1.00              
ATOM   2342  NE2 HIS A 289       4.314 -22.470 -10.493  1.00  1.00              
ATOM   2343  CD2 HIS A 289       3.851 -21.506  -9.615  1.00  1.00              
ATOM   2344  CE1 HIS A 289       5.570 -22.132 -10.726  1.00  1.00              
ATOM   2345  C   HIS A 289       3.064 -20.093  -6.860  1.00  1.00              
ATOM   2346  O   HIS A 289       2.273 -20.990  -7.148  1.00  1.00              
ATOM   2347  N   LEU A 290       3.610 -19.989  -5.632  1.00  1.00              
ATOM   2348  CA  LEU A 290       3.336 -20.963  -4.611  1.00  1.00              
ATOM   2349  CB  LEU A 290       3.984 -20.612  -3.261  1.00  1.00              
ATOM   2350  CG  LEU A 290       5.522 -20.620  -3.217  1.00  1.00              
ATOM   2351  CD1 LEU A 290       6.021 -20.376  -1.781  1.00  1.00              
ATOM   2352  CD2 LEU A 290       6.102 -21.901  -3.837  1.00  1.00              
ATOM   2353  C   LEU A 290       1.861 -20.968  -4.323  1.00  1.00              
ATOM   2354  O   LEU A 290       1.219 -22.015  -4.312  1.00  1.00              
ATOM   2355  N   LEU A 291       1.299 -19.772  -4.088  1.00  1.00              
ATOM   2356  CA  LEU A 291      -0.071 -19.511  -3.751  1.00  1.00              
ATOM   2357  CB  LEU A 291      -0.350 -18.205  -2.988  1.00  1.00              
ATOM   2358  CG  LEU A 291      -0.259 -18.422  -1.463  1.00  1.00              
ATOM   2359  CD1 LEU A 291       1.146 -18.828  -1.012  1.00  1.00              
ATOM   2360  CD2 LEU A 291      -0.862 -17.265  -0.659  1.00  1.00              
ATOM   2361  C   LEU A 291      -1.034 -19.636  -4.889  1.00  1.00              
ATOM   2362  O   LEU A 291      -2.195 -19.281  -4.719  1.00  1.00              
ATOM   2363  N   ALA A 292      -0.560 -19.949  -6.108  1.00  1.00              
ATOM   2364  CA  ALA A 292      -1.393 -20.021  -7.285  1.00  1.00              
ATOM   2365  CB  ALA A 292      -0.565 -20.173  -8.574  1.00  1.00              
ATOM   2366  C   ALA A 292      -2.444 -21.109  -7.320  1.00  1.00              
ATOM   2367  O   ALA A 292      -3.557 -20.844  -7.772  1.00  1.00              
ATOM   2368  N   ALA A 293      -2.149 -22.347  -6.865  1.00  1.00              
ATOM   2369  CA  ALA A 293      -3.049 -23.458  -7.086  1.00  1.00              
ATOM   2370  CB  ALA A 293      -2.509 -24.777  -6.509  1.00  1.00              
ATOM   2371  C   ALA A 293      -4.399 -23.225  -6.472  1.00  1.00              
ATOM   2372  O   ALA A 293      -5.418 -23.414  -7.134  1.00  1.00              
ATOM   2373  N   GLU A 294      -4.460 -22.794  -5.200  1.00  1.00              
ATOM   2374  CA  GLU A 294      -5.747 -22.581  -4.606  1.00  1.00              
ATOM   2375  CB  GLU A 294      -5.759 -22.843  -3.091  1.00  1.00              
ATOM   2376  CG  GLU A 294      -7.128 -22.622  -2.447  1.00  1.00              
ATOM   2377  CD  GLU A 294      -6.920 -22.514  -0.944  1.00  1.00              
ATOM   2378  OE1 GLU A 294      -6.126 -21.632  -0.522  1.00  1.00              
ATOM   2379  OE2 GLU A 294      -7.549 -23.311  -0.199  1.00  1.00              
ATOM   2380  C   GLU A 294      -6.075 -21.136  -4.764  1.00  1.00              
ATOM   2381  O   GLU A 294      -5.682 -20.315  -3.940  1.00  1.00              
ATOM   2382  N   ALA A 295      -6.839 -20.769  -5.807  1.00  1.00              
ATOM   2383  CA  ALA A 295      -7.109 -19.367  -5.921  1.00  1.00              
ATOM   2384  CB  ALA A 295      -6.111 -18.602  -6.802  1.00  1.00              
ATOM   2385  C   ALA A 295      -8.462 -19.219  -6.515  1.00  1.00              
ATOM   2386  O   ALA A 295      -9.117 -20.211  -6.828  1.00  1.00              
ATOM   2387  N   SER A 296      -8.935 -17.962  -6.627  1.00  1.00              
ATOM   2388  CA  SER A 296     -10.217 -17.723  -7.214  1.00  1.00              
ATOM   2389  CB  SER A 296     -10.671 -16.257  -7.108  1.00  1.00              
ATOM   2390  OG  SER A 296     -10.825 -15.897  -5.744  1.00  1.00              
ATOM   2391  C   SER A 296     -10.061 -18.065  -8.664  1.00  1.00              
ATOM   2392  O   SER A 296      -8.982 -17.904  -9.231  1.00  1.00              
ATOM   2393  N   PRO A 297     -11.095 -18.546  -9.292  1.00  1.00              
ATOM   2394  CA  PRO A 297     -10.968 -18.929 -10.671  1.00  1.00              
ATOM   2395  CD  PRO A 297     -12.122 -19.311  -8.603  1.00  1.00              
ATOM   2396  CB  PRO A 297     -12.259 -19.664 -11.010  1.00  1.00              
ATOM   2397  CG  PRO A 297     -12.687 -20.274  -9.661  1.00  1.00              
ATOM   2398  C   PRO A 297     -10.663 -17.743 -11.531  1.00  1.00              
ATOM   2399  O   PRO A 297     -10.053 -17.898 -12.587  1.00  1.00              
ATOM   2400  N   GLU A 298     -11.095 -16.557 -11.083  1.00  1.00              
ATOM   2401  CA  GLU A 298     -10.928 -15.289 -11.725  1.00  1.00              
ATOM   2402  CB  GLU A 298     -11.776 -14.196 -11.054  1.00  1.00              
ATOM   2403  CG  GLU A 298     -11.808 -12.867 -11.811  1.00  1.00              
ATOM   2404  CD  GLU A 298     -12.686 -11.910 -11.016  1.00  1.00              
ATOM   2405  OE1 GLU A 298     -12.921 -12.188  -9.809  1.00  1.00              
ATOM   2406  OE2 GLU A 298     -13.130 -10.887 -11.602  1.00  1.00              
ATOM   2407  C   GLU A 298      -9.490 -14.871 -11.629  1.00  1.00              
ATOM   2408  O   GLU A 298      -9.042 -13.986 -12.353  1.00  1.00              
ATOM   2409  N   PHE A 299      -8.731 -15.486 -10.706  1.00  1.00              
ATOM   2410  CA  PHE A 299      -7.423 -15.019 -10.349  1.00  1.00              
ATOM   2411  CB  PHE A 299      -6.814 -15.911  -9.249  1.00  1.00              
ATOM   2412  CG  PHE A 299      -5.941 -15.081  -8.364  1.00  1.00              
ATOM   2413  CD1 PHE A 299      -6.503 -14.404  -7.303  1.00  1.00              
ATOM   2414  CD2 PHE A 299      -4.587 -14.967  -8.566  1.00  1.00              
ATOM   2415  CE1 PHE A 299      -5.739 -13.631  -6.461  1.00  1.00              
ATOM   2416  CE2 PHE A 299      -3.820 -14.194  -7.726  1.00  1.00              
ATOM   2417  CZ  PHE A 299      -4.389 -13.523  -6.671  1.00  1.00              
ATOM   2418  C   PHE A 299      -6.524 -14.970 -11.556  1.00  1.00              
ATOM   2419  O   PHE A 299      -5.854 -13.964 -11.778  1.00  1.00              
ATOM   2420  N   ARG A 300      -6.483 -16.030 -12.384  1.00  1.00              
ATOM   2421  CA  ARG A 300      -5.634 -16.016 -13.545  1.00  1.00              
ATOM   2422  CB  ARG A 300      -5.634 -17.366 -14.278  1.00  1.00              
ATOM   2423  CG  ARG A 300      -4.748 -17.414 -15.521  1.00  1.00              
ATOM   2424  CD  ARG A 300      -4.457 -18.847 -15.971  1.00  1.00              
ATOM   2425  NE  ARG A 300      -3.482 -19.406 -14.996  1.00  1.00              
ATOM   2426  CZ  ARG A 300      -3.787 -20.479 -14.211  1.00  1.00              
ATOM   2427  NH1 ARG A 300      -4.992 -21.104 -14.343  1.00  1.00              
ATOM   2428  NH2 ARG A 300      -2.881 -20.922 -13.290  1.00  1.00              
ATOM   2429  C   ARG A 300      -6.136 -14.940 -14.460  1.00  1.00              
ATOM   2430  O   ARG A 300      -5.369 -14.263 -15.145  1.00  1.00              
ATOM   2431  N   ASP A 301      -7.465 -14.763 -14.463  1.00  1.00              
ATOM   2432  CA  ASP A 301      -8.174 -13.812 -15.269  1.00  1.00              
ATOM   2433  CB  ASP A 301      -9.698 -13.916 -15.083  1.00  1.00              
ATOM   2434  CG  ASP A 301     -10.392 -13.102 -16.166  1.00  1.00              
ATOM   2435  OD1 ASP A 301      -9.691 -12.597 -17.084  1.00  1.00              
ATOM   2436  OD2 ASP A 301     -11.642 -12.978 -16.088  1.00  1.00              
ATOM   2437  C   ASP A 301      -7.765 -12.427 -14.879  1.00  1.00              
ATOM   2438  O   ASP A 301      -7.853 -11.520 -15.701  1.00  1.00              
ATOM   2439  N   LEU A 302      -7.411 -12.201 -13.596  1.00  1.00              
ATOM   2440  CA  LEU A 302      -6.912 -10.917 -13.187  1.00  1.00              
ATOM   2441  CB  LEU A 302      -7.857 -10.065 -12.318  1.00  1.00              
ATOM   2442  CG  LEU A 302      -9.124  -9.556 -13.020  1.00  1.00              
ATOM   2443  CD1 LEU A 302     -10.146 -10.680 -13.227  1.00  1.00              
ATOM   2444  CD2 LEU A 302      -9.708  -8.338 -12.293  1.00  1.00              
ATOM   2445  C   LEU A 302      -5.736 -11.175 -12.308  1.00  1.00              
ATOM   2446  O   LEU A 302      -5.884 -11.378 -11.103  1.00  1.00              
ATOM   2447  N   SER A 303      -4.526 -11.178 -12.891  1.00  1.00              
ATOM   2448  CA  SER A 303      -3.355 -11.360 -12.094  1.00  1.00              
ATOM   2449  CB  SER A 303      -3.149 -12.767 -11.511  1.00  1.00              
ATOM   2450  OG  SER A 303      -3.967 -12.937 -10.366  1.00  1.00              
ATOM   2451  C   SER A 303      -2.160 -11.073 -12.921  1.00  1.00              
ATOM   2452  O   SER A 303      -2.049 -11.489 -14.075  1.00  1.00              
ATOM   2453  N   PHE A 304      -1.202 -10.383 -12.285  1.00  1.00              
ATOM   2454  CA  PHE A 304       0.028  -9.997 -12.898  1.00  1.00              
ATOM   2455  CB  PHE A 304       1.043  -9.464 -11.883  1.00  1.00              
ATOM   2456  CG  PHE A 304       2.347  -9.357 -12.599  1.00  1.00              
ATOM   2457  CD1 PHE A 304       2.536  -8.410 -13.569  1.00  1.00              
ATOM   2458  CD2 PHE A 304       3.373 -10.235 -12.344  1.00  1.00              
ATOM   2459  CE1 PHE A 304       3.724  -8.292 -14.246  1.00  1.00              
ATOM   2460  CE2 PHE A 304       4.570 -10.129 -13.016  1.00  1.00              
ATOM   2461  CZ  PHE A 304       4.752  -9.154 -13.966  1.00  1.00              
ATOM   2462  C   PHE A 304       0.716 -11.216 -13.353  1.00  1.00              
ATOM   2463  O   PHE A 304       1.107 -11.321 -14.511  1.00  1.00              
ATOM   2464  N   VAL A 305       0.858 -12.186 -12.438  1.00  1.00              
ATOM   2465  CA  VAL A 305       1.703 -13.287 -12.774  1.00  1.00              
ATOM   2466  CB  VAL A 305       1.943 -14.231 -11.626  1.00  1.00              
ATOM   2467  CG1 VAL A 305       0.728 -15.146 -11.431  1.00  1.00              
ATOM   2468  CG2 VAL A 305       3.270 -14.963 -11.871  1.00  1.00              
ATOM   2469  C   VAL A 305       1.135 -14.005 -13.960  1.00  1.00              
ATOM   2470  O   VAL A 305       1.869 -14.403 -14.862  1.00  1.00              
ATOM   2471  N   LEU A 306      -0.199 -14.167 -13.990  1.00  1.00              
ATOM   2472  CA  LEU A 306      -0.912 -14.820 -15.052  1.00  1.00              
ATOM   2473  CB  LEU A 306      -2.345 -15.279 -14.719  1.00  1.00              
ATOM   2474  CG  LEU A 306      -2.378 -16.480 -13.754  1.00  1.00              
ATOM   2475  CD1 LEU A 306      -1.427 -17.584 -14.238  1.00  1.00              
ATOM   2476  CD2 LEU A 306      -2.143 -16.077 -12.296  1.00  1.00              
ATOM   2477  C   LEU A 306      -0.946 -14.007 -16.312  1.00  1.00              
ATOM   2478  O   LEU A 306      -1.398 -14.516 -17.334  1.00  1.00              
ATOM   2479  N   THR A 307      -0.583 -12.708 -16.279  1.00  1.00              
ATOM   2480  CA  THR A 307      -0.706 -11.905 -17.472  1.00  1.00              
ATOM   2481  CB  THR A 307      -1.058 -10.477 -17.168  1.00  1.00              
ATOM   2482  OG1 THR A 307      -2.257 -10.411 -16.411  1.00  1.00              
ATOM   2483  CG2 THR A 307      -1.228  -9.719 -18.494  1.00  1.00              
ATOM   2484  C   THR A 307       0.604 -11.840 -18.201  1.00  1.00              
ATOM   2485  O   THR A 307       1.663 -11.686 -17.596  1.00  1.00              
ATOM   2486  N   ASP A 308       0.555 -11.976 -19.545  1.00  1.00              
ATOM   2487  CA  ASP A 308       1.739 -11.854 -20.346  1.00  1.00              
ATOM   2488  CB  ASP A 308       1.574 -12.409 -21.773  1.00  1.00              
ATOM   2489  CG  ASP A 308       2.937 -12.424 -22.455  1.00  1.00              
ATOM   2490  OD1 ASP A 308       3.953 -12.141 -21.765  1.00  1.00              
ATOM   2491  OD2 ASP A 308       2.981 -12.723 -23.679  1.00  1.00              
ATOM   2492  C   ASP A 308       2.039 -10.393 -20.459  1.00  1.00              
ATOM   2493  O   ASP A 308       1.137  -9.577 -20.642  1.00  1.00              
ATOM   2494  N   ASN A 309       3.327 -10.019 -20.356  1.00  1.00              
ATOM   2495  CA  ASN A 309       3.663  -8.634 -20.476  1.00  1.00              
ATOM   2496  CB  ASN A 309       4.651  -8.152 -19.401  1.00  1.00              
ATOM   2497  CG  ASN A 309       3.921  -8.156 -18.064  1.00  1.00              
ATOM   2498  OD1 ASN A 309       2.704  -8.320 -17.999  1.00  1.00              
ATOM   2499  ND2 ASN A 309       4.689  -7.958 -16.960  1.00  1.00              
ATOM   2500  C   ASN A 309       4.322  -8.447 -21.835  1.00  1.00              
ATOM   2501  O   ASN A 309       5.569  -8.615 -21.906  1.00  1.00              
ATOM   2502  OXT ASN A 309       3.594  -8.132 -22.814  1.00  1.00              
TER
