# Supplementary material for: Caenorhabditis elegans DAF-2 as a Model for Human Insulin Receptoropathies
Source: G3 (Bethesda). 2016 Nov 15;7(1):257–68. doi: 10.1534/g3.116.037184 (PMC5217114; doi:10.1534/g3.116.037184)
Supplement: Supplementary file 29 [file 257TableS1.xlsx]

## Sheet: Sheet1
Exon	Outer Primer 1	Outer Primer 2	Inner Primer 1	Inner Primer 2	Additional Sequencing Primer 1	Additional Sequencing Primer 2
1	cttcttcatctccctccatcac	cgtctatttcgagcattg	cacatctgatcgtcggattct	gtctttgagtgggcgtttattc
2	ctacaaacggacggaaggacac	gacgattccaattacagcgtggt	cgagtccttcagcctaat	gaagcgacgcccagaat
3-4	tttagtgaggaccaatcggc	tgtgatctcggtgaagacattt	ataattcctacagtcttcggcg	ttgaatcgggcgtctgaaa
5	ggtagtaaagttgtgtgc	ctctgaccagccaaatc	ggtagtaaagttgtgtgc	tcaccaagtttcgacc
6	gccgatttgccagaaattgtaa	aatctccttacctccaaatccg	gatttggctggtcagaggtac	tttacgcatctctcgtgtactc
7	gagtacacgagagatgcgtaaa	atcccggtccgatttctttc	gagtacacgagagatgcgtaaa	cgacaccttgttcctgattct
8	gagtacacgagagatgcgtaaa	atcccggtccgatttctttc	cggatttggaggtaaggagatt	cgacaccttgttcctgattct
9A	gtggagcttgcgaagaggataaagg	aatgagggccaactaaagaagacc	gtggagcttgcgaagaggataaagg	ggtgatcgtgtgaatgttcg
9B	agaatcaggaacaaggtgtcg	cctgtttaggcgcttctttc	gaaagaaatcggaccgggat	ccgaatttgcctgaaacacag	gtggagcttgcgaagaggataaagg	aatgagggccaactaaagaagacc
10	ctgtgtttcaggcaaattcgg	cataacgagaccgctgagaaa	gaaagaagcgcctaaacagg	ttatgagggaagccagaaatcc
11	gcccactttcaccgctgcttgccctatg	ctgaaggcgactttcgcctggctttcg	gcctagaaaccacttttcctcgtccct	ctgaaggcgactttcgcctggctttcg
12A	ctattctgcctatgcctgctc	cgaactttgaaccgccataac	gcctgctccaagcctattta	atccaatgccagagctgatac
12B	gagacacgatgcgagtgagac	gggtactgtcatgttttggc	ctctcggtggaaagaagccgctgatccata	ctcaccgcataaagtgtgtaatgcttc
13	ctatccgcgtgccaaaacatgacagtac	cgtccatcggccaaattctgga	ctatccgcgtgccaaaacatgacagtac	ctctcttcgcaccgacacatctcgtc
14	cgattattcggcactttctctg	gcacatcattctctcgaacatc	cgaatcctccgacccaatcg	ggacaaatgataaatctcgg
14	cgattattcggcactttctctg	gccggttttccgatttgccggaatc	ccgagatttatcatttgtcctaaccg	cgggtttgccgatttgccgaa
15	aatttccggcaaatcggtaatg	taatctccatcttgtccaccac	cttatcaatcgtttcgagaccca	gaccaccgtaggaagagctc
16	caagttacacaggtggtggt	gggtttcagacaagtggatgat	gtttcggtgaagcagtacga	tggctaatatcctgagaaccaaa
17	tttggttctcaggatattagcca	ggactcgtcacaatgtatatggg	cccggacattgggaaat	tccgatattcgtgtagagatatg
