# Supplementary material for: Caenorhabditis elegans DAF-2 as a Model for Human Insulin Receptoropathies
Source: G3 (Bethesda). 2016 Nov 15;7(1):257–68. doi: 10.1534/g3.116.037184 (PMC5217114; doi:10.1534/g3.116.037184)
Supplement: Supplementary file 31 [file 257TableS2.xlsx]

## Sheet: Sheet1
Ref	Genotype	Isolate	Dauer	EL	Adult	N	% Dauer
WT	WT	N2	135	1	6817	6953	2
DB042	gk748865	#1	859	5	2	866	99.2
DB042	gk748865	#2	157	3	2	162	96.9
DB042	gk748865	#3	185	5	0	190	97.4
DB042	gk748865	CRISPR MMP	1607	0	12	1619	99.3
DB043	gk169914	#1-1	0	6	422	428	0
DB043	gk169914	#1-4	0	9	1463	1472	0
DB044	gk660898	*3-2	0	15	240	255	0
DB044	gk660898	#1	0	26	414	440	0
DB044	gk660898	#2	0	34	251	285	0
DB045	gk828902	#1	0	9	441	450	0
DB045	gk828902	#2	0	4	313	317	0
DB045	gk828902	#3	0	19	218	237	0
DB046	gk808587	*5-10	0	1	114	115	0
DB046	gk808587	*5-11	0	0	117	117	0
DB046	gk808587	#1	0	0	777	777	0
DB047	gk169915	*6-1	0	0	120	120	0
DB047	gk169915	*6-2	0	0	140	140	0
DB047	gk169915	#1	1	0	145	146	0.7
DB047	gk169915	#2	0	0	174	174	0
DB047	gk169915	CRISPR MMP	0	0	374	374	0
DB047	gk169915	CRISPR RMS	548	0	7	555	98.7
DB048	gk402833	#7-13	0	3	20	23	0
DB048	gk402833	#7-19	370	0	774	1144	32.3
DB048	gk402833	#7-3	0	8	135	143	0
DB048	gk402833	#7-4	966	3	49	1018	94.9
DB049	gk169977	*8-2	13	0	2373	2386	0.5
DB049	gk169977	#4-1	0	6	174	180	0
DB049	gk169977	#4-3	0	2	181	183	0
DB050	gk407256	#5-1	0	8	280	288	0
DB050	gk407256	#5-3	0	2	149	151	0
DB050	gk407256	#5-4	0	6	220	226	0
DB051	gk680522	#3-1	632	36	441	1109	57
DB051	gk680522	#3-2	352	2	25	379	92.9
DB051	gk680522	#3-3	43	33	139	215	20
DB051	gk680522	CRISPR 8-6	1	88	450	539	0.2
DB052	gk819989	*11-1	1	7	212	220	0.5
DB052	gk819989	*11-2	1	1	101	103	1
DB053	gk169945	#1-4	189	0	343	532	35.5
DB053	gk169945	#1-5	292	26	475	793	36.8
DB053	gk169945	#9-5	581	1	490	1072	54.2
DB053	gk169945	CRISPR 8-4	0	82	942	1024	0
DB054	gk617200	#13-11	0	16	141	157	0
DB054	gk617200	#13-12	0	0	264	264	0
DB054	gk617200	#13-13	2	0	1243	1245	0.2
DB055	gk595034	#11-1	452	0	98	550	82.2
DB055	gk595034	#11-2	545	0	35	580	94
DB055	gk595034	#11-8	731	0	138	869	84.1
DB056	gk169944	#15-27	19	0	319	338	5.6
DB056	gk169944	#15-3-1	0	0	1259	1259	0
DB056	gk169944	#15-7	2	0	199	201	1
DB056	gk169944	#7-3	0	0	66	66	0
DB056	gk169944	#7-4	0	0	131	131	0
DB056	gk169944	#7-5	0	4	235	239	0
DB057	gk745372	*16-1	0	9	140	149	0
DB057	gk745372	*16-2	0	0	119	119	0
DB057	gk745372	#10-1	0	0	182	182	0
DB057	gk745372	#10-8	0	0	65	65	0
DB058	gk899879	#8-1	71	106	1135	1312	5.4
DB058	gk899879	#8-3	131	0	9228	9359	1.4
DB058	gk899879	#8-4	162	0	3674	3836	4.2
DB059	gk379607	*18-1	4	1	118	123	3.3
DB059	gk379607	#6-1	0	3	714	717	0
DB059	gk379607	#6-5	3	154	1372	1529	0.2
DB059	gk379607	#6-7	0	8	59	67	0
DB060	gk409799	#19-11	3	407	50	460	0.7
DB060	gk409799	#19-2	0	541	258	799	0
DB060	gk409799	#19-21	0	12	23	35	0
DB060	gk409799	#19-5	4	277	592	873	0.5
DB061	gk461841	#20-17	22	46	423	491	4.5
DB061	gk461841	#20-5	19	120	858	997	1.9
DB061	gk461841	#20-6	66	0	46	112	58.9
DB062	gk169932	#21-19	1	20	1974	1995	0.1
DB062	gk169932	#21-2	0	0	794	794	0
DB062	gk169932	#21-5	0	14	925	939	0
DB063	gk351031	#1-4-2	0	0	230	230	0
DB063	gk351031	#2-2	9	0	431	440	2
DB063	gk351031	#3-4	5	7	621	633	0.8
DB064	gk381236	#23-16	2	215	960	1177	0.2
DB064	gk381236	#23-17	0	95	1255	1350	0
DB064	gk381236	#23-5	8	40	549	597	1.3
DB065	gk437687	*24-1	0	1	281	282	0
DB065	gk437687	*24-3	0	0	146	146	0
DB065	gk437687	*24-4	2	0	188	190	1.1
DB066	gk845453	*25-2	0	0	176	176	0
DB066	gk845453	*25-3	1	0	170	171	0.6
DB066	gk845453	*25-4	0	3	114	117	0
DB067	gk452089	*26-2	0	9	120	129	0
DB067	gk452089	*26-4	0	2	122	124	0
DB067	gk452089	#1	0	14	65	79	0
DB068	gk922267	#27-19	4	63	468	535	0.7
DB068	gk922267	#27-3	0	238	938	1176	0
DB069	gk592138	#28-14	11	0	80	91	12.1
DB069	gk592138	#28-17	0	0	248	248	0
DB069	gk592138	#28-20	10	0	16	26	38.5
DB070	gk704420	#3	4	0	219	223	1.8
DB070	gk704420	#4	5	1	1235	1241	0.4
DB071	gk169926	#1-1	346	24	21	391	88.5
DB071	gk169926	#2-4	434	0	22	456	95.2
DB071	gk169926	#4-2-3	0	11	389	400	0
DB071	gk169926	CRISPR 1-1	235	16	315	566	41.5
DB072	gk373225	#2	5	0	382	387	1.3
DB072	gk373225	#3	0	0	415	415	0
DB072	gk373225	#4	1	18	783	802	0.1
DB073	gk606297	#2-1	0	3	105	108	0
DB073	gk606297	#2-2	0	6	287	293	0
DB073	gk606297	#2-3	0	20	174	194	0
DB074	gk574441	*33-1	0	0	129	129	0
DB074	gk574441	*33-2	0	7	143	150	0
DB074	gk574441	*33-3	0	1	193	194	0
DB075	gk577128	*34-1	48	14	385	447	10.7
DB075	gk577128	#34-15	96	0	3	99	97
DB075	gk577128	#34-6	89	36	0	125	71.2
DB076	gk390525	*35-1	0	0	147	147	0
DB076	gk390525	#2	3	3	1978	1984	0.2
DB076	gk390525	#3	0	0	1430	1430	0
DB077	gk735782	#1	8	316	328	652	1.2
DB077	gk735782	#2-1	1	2	1214	1217	0.1
DB078	gk764453	#37-12	4	43	1971	2018	0.2
DB078	gk764453	#37-13	0	124	1040	1164	0
DB078	gk764453	#37-4	1	15	436	452	0.2
DB079	gk402261	#38-12	42	157	65	264	15.9
DB079	gk402261	#38-16	48	0	101	149	32.2
DB079	gk402261	#38-19	122	47	112	281	43.4
DB079	gk402261	#38-8	7	11	981	999	0.7
DB079	gk402261	CRISPR 1-7	358	1213	3236	4807	7.4
DB080	gk913536	*39-8	0	0	128	128	0
DB080	gk913536	#39-12	1	76	332	409	0.2
DB080	gk913536	#39-13	28	15	346	389	7.2
DB081	gk654266	#40-11	10	0	225	235	4.3
DB081	gk654266	#40-2	0	315	408	723	0
DB081	gk654266	#40-3	1	21	136	158	0.6
DB082	gk559119	#2	32	395	1758	2185	1.5
DB082	gk559119	#41-2-2	3	0	242	245	1.2
CB120	mg43	#13	207	6	107	320	64.7
CB120	mg43	#17	202	0	3	205	98.5
CB120	mg43	#20	224	2	14	240	93.3
JT6	mg43	#10	1010	93	8	1111	90.9
JT6	mg43	#12	143	0	10	153	93.5
JT6	mg43	#15	62	0	5	67	92.5
JT6	mg43	#5	122	0	32	154	79.2
