# Supplementary material for: Caenorhabditis elegans DAF-2 as a Model for Human Insulin Receptoropathies
Source: G3 (Bethesda). 2016 Nov 15;7(1):257–68. doi: 10.1534/g3.116.037184 (PMC5217114; doi:10.1534/g3.116.037184)
Supplement: Supplementary file 33 [file 257TableS3.xlsx]

## Sheet: Hoja 1
Strain	VC40658	VC20300	VC40486	VC40818	VC40781	VC20143	VC20787	VC20470	VC30061	VC40530	VC40800	VC30096	VC40395	VC40361	VC20203	VC40652	VC40958	VC20710	VC30078	VC40100	VC30098	VC20604	VC20715	VC30207	VC40848	VC40071	VC41001	VC40356	VC40581	VC40041	VC20686	VC40378	VC40324	VC40329	VC20747	VC40636	VC40691	VC20785	VC40985	VC40472	VC40295	Average	Min	Max	STDEV
Total Mutations	754	490	488	409	400	503	321	550	349	304	592	222	654	590	337	492	553	308	229	555	274	472	235	198	690	1025	838	327	300	583	336	675	479	599	250	616	357	226	643	622	492	471.6	198	1025	186.874
Gene Mutations	488	217	195	141	159	192	225	374	238	192	404	148	410	374	219	332	367	215	157	382	192	332	145	132	452	682	563	221	187	389	227	428	321	379	155	409	248	162	435	431	332	298.8	132	682	130.779
Dauer Genes	1	2	3	2	1	3	3	3	1	1	1	1	2	2	2	1	1	1	1	5	1	2	2	1	1	4	3	3	1	3	1	3	2	3	2	1	2	1	2	1	3	1.90	1	5	1.00971
Mutation	gk748865	daf-12	daf-16	daf-11	gk808587	daf-1	gk402831	gk169977	gk407256	gk680522	gk819989	gk169945	gk617200	gk595033	gk169944	gk745372	gk899879	gk379607	gk409799	gk461740	gk169932	daf-16	flp-1, daf-10	gk437687	gk845453	daf-16	gk922267	gk592137	gk704420	daf-19	gk373225	daf-16	gk574441	daf-16	gk390524	gk735782	gk764453	gk402261	gk913536	gk654266	gk559119
		gk169914	gk660898	gk828902		gk169915	gk402832	gk169981					daf-14	gk595034	daf-16					gk461741		gk351031	gk381236			gk452089	daf-18	gk592138		daf-19		gk606297	daf-12	gk577128	gk390525		daf-18		akt-1		daf-12
			gk660899			gk169955	gk402833	gk327124												daf-15						daf-18	daf-11	daf-25		gk169926		gk606298		daf-12							daf-12
																				daf-15						daf-14
																				gk943715
Alleles		gk292401	gk660733	gk829044		gk191406							gk617336		gk315243					gk462022		gk350951	gk381298			gk451835	gk922326	gk963902		gk152329		gk606161	gk574721	gk576970			gk764496		gk913781		gk559449
		X:2.36	I:5.08	V:3.29		IV:-26.90							IV:4.56		I:5.08					IV:4.19		I:5.08	IV:4.06			I:5.08	IV:-26.01	I:-0.06		II:2.16		I:5.08	X:2.36	I:5.08			IV:-26.01		V:2.42		X:2.36
		Intron	Intron	5' UTR		Intron							Intron		Intron					L520 Silent		Intron	Intron			Intron	G350S	duplication		Intron		Intron	Intron	Intron			Q414L		Intron		Intron
		daf-12	daf-16	daf-11		daf-1							daf-14		daf-16					daf-15		daf-16	daf-10			daf-16	daf-18 DAFd	daf-25 tsDAF		daf-19		daf-16	daf-12	daf-16			daf-18 DAFd		akt-1		daf-12
																				gk462023						gk452207	gk922597			gk152330				gk577435							gk559450
																				IV:4.19						IV:-26.01	V:3.29			II:2.16				X:2.36							X:2.36
																				G1760D						N858H	Intron			Intron				Intron							Intron
																				daf-15 DAFc						daf-18 DAFd	daf-11			daf-19				daf-12							daf-12
																										gk452275
																										IV:4.56
																										L216F
																										daf-14 tsDAF
