# Supplementary material for: Caenorhabditis elegans DAF-2 as a Model for Human Insulin Receptoropathies
Source: G3 (Bethesda). 2016 Nov 15;7(1):257–68. doi: 10.1534/g3.116.037184 (PMC5217114; doi:10.1534/g3.116.037184)
Supplement: Supplementary file 35 [file 257TableS4.xlsx]

## Sheet: CRISPR-Cas9_Protocol
Strain	Reverse Q5 Primer (5'-3')	Forward Q5 Primer (5'-3')			dsDNA Repair Template (5'-3')
		gRNA 1 (5'-3')	gRNA 2 (5'-3')	gRNA 3 (5'-3')
daf-2(gv51[P155L])	CAAGACATCTCGCAATAGG	CATTGCGGCTTAATATCCCAGTTTTAGAGCTAGAAATAGCAAGT			TGCCTCAATAGTCGAAAAACGATGCGGCCCAATCGATATTCGAAATAGGCTGTGGGATATTAAGCCGCAATGGTCGAAACTTGGTGATCCGAACGAAAAAG
daf-2(gv52[S341P])	CAAGACATCTCGCAATAGG	CCCACGTGGAGCTTGCGAAGGTTTTAGAGCTAGAAATAGCAAGT	CGAATCAAAGTGTCATTATTGTTTTAGAGCTAGAAATAGCAAGT		ccatcaatttccattatttccagTGTGCCCACGTGGAGCTTGCGAAGAAGATAAAGGCGAACCAAAGTGTCATTATTTAGAGGAAAAGAATCAGGAACAAGGTGTCGAAAGAGTTCAGAGTTG
daf-2(gv53[A746T; del])	CAAGACATCTCGCAATAGG	ACGCTCTACGCGTACTATGGTTTTAGAGCTAGAAATAGCAAGT	GATACACCGTTCTTCGCACGTTTTAGAGCTAGAAATAGCAAGT	CGCAGATGGTGTTGCATGCGTTTTAGAGCTAGAAATAGCAAGT	TTTTTATGGATATTGGACCGCGCGAGCGAATTCGGCCGAATACGCTCTACACGTACTATGTCGCGACGCAGATGGTGTTGCATGCTGGTGCGAAGAACGGTGTATCGAAGATTGGTTTTGTGAGGACGAGCTACTA
daf-2(gv54[A1015V])	CAAGACATCTCGCAATAGG	GGCGATTAATGTATCAGCTCgttttagagctagaaatagcaagt	TACATTAATCGCCCAGCTTCgttttagagctagaaatagcaagt	CGAACCTTTACCCGGAAGCTgttttagagctagaaatagcaagt	GGGAACAAGGATTCGGCTCTACGAGATCTACGAACCTTTACCAGGAAGCTGGGTGATTAATGTATCAGCTCTCGCATTGGATAATAGTTATGTGATACGAAATTTGAAGCATTA
daf-2(gv55[A1391T])	CAAGACATCTCGCAATAGG	TACGTGCGGCGAGATCTCGAGTTTTAGAGCTAGAAATAGCAAGT	ATTTATCATGCAATTACGTGGTTTTAGAGCTAGAAATAGCAAGT		GGGCCGCACAGATTTGTGATGGTATGGCGTACCTGGAGTCGCTCAAGTTTTGTCATCGAGATCTCGCTACACGTAATTGCATGATAAATCGGGATGAGACTGTCAAGATTGGAGATTTCGG
daf-2(gv56[A1391V])	CAAGACATCTCGCAATAGG	TACGTGCGGCGAGATCTCGAGTTTTAGAGCTAGAAATAGCAAGT	ATTTATCATGCAATTACGTGGTTTTAGAGCTAGAAATAGCAAGT		GGGCCGCACAGATTTGTGATGGTATGGCGTACCTGGAGTCGCTCAAGTTTTGTCATCGAGATCTCGCTGTACGTAATTGCATGATAAATCGGGATGAGACTGTCAAGATTGGAGATTTCGG
daf-2(gv57[A1391E])	CAAGACATCTCGCAATAGG	TACGTGCGGCGAGATCTCGAGTTTTAGAGCTAGAAATAGCAAGT	ATTTATCATGCAATTACGTGGTTTTAGAGCTAGAAATAGCAAGT		GGGCCGCACAGATTTGTGATGGTATGGCGTACCTGGAGTCGCTCAAGTTTTGTCATCGAGATCTCGCTGAACGTAATTGCATGATAAATCGGGATGAGACTGTCAAGATTGGAGATTTCGG
daf-2(gv58[A1729V])	CAAGACATCTCGCAATAGG	AGCTTTACTCGTATAATACGGTTTTAGAGCTAGAAATAGCAAGT	ATTCGTCTGTGGAACACCGTGTTTTAGAGCTAGAAATAGCAAGT	AGCTCGAGGCGCCCGTGCTCGTTTTAGAGCTAGAAATAGCAAGT	aaatcggtgcatttttaacaaaaattgtttaattcaattttttttcagCGtCGGAGCACcGGCGtCTCGAGCTCTTCtTACGGTGTTCCACAGACGAATTGGAGTGGAAATCGTGGTGCCACGTATTAT
dpy-10(cn64)					CACTTGAACTTCAATACGGCAAGATGAGAATGACTGGAAACCGTACCGCATGCGGTGCCTATGGTAGCGGAGCTTCACATGGCTTCAGACCAACAGCCTAT
Microinjection Mix:	[ng/ul]
dpy-10(cn64) gRNA Plasmid	25
dpy-10(cn64) Repair DNA	25
daf-2 gRNA Plasmid(s) (pooled)	100
daf-2 Repair DNA	100
gRNA Plasmid Construction
Q5 Mutagenesis Primers and dsDNA Repair Templates ordered from IDT
Clone sgRNAs into pDD162 replacing the dpy-10(cn64) gRNA already present with a U6 promoter in the plasmid using Q5 mutagenesis kit (NEB)
Forward and reverse primers for Q5 mutagenesis are given in table above
Mini-prep (Qiagen kit) and sequence individual clones to check for correct mutation
Mix three clones with correct mutation and Midi-prep (Qiagen kit) plasmid
