# Supplementary material for: Caenorhabditis elegans DAF-2 as a Model for Human Insulin Receptoropathies
Source: G3 (Bethesda). 2016 Nov 15;7(1):257–68. doi: 10.1534/g3.116.037184 (PMC5217114; doi:10.1534/g3.116.037184)
Supplement: Supplementary file 37 [file 257TableS5.xlsx]

## Sheet: Sheet1
DAF-2 Allele	Strain	C elegans Protein Change	C elegans Amino Acid Position	C elegans Isoform	Conserved	Human Isoform (with link to sequences used)		Exon 11+ Numbering	PolyPhen-2 HumDiv (sensitivity;specificity)	PolyPhen-2 HumVar (sensitivity;specificity)	Align GVGD after T-Coffee (GV;GD)	SIFT - Precomputed Provean Protein	PROVEAN (Cutoff:-2.5)
gk748865	VC40658	A -> T	746	Y55D5A.5b	22 of 27 (A) 5 of 27 (S)	INSR-001	A590T	A617T	1.000 (0.00,1.00) probably damaging	0.996 (0.36,0.97) probably damaging	Class C55 (0;58.02)	Damaging (0)	Deleterious (-3.766)
						INSR-002	A590T	A617T	1.000 (0.00,1.00) probably damaging	0.998 (0.18,0.98) probably damaging	Class C55 (0;58.02)	Damaging (0)	Deleterious (-3.766)
						INSR-004	A57T	A84T	1.000 (0.00,1.00) probably damaging	0.999 (0.09,0.99) probably damaging	Class C55 (0;58.02)	No Matching ID	Deleterious (-3.864)
gk828902	VC40818	I -> M	1029	Y55D5A.5a	11 of 27 (I) 5 of 27 (L) 11 of 27 (F) CHARGE CONSERVED	INSR-001	I809M	I836M	0.494 (0.88,0.90) possibly damaging	0.562 (0.81,0.82) possibly damaging	Class C0 (0;10.12)	Tolerated (0.34)	Neutral (-1.174)
						INSR-002	I797M	I824M	0.004 (0.97,0.59) benign	0.005 (0.97,0.44) benign	Class C0 (0;10.12)	Tolerated (0.341)	Neutral (-1.174)
gk169915	VC20143	A -> T	1391	Y55D5A.5a	25 of 27 (A) 2 of 27 (C)	INSR-001	A1162T	A1189T	0.995 (0.68,0.97) probably damaging	0.942 (0.65,0.91) probably damaging	Class C55 (0;58.02)	Damaging (0.001)	Deleterious (-3.5)
						INSR-002	A1150T	A1177T	0.994 (0.69,0.97) probably damaging	0.904 (0.69,0.90) possibly damaging	Class C55 (0;58.02)	Damaging (0.001)	Deleterious (-3.5)
