# Supplementary material for: Caenorhabditis elegans DAF-2 as a Model for Human Insulin Receptoropathies
Source: G3 (Bethesda). 2016 Nov 15;7(1):257–68. doi: 10.1534/g3.116.037184 (PMC5217114; doi:10.1534/g3.116.037184)
Supplement: Supplementary file 39 [file 257TableS6.xlsx]

## Sheet: Sheet1
I-TASSER PDB	I-TASSER Model	Sequence Length	Amino Acid Coverage	I-TASSER version	C-score	Exp.TM-Score	Exp.RMSD (Angstroms)	No.of decoys	Cluster density	Usage Notes
DAF-2_Ecto	DAF2a1	1031	140-1170	2.1 Light	-1.68	0.51+-0.15	13.2+-4.1			Provide overall DAF-2 ectodomain structure
DAF-2_E1	DAF2_1	561	140-700	Online	0.15	0.73+-0.11	7.8+-4.4	2447	0.1983	Replaced corresponding amino acids in overall DAF-2 ectodomain
DAF-2_E2	DAF2_1F	156	210-365	Online	0.79	0.82+-0.08	3.3+-2.3	10157	0.6109	Replaced corresponding amino acids in overall DAF-2 ectodomain
DAF-2_E3	DAF2_2F	71	379-449	Online	1.48	0.92+-0.06	0.7+-0.7	10200	1.25	Replaced corresponding amino acids in overall DAF-2 ectodomain
DAF-2_E4	DAF2_3F	204	497-700	2.1 Full	0.9	0.84+-0.08	3.6+-2.5			Replaced corresponding amino acids in overall DAF-2 ectodomain
DAF-2_TM	DAF-2TM	43	1177-1219	Online	-0.83	0.61±0.14	3.9±2.7	5586	0.2991	Rough model of transmembrane domain
DAF-2_TyrK	DAF2b	290	1230 - 1519	Online	1.64	0.94+-0.05	3.0+-2.1	10024	1.25	High quality model of tyrosine kinase domain
