# Supplementary material for: Caenorhabditis elegans DAF-2 as a Model for Human Insulin Receptoropathies
Source: G3 (Bethesda). 2016 Nov 15;7(1):257–68. doi: 10.1534/g3.116.037184 (PMC5217114; doi:10.1534/g3.116.037184)
Supplement: Supplementary file 41 [file 257TableS7.xlsx]

## Sheet: Sheet1
Kinase	PDB IDs	HRD-DFG Kinase Sequence	Notes:
JAK2_human	4FVQ	HRDLATRNILVENENRVKIGDFG
MUSK_rat	1LUF	HRDLATRNCLVGENMVVKIADFG	Human and Rat MuSK have identical HRD-DFG sequences
ROR2_human	3ZZW	HKDLATRNVLVYDKLNVKISDLG
TNK1	Not available	HRDLATRNLQLASPRTIKVADFG
TRKA_human	4F0I	HRDLATRNCLVGQGLVVKIGDFG
TRKB_human	4ASZ	HRDLATRNCLVGENLLVKIGDFG
TRKC_human	3V5Q; 4YMJ	HRDLATRNCLVGANLLVKIGDFG
DDR1_human	3ZOS	HRDLATRNCLVGENFTIKIADFG
DDR2	Not available	HRDLATRNCLVGKNYTIKIADFG
